# Supplementary material for: Numerous Transitions of Sex Chromosomes in Diptera
Source: PLoS Biol. 2015 Apr 16;13(4):e1002078. doi: 10.1371/journal.pbio.1002078 (PMC4400102; doi:10.1371/journal.pbio.1002078)
Supplement: S1 Data — (XLSX) [file pbio.1002078.s001.xlsx]

## Sheet: Sheet2
This workbook contains the male and female coverage values for each scaffold larger than 1000bps in the genome of each species studied, as well as the chromosome of its putative homolog in D. melanogaster
Fields:
Scaffold	Scaffold name
Fper	Percentage of the scaffold that is covered by female reads
Fcov	Coverage depth per bp in the female sample
Mper	Percentage of the scaffold that is covered by male reads
Mcov	Coverage depth per bp in the male sample
chrom	D. melanogaster chromosome that the scaffold was assigned to based on its gene content
Figures using these data: Fig. 1, Fig. S1, Fig. S2

## Sheet: A.aegypti
Scaffold	Fper	Fcov	Mper	Mcov	chrom
C38110300	70	1.8	91	3.5	3R
C38130856	99	2.6	87	2.1	3R
C38131836	85	4	77	1.8	3R
C38134104	71	2.8	57	1.5	3R
C38139678	88	2.5	71	2.5	3R
C38148404	89	3.6	94	3.7	X
C38152194	63	3.9	60	2.9	2R
C38152290	89	2.9	91	3.5	2L
C38154518	97	3.4	95	3	3L
C38157900	93	5.6	97	4.5	3R
C38159254	99	4.8	84	2.7	3R
C38159808	98	3.6	96	3.7	3R
C38165316	90	3.1	87	4.1	3R
C38176964	100	4.3	94	3.4	3R
C38178304	92	3.9	92	3.9	3L
C38181180	97	2.8	91	3.7	3L
C38182074	94	4.8	87	3.9	2R
C38183072	99	9	99	7.9	2R
C38186600	96	3.6	87	3.6	2L
C38190182	98	3.6	94	3.5	2L
C38191222	98	4.2	95	3.5	X
scaffold100070	85	3.2	73	2.6	3R
scaffold100097	71	4.2	65	3.3	2L
scaffold100145	92	4.1	86	3.6	2R
scaffold100333	79	4.6	78	3.6	2R
scaffold100380	84	4.2	84	3.8	X
scaffold100407	78	3.4	78	2.8	2L
scaffold100453	53	3.5	45	3.1	3R
scaffold100485	75	3.3	72	3.2	3R
scaffold100533	95	4.3	93	3.6	X
scaffold100537	93	4.3	93	3.8	2R
scaffold100546	71	3	68	2.8	3R
scaffold100679	69	3	66	2.7	2R
scaffold100742	86	3.7	84	3.4	3L
scaffold100769	70	3.7	69	3.1	3L
scaffold100856	75	4.2	71	2.6	3R
scaffold100914	81	4.1	82	3.8	2R
scaffold101007	74	3.7	70	3.6	2R
scaffold101030	94	5	90	4.7	X
scaffold101039	85	3.1	83	2.8	3L
scaffold101067	76	2.8	75	3	X
scaffold10109	89	3.8	87	3.8	3R
scaffold101135	59	3.5	59	2.7	2R
scaffold101170	81	5.8	79	5.1	2L
scaffold101203	79	3.6	80	3.1	2R
scaffold101206	72	3.1	74	3.5	3L
scaffold101223	78	3.3	72	3.2	2R
scaffold101256	60	3.2	63	2.9	2L
scaffold101424	72	3.8	69	2.9	2R
scaffold101429	71	2.4	79	2.4	X
scaffold101459	74	2.9	68	2.3	3R
scaffold101501	69	3.4	66	2.7	3L
scaffold101638	45	3.1	45	3.1	2L
scaffold101723	86	3.5	83	3.2	2L
scaffold101795	73	3.7	69	3	2L
scaffold101798	64	2.7	65	3	2R
scaffold101873	81	4.9	76	3.5	X
scaffold101887	63	3.8	63	3.4	2L
scaffold101938	67	4.5	64	4.3	2R
scaffold10203	83	3.3	80	3.1	3R
scaffold102046	83	3	73	2.7	2R
scaffold102070	80	4.1	73	3.9	3R
scaffold102073	83	3	70	2.8	2L
scaffold102089	61	3.2	62	3.1	2L
scaffold102128	56	2.9	46	2.2	3R
scaffold102158	79	4.2	75	2.7	2L
scaffold1022	48	3	50	2.4	3R
scaffold102205	45	5.1	44	4.7	3R
scaffold102210	70	2.7	82	2.2	3R
scaffold102222	77	3.1	79	3.7	2L
scaffold102277	75	2.4	77	2.8	2R
scaffold102281	91	4.2	89	4.1	3R
scaffold102282	77	4.9	72	4.3	2L
scaffold102357	77	3.8	74	3.7	X
scaffold10242	74	4.4	68	4	3L
scaffold102443	49	3.1	54	2.9	3R
scaffold102492	49	3	47	2.8	X
scaffold102556	81	3.2	70	2.3	3L
scaffold10258	67	3.2	65	2.5	3R
scaffold102598	80	3.3	78	3	X
scaffold102613	90	4.8	87	3.4	3L
scaffold102693	59	3.4	62	3.6	X
scaffold102705	87	4	86	3.2	3L
scaffold10275	76	3.2	76	2.8	3L
scaffold102792	64	5.7	61	3.9	3R
scaffold102813	70	4.2	70	3.6	3L
scaffold102834	80	3.8	78	3.9	X
scaffold102916	81	2.7	75	2.9	3L
scaffold102931	89	4	88	4.2	3R
scaffold103	54	2.7	54	2.6	2L
scaffold10300	84	3.8	80	3.7	3L
scaffold103058	75	2.9	66	2.6	3L
scaffold103062	59	4.3	59	3.9	2L
scaffold103077	88	3.2	79	2.6	3R
scaffold10308	79	3.9	79	3.8	2R
scaffold103345	64	2.9	63	2.7	X
scaffold103358	77	3.9	74	2.9	3L
scaffold103412	72	2.8	75	2.9	2R
scaffold103496	93	4.5	89	3.9	X
scaffold103546	64	2.8	64	2.5	2R
scaffold103569	79	3.6	78	3.6	3R
scaffold103631	70	3.6	71	3.4	3L
scaffold103634	84	3.6	85	3.4	2R
scaffold103655	84	5.5	78	5.2	2L
scaffold10370	69	3.3	63	2.3	2L
scaffold103705	57	6.7	52	5.4	2R
scaffold103716	70	3.6	64	3.4	3L
scaffold103773	77	3.3	70	2.4	2L
scaffold103782	64	2.8	65	2.7	2L
scaffold10384	78	3.3	66	2.2	3R
scaffold103857	82	3.9	79	4.4	3R
scaffold103860	72	3.3	77	2.6	3R
scaffold103866	65	2.5	66	2.5	3R
scaffold103870	70	3.9	70	3.3	2L
scaffold103883	76	3.5	71	3.4	X
scaffold103912	81	4.1	80	4.3	X
scaffold104028	80	4	80	3.9	2R
scaffold104083	69	3.1	60	3	3R
scaffold104128	96	3.7	96	4.1	X
scaffold104230	54	2.7	56	2.8	3R
scaffold104233	86	3	85	3.2	2R
scaffold104258	83	4.7	83	4	3R
scaffold104266	82	4.4	79	3.2	3L
scaffold104276	89	4.5	89	3.5	3R
scaffold104279	77	3.2	71	2.8	2R
scaffold104289	79	5.1	79	4.7	3R
scaffold104300	83	3.6	76	2.9	3L
scaffold104316	77	4	73	3.7	2R
scaffold10446	42	3.8	47	3.2	X
scaffold104506	59	4.2	54	3.4	3R
scaffold104534	54	3	59	3.1	3R
scaffold104537	76	3.7	75	3.5	3L
scaffold104577	71	3.7	75	3.4	2R
scaffold104594	79	4.7	78	4.6	3R
scaffold104659	91	3.8	90	3.5	2L
scaffold104756	98	4.2	98	4.3	3R
scaffold1048	79	3.8	72	3	2L
scaffold104813	77	4	72	3	3L
scaffold104899	64	2.7	66	2.7	2L
scaffold104933	71	4.1	68	3.3	3R
scaffold104962	77	3.5	74	2.7	2R
scaffold104992	90	4.2	90	3.7	3L
scaffold105094	84	4	82	4	3R
scaffold105112	68	3.7	66	3.3	3L
scaffold105134	61	4	62	4.1	2R
scaffold105151	72	3	74	3.4	3R
scaffold105249	78	3.4	78	3.1	2R
scaffold105373	67	8.5	62	7.8	3R
scaffold10540	68	4.9	67	4	2R
scaffold105444	82	3.7	79	3.3	3L
scaffold105445	63	3.8	60	2.4	3R
scaffold105485	66	3.8	71	4.4	X
scaffold105503	79	4.2	77	4	3R
scaffold10555	80	3.9	75	4.1	X
scaffold105583	85	3.8	86	3.2	X
scaffold105613	83	3.6	77	4	2R
scaffold1057	82	2.7	86	2.8	X
scaffold105715	85	3.2	92	3.9	X
scaffold105831	81	4	80	4.3	X
scaffold105867	79	3.7	77	3.1	U
scaffold105964	64	3.2	63	2.8	2R
scaffold10599	72	5.7	68	6.1	2R
scaffold106032	81	3.4	83	3.3	3R
scaffold106050	71	2.9	74	2.8	2R
scaffold106213	70	3.4	67	2.7	X
scaffold106364	85	3.5	79	2.8	X
scaffold106369	75	3.9	77	3.5	X
scaffold106608	82	3.6	79	3.6	2R
scaffold106629	67	4.3	66	3.7	X
scaffold106673	92	3.8	93	3.6	3R
scaffold106688	78	4.1	81	3.5	2L
scaffold106691	77	3.8	79	2.8	3R
scaffold106696	61	3.5	61	3.8	3L
scaffold106735	65	3.8	61	2.9	3L
scaffold106746	72	2.6	69	2.7	X
scaffold106786	70	3.4	71	3.5	3R
scaffold1068	67	2.1	73	2.4	3L
scaffold106800	77	4.3	75	3.6	3L
scaffold106850	85	4	85	3.5	2R
scaffold106896	84	2.7	72	2.5	3L
scaffold106928	76	3.4	76	3.3	2L
scaffold106929	88	2.9	88	3.7	3L
scaffold107005	59	2.9	57	2.4	3R
scaffold107120	76	3.5	70	3	2L
scaffold107207	90	3.6	88	3.7	3R
scaffold107291	91	3.5	84	3.1	X
scaffold107325	83	4.1	82	4	3R
scaffold10733	71	3.6	69	3	3R
scaffold107446	89	3.5	92	3.9	2R
scaffold107514	77	3.9	76	3.2	4
scaffold10752	94	3.6	91	2.9	2R
scaffold107612	76	3.6	66	2.8	2R
scaffold107712	80	3.6	82	3.8	X
scaffold107748	90	3.4	86	2.5	2R
scaffold107826	75	3	69	3.3	X
scaffold107846	85	3.2	79	2.7	2R
scaffold10785	84	3.6	80	3.3	3R
scaffold10788	77	6.2	76	5.4	2L
scaffold107885	69	3.2	68	3	2L
scaffold107903	74	2.9	69	3.5	3R
scaffold107948	80	3.5	79	2.8	3L
scaffold1080	90	4.5	94	3.6	3R
scaffold108013	83	3.7	75	3	3R
scaffold108016	71	3.1	70	3.2	2R
scaffold10802	79	3.8	74	3	X
scaffold10812	65	3.4	64	3.3	2R
scaffold108150	71	3.7	70	2.9	2L
scaffold108169	93	5.5	88	4.5	2R
scaffold108176	69	3.5	66	3.8	2R
scaffold108197	68	3.6	66	3	2L
scaffold108234	74	3.7	73	4.2	X
scaffold108285	70	3.3	57	2.8	3R
scaffold108310	90	5.3	90	4.5	2L
scaffold108336	80	4	82	4	2L
scaffold108337	68	2.8	68	2.4	3R
scaffold10853	68	3.3	69	2.9	2R
scaffold10862	83	3.8	82	3.4	3R
scaffold108693	70	3.1	71	3.1	3R
scaffold10877	72	3.7	69	4.3	2L
scaffold108809	93	4.9	89	3.7	2L
scaffold108814	82	3.8	78	3.3	X
scaffold10884	73	3.6	69	3.2	3L
scaffold108918	78	4.1	69	2.7	2L
scaffold10904	74	3.5	71	3	3R
scaffold109140	82	2.9	75	2.9	2L
scaffold109192	72	4	68	3.3	3L
scaffold109231	66	4.5	64	3.3	2L
scaffold109268	79	3.2	78	3.2	3L
scaffold109283	79	2.3	67	2.2	3L
scaffold109306	79	3.5	77	3.2	X
scaffold109333	67	3.6	65	3	2R
scaffold109367	93	3.9	91	3.3	3R
scaffold109401	69	2.9	68	3.4	2L
scaffold109407	89	4	84	3.2	3R
scaffold109512	70	3.2	70	3.3	3L
scaffold109521	70	3.1	84	3.5	2R
scaffold109532	78	3.4	70	2.7	2R
scaffold109562	70	3.2	73	3.6	2L
scaffold109563	84	3.2	74	2.4	X
scaffold109603	80	3	69	3	2L
scaffold109636	82	3.8	77	3.2	3R
scaffold109660	88	3.8	93	3.8	3R
scaffold109703	70	4.2	70	3.6	3R
scaffold109712	64	3.5	66	3.9	2L
scaffold109855	73	3.3	68	2.9	U
scaffold109902	84	3.9	81	3.4	3L
scaffold10993	92	3.2	90	3.9	3R
scaffold109954	59	2.8	68	2.7	2R
scaffold110013	84	3.6	85	4	3L
scaffold110052	53	2.7	58	2.3	3R
scaffold1101	75	3.7	74	3.9	X
scaffold110145	79	4.7	71	3.3	X
scaffold110154	93	4.5	94	4.1	X
scaffold110160	74	3.6	72	3	3L
scaffold11020	80	4.1	80	3.7	2R
scaffold110212	87	3.4	77	2.1	3R
scaffold110226	83	4.4	80	2.8	2L
scaffold110302	81	3.4	86	3.6	X
scaffold1104	68	3.6	66	3.6	3L
scaffold110432	80	3.9	73	2.9	3L
scaffold110520	75	3.9	80	3.2	3R
scaffold11053	78	4.1	79	3.6	2L
scaffold11065	52	3.2	46	3.4	2R
scaffold110660	57	11	55	9.9	3R
scaffold110686	85	2.5	69	2.1	2R
scaffold110698	94	3.9	98	3.2	X
scaffold110712	96	3.6	97	3.5	3L
scaffold110778	82	3.6	85	3.3	2R
scaffold110817	84	4.2	83	4.1	3L
scaffold110842	60	3.6	55	3.3	3L
scaffold11091	75	3.2	74	3	3L
scaffold110919	67	3.4	61	3.6	U
scaffold111115	61	3.4	59	3	3L
scaffold111133	93	3.4	79	2.5	X
scaffold111226	88	3.9	85	2.9	2R
scaffold11131	83	3.6	82	3.4	3L
scaffold111378	50	2.3	71	3	3R
scaffold11139	82	3.3	82	3.3	2R
scaffold111408	72	3.9	68	3.5	2L
scaffold111497	67	4.9	67	4.4	2R
scaffold111533	88	3.7	91	3.7	3R
scaffold111576	71	3.6	62	3.2	3L
scaffold111628	75	3.8	71	3.6	X
scaffold111629	83	3.7	82	3.1	3L
scaffold111664	95	3.6	89	2.5	X
scaffold111802	78	4.1	77	3.5	2L
scaffold111829	70	3.1	67	2.6	2R
scaffold111916	85	4.4	87	3.6	2L
scaffold111940	89	3.2	76	3.2	3R
scaffold111973	78	4.3	81	3.9	X
scaffold112049	87	3.7	86	3.9	3L
scaffold112157	60	3.5	59	3	2L
scaffold112213	80	3.2	82	3	3L
scaffold11236	48	2.7	47	2.7	X
scaffold112419	80	3	77	2.6	X
scaffold112424	88	4.3	88	4.3	3L
scaffold112628	93	4.2	91	3.5	X
scaffold112689	62	2.5	48	2.3	3R
scaffold112725	68	3.5	70	3.9	3R
scaffold112740	64	3.5	64	3.3	X
scaffold112765	75	3.5	62	3	3R
scaffold112791	74	4.7	75	4.8	3R
scaffold11280	64	5.9	60	4.5	2L
scaffold112849	86	3.7	84	3.7	2L
scaffold112881	84	2.9	82	2.7	2L
scaffold112970	72	3.3	64	2.6	3R
scaffold113014	71	4.2	64	3.4	2L
scaffold113099	86	11	83	9.5	3L
scaffold113112	58	3.8	50	2.1	3R
scaffold11313	76	4.7	74	3.7	3R
scaffold113136	88	4.4	90	4.2	3L
scaffold11318	86	3.8	84	3.2	3L
scaffold113225	85	3.6	85	3.1	3L
scaffold113233	81	4.1	81	3.2	3R
scaffold113469	62	3.1	61	3.1	3L
scaffold113494	94	3.8	96	4	3L
scaffold113495	60	3.7	59	3.1	3R
scaffold113537	81	4.1	81	3.7	3L
scaffold113561	80	2.4	79	3.4	3R
scaffold113593	75	4.1	79	3.3	3L
scaffold113662	71	3	73	2	2L
scaffold113721	84	3.8	82	3.2	3L
scaffold113725	74	3.1	69	2.9	3R
scaffold113728	91	4.2	88	3.6	3L
scaffold113783	78	2.7	74	3.2	X
scaffold113826	81	2.7	69	2.6	2R
scaffold113853	74	3.6	76	3.4	3R
scaffold113858	48	3.4	45	3.3	X
scaffold113898	46	2	44	2.5	2L
scaffold113913	82	3.7	82	3.5	3L
scaffold113975	48	3.1	49	2.8	3R
scaffold114003	81	3.6	79	3.4	3L
scaffold114066	53	3.1	55	2.7	3R
scaffold114114	79	2.6	80	3.2	2R
scaffold114208	93	4.8	79	3.8	2R
scaffold114246	81	3.5	82	3.4	3L
scaffold114269	80	4.3	76	3.2	3R
scaffold114418	70	3.2	70	2.9	2L
scaffold11445	78	3.5	73	3.3	2L
scaffold114450	79	2.9	72	2.7	2L
scaffold114454	60	3	56	3.2	3R
scaffold114567	42	2.6	47	2.4	3L
scaffold114723	70	2.8	62	3.3	3L
scaffold11483	76	3.4	77	2.9	2R
scaffold114842	63	3.3	57	2.8	X
scaffold114871	66	3	65	2.2	3R
scaffold114883	73	3.6	70	3.5	3R
scaffold114908	82	4.1	84	4	2R
scaffold115013	75	4.1	75	3.6	X
scaffold115041	71	4	70	3.5	X
scaffold11510	80	4	77	3.1	3R
scaffold115128	81	4.1	79	3.2	2L
scaffold115156	75	4	72	3.5	2L
scaffold115160	87	4.1	85	3.7	2R
scaffold115168	75	2.8	83	2.9	2R
scaffold115212	70	4.4	69	4.2	3R
scaffold115244	95	4.5	96	4.6	3L
scaffold115251	73	3.6	74	5.1	3L
scaffold11526	91	4.3	88	3.5	2R
scaffold11530	71	4	71	4	2L
scaffold115372	78	2.6	72	2.9	3R
scaffold115394	97	4.3	94	3.6	2R
scaffold115429	90	2.7	79	2.8	3R
scaffold115468	71	3.1	77	2.7	2R
scaffold115482	75	3.3	75	4.3	3L
scaffold115498	67	3.3	62	2.9	2L
scaffold115536	74	4.4	78	4.2	3R
scaffold11555	65	4	62	2.8	3R
scaffold115581	89	4.2	84	3.1	X
scaffold115610	76	3.9	79	3.3	3L
scaffold115614	75	3.8	74	3.8	2L
scaffold115619	93	3.4	90	3.6	2L
scaffold115633	70	5.1	68	4.1	3R
scaffold115637	65	2.8	56	2.4	3R
scaffold115639	78	3.5	84	3.3	3R
scaffold115667	75	3.7	70	3.8	2L
scaffold115674	82	3.8	74	2.9	2L
scaffold115696	78	4	73	3.5	3L
scaffold11577	72	3.7	57	2.3	2L
scaffold115806	69	4.6	67	3.7	2R
scaffold115821	89	4.2	86	3.6	3R
scaffold115882	71	3.4	70	3.3	3R
scaffold115928	75	3.8	76	3.7	2L
scaffold115937	75	3.3	70	3.5	X
scaffold115988	83	3.9	76	2.7	2R
scaffold116028	79	4.1	77	3.5	3L
scaffold116124	85	3.9	80	3.5	2L
scaffold116134	75	3.5	70	2.9	3L
scaffold11614	91	4.8	91	4.4	3L
scaffold116168	79	3.3	82	4	2R
scaffold116217	50	2.1	34	2.2	2L
scaffold116230	75	3	88	3.3	3L
scaffold116363	66	2.8	61	2.7	3R
scaffold116371	79	3.5	78	3.2	3L
scaffold116397	51	3	46	2.7	3L
scaffold116529	67	4	73	3.6	X
scaffold116639	78	3.9	81	4	X
scaffold116645	69	4.5	69	4.5	3R
scaffold116705	84	4.7	83	4	2R
scaffold116773	49	2.9	47	2.2	2L
scaffold116776	68	3.6	65	3.4	2R
scaffold116802	79	3.9	80	3.6	2R
scaffold11682	78	3.1	78	3.3	2L
scaffold116839	89	4.2	89	3.7	2L
scaffold116853	52	2.7	62	2.9	3L
scaffold116932	73	4.2	66	3.3	2L
scaffold116966	74	4	70	3.2	3R
scaffold11697	74	3.5	73	3	2L
scaffold116994	76	3.2	73	2.8	3R
scaffold11702	91	4.2	91	3.8	3R
scaffold117031	46	2.6	42	2.4	3R
scaffold11706	73	3.8	71	3.7	3L
scaffold117095	84	4.1	83	3.5	3L
scaffold117124	86	3.9	82	3.5	X
scaffold117156	62	3.8	64	3.1	3L
scaffold117211	75	4.1	73	3.7	3R
scaffold11726	54	3.3	51	2.8	2L
scaffold117264	88	3.7	87	3.2	X
scaffold117279	61	2.5	66	2.8	2L
scaffold117282	91	3.6	84	3.1	3L
scaffold117303	84	3.8	79	3.2	2R
scaffold117344	82	3.3	77	3.1	3L
scaffold117416	69	3.6	70	3.2	2L
scaffold117470	82	4	81	3.6	2L
scaffold117514	87	3.8	88	3.8	3L
scaffold117562	62	3.2	55	2.6	3R
scaffold117587	88	3.5	88	3.6	2L
scaffold11772	79	4.2	78	3.3	2L
scaffold11776	77	3.4	77	3.5	3L
scaffold117787	83	4.2	80	3.2	2R
scaffold117805	92	2.8	90	2.7	3L
scaffold117830	87	4.4	87	3.6	2R
scaffold117851	73	3.6	62	3.1	2R
scaffold117941	58	2.3	56	2.9	2R
scaffold117987	56	6.1	57	5.6	3R
scaffold118021	89	3.6	81	3.4	3R
scaffold118089	65	3	61	3.1	2L
scaffold118119	57	2.3	53	2.4	3L
scaffold118158	82	3.5	78	3.3	3R
scaffold118201	61	3.6	60	2.9	2R
scaffold118224	81	3.5	81	2.7	2R
scaffold118234	89	4.2	89	3.8	3R
scaffold118248	84	4.3	86	4.3	3L
scaffold118250	73	3.9	65	3.2	3L
scaffold118270	69	10	72	8.3	3R
scaffold118289	60	2.2	58	2.2	2R
scaffold118424	69	3.4	67	2.9	X
scaffold118428	34	3.7	32	3.2	2L
scaffold118435	84	3.5	80	3.9	3L
scaffold118437	71	3.2	73	3.5	2R
scaffold118491	55	2.7	44	2.2	3R
scaffold118566	87	4.1	86	4	2R
scaffold118600	85	3.1	86	3.2	3R
scaffold11865	92	4.3	91	3.9	X
scaffold11866	76	3.2	66	2.8	3L
scaffold118702	69	3	73	3.6	X
scaffold118714	57	3.4	63	3.1	3R
scaffold118726	79	2.4	85	3	2L
scaffold118731	74	4.1	70	4.2	3R
scaffold118737	69	4.3	70	4.2	2L
scaffold118813	77	3.6	76	3.3	2L
scaffold118823	60	3.1	64	3.4	2R
scaffold11883	64	3.3	65	3.6	2R
scaffold118845	65	4	61	3.2	3R
scaffold118883	53	3.1	53	3.6	3L
scaffold118889	73	3.2	66	2.5	X
scaffold118903	65	3.9	68	3.7	2R
scaffold118907	92	4.6	89	3.9	3R
scaffold118926	81	3.8	82	3.4	3R
scaffold118934	93	4.2	88	3.6	2L
scaffold118946	72	3.7	67	3.6	2L
scaffold118966	50	2.3	70	3.2	3R
scaffold119057	58	2.2	49	3	3R
scaffold119154	64	3.5	57	3.6	2L
scaffold11917	88	4.6	89	3.7	2R
scaffold119301	87	4	81	3.7	3L
scaffold119314	70	4.5	67	3.6	3L
scaffold119357	80	4.1	78	3.3	3L
scaffold119367	61	3	53	2.4	2R
scaffold119417	69	3.2	71	3.4	2L
scaffold119447	81	3.4	80	3.5	2R
scaffold119448	83	4.4	81	3.6	2R
scaffold119466	91	3.8	90	3.9	4
scaffold119555	84	3.4	83	3.1	X
scaffold119572	65	3.5	62	3.3	3L
scaffold119617	60	3	66	3.4	2L
scaffold119676	73	2.4	67	2.5	3R
scaffold119921	78	2.5	71	2.8	X
scaffold119958	82	3.3	83	3.6	X
scaffold11997	74	3.6	65	3.3	3R
scaffold119998	65	3.6	63	2.7	2R
scaffold120000	66	3.6	65	4.3	3L
scaffold120014	76	4.2	71	2.4	X
scaffold120035	91	3.1	76	2.5	2L
scaffold120080	88	3.5	88	3.9	3R
scaffold120104	65	3.4	60	3.1	2R
scaffold12016	75	3	71	2.4	3L
scaffold120247	81	3.9	80	3.8	2R
scaffold120263	76	3.8	77	3	X
scaffold120280	74	2.7	79	3.1	3L
scaffold120303	66	3.2	61	2.3	3L
scaffold12031	72	3.6	68	3.2	3R
scaffold120332	79	3.8	80	3.7	3R
scaffold12038	70	3.7	66	4.2	2L
scaffold120410	32	3.2	27	2.5	3L
scaffold120434	81	3.3	79	3.1	2R
scaffold12044	88	3.7	80	2.8	3R
scaffold120477	77	3.8	74	3.3	2R
scaffold12051	88	3.8	84	3.3	3R
scaffold120538	72	3.8	72	3.9	3L
scaffold120614	88	3.9	85	3.3	3L
scaffold120667	67	2.7	60	2.5	3R
scaffold120699	80	3.4	82	2.9	3L
scaffold12087	88	4.4	85	3.8	3R
scaffold120880	71	3.2	71	2.9	3R
scaffold120888	68	3.5	73	3.9	2R
scaffold120943	69	4.1	69	4.5	2L
scaffold120978	49	3.6	46	3.5	2L
scaffold120982	77	3.4	75	2.9	2L
scaffold1210	84	2.9	79	3.3	3R
scaffold121023	88	3.6	87	3.3	2L
scaffold121036	82	4.8	81	4.3	2L
scaffold121098	65	40	68	36	3R
scaffold121104	92	4.5	88	3.3	2L
scaffold121105	59	3.5	56	2.4	3R
scaffold121106	96	3.8	87	3.2	3L
scaffold12111	65	3.6	64	3.5	3R
scaffold121408	52	4.4	51	3	3R
scaffold121488	82	3	81	2.9	X
scaffold121496	78	3.5	74	3.1	3R
scaffold121562	74	3.5	69	2.6	X
scaffold12158	87	4	85	3.2	X
scaffold12160	89	3.8	87	3.4	2L
scaffold121607	79	4.2	78	3.3	3R
scaffold121668	73	4.2	65	3.8	X
scaffold121780	83	3.1	84	3.6	3L
scaffold121790	93	3.6	83	3.1	3L
scaffold121871	85	3.7	73	3.5	2L
scaffold121892	83	3.7	83	3.3	X
scaffold121970	85	4.2	88	4.4	2L
scaffold122001	69	6.3	69	6.7	X
scaffold12203	69	3.1	69	2.8	2R
scaffold122089	69	2.7	73	3.6	3R
scaffold122208	68	3.2	67	3.1	3R
scaffold122266	68	3	70	2.9	2R
scaffold1223	68	3.2	68	3.3	2R
scaffold122438	66	3.7	67	3	3R
scaffold122452	77	3.7	81	3.6	3L
scaffold122477	86	3.8	85	3.8	3L
scaffold122549	62	3.5	58	2.8	X
scaffold122597	85	3.1	77	2.2	2R
scaffold12267	76	4.3	79	3.8	3R
scaffold122671	79	4.3	77	3.8	3R
scaffold122858	79	3.2	74	2.8	3R
scaffold12288	71	3.4	64	2.7	2L
scaffold122881	89	3.4	88	3.2	3R
scaffold12289	60	3.1	56	2.4	3L
scaffold122908	66	1.9	58	2.8	X
scaffold122930	86	4.5	82	3.7	3R
scaffold122936	80	3.7	76	3	2L
scaffold123052	93	4.5	91	3.7	3R
scaffold123204	85	3.5	79	2.9	3R
scaffold123327	79	3.3	79	3.9	2L
scaffold123425	57	3.1	52	2.7	2R
scaffold123488	67	3.6	67	3.4	3L
scaffold123490	82	4.4	78	3.5	3R
scaffold12351	79	3.3	83	3.5	3L
scaffold123606	86	3.2	86	3.5	2L
scaffold123628	68	3.4	64	3.1	X
scaffold123661	59	2.4	57	2.9	2R
scaffold123728	71	4.9	69	4.2	2R
scaffold123836	93	4.6	90	3.4	X
scaffold123979	59	3.7	54	3.3	2L
scaffold124004	68	3.6	62	3.2	2R
scaffold12402	88	3.6	87	3.2	X
scaffold124028	86	3.2	86	3.1	2L
scaffold124051	59	3.2	54	2.6	2L
scaffold124072	71	4.4	67	3.3	3R
scaffold124169	70	3.4	75	3.2	3R
scaffold124177	76	3.1	76	3.2	3L
scaffold124252	85	3.6	87	3.6	3R
scaffold124290	82	3.1	68	2.2	2L
scaffold12434	80	3.6	70	3.1	3R
scaffold12441	72	3.5	69	3.4	3L
scaffold124435	83	3.9	79	3.9	X
scaffold124452	88	3.9	78	3	2R
scaffold124472	92	4.1	90	4.3	2L
scaffold124539	64	3.5	59	2.6	3R
scaffold124546	74	3.3	66	2.7	3R
scaffold124575	83	3.9	82	3.9	3R
scaffold12466	86	4.1	83	4.3	3L
scaffold124683	89	3.7	91	3.1	2R
scaffold124706	87	3.8	82	2.9	2L
scaffold124727	76	3	80	3.1	2L
scaffold12480	67	3.3	66	3	3R
scaffold124834	97	4.3	88	4.1	3R
scaffold124868	70	2.6	64	2.6	4
scaffold124914	40	2.1	44	2.1	2L
scaffold124953	73	3.8	74	3.3	3R
scaffold124974	82	3.6	73	3.1	3R
scaffold12498	61	2.8	59	2.6	3R
scaffold124994	59	2.9	66	3.2	3L
scaffold125003	67	4.2	68	4	2R
scaffold125010	64	3.4	66	3.3	2R
scaffold125014	65	2.6	72	3.2	U
scaffold125044	95	4.4	93	3.8	2R
scaffold125190	89	3.4	84	3.5	X
scaffold125215	86	5.7	88	5.3	3L
scaffold125243	86	3.8	84	3.5	2L
scaffold125244	68	2.8	59	2.3	2R
scaffold125275	85	3.5	89	3.1	3L
scaffold125304	59	3.2	56	3	3L
scaffold125305	89	3.2	94	3.2	X
scaffold12532	77	3.8	77	2.7	2L
scaffold125401	77	3.3	74	3.1	2R
scaffold125486	85	4.9	83	4	2L
scaffold12549	93	4.2	87	3.8	3L
scaffold125525	75	3.9	71	3.3	3L
scaffold12563	65	3.1	60	2.6	3L
scaffold125682	71	2.6	66	3.5	2R
scaffold125725	83	3.8	80	3.8	2R
scaffold125739	77	3.8	73	3.1	3L
scaffold12574	79	3.7	74	3.6	2L
scaffold1258	96	9.2	90	8.5	2L
scaffold125980	55	3.2	55	2.4	2R
scaffold126224	82	3.3	80	3.2	3R
scaffold126234	57	5.5	49	4.7	2R
scaffold126240	71	3.6	69	2.9	2L
scaffold126243	70	3.5	66	3.1	3L
scaffold12628	70	3	61	3.2	X
scaffold12630	80	3.4	80	4.1	3R
scaffold126378	92	4.4	93	4.4	2R
scaffold126413	84	3.7	84	3.4	2L
scaffold126435	73	3.3	76	3.4	2R
scaffold126670	82	4	78	3.6	3R
scaffold126691	91	3.7	87	3.5	2L
scaffold1267	79	3.6	74	2.9	3R
scaffold126762	79	4.1	76	4.4	2L
scaffold126828	72	3.7	70	3.3	3R
scaffold12684	79	3.9	77	3.4	3R
scaffold126959	84	3.7	83	3.5	3L
scaffold127029	32	3.5	24	2.2	3R
scaffold127054	67	3.7	68	3.4	X
scaffold127083	75	3.4	69	2.6	2R
scaffold127088	77	4.6	78	4	2L
scaffold127127	86	3.6	83	3.5	X
scaffold127267	81	3.7	72	2.6	3R
scaffold127304	78	4	77	3.9	2R
scaffold127352	82	4.1	78	3.6	2R
scaffold127628	86	3.5	83	3.7	X
scaffold127648	70	3.4	77	3.4	3R
scaffold127818	80	3.8	78	3.2	2L
scaffold127920	78	3.3	68	2.8	2R
scaffold127965	60	2.7	67	3	3L
scaffold128020	83	3.6	81	3.1	3R
scaffold128104	83	4.1	81	3.4	2L
scaffold128154	91	3.8	86	3.1	3L
scaffold128183	72	4.2	68	4.6	X
scaffold128262	60	3.1	68	2.8	2L
scaffold12831	92	4.6	91	4.3	2R
scaffold128351	77	3	76	3.2	3R
scaffold128353	97	4	98	4.2	X
scaffold128364	89	4.7	85	4.1	2L
scaffold12838	78	3	79	3.1	2L
scaffold128398	86	5.4	82	4.6	3R
scaffold128418	61	4.1	63	3.4	2R
scaffold128437	60	2.9	59	2.6	3L
scaffold128510	64	4	61	3.4	X
scaffold128570	88	4.3	81	4.3	3R
scaffold128592	74	3.1	66	2.4	3L
scaffold128624	74	4	74	2.7	3L
scaffold128638	86	3.8	83	4	3L
scaffold128646	64	3.7	66	2.7	2L
scaffold12868	44	2.6	37	2.2	4
scaffold128717	89	3.5	87	3.2	3R
scaffold12874	74	3.6	73	3.1	2R
scaffold128769	87	3.9	85	3.4	2R
scaffold12880	89	3.8	81	2.9	2R
scaffold128820	80	3.1	80	3.6	3L
scaffold128846	91	4.4	89	2.9	3R
scaffold128878	65	2.9	64	3	2L
scaffold128907	83	3.7	88	3.1	3L
scaffold129004	87	3.8	84	3.6	3L
scaffold129189	59	3.2	46	1.8	3L
scaffold129253	86	3.8	88	3.7	2R
scaffold129273	69	3.6	69	2.9	X
scaffold129358	70	3.1	69	2.7	3L
scaffold129400	56	3.4	60	3.3	3R
scaffold129414	87	3.8	83	3.3	X
scaffold129440	67	2.6	73	3.6	3R
scaffold129494	76	3.6	72	2.9	2R
scaffold129650	81	4.3	79	3.7	3L
scaffold12966	72	3.7	71	3	2L
scaffold12982	87	4	87	3.5	X
scaffold129879	36	2.7	28	1.8	2R
scaffold129889	69	2.9	67	3.7	2R
scaffold129908	84	3.6	83	4.1	2R
scaffold129932	72	3.3	63	3	2L
scaffold129951	83	4.1	83	4.5	3R
scaffold129961	88	3.3	89	3.4	X
scaffold130146	85	4.5	83	4	3L
scaffold130179	92	4.1	96	3.8	X
scaffold130393	69	3.5	68	4.3	X
scaffold130405	57	2.7	40	1.7	4
scaffold130472	62	3.6	57	3.4	3L
scaffold130506	79	3.5	77	3.6	3L
scaffold130566	80	3.2	76	2.7	X
scaffold130589	60	3.9	71	3.1	2L
scaffold13064	69	3.6	64	2.7	3R
scaffold130875	61	3.1	54	2	X
scaffold130888	73	4.4	73	3.7	3L
scaffold130923	63	2.9	61	2.8	3R
scaffold130936	89	4.1	81	3.1	3L
scaffold130968	94	3.9	92	4	3R
scaffold130980	53	2.9	54	3	3R
scaffold131013	92	3.5	83	3.5	2R
scaffold131051	68	5.3	60	5.2	3L
scaffold13117	87	4.8	86	4.8	3R
scaffold131260	25	1.9	25	3.3	2L
scaffold131267	77	4.2	78	3.4	2R
scaffold131333	75	4.4	72	4	3L
scaffold131380	67	3.5	63	3	3R
scaffold131384	64	3.5	70	3.1	2L
scaffold131389	77	7.8	78	8.1	3L
scaffold131502	80	3.5	79	3.2	X
scaffold131505	62	2.1	51	2.3	2L
scaffold131551	88	3.9	88	4	3L
scaffold131558	74	3.3	75	2.9	2L
scaffold131587	78	2.5	69	2.4	3L
scaffold131629	78	2.9	73	2.9	2L
scaffold13164	43	2.8	40	1.8	2L
scaffold131694	85	3.6	79	3.4	3R
scaffold131742	77	3.7	77	3.7	2R
scaffold131804	68	3.5	66	2.3	2R
scaffold131832	87	5.1	85	3.7	2L
scaffold131877	60	4.1	59	3.6	3R
scaffold131930	84	3	84	3.2	2R
scaffold132078	89	4.4	87	4	X
scaffold132091	62	3.3	53	2.1	X
scaffold132119	94	4.1	89	3.4	X
scaffold132134	77	3.8	72	3.5	4
scaffold132201	76	3.2	76	3.1	X
scaffold132306	67	3.7	61	3.1	X
scaffold132346	98	3.5	91	3.6	3L
scaffold132386	82	3.5	78	3.3	3L
scaffold132393	82	4.2	84	4.1	3R
scaffold1324	70	3.6	75	2.8	2L
scaffold132471	58	2.3	61	2.1	3L
scaffold132519	76	3.5	72	3	3L
scaffold132545	75	4.3	74	3.9	3R
scaffold132618	74	4.2	74	3.1	2L
scaffold132643	78	4.2	78	4	2R
scaffold132743	73	3.3	72	2.7	3L
scaffold132815	71	4.3	64	3.7	2L
scaffold132875	76	3.4	73	3.1	2R
scaffold13292	77	3.3	80	3	2R
scaffold132959	67	3.2	68	2.2	3R
scaffold133095	91	5.3	88	5.2	3L
scaffold133139	75	3.1	70	2.8	3R
scaffold13315	74	4.9	76	4.7	3R
scaffold133163	74	4	69	3.5	3L
scaffold133180	67	2.3	63	3.4	2R
scaffold13328	68	3.1	65	3.5	2R
scaffold133288	72	4.2	72	3.7	X
scaffold133327	64	3.7	60	3.3	3L
scaffold133353	74	3.3	75	3.3	3R
scaffold133425	88	3.5	88	3.6	X
scaffold133431	88	3.9	93	3.6	2R
scaffold133455	70	3.5	71	3.2	2R
scaffold133533	71	3	64	2.1	2R
scaffold133542	70	3.4	78	3.1	3L
scaffold133591	71	3.4	67	2.7	2L
scaffold133623	88	3.8	87	3.3	X
scaffold133674	85	4.4	81	3.1	X
scaffold133689	87	4.4	83	3.4	X
scaffold133754	75	3.9	75	3.2	2R
scaffold133822	61	2.9	58	2.6	3R
scaffold133823	76	4.2	66	3.1	2R
scaffold133827	86	3.1	82	3.1	2R
scaffold133834	73	4	74	3.4	3L
scaffold133844	79	4.1	76	3.7	2R
scaffold133953	96	4.2	90	3.4	2R
scaffold133960	67	2.5	55	2	3L
scaffold133982	72	3.9	69	3	3R
scaffold133983	86	3.4	87	3.4	3L
scaffold134123	54	4.6	52	4.8	X
scaffold134211	95	4.7	93	4.3	2R
scaffold134255	89	3.8	88	3	2R
scaffold13426	88	4.1	86	3.6	2L
scaffold134445	56	2.7	41	1.9	X
scaffold134451	75	3.6	72	3.4	2R
scaffold134472	60	3	64	3	3R
scaffold134485	85	3.6	86	3.3	2R
scaffold134519	64	3.6	65	2.9	2R
scaffold134613	82	3.7	78	3.7	2L
scaffold134664	85	4.5	84	3.9	2R
scaffold134670	75	3.6	80	4.4	X
scaffold134689	68	3.2	73	3.3	3R
scaffold134760	94	4	94	3.7	3R
scaffold134783	82	4.8	81	4.4	2R
scaffold13480	86	3.8	82	2.9	2R
scaffold134939	50	3.2	47	3.4	X
scaffold135016	83	3.5	84	4	X
scaffold135072	73	3.5	73	3.3	X
scaffold135107	84	3.9	81	3.4	2R
scaffold135222	69	3.9	70	2.8	X
scaffold135255	83	4.4	85	4	2L
scaffold135401	69	3.3	71	3.3	3R
scaffold135424	72	2	67	3.8	3R
scaffold135434	55	3.3	57	3.1	2R
scaffold135448	88	4.4	81	3.1	X
scaffold135530	72	3.2	67	2.9	3R
scaffold135535	69	4.3	65	2.7	X
scaffold135548	73	3.4	70	3	3L
scaffold135549	80	2.2	71	2.1	X
scaffold135620	82	4.1	82	3.7	X
scaffold135648	76	4.7	72	3.7	3L
scaffold135655	59	3.7	58	3.2	3R
scaffold135717	62	3.5	60	2.9	X
scaffold135755	46	4.2	49	2.7	2R
scaffold135757	77	4.7	79	3.3	3R
scaffold135840	80	3	77	3.1	2R
scaffold135854	83	3.6	86	3.6	2R
scaffold135857	81	3.2	67	3.5	2L
scaffold135973	74	3.9	73	3.1	2L
scaffold13612	49	3	46	2.3	2R
scaffold13614	48	2.6	44	2	3L
scaffold136175	82	3	61	2.1	2R
scaffold1362	43	3.7	45	3.2	3R
scaffold136269	87	4	79	2.9	X
scaffold136378	92	3.8	83	2.4	3L
scaffold136427	71	2.8	71	2.3	3R
scaffold136444	68	3.8	66	3.1	3R
scaffold136510	74	3.9	79	4	3R
scaffold13654	68	3.4	56	2.5	2R
scaffold136609	73	4	71	3.5	3L
scaffold136642	83	3.5	81	3.4	2R
scaffold136688	72	3.1	69	3.1	X
scaffold136779	65	3.4	60	3.2	2L
scaffold136839	29	2.9	26	1.7	3R
scaffold136888	65	4.4	63	4.2	3R
scaffold13690	59	4	59	3.4	3R
scaffold136991	87	4.8	85	4.2	2L
scaffold137056	74	2.9	80	4.1	3L
scaffold1371	80	3.4	83	3.8	2L
scaffold137183	79	3.4	85	3.7	3R
scaffold137317	89	4	85	3.4	2L
scaffold13738	83	3.4	83	3.7	X
scaffold137424	47	2.6	39	2	3R
scaffold137490	82	3.3	75	2.5	3L
scaffold137519	86	3.7	84	3.3	3L
scaffold137597	65	2.7	66	3.2	3R
scaffold137709	62	3	64	3.1	3R
scaffold137768	90	4.7	87	4	3R
scaffold137803	61	4.3	58	2.7	3R
scaffold137874	90	3.9	91	3.7	X
scaffold137924	66	3.8	64	3.7	3R
scaffold138	83	4.5	79	3.2	X
scaffold138007	71	3.9	72	3.4	2R
scaffold138080	73	3.5	68	2.8	2L
scaffold138093	57	2.4	50	2.4	3R
scaffold138199	72	3	69	2.9	3R
scaffold138215	72	3.1	71	3	X
scaffold138314	74	3.3	66	2.6	2L
scaffold13837	81	3.3	76	3.3	2R
scaffold138430	85	5.2	79	4	3L
scaffold138468	77	3.7	72	3	X
scaffold138492	72	4.5	74	4.2	2R
scaffold138534	75	3.5	67	2.3	2R
scaffold13872	73	2.8	73	2.8	3L
scaffold138748	70	4.9	67	4.2	3R
scaffold138773	77	3.7	74	2.7	2R
scaffold138787	81	4.9	78	4.2	2L
scaffold138802	60	3.1	54	2.6	3L
scaffold138817	88	3.4	88	3.5	X
scaffold13883	72	3.8	65	2.7	2R
scaffold138833	83	3.1	77	3	3R
scaffold138860	75	3.2	69	2.6	2R
scaffold139021	89	3.7	88	3.5	2R
scaffold139045	80	4.5	74	4.2	3R
scaffold139051	75	3.2	78	2.9	U
scaffold139053	76	3.8	78	2.6	3R
scaffold139081	80	3.5	78	3.2	X
scaffold139086	82	3.5	81	2.8	X
scaffold139119	71	3.8	66	3.4	2L
scaffold13914	91	4.2	87	3.6	2L
scaffold139140	74	4.2	69	3.9	3L
scaffold139249	56	4.5	57	4	X
scaffold139269	87	3.7	87	3.1	3R
scaffold139300	81	3.4	72	3	3R
scaffold139343	93	4.5	84	4.4	3R
scaffold139349	72	2.7	66	2.6	2R
scaffold13953	87	4.2	86	4.2	3L
scaffold139589	91	3.9	94	4.1	X
scaffold139634	74	4.6	74	3.8	2L
scaffold139664	94	3.7	93	3.8	X
scaffold139667	33	1.9	44	2	X
scaffold139719	74	3.8	74	3.7	X
scaffold139730	82	4	79	3.5	X
scaffold139790	78	3.3	74	3	X
scaffold139831	70	4.4	69	4.9	2L
scaffold139843	78	4.1	72	2.8	X
scaffold139856	69	2.6	68	2.3	3L
scaffold140041	75	3.8	74	3.6	3L
scaffold14012	79	2.7	75	2.5	2L
scaffold140162	71	4	71	2.8	2L
scaffold140221	80	3.4	78	2.8	3L
scaffold140243	82	3.4	80	3.8	3L
scaffold140245	72	3	73	3.3	3R
scaffold140250	55	2.4	51	2.2	X
scaffold140266	33	2.5	30	2.8	2R
scaffold140331	69	4.2	71	4.7	2R
scaffold140335	76	4.1	73	3.3	2L
scaffold140341	82	3.6	79	3.3	3L
scaffold140359	73	3.2	69	3.3	2R
scaffold14038	77	4.6	74	4.2	3L
scaffold140425	65	2.6	73	2.9	3L
scaffold140506	56	3.3	60	2.7	X
scaffold140537	78	3.9	64	2.7	2L
scaffold140546	79	3	76	2.7	2R
scaffold140551	76	2.7	78	2.3	2R
scaffold140552	90	4.6	87	3.7	3R
scaffold140560	76	3.3	78	3.4	X
scaffold140566	66	3.8	65	3.4	3L
scaffold140622	47	2.9	28	2.3	X
scaffold140626	72	3.9	69	3.6	2R
scaffold14066	78	4.4	79	4.3	3L
scaffold140660	85	4.3	82	3.8	3L
scaffold140683	66	3.4	68	3.2	X
scaffold140698	83	4.3	78	4	X
scaffold14073	84	3.7	80	3.3	2L
scaffold140782	74	3.5	60	3.2	2R
scaffold140799	77	3.9	71	2.9	2L
scaffold140904	82	4	79	3.3	2R
scaffold141017	79	5.5	79	3.7	2R
scaffold141075	82	3.7	79	3.8	X
scaffold14108	77	3.8	75	3.8	3R
scaffold141174	76	3.3	71	3.7	X
scaffold141268	86	3.5	87	3.4	2R
scaffold141435	77	4.1	76	4.2	3L
scaffold141573	81	4	72	3.6	3R
scaffold141597	88	3.7	88	3.7	X
scaffold141630	64	3.5	61	3.1	2L
scaffold141635	74	3.3	75	2.7	2L
scaffold141853	78	3.9	71	3.5	X
scaffold141860	86	4.5	90	4	2L
scaffold141872	73	3.4	68	2.7	3R
scaffold141954	81	3.5	84	3.8	2R
scaffold141989	70	2.5	72	2.5	X
scaffold142071	67	2.7	62	2.7	X
scaffold142188	42	2.2	37	2.5	2L
scaffold142218	67	3.1	59	2.4	2L
scaffold14223	62	3.8	52	2.5	3R
scaffold142234	66	2.8	64	2.9	2L
scaffold142238	55	3	49	3.2	3R
scaffold142311	87	3.2	78	2.2	2R
scaffold142322	80	4.3	73	4.4	2L
scaffold142340	53	3.6	65	4.1	3R
scaffold14245	79	3.4	74	2.6	3L
scaffold142479	76	5.2	75	4.4	X
scaffold142721	71	3.6	75	3.3	3R
scaffold142771	75	3.7	71	3.3	3L
scaffold142884	71	3.4	75	2.9	3L
scaffold143014	53	3.1	49	3	2L
scaffold143023	69	2.8	73	3.4	3R
scaffold143043	70	3.7	63	2.2	3R
scaffold143091	70	5.5	70	4.6	X
scaffold14311	67	4	62	3	2L
scaffold143289	83	3.3	82	2.8	3R
scaffold143319	80	3.7	75	3.5	2L
scaffold143337	94	4.1	85	3.3	3L
scaffold143386	66	3.7	66	2.8	2R
scaffold143399	89	4.3	87	4	2L
scaffold143446	64	3.7	71	3.8	2R
scaffold143623	66	3.6	67	3.3	X
scaffold14367	90	4.4	89	4	3R
scaffold143753	60	3.4	62	3.5	3L
scaffold143782	53	2.2	51	2	3R
scaffold143794	69	3.1	69	3.7	X
scaffold143823	78	2.9	74	3.4	2L
scaffold14400	81	3.4	76	2.9	4
scaffold144002	81	3.3	82	4	2L
scaffold14412	92	3.5	88	3.4	3R
scaffold14413	77	3.2	70	3.1	2L
scaffold144131	29	1.9	34	3.1	3L
scaffold144332	88	3.6	81	3	2R
scaffold144475	94	4.7	95	4.8	2R
scaffold144661	88	4	90	3.7	3L
scaffold144736	49	3.5	50	3.4	2L
scaffold144765	78	3.4	69	2.6	2R
scaffold144899	68	4.2	70	4.1	X
scaffold144951	69	2.4	62	2.2	X
scaffold144980	77	3.5	76	3	3L
scaffold145138	64	3.7	57	3.1	2L
scaffold145206	64	3.8	61	3	3R
scaffold145385	63	2.7	48	2.5	X
scaffold145504	83	3.5	80	3.2	2R
scaffold145658	83	2.9	77	3	2L
scaffold145728	85	3.5	81	3.1	3R
scaffold145753	70	3.7	69	3.2	3L
scaffold145823	85	3.6	86	3.2	3R
scaffold145857	58	3.4	56	3.1	2L
scaffold145902	89	4.6	89	4.9	3L
scaffold145920	77	3.3	76	3.1	U
scaffold145965	83	3.6	87	3.3	3R
scaffold145985	68	3	46	1.7	X
scaffold145989	63	3.2	59	3.2	3L
scaffold146076	46	2.2	39	2.6	3L
scaffold146115	60	2.7	57	2.9	2R
scaffold146162	85	3	78	2.3	2R
scaffold146218	90	4.8	88	4.8	X
scaffold146435	52	3.1	52	3.8	X
scaffold146457	75	4	74	3.8	3L
scaffold146500	74	4	72	3	2L
scaffold146519	74	3.7	78	3.6	X
scaffold146534	84	3.8	82	3.8	3L
scaffold146536	59	2.8	54	3.1	X
scaffold146602	56	2.4	63	3	3L
scaffold146730	79	3.1	72	3.2	X
scaffold146797	72	3.2	73	2.7	3R
scaffold146837	72	3.6	71	3.4	U
scaffold146847	71	4.5	69	4	3L
scaffold146864	84	3.5	75	3.1	2L
scaffold14688	89	4.1	87	3.2	2R
scaffold146901	64	3.1	44	2.2	3R
scaffold1470	87	4	85	3.7	2L
scaffold147005	57	4	65	3.6	2L
scaffold147053	52	2.4	68	2.4	X
scaffold147094	90	6.6	91	5.4	3R
scaffold147208	88	3.8	87	4.1	3R
scaffold14723	77	3.8	74	2.9	2R
scaffold14726	81	5.5	78	4.4	X
scaffold14736	72	4.9	72	3.3	3L
scaffold147368	87	4	83	3.3	2R
scaffold147391	86	3.6	84	3.4	2R
scaffold147443	74	4	74	3.3	3L
scaffold147453	87	4.1	84	3.7	2L
scaffold147525	96	3.9	97	3	3R
scaffold147590	83	5.5	79	5.6	3L
scaffold147750	78	3.3	84	3.3	3R
scaffold147827	73	3	76	2.9	3R
scaffold147940	48	3.5	45	2.3	3L
scaffold147981	93	3.6	88	3.4	3R
scaffold148027	84	3.8	76	3.5	X
scaffold148060	66	3.7	63	4	2R
scaffold148191	75	3.5	74	2.9	3R
scaffold148214	56	2.5	58	2.1	X
scaffold148224	55	3.4	70	2.6	X
scaffold148354	62	5.1	57	4.3	3L
scaffold148403	61	3.2	50	2.4	2R
scaffold148417	71	3.4	68	3.2	3R
scaffold148430	93	4.2	90	3	2L
scaffold14845	53	2.8	52	2.7	3L
scaffold148479	76	3.8	77	2.8	3R
scaffold148500	94	4.1	95	3.6	2R
scaffold148572	88	5	82	3.3	2L
scaffold148624	69	3.4	68	2.4	2R
scaffold148632	75	3.5	71	3.6	X
scaffold148639	69	3.5	62	3	2R
scaffold148805	89	3.8	89	3.5	2L
scaffold14898	71	3.4	58	3.3	3R
scaffold149042	66	3.5	70	3.5	2L
scaffold149089	89	3.1	89	3.5	2R
scaffold149103	82	4.2	80	4.4	3L
scaffold149200	59	3.9	61	3.2	3R
scaffold149331	79	3.2	80	3.2	3R
scaffold149372	71	4.2	69	3.6	2R
scaffold149393	71	4.2	55	2.3	X
scaffold149414	69	3.5	65	3.1	2L
scaffold14954	70	4.1	55	2	3R
scaffold149566	79	2.9	78	2.6	3L
scaffold149568	83	3.6	84	3.8	X
scaffold14960	84	4.4	77	3	3R
scaffold149616	84	3.9	82	3.5	3L
scaffold14962	77	4.2	77	4.6	2L
scaffold149644	58	2.9	56	2.5	3R
scaffold149656	79	3.2	79	3.2	2L
scaffold149666	83	3.1	81	3.2	2R
scaffold149680	74	3.9	73	2.8	2L
scaffold149740	89	2.8	88	3.2	2R
scaffold149819	68	3.4	66	2.6	3R
scaffold149948	82	3.3	82	3.8	2R
scaffold150027	76	4.1	76	3.8	2R
scaffold15003	84	3.7	87	3.3	2R
scaffold150129	69	3.1	64	2.6	2R
scaffold150133	88	4.6	87	3.2	3R
scaffold150169	79	3.6	81	3.4	X
scaffold150307	80	3.1	64	2.5	3R
scaffold150534	89	3.5	90	2.9	2L
scaffold15055	43	2.6	43	2.8	2R
scaffold150614	57	3.2	58	2.7	2L
scaffold150631	74	3.4	71	2.9	3L
scaffold150711	86	3.3	84	3.4	2R
scaffold150713	69	2.8	65	2.9	2L
scaffold150724	72	2	73	2.3	3R
scaffold150729	87	3.9	84	3.4	X
scaffold150779	80	3.2	80	3.2	3R
scaffold15078	73	3.6	62	2.5	3R
scaffold150884	64	4.5	63	3.8	2R
scaffold150938	69	3.1	68	2.9	3R
scaffold151047	82	4.6	81	3.8	2R
scaffold151086	82	3.5	75	2.7	2L
scaffold151129	67	2.9	62	2.7	3L
scaffold151210	86	3.1	75	3.1	3L
scaffold151242	86	3.5	93	2.9	X
scaffold151265	87	4	79	3.1	2R
scaffold151267	69	2.9	79	3.1	3R
scaffold15131	78	3.3	78	3.2	2R
scaffold151321	94	3.9	95	4	X
scaffold151435	66	4	61	3.8	X
scaffold151458	79	3.4	78	3.5	2R
scaffold151486	73	3	68	3.1	3L
scaffold151545	87	4	85	3.2	2L
scaffold15166	85	5.6	81	4	2L
scaffold151677	68	3.6	68	3.5	2R
scaffold151711	58	3.5	53	2.9	3L
scaffold151808	77	3.3	72	3.2	2R
scaffold151810	57	3.9	58	3.1	2L
scaffold15184	80	3.7	80	3.3	2L
scaffold151898	86	4.1	87	3.9	2L
scaffold151972	90	3.5	91	3.1	3L
scaffold152000	64	3.1	60	2.5	3L
scaffold15215	79	4.5	78	3.6	3R
scaffold152183	88	4.1	85	4.4	3R
scaffold15222	85	3.7	83	3.3	X
scaffold152263	87	3.8	92	3.3	3R
scaffold15228	81	3.2	77	3.2	3R
scaffold152287	86	6.1	82	5	3R
scaffold152306	79	7.8	81	6.5	2L
scaffold152351	78	3.4	67	2.8	X
scaffold152441	72	4.2	70	3.4	2R
scaffold152446	81	2.8	80	3.7	X
scaffold15245	79	4.2	76	3.6	2R
scaffold152511	93	3.1	91	3.4	3L
scaffold152526	78	3.5	80	3.6	3L
scaffold152569	67	3.6	65	3.2	2R
scaffold152598	62	2.3	76	3	X
scaffold15263	50	3.7	51	2.8	3R
scaffold15269	80	3.2	81	3.1	3L
scaffold152750	79	3.8	76	3.3	2L
scaffold152801	90	3.7	77	2.8	X
scaffold152826	76	3.7	71	2.4	3R
scaffold153115	51	3	44	2	2R
scaffold153120	81	3.3	80	3.3	3L
scaffold153129	64	3.6	63	2.7	3R
scaffold153340	64	3	64	2.7	3R
scaffold15342	80	3.6	81	3.6	2R
scaffold153424	88	3.5	86	4.2	3L
scaffold153454	63	3.7	67	4.1	X
scaffold153464	79	3.9	77	3.2	2L
scaffold153581	85	3.8	80	4	X
scaffold15363	72	3.5	73	3.4	3R
scaffold153679	68	3.8	67	4.2	2R
scaffold153751	78	4.3	76	3.9	3L
scaffold153797	63	6.2	63	5.5	3L
scaffold15380	90	3.9	87	3.9	X
scaffold153821	83	3.9	81	3.9	2R
scaffold154	82	3.5	78	3.2	3R
scaffold15403	84	3.2	79	3.2	3R
scaffold15404	61	3.5	59	3.5	3L
scaffold154072	80	4.2	80	3.2	2R
scaffold15409	74	3.7	70	3.4	3R
scaffold154092	81	6.5	81	5.9	3R
scaffold154171	81	3.5	79	3.2	2R
scaffold154259	59	2.2	73	2.8	2R
scaffold154374	92	4.1	88	3.5	3R
scaffold154441	42	2.4	39	2.5	2L
scaffold154502	78	3.9	72	3.5	3R
scaffold154507	73	4.8	67	3.1	3L
scaffold154541	78	3.5	74	2.9	3R
scaffold154593	84	4	83	3.5	X
scaffold154706	72	3.3	69	3.2	2L
scaffold154799	40	2.6	50	2.9	3R
scaffold154852	50	2.5	41	2	3L
scaffold154853	87	3.2	94	3.1	2R
scaffold154906	77	2.8	79	2.6	2L
scaffold154942	63	3.5	60	3.1	2R
scaffold154944	68	3.9	69	3.2	3R
scaffold154998	78	6.4	78	6	X
scaffold155078	71	3	67	3.2	3R
scaffold155111	86	4.1	82	3.6	X
scaffold155138	89	4.1	88	3.6	2L
scaffold155196	83	4.1	81	4.3	3L
scaffold155206	34	2.4	34	2.1	3L
scaffold15525	82	3.7	76	3.7	2L
scaffold155427	68	4.7	62	3.6	3R
scaffold155432	81	3.1	87	4.3	2L
scaffold155465	82	4.4	77	3	3R
scaffold155514	84	3.9	85	3.8	3R
scaffold155541	84	3.6	87	3.4	X
scaffold155555	86	4.3	85	4.2	3L
scaffold155613	82	3.2	78	2.6	3R
scaffold155615	85	3.9	83	2.9	2R
scaffold155671	85	3.5	78	3.1	3R
scaffold155751	93	5.3	95	4.3	3L
scaffold155820	84	4.3	90	3.9	2L
scaffold155874	71	3	68	2.7	X
scaffold155884	73	3.7	75	3.1	2R
scaffold155980	89	3.5	84	3.3	3R
scaffold1560	56	3.4	57	3.9	2L
scaffold156075	56	3.9	54	3.3	3L
scaffold156110	84	2.6	75	2.1	3R
scaffold156186	87	3.2	82	2.8	3R
scaffold156330	79	3.4	80	3.1	2R
scaffold156349	79	3.6	71	3.3	X
scaffold156355	78	4.2	71	3.9	2L
scaffold156477	56	2.4	53	2.8	X
scaffold156491	91	3.1	85	2.5	2R
scaffold15650	69	3.4	68	3	2R
scaffold15656	82	3.2	75	2.8	2R
scaffold156573	90	4.3	83	3.6	2L
scaffold156593	64	3	65	3.3	3R
scaffold156594	85	3.5	90	2.9	3R
scaffold156618	51	1.7	45	3.3	X
scaffold15666	60	3.5	57	2.7	2L
scaffold156748	41	3.6	36	3	2R
scaffold156761	87	4.1	86	3.5	3R
scaffold156784	83	3.6	84	3.6	2R
scaffold156918	65	6.3	61	4.7	3R
scaffold156947	44	2.4	41	2.7	3L
scaffold156987	77	3.3	75	3	2L
scaffold157044	77	4.8	70	3.5	3L
scaffold157046	77	4.2	76	3.8	2R
scaffold157049	62	3.3	60	3	2R
scaffold157051	65	2.1	61	2.4	3R
scaffold157075	80	3.8	78	3.7	2L
scaffold157076	79	4.2	76	3.8	2L
scaffold157098	78	3.4	75	3	2R
scaffold157429	87	4.4	86	4	3R
scaffold157529	67	2.6	67	3.5	2L
scaffold157592	74	3.7	76	4.1	3L
scaffold157637	69	2.7	64	2.4	3R
scaffold15766	83	3.6	78	3.4	2R
scaffold15767	74	4.3	74	4	2L
scaffold157674	80	3.7	71	2.1	2L
scaffold157691	76	3.5	70	3	2R
scaffold157692	89	3.6	88	3.5	3L
scaffold15774	77	3.5	74	3.4	3R
scaffold157796	60	3.2	58	3.2	X
scaffold157834	53	2.4	50	1.9	3R
scaffold157886	72	3	71	2.7	2L
scaffold157895	65	3	60	2.2	3L
scaffold157986	74	4.2	67	4.5	2R
scaffold157995	76	3.6	77	3.7	2R
scaffold158007	94	4.2	95	3.8	2R
scaffold15801	76	3.7	72	3.1	2L
scaffold158016	81	3.6	80	2.9	2R
scaffold15806	64	4	57	2.6	2L
scaffold158082	76	3.7	66	2.9	3R
scaffold158096	87	4	85	3.7	2L
scaffold15810	85	3.2	84	3.2	2R
scaffold158125	81	2.6	86	2.5	2L
scaffold158179	68	3.6	66	2.5	3R
scaffold158217	65	4.2	63	3.2	3R
scaffold15826	62	4.2	62	2.2	3L
scaffold158321	61	3.4	54	2.3	X
scaffold1584	63	3.3	65	2.6	2L
scaffold158467	82	3.5	82	3.4	3L
scaffold158564	94	5.1	91	3.8	2R
scaffold158566	76	3.7	75	3.6	3L
scaffold158576	92	4.2	90	3.4	X
scaffold158623	65	3.4	63	2.9	3R
scaffold158648	51	2.8	49	2.3	3R
scaffold158675	86	3.7	69	3.7	3R
scaffold158762	69	3.8	68	3.4	3L
scaffold158799	86	3.6	82	3.4	3L
scaffold158817	57	3.7	49	2.7	2L
scaffold15882	76	4	75	3.5	2R
scaffold15897	82	3.8	80	3.3	3R
scaffold159	79	2.9	79	2.9	X
scaffold159069	60	2.9	62	2.1	2L
scaffold159082	88	4.3	86	3.9	3R
scaffold15921	72	2.9	75	2.5	3R
scaffold159273	65	3.8	61	3.4	2L
scaffold159275	74	3.3	69	3.3	3L
scaffold159337	97	3.7	96	3.5	2L
scaffold159356	66	3.3	64	3.2	3R
scaffold159374	81	6	71	5.6	2L
scaffold159604	81	3.9	81	3.8	X
scaffold159609	64	2.4	59	2.6	3R
scaffold159640	70	3.4	68	3.1	3R
scaffold159648	91	2.9	84	2.5	X
scaffold159935	80	3.8	78	3.4	2L
scaffold159993	86	3.9	81	2.9	X
scaffold159996	77	3.3	75	2.8	X
scaffold160003	78	3.5	82	3.5	3R
scaffold160005	90	3.4	91	3.2	3R
scaffold160007	87	4	86	3.7	X
scaffold160058	74	4.1	72	3.9	2R
scaffold160116	66	3.7	64	2.6	2L
scaffold160184	92	4.3	95	3.4	X
scaffold160285	79	3	72	3	X
scaffold16058	84	4.8	78	4.8	3R
scaffold160748	84	3	86	3.3	2R
scaffold160836	72	2.6	73	3	3L
scaffold160887	72	2.8	67	2.7	3R
scaffold1609	56	2.9	60	2.6	3R
scaffold160907	84	3.9	86	3.8	2R
scaffold160943	76	3.5	78	3.2	3R
scaffold160987	66	3.1	66	3.1	3L
scaffold160989	87	4.2	84	3.4	X
scaffold160993	89	3.5	83	2.9	3R
scaffold160994	91	3.7	89	3.6	2L
scaffold16103	70	3.2	67	2.8	2L
scaffold161034	82	3.4	78	2.9	X
scaffold16104	67	3.4	64	3.3	2R
scaffold161111	82	4.2	79	3.3	3L
scaffold161191	56	3.2	62	3.1	2L
scaffold161222	55	2.8	60	2.5	2R
scaffold161280	75	3.9	77	4	2R
scaffold161346	61	3.1	58	3.5	2L
scaffold161351	77	3.3	89	4.3	2L
scaffold161377	67	3.9	64	2.7	2L
scaffold16140	64	2.5	75	3	2L
scaffold161410	74	3.2	78	2.7	3R
scaffold161458	72	3	54	2.7	2L
scaffold161493	72	3.7	76	3.5	2R
scaffold161565	25	1.8	25	1.1	3L
scaffold161656	88	3.8	93	3.7	X
scaffold161736	75	3.7	78	4.7	3R
scaffold161875	84	4.3	84	4.5	2R
scaffold161905	20	2.4	19	1.2	2R
scaffold161913	53	3	46	1.9	3L
scaffold161976	83	4.2	82	3.9	2L
scaffold16199	74	4.3	74	3.8	2L
scaffold1620	81	4	81	4.1	2L
scaffold162057	76	2.5	83	2.9	3L
scaffold162329	80	4	77	3.3	3R
scaffold162340	84	3.7	85	3.1	2R
scaffold162367	67	4.9	65	4	2L
scaffold162411	71	3.1	70	3.2	3L
scaffold162428	68	2.8	65	2.4	X
scaffold162507	62	3.3	60	3	3L
scaffold16269	73	3.5	73	3.2	3R
scaffold162772	66	2.8	73	3.6	3L
scaffold162780	82	3.6	85	4	X
scaffold162786	76	4.2	75	3.2	2L
scaffold162792	79	3.3	73	2.4	3R
scaffold162837	72	3.6	75	3.6	3L
scaffold16285	77	4	75	3.4	3R
scaffold162901	75	4	72	3.3	3R
scaffold163	85	3.9	83	3.4	2L
scaffold163030	57	3.4	59	2.7	2R
scaffold163065	56	3	61	3.3	3L
scaffold163139	57	2.2	58	3	2L
scaffold163145	60	2.9	62	3.5	3L
scaffold163169	82	3.7	79	3.7	3L
scaffold163188	72	5.7	69	5.8	U
scaffold163370	85	3.8	79	2.8	3L
scaffold163594	44	3	45	3.3	X
scaffold163664	78	3.8	80	3.3	2R
scaffold16368	71	4.4	78	3.9	3L
scaffold163903	64	3.2	59	2.9	2L
scaffold163905	71	2.7	76	2.6	3R
scaffold163914	75	3.5	73	3.3	3R
scaffold163956	68	4.3	65	3.6	X
scaffold16400	97	4.6	96	4.5	4
scaffold164096	67	3	72	3.4	X
scaffold16411	84	2.9	83	3	2R
scaffold164218	69	3.1	74	3	3R
scaffold164257	91	3.8	90	3.6	X
scaffold164274	82	4.1	82	3.4	2L
scaffold16428	81	3.3	75	2.7	3R
scaffold164422	84	3.7	84	3.5	3R
scaffold164463	74	3.8	79	4.3	3R
scaffold164542	73	2.9	78	3.7	2L
scaffold164577	86	2.1	70	2.5	3R
scaffold164640	65	5.2	66	3.7	2L
scaffold164641	55	5.1	51	3.5	3R
scaffold164703	57	3.4	52	3	3R
scaffold164724	70	3.5	70	3.5	3R
scaffold164771	62	3.1	66	3.4	2R
scaffold164780	67	3.8	64	3.9	2L
scaffold164796	78	3.3	80	3.5	2R
scaffold164854	76	2.8	79	3.2	3L
scaffold16487	75	4.1	74	3.7	3R
scaffold164945	84	4.1	81	4.4	3L
scaffold164958	90	3.9	88	3.8	2R
scaffold164991	82	3.6	83	3.9	3R
scaffold164997	75	3.6	75	2.7	2R
scaffold165173	56	3.5	51	2.6	2L
scaffold165202	72	3.2	68	2.7	3R
scaffold165218	87	2.8	78	2.6	2L
scaffold165219	46	2.6	41	1.8	2R
scaffold165382	77	3.6	67	2.8	X
scaffold165463	74	4.9	76	3.3	X
scaffold165485	34	2.2	29	1.4	2R
scaffold165510	73	6	74	6.7	3R
scaffold165522	79	4	78	3.7	2L
scaffold165547	72	5.1	73	4.5	2L
scaffold165597	38	2.8	31	1.9	X
scaffold165661	77	2.1	32	1.4	3R
scaffold165674	25	2.5	17	1.7	X
scaffold165686	57	3.1	44	2.2	3L
scaffold16584	55	3.1	54	3.3	3R
scaffold165841	31	3.4	30	2.7	2L
scaffold165871	55	2.9	49	2.5	2L
scaffold16591	80	2.7	77	3.4	2R
scaffold165919	60	3	67	2.7	3R
scaffold165977	89	3.5	86	3.5	2R
scaffold166048	89	3.5	90	3.6	X
scaffold166218	87	3.6	82	3.4	2L
scaffold166245	65	4.2	60	3.8	3R
scaffold166288	70	4	67	3.7	3L
scaffold166363	75	7.4	72	6.8	2R
scaffold166464	74	3.6	73	2.7	3L
scaffold166550	86	3	86	3.3	3L
scaffold166653	73	3.1	65	3.3	3R
scaffold166666	80	3.8	76	3.4	3L
scaffold16668	77	3.6	74	3.4	2L
scaffold166691	84	2.8	80	2.9	2L
scaffold166699	73	3.2	77	3.1	3L
scaffold166737	50	2.9	51	2.8	2R
scaffold166782	71	3.2	69	3	2L
scaffold166831	80	3.8	69	3.7	2L
scaffold166906	94	3.9	89	3.2	3L
scaffold166910	83	4.6	80	4.2	3L
scaffold166932	78	4.5	80	3.7	X
scaffold166966	50	3.3	45	2.7	3L
scaffold166986	67	2.7	60	2.4	2L
scaffold167081	71	3.3	69	3.1	3R
scaffold167082	74	8.1	77	7.5	2L
scaffold16716	84	3.4	81	3.2	X
scaffold16722	79	3.8	75	3.7	X
scaffold167227	83	3.3	80	2.8	3L
scaffold167246	66	3.3	67	3.9	3R
scaffold167339	81	3.5	77	3.1	X
scaffold167351	89	3.7	85	3.3	3L
scaffold167356	87	4.7	88	4.3	2L
scaffold167371	81	4	78	3.6	2L
scaffold167419	86	3.7	83	3.3	2R
scaffold167489	85	3.4	81	3.2	3L
scaffold16749	79	4	74	3.1	2L
scaffold167545	60	2.9	54	2	3L
scaffold167587	61	5	61	4.1	X
scaffold167650	74	2.6	80	3.1	3R
scaffold167744	73	3.5	67	3.1	3R
scaffold167751	67	3.2	62	2.4	2R
scaffold167815	94	3.5	96	3.7	3R
scaffold167819	78	3.8	74	4	3L
scaffold167835	71	3.2	75	3.4	2L
scaffold167867	76	3.4	83	3.1	2L
scaffold167976	81	4	80	3.2	2L
scaffold167994	87	3.7	89	2.8	3R
scaffold168024	42	3.1	39	3.3	3L
scaffold168051	69	6.4	61	5.1	3L
scaffold168280	62	3.1	63	3	3R
scaffold16832	58	4.1	55	2.4	3R
scaffold16843	81	3	79	3.2	2L
scaffold168465	77	3.4	74	3	2R
scaffold168495	87	3.6	89	3.4	3R
scaffold168505	72	14	74	13	2L
scaffold168508	86	3.8	84	3.1	U
scaffold168512	53	3.3	52	2.6	2L
scaffold168513	78	3.6	76	4.2	3L
scaffold16854	67	6.6	67	5.7	2L
scaffold168563	79	3.1	76	2.6	3R
scaffold168683	68	2.6	71	2.9	X
scaffold168739	68	3.6	63	3.5	3L
scaffold168791	72	2.8	64	2.5	2L
scaffold168868	75	4.1	74	2.5	3R
scaffold168920	85	3.6	85	3.3	3L
scaffold168942	86	4	85	3.5	2L
scaffold169	73	3.4	69	2.6	2L
scaffold16900	73	3.2	74	3	U
scaffold169058	67	3	63	2.5	X
scaffold169139	74	3.4	65	2.3	X
scaffold16921	64	3.4	57	2.9	3L
scaffold169215	68	3.7	67	2.7	2L
scaffold169243	80	3.6	76	3.8	X
scaffold169287	55	2.9	57	3.2	3R
scaffold169291	76	4.2	78	3.8	3R
scaffold169414	88	3.4	84	3	3R
scaffold169428	67	4.6	67	4.5	X
scaffold169446	71	4.7	72	3.4	3R
scaffold169447	75	4.5	70	3.9	3R
scaffold169460	81	3.8	75	3.6	2L
scaffold169498	75	3.5	72	2.8	2L
scaffold169558	84	3.2	81	3.2	2R
scaffold169559	70	3.8	68	3.1	X
scaffold169651	91	4.2	90	4.1	2L
scaffold169722	92	4.3	88	3.4	X
scaffold169782	70	5	68	3.8	2L
scaffold170045	89	3.5	87	3.5	2L
scaffold170068	72	3.3	73	3.2	2L
scaffold170096	69	3.2	71	3	4
scaffold170104	75	3.1	73	3.9	3L
scaffold170121	84	3.2	95	2.7	2R
scaffold170148	71	4.7	70	4.9	X
scaffold170229	80	3	75	2.6	3R
scaffold170282	83	4.1	79	3.3	3R
scaffold170285	73	4.2	76	3.8	X
scaffold17036	59	3.4	58	2.7	X
scaffold170393	60	3.8	61	3.5	3L
scaffold170457	69	3.3	66	2.8	3R
scaffold170523	82	3.6	84	3.5	X
scaffold1706	76	4.1	76	3.9	3L
scaffold170602	69	3.5	61	2.9	2R
scaffold170643	75	3.6	72	2.9	3R
scaffold170727	66	3.2	68	3.5	3R
scaffold17074	77	4.1	74	3.5	3L
scaffold170743	77	3.8	80	3.3	X
scaffold170744	81	3.7	77	3.1	3R
scaffold17087	89	4	87	3.7	2L
scaffold170908	86	4	87	3.9	3R
scaffold170931	88	3.1	88	2.8	2L
scaffold170998	89	4.3	86	3	3R
scaffold171048	77	3.7	77	3.8	3L
scaffold171107	74	3.9	72	3.5	2R
scaffold171220	74	3	79	2.6	X
scaffold171305	79	3.5	72	2.8	3R
scaffold171471	79	4.2	78	3.4	X
scaffold1715	77	4.1	72	3.9	3R
scaffold171562	81	3	77	3	2L
scaffold171571	69	3	62	2.8	3R
scaffold171742	83	4.4	81	4.6	3L
scaffold171753	81	3.4	81	3.3	3L
scaffold171881	71	4	64	3.1	2L
scaffold171905	61	6.1	57	5.5	2L
scaffold172025	74	3.5	69	3.1	X
scaffold17204	58	3.2	60	2.8	3R
scaffold172101	87	4	85	3.6	2R
scaffold172197	74	3.7	68	3.2	3R
scaffold17224	76	3.3	77	3.4	2R
scaffold172260	85	4.4	83	3.5	2R
scaffold172365	76	5	78	3.2	3L
scaffold172380	80	3.6	77	3.2	2L
scaffold172472	87	3.6	85	3.8	3R
scaffold172496	89	4.4	87	3.4	2L
scaffold172559	82	3.2	76	2.9	2R
scaffold172567	55	2.9	47	2.9	2L
scaffold172578	75	3.2	76	2.5	2R
scaffold172668	97	4.4	97	3.6	3R
scaffold172687	72	3.1	68	3.3	X
scaffold172701	83	4.2	80	3.2	3R
scaffold17271	91	3.6	88	4.1	2R
scaffold172718	79	3.9	71	3.6	3R
scaffold172726	71	3.2	63	2.4	2L
scaffold172735	80	3.3	76	3.4	3R
scaffold172752	74	8	68	6.1	X
scaffold172773	84	4.2	85	3	3R
scaffold17279	67	3.1	63	3.7	2L
scaffold172790	82	3.5	82	4.5	X
scaffold172925	63	2.9	64	3	2L
scaffold172985	76	4.8	74	3.8	X
scaffold173108	77	4	63	3	2L
scaffold173130	73	3.5	67	2.6	2R
scaffold173139	39	3	23	1.9	2L
scaffold173145	67	3.2	62	3	X
scaffold173160	80	3.5	77	3.3	2L
scaffold17317	89	3.4	91	3.3	2R
scaffold173173	84	3.3	83	2.9	2L
scaffold173253	75	3.1	69	2.8	2R
scaffold173290	87	2.8	81	2.3	X
scaffold173398	27	2	21	1.3	2R
scaffold173534	83	3.9	79	3.5	3R
scaffold17358	80	4.3	80	4.6	X
scaffold173584	80	3.4	82	3.6	2L
scaffold173618	87	4.3	88	3.5	X
scaffold173633	81	2.7	79	3.4	2L
scaffold17370	69	4.2	65	3.8	3L
scaffold173712	75	3.8	72	3.4	3L
scaffold173732	85	3.4	83	3.2	2L
scaffold173904	40	2.2	39	1.9	3L
scaffold173966	88	3.5	85	3.4	2L
scaffold174041	87	3.9	85	3.3	3L
scaffold174067	88	3.7	85	3.5	3R
scaffold174121	66	3.4	60	3.2	3L
scaffold17425	82	3.4	78	3.1	U
scaffold174264	82	4.5	79	3.5	2L
scaffold174289	57	2.9	49	2.8	2L
scaffold174330	75	3	67	3	X
scaffold174393	74	3.6	73	4	3R
scaffold174459	80	3.7	79	3.4	3L
scaffold174508	78	3.8	79	3.9	X
scaffold174509	63	2.8	57	2.5	3R
scaffold174536	69	3.4	68	2.4	3R
scaffold174647	76	3.3	74	3.1	2L
scaffold174678	76	3.8	71	3.3	2L
scaffold174685	82	3.9	79	3.8	3R
scaffold174787	91	4.9	89	4.7	2R
scaffold174794	89	3.5	86	3.2	X
scaffold174798	17	1.2	16	2.3	3R
scaffold17481	81	3.7	80	3.3	2L
scaffold174821	75	3.5	75	2.6	2L
scaffold174865	56	2.5	66	2.8	4
scaffold175085	89	4.3	86	3.9	2R
scaffold17517	88	3.6	88	3.5	3L
scaffold175175	87	3.1	83	3.5	3R
scaffold175328	79	2.8	84	3.2	X
scaffold175355	78	2.4	79	2.3	2L
scaffold175410	89	3.2	83	2.7	3R
scaffold175639	72	4.1	75	4.8	3R
scaffold175717	78	3.3	85	3.3	2L
scaffold175782	74	4.1	68	2.9	3R
scaffold175806	83	3.4	79	3.2	2R
scaffold175856	83	3.4	87	3.1	3R
scaffold175885	76	3.6	73	2.9	3R
scaffold176037	81	4.2	82	4.1	3R
scaffold17616	46	5.5	45	6.9	3R
scaffold176436	48	1.9	56	2.4	X
scaffold176470	94	5.8	94	5.4	2L
scaffold17649	84	3.9	78	3.1	3R
scaffold176533	57	3.9	60	2.8	3R
scaffold17654	88	6.6	87	6.5	3L
scaffold176638	43	2.3	49	2.7	3L
scaffold176649	70	4.1	66	3.6	3L
scaffold17666	72	4	70	3.5	2R
scaffold176764	70	3.1	72	2.6	3R
scaffold17682	94	3.4	92	4.2	3L
scaffold176842	74	3.1	66	3.2	3R
scaffold176850	73	3.2	79	3.7	2R
scaffold176911	86	4.9	87	4.3	3R
scaffold176926	75	3	68	2.1	3L
scaffold176996	93	3.9	91	3.4	2R
scaffold177102	84	2.6	80	2.2	3L
scaffold177103	80	2.5	71	3	2R
scaffold177134	83	2.9	72	2.8	2R
scaffold177203	48	3.4	42	3	X
scaffold177205	35	3.1	50	2.6	2L
scaffold177413	56	1.7	47	1.5	3L
scaffold177471	90	3.1	88	2.7	X
scaffold177501	82	4	82	3.5	3L
scaffold177536	65	3.5	63	3.4	3L
scaffold177619	64	3	54	2.8	2R
scaffold177643	59	3.7	54	3	3R
scaffold177685	72	3	70	3.3	X
scaffold177720	83	3.7	85	3	X
scaffold177834	77	3.9	75	3.7	3R
scaffold17785	71	3.9	67	2.9	3L
scaffold177860	86	3	82	3.2	2R
scaffold177871	81	3.5	82	4	3R
scaffold1779	69	3.2	72	3.5	2L
scaffold178004	46	2.8	41	2.5	3R
scaffold178066	81	3.8	81	4.5	3L
scaffold178082	56	2.4	66	3.2	2L
scaffold178091	81	4.1	77	3.3	3L
scaffold178309	77	3.5	77	3.1	3R
scaffold178562	85	4.5	84	3.5	3R
scaffold178590	51	18	47	18	3L
scaffold178666	85	5.8	81	5.1	4
scaffold178836	82	3.1	87	3.2	2R
scaffold178861	87	5.5	85	5	2R
scaffold179104	87	2.5	81	2.5	2R
scaffold179160	73	3.2	63	2.7	2L
scaffold179209	82	3.2	76	3.9	X
scaffold179392	89	3.8	89	3.4	3R
scaffold179396	84	3.8	82	3.4	2R
scaffold179436	72	4.1	73	4.7	X
scaffold179469	59	3	56	2.1	X
scaffold179516	77	5.2	72	4.8	2L
scaffold179596	65	3.7	70	4.2	3L
scaffold179608	70	2.9	76	3.3	3R
scaffold179627	90	3.5	86	3.5	2L
scaffold17971	71	4.1	71	3.3	2L
scaffold179715	71	3.7	66	2.8	3R
scaffold179723	73	3.2	71	3.1	3R
scaffold17977	83	3.7	76	2.5	3R
scaffold17987	82	6.8	77	6.7	4
scaffold179921	81	3.2	82	3.2	3R
scaffold180023	92	4.3	86	4	X
scaffold18006	79	3.4	79	3.5	3R
scaffold18023	87	3	90	3.6	2L
scaffold18025	74	3.3	76	2.8	2R
scaffold180256	72	3.2	80	3.3	X
scaffold180293	31	2.6	27	1.6	3L
scaffold180329	76	3	70	3	3R
scaffold180420	63	4.5	65	4	2L
scaffold180452	76	3.6	70	2.7	2L
scaffold180453	63	3.2	66	4.2	X
scaffold180538	64	3	66	2.9	2R
scaffold180614	54	4.3	51	3.4	2L
scaffold180623	75	3.5	69	3.1	X
scaffold180696	94	4.8	93	4.9	3R
scaffold180721	94	3.3	91	3.4	X
scaffold180732	76	5.9	74	5.6	3R
scaffold18078	75	4.4	74	4.3	2L
scaffold180786	71	4.3	69	2.9	3L
scaffold180794	82	3.6	78	2.3	2L
scaffold18083	76	3.6	74	3.1	2R
scaffold18087	79	3.5	75	3.1	X
scaffold180883	91	4.4	90	4.5	2R
scaffold180887	69	3.7	66	3.4	2R
scaffold180974	68	3.7	64	3.4	2R
scaffold180984	74	5.2	71	4	X
scaffold18100	72	3.6	73	3.5	2L
scaffold181067	70	3.7	72	3.1	3L
scaffold181080	86	4.1	79	3.6	2L
scaffold181115	78	3.5	75	3.2	2L
scaffold181354	74	3.8	70	3.2	3L
scaffold181370	73	3.2	71	3.2	3R
scaffold181375	78	2.8	84	3.6	3R
scaffold181452	51	2.5	50	2.5	3L
scaffold18154	77	4.2	79	3.7	3L
scaffold181585	79	3.9	73	3.2	2R
scaffold181633	81	3.8	78	3.7	2R
scaffold18165	55	3.7	53	2.8	X
scaffold181785	82	4.1	75	3.5	3L
scaffold181815	73	3.3	68	3.3	3L
scaffold181819	71	3.1	68	2.4	3L
scaffold181901	61	2.6	61	3.6	3R
scaffold181918	81	3.6	82	4.3	2R
scaffold182015	90	3.5	82	3.3	X
scaffold182020	64	6.4	53	6.5	2L
scaffold182061	82	4.6	80	3.1	3R
scaffold182110	67	3.1	60	3.3	3L
scaffold182123	81	3.6	80	3.4	3L
scaffold182126	67	3.5	73	3.2	2R
scaffold182216	61	4	61	2.7	3L
scaffold182227	48	3.3	43	1.8	3L
scaffold182249	25	2	29	2.1	2L
scaffold182484	72	4.2	65	2.8	2L
scaffold182554	85	3.9	80	2.9	U
scaffold182688	88	3.4	79	3.7	2R
scaffold182846	78	4.2	75	3.6	3R
scaffold182994	79	4.4	78	3.5	2L
scaffold183117	49	2.7	56	2.9	3R
scaffold183119	77	5.3	81	5	2L
scaffold183192	80	3.3	76	2.4	3R
scaffold183234	51	3.5	48	3.3	2L
scaffold183318	65	3.5	60	2.9	2R
scaffold183376	77	3.7	73	3.2	2R
scaffold183384	77	2.7	67	3.5	2R
scaffold183398	88	3.2	85	2.9	3R
scaffold183449	56	3.3	53	2.9	X
scaffold183463	63	3.3	59	3.5	2R
scaffold183752	77	3	80	4	U
scaffold183907	63	3	66	3.5	2L
scaffold184006	60	2.7	67	2.3	3R
scaffold18402	69	3.6	66	3	3R
scaffold184021	84	4	83	3.4	3L
scaffold184163	77	4.1	80	4.1	3R
scaffold184311	88	4.9	83	4.1	3L
scaffold18441	83	3.8	80	3.4	3R
scaffold184410	67	3.9	61	3.2	2L
scaffold184448	73	2.7	74	2.6	X
scaffold184477	93	4.4	92	4	3L
scaffold184768	76	3.2	69	3.3	2L
scaffold184911	74	3.7	69	3.1	3R
scaffold185056	95	4.1	88	3.5	2R
scaffold185121	90	4.7	91	3.5	X
scaffold18517	70	4.2	68	4	3L
scaffold185218	63	3.1	64	3.5	X
scaffold185219	83	4.4	83	3.2	X
scaffold185365	55	2.8	39	1.9	X
scaffold18540	77	4.4	76	3.9	3R
scaffold185401	55	3.7	61	3.8	3L
scaffold185402	72	3.1	64	2.8	3L
scaffold185410	75	2.7	82	3.1	3L
scaffold185538	86	3.6	84	3.3	2L
scaffold18560	58	3.5	70	2.8	2R
scaffold18561	78	3.4	75	3	3L
scaffold185686	84	3.7	80	3.4	3R
scaffold185689	81	3.9	83	3.3	3R
scaffold185697	46	2.6	49	2.7	3L
scaffold185749	80	7.9	77	7.9	2L
scaffold185753	78	3.2	76	2.7	2R
scaffold185771	76	2.7	87	3.5	2L
scaffold1859	91	3.1	88	3.5	3L
scaffold185908	81	4	83	3.8	2L
scaffold186018	80	2.2	87	2.5	3R
scaffold186291	92	4.5	92	4.2	X
scaffold186315	98	3.7	95	3.2	2R
scaffold186362	69	4	62	2.9	3L
scaffold186433	77	4.6	76	3.3	2R
scaffold186459	67	2.8	72	2.9	3R
scaffold186537	66	3.5	56	3.1	X
scaffold186709	75	6	74	5	X
scaffold186713	81	3	74	3.2	X
scaffold18679	75	3.4	72	2.9	X
scaffold186860	82	3.4	82	3.6	2R
scaffold186900	80	3.2	67	2.7	2R
scaffold186955	73	3.3	74	3.1	3L
scaffold187010	88	4.4	84	3.2	X
scaffold187085	70	3.4	66	3.4	2R
scaffold18711	85	2.6	72	2	3L
scaffold187160	88	3.9	83	3.7	3L
scaffold187239	91	4	90	4.2	3R
scaffold187257	88	4.2	86	2.8	3L
scaffold187354	65	3.8	62	3.6	2R
scaffold187364	88	3.2	85	3.1	3R
scaffold187368	88	3.6	84	3.5	X
scaffold187408	59	3.2	59	2.5	3R
scaffold187464	52	2.7	57	2.8	2R
scaffold187471	92	3.5	92	3.2	3R
scaffold187506	71	3.8	72	3.5	4
scaffold187572	82	3.6	81	3	2R
scaffold1876	67	3.5	58	2.8	3L
scaffold187655	66	3.9	62	2.4	2L
scaffold187697	58	3	48	2.8	2R
scaffold187740	66	3.4	65	3.1	X
scaffold187816	74	4	72	4	2L
scaffold18786	72	3.5	70	2.8	2R
scaffold187888	77	4	73	2.9	X
scaffold188	78	3	76	2.4	3L
scaffold188078	75	3.6	66	2.7	2R
scaffold18823	69	3.7	64	3.4	2L
scaffold188233	77	3.4	79	3.2	3L
scaffold188234	48	2.5	48	2.6	2R
scaffold188300	76	4.2	71	3.6	3L
scaffold188325	86	4.2	80	3.8	2L
scaffold188352	44	2.8	44	2.1	3L
scaffold188445	76	3	80	4	2L
scaffold188501	79	4.6	75	3.4	2L
scaffold188754	58	3.3	52	2.1	2L
scaffold188784	95	3.7	90	2.9	2L
scaffold188844	62	3.1	59	3.5	3L
scaffold188967	71	3.7	65	3.1	3L
scaffold18910	86	3.2	85	3.3	2R
scaffold189139	66	4.1	69	3.5	X
scaffold189158	54	3.1	51	2.1	X
scaffold189160	84	3.2	84	3.3	X
scaffold189235	77	3	72	3.1	3R
scaffold18929	52	2.9	44	2	2L
scaffold189305	79	4.1	78	4.1	3L
scaffold189308	94	4	88	3	3L
scaffold189340	55	3.4	54	3.4	2R
scaffold189413	70	3	70	3.3	3L
scaffold189451	74	2.9	72	3	X
scaffold189453	72	3.1	77	3	X
scaffold189469	79	3.3	76	2.8	3L
scaffold189565	85	3.4	90	3.2	3R
scaffold189582	38	2.1	37	1.8	3L
scaffold189592	80	3.9	70	2.4	3R
scaffold18963	92	4.3	92	3.9	3L
scaffold189697	75	3.1	72	2.9	2L
scaffold189724	89	3.6	87	3.6	3L
scaffold189777	59	3.5	55	3.3	2L
scaffold189792	74	4.3	76	2.8	3R
scaffold189871	73	2.7	72	3.4	X
scaffold189884	77	3.7	74	3.3	2R
scaffold190040	70	3.5	67	3.6	3L
scaffold190091	59	3.3	57	2.4	3L
scaffold190106	64	3.4	61	3	2L
scaffold190130	65	3.9	64	3.5	3R
scaffold190217	75	3.1	75	3.2	3L
scaffold190260	83	3.7	81	3	2R
scaffold190476	85	4.4	73	3.2	2R
scaffold190532	98	3.6	98	4	2L
scaffold190663	88	4.6	87	4.3	X
scaffold19090	77	3.7	79	3.2	2R
scaffold190940	87	4.5	83	4	2R
scaffold190972	93	3.6	91	3.8	3L
scaffold191027	81	3.1	82	3.6	2L
scaffold191065	90	4.4	89	3.8	X
scaffold191121	71	2.8	70	2.8	2L
scaffold191313	83	3.9	84	3.8	2L
scaffold19134	82	4.1	79	3.1	3R
scaffold191376	97	4.7	92	3.4	2L
scaffold19139	75	3.8	72	2.5	3L
scaffold191432	74	3.7	75	3.4	3L
scaffold191569	72	3.2	70	2.5	3R
scaffold191583	74	3.1	73	3.2	2L
scaffold191625	67	3.3	62	3.4	2R
scaffold19163	61	2.8	63	2.2	2R
scaffold191695	91	4.6	90	3.9	2L
scaffold191789	75	3.1	69	3.5	X
scaffold1918	80	3.7	80	3.5	2L
scaffold191830	60	4	60	3.6	X
scaffold19190	52	2.9	50	2.5	2R
scaffold192022	91	4.2	86	3.1	X
scaffold192089	82	3.6	74	3.8	2L
scaffold1921	84	3.4	89	3.4	2R
scaffold192124	49	3	53	3.1	X
scaffold192154	83	3.6	81	3.2	X
scaffold192202	75	2.9	66	3.6	3L
scaffold192217	71	4.2	75	3.9	2R
scaffold192266	38	3.3	31	1.7	X
scaffold192397	77	3.4	75	4.1	3R
scaffold192431	41	2.9	45	3	X
scaffold19244	75	3.7	76	3.1	3R
scaffold192485	79	2.8	87	3.3	X
scaffold192499	74	2.9	66	2.8	2L
scaffold192506	87	3.9	83	4	2L
scaffold192554	71	3.8	71	3.5	2L
scaffold19280	87	3.9	84	3.3	4
scaffold192831	80	3.4	68	2.8	3L
scaffold192929	75	3.6	71	3.2	X
scaffold193034	87	2.5	83	2.6	2R
scaffold193061	80	2.4	52	2	3R
scaffold193164	50	2	76	2.5	X
scaffold193173	58	4.3	56	4.5	3R
scaffold193185	78	3.9	73	3.5	X
scaffold193211	84	3.9	76	3	2R
scaffold193234	76	3.5	78	3.2	2R
scaffold193372	87	3.8	84	3.2	3L
scaffold193448	73	3.2	70	3.3	3L
scaffold193469	71	3.5	68	2.5	2R
scaffold193483	75	3	69	2.3	3R
scaffold193504	73	3.9	72	3.4	3R
scaffold193546	83	3.3	83	3.5	3R
scaffold193603	88	4.1	86	3.7	3R
scaffold193634	82	4.4	76	4.8	X
scaffold193733	68	3.2	50	2.2	X
scaffold193735	74	4.5	75	4	3R
scaffold193883	89	2.7	78	3.3	3R
scaffold193925	78	2.6	86	3.7	3L
scaffold193938	84	4.1	83	4	3R
scaffold193969	73	3.1	68	2.6	2L
scaffold194006	60	3.3	61	4	2R
scaffold194086	51	3.8	58	2.5	3L
scaffold19413	86	3.3	93	3	X
scaffold19419	83	3.3	73	3.3	2R
scaffold19426	59	2.6	68	2.4	3R
scaffold194266	66	2.2	66	2.7	2R
scaffold194303	78	6.2	74	4.9	X
scaffold194394	77	3.8	75	3.1	3L
scaffold194402	71	3.2	70	3.6	2L
scaffold194436	70	3.4	68	3.4	3R
scaffold194455	22	7.9	18	6.7	3R
scaffold194472	69	3.5	66	3	3R
scaffold194541	57	3.2	55	2.5	3L
scaffold194543	86	4.5	85	3.6	2R
scaffold194544	78	3.4	75	3.1	3R
scaffold194599	40	2	42	2.2	2L
scaffold194648	65	3.6	58	3.6	3L
scaffold19466	86	3.9	79	2.9	4
scaffold194720	87	3.4	88	3.4	2R
scaffold194727	67	2.9	71	2.6	3R
scaffold194767	62	3.7	71	3.8	3R
scaffold194810	56	1.9	56	2.5	2L
scaffold194952	87	4	87	3.6	2L
scaffold195063	30	1.4	28	2	3L
scaffold19524	65	2.9	63	3.3	3L
scaffold195259	55	3.7	50	3	3R
scaffold195280	75	6.3	68	5.7	3R
scaffold195290	70	2.9	68	3	2R
scaffold195347	86	4.1	78	3.1	4
scaffold19535	82	4.2	78	4.4	2L
scaffold19537	80	3.1	67	3.1	3R
scaffold195378	91	3.9	88	2.9	3R
scaffold195532	77	3.3	73	2.6	2L
scaffold195562	86	3.7	83	3.4	X
scaffold195779	75	3.5	72	3.1	2L
scaffold195780	66	3	63	2.6	X
scaffold195810	80	2.7	80	3.1	3L
scaffold195856	72	4	64	3.4	3L
scaffold19586	84	3.9	82	3.2	2L
scaffold195869	64	5.9	66	5.1	3R
scaffold195900	75	4	78	4.2	X
scaffold19597	36	3.9	23	2.2	2R
scaffold196092	65	3.3	62	2.9	2L
scaffold196100	64	4.7	62	4.2	2R
scaffold196111	69	2.9	74	3	2R
scaffold196262	82	3.9	80	3.9	2R
scaffold196456	68	5.9	59	4.6	3R
scaffold19649	94	4.9	94	4.8	2L
scaffold196510	79	3.8	76	3.1	2L
scaffold196525	94	3.9	87	3.2	2L
scaffold196529	48	2.9	48	2.7	3R
scaffold19654	85	4.2	79	3.2	2R
scaffold196594	79	3.5	72	3.4	2L
scaffold196949	64	2	58	2.4	3R
scaffold196996	74	2.7	74	2.4	2R
scaffold197007	61	3.4	61	2.7	2R
scaffold197028	75	3.3	72	3.1	2R
scaffold197100	90	3.5	85	3.5	2R
scaffold197133	73	3.4	69	3.5	2R
scaffold197212	89	4.1	88	3.5	3L
scaffold197329	91	4.5	89	4	3L
scaffold197337	81	4.2	75	3.5	3R
scaffold197364	72	2.8	74	2.7	2R
scaffold197371	72	3.4	70	4	2R
scaffold197389	84	2.8	85	3	3L
scaffold197415	73	3.2	76	3.4	U
scaffold197435	74	3	63	2.6	X
scaffold197503	68	4.7	66	4.1	3R
scaffold197508	72	3.5	71	3.9	3R
scaffold197593	65	3.6	64	3.1	2L
scaffold197666	90	3.1	80	2.7	3R
scaffold197692	82	3.9	83	3.2	X
scaffold197725	88	3.6	87	3.5	2L
scaffold197808	51	3.2	64	3.1	2R
scaffold197829	62	3.3	72	2.8	X
scaffold197972	71	3.4	70	3.8	2R
scaffold19812	81	2.9	83	3.2	3R
scaffold198292	93	3.8	92	3.6	3R
scaffold198303	84	2.7	78	2.2	3R
scaffold198328	73	3.7	71	3.8	X
scaffold198381	68	3.5	70	2.8	3L
scaffold198412	85	4	80	3.3	3R
scaffold198485	66	1.9	53	1.4	X
scaffold198525	88	3.1	89	3.3	4
scaffold198567	86	4.3	88	3.5	3R
scaffold198645	62	3.5	61	2.7	3L
scaffold198705	92	4.2	90	4.3	3L
scaffold198871	84	4	84	3.8	3L
scaffold198890	83	4.4	86	3.9	3L
scaffold19890	50	3.2	54	4	2L
scaffold19891	94	4.4	94	3.3	X
scaffold198943	84	3.3	77	2.7	3R
scaffold19898	82	3.9	77	3.6	3R
scaffold198993	61	3.4	59	3	2R
scaffold19901	64	4.3	64	3.4	3R
scaffold199024	81	4.6	90	3.4	2R
scaffold199027	77	2.6	75	2.7	X
scaffold19910	91	3.9	90	4.5	U
scaffold199186	75	3	70	2.5	2R
scaffold199202	69	3.9	63	2.9	X
[truncated: 4,240 more rows]

## Sheet: A.gambiae
Scaffold	Fper	Fcov	Mper	Mcov	chrom
C5734543	97	7.2	88	3.1	3L
C5734651	99	6.7	92	2.9	2L
C5734855	81	2.7	87	2.1	3R
C5735447	97	3.9	63	2.4	4
C5736427	96	2.9	86	3	2R
C5736447	78	3	70	1.6	3R
C5737475	82	5.9	72	1.6	3R
C5737829	94	4.9	81	2.6	3R
C5737991	91	4.9	70	1.9	2L
C5738703	100	4.8	84	3	3L
C5738837	95	4.7	79	1.7	2R
C5739229	81	5.5	78	2.3	3L
C5740213	95	3.5	65	1.5	2L
C5740461	98	9.4	97	5.6	3R
C5741155	81	2.7	47	1.6	3L
C5741377	69	1.8	69	1.7	X
C5741579	92	2.7	82	2.4	2L
C5741625	99	8.1	85	4.8	2L
C5742227	98	5.8	74	2.3	3L
C5743273	99	4	74	2.1	2L
C5744219	98	7.2	86	4.4	2L
C5744265	78	5.8	37	1.4	X
C5744413	98	8.5	88	3.6	3L
C5744507	92	2.9	80	3.2	3L
C5744607	48	1.6	55	1.4	2L
C5744629	87	4.6	63	2.1	2R
C5744869	87	2.6	45	1.9	X
C5745265	86	5	87	2.8	2R
C5745991	82	3.5	72	1.8	3L
C5746937	97	4.7	79	1.9	3L
C5747031	98	12	97	4.3	3L
C5748307	76	7.5	96	4	X
C5749501	95	5.4	82	2.4	3R
C5749599	94	3.2	76	2.5	2L
C5749871	90	2.5	56	2	2L
C5751747	64	1.8	47	1.8	3R
C5752069	95	3.5	81	2.4	X
C5752247	100	7.3	98	3.6	3R
C5752447	99	7.9	73	1.4	3L
C5752811	96	4.3	87	2.6	3L
C5752947	100	17	97	4.7	3R
C5753285	98	6	71	2.3	2R
C5753303	87	4.6	75	2.4	2L
C5754275	99	3.5	88	2.2	X
C5754285	94	5.8	83	2.3	2L
C5754781	84	2.6	61	1.7	3R
C5756155	95	5.6	58	2.9	3L
C5756473	99	14	99	6.6	2L
C5757659	85	2.7	63	1.9	2R
C5759559	99	5	78	2.7	2L
C5759961	92	7.5	80	2.6	2R
C5760273	99	11	84	2.5	3L
C5760523	88	2.8	59	1.6	X
C5760629	92	5.8	98	4.2	3R
C5760723	95	5	95	4.7	3R
C5760759	95	6.3	90	4	2R
C5760841	96	5	79	3.1	3R
C5760997	100	21	97	7	X
C5761055	98	6.4	74	2.5	2L
C5762545	96	5.1	85	2.7	2R
C5763563	82	3.2	80	2.2	2L
C5764659	96	7.4	92	3.5	3R
C5765027	75	2.6	81	2.5	3R
C5765579	96	5.8	92	3.1	3L
C5765629	92	4.9	85	3	3R
C5765871	99	7.5	99	4.4	3R
C5766957	97	4.5	56	1.5	3R
C5766965	94	4	54	1.4	3R
C5767133	99	16	92	4.7	3R
C5768727	99	11	90	3	3R
C5769049	97	4.8	81	2.4	2L
C5769319	100	6.3	85	2.6	2R
C5769771	100	13	98	6.3	2L
C5770525	96	4.1	59	1.5	3L
C5774007	100	10	99	6.9	3L
C5774387	96	7.6	90	2.9	X
C5775181	99	19	97	4.3	X
C5775333	98	3.9	47	1.4	X
C5775803	99	15	91	4.9	2L
C5776281	100	12	93	4.6	3R
C5777911	100	15	96	7.8	3L
C5780069	100	17	99	7	2L
C5781301	100	14	100	7.3	3R
C5781467	100	17	100	5.8	3R
C5782107	100	18	100	6.9	3R
C5782277	99	12	98	5.9	2L
C5784897	100	23	97	5.5	3R
C5785111	100	16	99	6.5	3L
C5786501	100	17	98	5.8	2R
C5786655	99	12	94	5.5	2L
C5786815	100	15	99	7.5	3R
C5787129	100	15	99	7.1	3R
C5787495	100	20	100	9.5	X
C5787863	100	19	99	7.3	2R
C5787991	97	10	97	5.5	2L
C5788029	100	16	99	5.2	2R
C5788309	100	12	96	4.7	2L
C5788403	100	15	100	6.6	3L
C5788521	100	14	99	7.7	2L
C5788647	100	21	100	5.6	2L
C5788683	100	20	99	7	3R
C5788821	100	17	99	6	2L
scaffold1	73	3.2	38	1.3	X
scaffold10014	88	7.1	79	2.8	2R
scaffold10019	97	7.9	81	2.7	3L
scaffold10046	88	4.4	80	3.2	2L
scaffold1005	62	2.6	57	1.9	3R
scaffold10061	82	4.7	75	3.5	2R
scaffold10074	87	3.7	73	2.2	2R
scaffold1009	92	6.3	83	3.2	X
scaffold10090	87	3.7	79	2.4	X
scaffold10098	83	5.6	70	2.7	2R
scaffold101	69	3.2	53	1.9	2R
scaffold10110	71	2.4	60	2	3R
scaffold10116	72	4.5	70	2.9	2L
scaffold10124	95	6.3	84	2.5	U
scaffold10137	69	4.4	56	2.4	3R
scaffold10147	68	2.3	51	1.7	2L
scaffold10171	73	3.1	61	1.9	3R
scaffold10178	96	9.2	92	4.5	X
scaffold10182	89	5.7	82	3.4	3R
scaffold10192	63	4.7	58	2.6	X
scaffold1020	52	2.8	37	1.7	3R
scaffold10201	98	8.4	96	4.8	3R
scaffold10214	68	2.1	56	1.6	X
scaffold10215	76	3.1	60	2.1	3L
scaffold10231	60	2.2	47	1.8	2R
scaffold10234	88	6	78	2.5	3R
scaffold10256	86	4.6	68	2.1	3L
scaffold10264	61	2.8	38	1.6	X
scaffold10298	67	2.8	50	2.1	3R
scaffold10326	91	5.7	88	3.9	3R
scaffold10342	93	5.8	64	2.1	3R
scaffold10351	100	12	94	3.5	2L
scaffold10403	78	3.4	63	2.3	2R
scaffold10406	84	4.3	75	2.6	2L
scaffold10410	87	6.6	69	2	3L
scaffold10412	100	9.6	89	2.3	X
scaffold10428	79	6.2	75	4.1	2L
scaffold10440	71	2.6	54	1.9	3L
scaffold10444	97	4.5	84	2.4	2L
scaffold10453	95	6.1	76	2.2	3L
scaffold10455	96	5.9	88	3.7	U
scaffold10457	32	5.2	33	2.5	3R
scaffold10462	98	9.8	88	3.7	2R
scaffold10468	52	2.6	36	1.6	3L
scaffold10469	83	3.7	74	2.4	U
scaffold10471	85	3.9	61	2	2R
scaffold10479	93	5	82	2.2	2R
scaffold10483	94	8	83	3.2	3R
scaffold105	96	6.8	79	2.7	3L
scaffold10500	37	5.9	45	2.7	2R
scaffold10559	88	3.8	70	1.9	U
scaffold1060	97	8.2	90	2.9	2L
scaffold10608	79	8.2	69	2.7	2L
scaffold10612	73	11	73	3.1	2R
scaffold10622	95	9.8	91	5	X
scaffold10638	30	2.1	28	2.5	2L
scaffold10643	88	3.4	74	2.4	2R
scaffold10688	85	6.1	84	4	3R
scaffold10692	73	3.3	60	2.6	X
scaffold10694	97	8.1	84	2.7	2L
scaffold107	90	4.7	77	2.3	U
scaffold10735	90	5.4	73	2.4	2R
scaffold10742	84	4.5	81	2.8	3L
scaffold10755	92	5.1	83	3.2	U
scaffold10768	78	2.6	80	2.2	3R
scaffold10775	66	2.3	64	2	2R
scaffold1078	90	6.3	61	2	2R
scaffold10800	79	3.5	69	2.2	3R
scaffold10806	66	6.2	52	2.5	3L
scaffold10829	0	nan	15	1.3	2R
scaffold10841	82	3.2	72	2.6	3R
scaffold10887	98	7.8	86	3.1	3L
scaffold10890	91	4.5	88	3.8	3L
scaffold10918	86	7.5	80	3.9	3L
scaffold10920	95	7.7	90	3.5	2L
scaffold10922	84	9	56	3.8	2R
scaffold10928	95	6.7	80	2.4	X
scaffold1094	98	9.9	91	3.6	2L
scaffold10946	91	8.6	86	3.3	3R
scaffold10958	73	3.1	67	2.1	2L
scaffold10969	97	7.5	90	3.8	2L
scaffold10971	61	4.7	63	2.7	3L
scaffold1098	93	4.9	82	3.1	2L
scaffold10992	98	13	89	3.2	3R
scaffold10995	30	2.4	22	1	2R
scaffold110	96	8.5	85	3.2	3R
scaffold11017	93	4.9	75	2.7	3L
scaffold11039	88	8.2	77	2.7	2R
scaffold11046	89	5	76	2.9	3R
scaffold11048	95	15	76	4.8	X
scaffold11052	61	8.1	63	3.9	3L
scaffold11053	83	3.6	70	2.7	3R
scaffold11106	77	3.4	63	2.6	X
scaffold11123	97	5.7	85	2.6	3R
scaffold11137	81	5.6	73	2.7	2R
scaffold11138	69	4	58	2	2L
scaffold11139	95	5.1	83	3.2	3L
scaffold1114	83	4.9	74	3.3	2L
scaffold11150	65	2.9	60	2.1	U
scaffold11171	67	6.4	56	3.1	2R
scaffold11183	98	5.1	82	2.7	3L
scaffold11193	71	9.7	63	2.7	3L
scaffold11199	86	4.3	73	2.4	2L
scaffold11212	71	4.7	66	3	3R
scaffold1122	82	4.3	62	2	X
scaffold11233	44	2.3	33	1.4	2R
scaffold11250	72	2.5	67	1.9	U
scaffold11256	71	5.8	57	2.6	2L
scaffold11264	91	5.1	86	2.9	2L
scaffold11282	83	3.7	55	1.8	X
scaffold11283	88	4.9	77	2.6	2R
scaffold11285	75	5.3	52	1.9	2R
scaffold11306	95	7	82	3	2L
scaffold11314	84	5.8	73	3.1	2L
scaffold11324	67	2.9	46	1.7	3L
scaffold11327	94	5.3	73	2.2	U
scaffold11335	61	3.2	50	2	2R
scaffold1135	84	4.4	52	1.7	2L
scaffold11353	94	7.2	80	2.5	3R
scaffold1138	91	5.2	58	1.8	3R
scaffold11384	81	4.3	72	2.6	3R
scaffold11385	88	4.2	65	2	2R
scaffold11386	84	4.1	73	2	2R
scaffold11389	71	3.7	46	1.8	X
scaffold11399	63	3	57	1.9	3R
scaffold114	79	5.4	77	3.5	X
scaffold11401	87	3.6	72	1.9	3R
scaffold11406	80	3.8	65	2.2	X
scaffold11407	89	5.1	69	2.5	2L
scaffold11439	90	7	69	1.9	X
scaffold11445	81	5.1	73	2.8	X
scaffold11452	96	10	83	3.9	2L
scaffold11456	90	6	58	1.6	X
scaffold11457	100	11	90	4	2R
scaffold11463	87	5	75	2.5	2R
scaffold11478	74	2.6	68	2	2L
scaffold11492	77	4.4	71	2.7	X
scaffold11494	61	2.5	40	1.5	3R
scaffold11504	50	3	35	1.7	3L
scaffold11533	76	6.7	73	3.4	3L
scaffold11544	92	3.9	73	2.3	3L
scaffold11563	82	11	71	2.9	3L
scaffold1158	70	2.7	43	1.4	U
scaffold11584	78	3.5	62	2.1	U
scaffold11612	91	4.6	82	2.5	2L
scaffold11636	56	2.6	40	1.6	3L
scaffold11641	91	4.5	82	2.2	2L
scaffold11647	72	2.8	55	2.1	2L
scaffold11654	95	8.2	76	2.3	3R
scaffold11656	89	3.9	69	2.3	X
scaffold11657	88	4	76	2.8	2L
scaffold11662	100	14	81	3.2	X
scaffold11665	89	13	92	4.3	3L
scaffold11679	62	2.7	47	2	2R
scaffold11691	95	3.5	67	1.5	2R
scaffold11698	97	7.1	81	2.8	2L
scaffold11748	97	7.2	98	4.4	3R
scaffold11757	84	6.1	78	2.4	3L
scaffold11762	57	2.3	54	1.7	U
scaffold11765	72	3	53	1.6	2R
scaffold11777	68	2.6	54	1.7	2R
scaffold11783	86	5.3	73	2.5	2R
scaffold11797	66	2.6	58	1.9	X
scaffold11798	88	6.9	76	2.5	2L
scaffold11801	87	10	79	3.4	2R
scaffold11813	94	5.2	82	2.6	2L
scaffold11826	76	2.9	56	1.8	3L
scaffold11829	93	5.8	61	1.8	X
scaffold1183	93	8.6	91	3.9	2L
scaffold11842	85	3.8	84	3.2	3R
scaffold11850	79	3.4	65	2	3R
scaffold11855	99	10	96	4.7	3R
scaffold1186	95	5.1	85	3.2	3L
scaffold11878	100	12	94	3.6	2R
scaffold11881	97	7.5	90	3.6	2L
scaffold11884	93	4.6	78	2.7	3R
scaffold11886	72	2.8	65	2	2R
scaffold11936	87	4.1	70	2.4	U
scaffold11939	66	4.2	55	1.9	3L
scaffold11941	70	2.8	63	2.1	X
scaffold11942	59	2.5	59	1.8	2L
scaffold11955	82	5	49	1.5	3L
scaffold11980	81	4.1	55	1.6	2L
scaffold11982	99	9.9	95	4.2	3R
scaffold12023	92	4.2	76	2.7	2L
scaffold12028	94	6.2	84	3.1	3L
scaffold12031	55	2.1	47	1.6	U
scaffold1204	82	4.5	69	2	2L
scaffold12045	50	2.2	40	1.6	2L
scaffold12046	91	5.6	75	2.2	X
scaffold1205	89	6	79	2.7	2L
scaffold12050	34	2.1	33	1.5	2L
scaffold1207	97	8.8	92	4.4	4
scaffold12097	89	6	58	1.5	3R
scaffold12105	99	9.3	88	2.6	3L
scaffold12114	99	9.7	93	3.7	U
scaffold12119	62	2.6	53	1.7	2L
scaffold12136	64	3.5	65	2.2	U
scaffold12137	89	4.7	73	2.3	3R
scaffold12149	88	5.5	60	2	X
scaffold12212	96	6.8	89	3.5	2R
scaffold12219	92	10	82	3	2L
scaffold12223	83	3.6	63	1.9	2R
scaffold12228	66	3.8	61	2.6	2R
scaffold12253	76	5.4	60	2.1	3R
scaffold12254	90	7.6	75	2.3	X
scaffold12265	96	9.5	89	3.8	2L
scaffold12288	88	4.2	80	2.8	X
scaffold12315	92	6.5	59	1.7	X
scaffold12321	93	6.2	74	2.3	X
scaffold12326	90	11	58	1.9	3R
scaffold12331	98	5.5	86	2.5	X
scaffold12376	49	6.9	38	2.6	2R
scaffold12380	40	3.5	35	2.4	2L
scaffold12394	46	1.7	45	1.4	X
scaffold12426	83	4	64	2	X
scaffold1243	96	4.6	79	2	3L
scaffold12433	86	3.9	66	1.9	3L
scaffold12438	90	6.1	82	3.1	2R
scaffold1244	90	4.6	73	2.5	3R
scaffold12469	89	3.4	72	1.8	3L
scaffold12471	63	2.1	56	1.7	U
scaffold12474	61	2.3	38	1.6	U
scaffold12475	96	6.9	87	3.2	2L
scaffold125	90	4.8	86	3.5	2L
scaffold1250	48	2.2	35	1.8	3L
scaffold12520	84	3.4	68	1.9	U
scaffold12553	92	4.3	71	1.8	3L
scaffold12555	98	6.3	81	2.2	2R
scaffold12568	76	4.4	64	2	X
scaffold12581	84	3.3	67	2.2	3L
scaffold12582	36	1.6	40	1.4	3R
scaffold12588	77	3.1	67	2.1	2R
scaffold12597	80	3	67	2.2	2R
scaffold12607	90	4.7	87	2.7	2R
scaffold12617	92	4.2	82	3	3R
scaffold1262	76	4.3	71	2.3	3R
scaffold12626	96	11	90	3.6	2R
scaffold12648	61	2.5	37	1.7	3R
scaffold12684	84	3.4	71	2.1	3L
scaffold12700	94	7.8	86	3.3	3R
scaffold12703	72	3.3	53	1.8	2R
scaffold12725	85	5.5	70	2.2	3R
scaffold12728	96	9.1	91	4.1	U
scaffold12732	72	4.2	65	2.8	3L
scaffold12735	78	5.6	64	2.1	2R
scaffold1274	83	11	73	3.3	3L
scaffold12744	89	7.3	63	2.1	X
scaffold12747	98	9.5	86	3.1	3R
scaffold12755	59	2.1	52	1.6	2R
scaffold12759	83	5.5	57	2.3	3R
scaffold12767	39	1.7	32	1.4	3R
scaffold12778	77	3.7	71	2.1	X
scaffold12779	89	6.8	78	3	3R
scaffold12783	92	5.7	70	2	2R
scaffold12788	87	5.3	71	2.6	3R
scaffold12802	87	4.2	62	2.3	U
scaffold12828	85	4.3	81	2.6	2L
scaffold12834	95	7.5	82	3	3L
scaffold12845	73	6.1	60	1.9	3R
scaffold12857	71	2.8	60	1.9	X
scaffold1286	68	3	60	2.1	3L
scaffold12868	99	9.7	94	3.4	X
scaffold12875	65	2.8	63	2.1	3R
scaffold12885	73	3.8	61	1.7	2L
scaffold12910	93	6.4	79	2.7	3R
scaffold12913	84	3.7	78	2.4	3L
scaffold12929	94	6.5	82	3.3	2R
scaffold1294	80	3.1	41	1.5	3L
scaffold12948	94	5.7	80	2.5	3L
scaffold1295	82	3.2	70	2.2	2R
scaffold12969	82	8.5	68	3.3	2R
scaffold12972	83	4.2	64	1.8	2R
scaffold12974	45	2.5	35	1.5	2R
scaffold12977	96	10	76	2.3	3L
scaffold12988	96	8.5	79	2.5	2R
scaffold12992	88	5.4	49	1.6	X
scaffold12999	91	7	77	2.5	U
scaffold13	85	5	77	2.4	3R
scaffold13004	76	3.1	50	1.4	2R
scaffold13005	56	1.9	45	1.6	X
scaffold13015	82	4.6	64	2.1	U
scaffold13056	82	6.7	75	3.2	U
scaffold13069	89	4.1	73	2.3	3R
scaffold13071	97	6.1	89	3.2	U
scaffold1308	80	3.2	62	1.7	3R
scaffold13086	91	6.8	81	2.8	2L
scaffold13095	94	6.7	60	2.3	X
scaffold13103	67	4.4	58	2	2R
scaffold1311	84	4.2	69	2.3	3R
scaffold13126	81	6	63	2.1	U
scaffold13152	29	2.4	14	1	2R
scaffold1316	89	4.6	70	1.9	2R
scaffold13184	98	8.7	90	3.2	3L
scaffold13191	95	6.4	87	2.8	3R
scaffold13196	97	8.8	91	3.2	2R
scaffold13197	97	7.8	92	3.6	3R
scaffold132	77	2.6	65	1.5	U
scaffold13202	66	3.3	61	2	2L
scaffold13216	84	6.5	77	3	2R
scaffold13233	62	2.3	58	2.1	3R
scaffold1325	76	3.1	50	1.7	2R
scaffold13263	97	7.1	88	3.1	2R
scaffold13304	65	12	65	3.1	3L
scaffold1331	97	9.7	73	2.1	X
scaffold13312	82	3.4	67	2	2L
scaffold13317	75	4.7	63	2.6	2L
scaffold13323	43	2	43	1.7	U
scaffold13329	92	5.6	78	2.4	2R
scaffold13340	69	2.7	56	1.9	X
scaffold13343	98	7.2	85	2.8	3L
scaffold13347	89	3.5	64	1.9	3R
scaffold13375	94	6.5	76	2.5	2R
scaffold13408	96	5.3	88	3.2	3R
scaffold1341	64	2.3	39	1.3	2R
scaffold13421	92	4.5	83	2.5	3L
scaffold13429	92	9.1	86	4.1	3R
scaffold13478	82	3.9	81	3.5	3R
scaffold13479	66	3.1	53	1.9	3L
scaffold13486	95	5.8	90	3.6	2L
scaffold13490	75	5.3	64	1.9	3L
scaffold13497	52	2.3	49	1.6	2L
scaffold13503	66	2.8	67	2	3L
scaffold13516	86	4.1	63	2.2	3L
scaffold13519	62	4.9	47	2	X
scaffold1353	97	6.1	63	1.6	2R
scaffold13536	65	2.6	55	1.9	X
scaffold13540	75	3.5	56	1.7	2R
scaffold13544	98	12	94	4.1	3R
scaffold13578	97	7.7	91	3.8	X
scaffold13601	62	3.2	39	1.6	2R
scaffold1361	95	8.3	68	2.1	3R
scaffold13618	85	5.9	74	3.1	2R
scaffold13644	61	3.8	47	1.9	2R
scaffold13648	31	2.1	11	1	2L
scaffold1366	97	13	93	4.1	3R
scaffold13669	77	5	51	1.9	3R
scaffold13672	31	2.4	15	1.2	3R
scaffold13674	84	3.7	63	1.8	3R
scaffold1368	72	2.9	54	2	3R
scaffold13686	96	7.1	88	3.2	2R
scaffold13691	86	4.7	54	1.7	X
scaffold1370	97	8.3	92	4	2R
scaffold13714	77	8	80	3.9	2R
scaffold13720	71	2.7	62	2.2	U
scaffold13723	100	11	98	5	3L
scaffold13741	83	4.6	71	2.2	3L
scaffold13744	96	7.2	88	3.3	2L
scaffold13759	51	3	50	1.7	3R
scaffold13760	93	12	77	2.6	2L
scaffold13763	57	2.2	40	1.4	3R
scaffold13776	90	6.2	55	1.8	3R
scaffold13784	85	3.5	68	2.4	3R
scaffold13810	86	4.7	50	1.5	X
scaffold13832	64	2.3	60	1.8	3L
scaffold13835	99	7.9	94	3.5	3R
scaffold13837	93	6.8	80	2.7	3R
scaffold13843	82	5.7	51	1.7	4
scaffold13862	86	5.2	67	2	3R
scaffold13863	57	3	51	2	3L
scaffold13882	68	3.7	37	3.2	2L
scaffold13930	96	5.9	91	2.4	3R
scaffold13966	30	2.1	21	1.2	3R
scaffold13970	75	13	75	3.1	2R
scaffold13978	86	4.9	72	2.6	2R
scaffold13983	75	5.3	65	2.9	3L
scaffold13989	89	5.2	73	2.1	X
scaffold13994	86	3.6	63	1.7	X
scaffold14016	69	2.3	50	1.4	X
scaffold14035	87	8.9	82	2.8	3R
scaffold14065	67	2.8	62	2.5	X
scaffold14066	91	5.1	64	1.8	X
scaffold14072	99	9.1	92	4.2	2R
scaffold14073	53	2	30	1.3	2R
scaffold14093	79	9.7	66	2.9	3L
scaffold14097	96	7.7	95	4.2	3R
scaffold14109	91	4.3	78	2.5	X
scaffold14114	73	2.9	39	1.5	3R
scaffold14115	91	4.8	80	2.2	2R
scaffold14123	79	3.4	75	2.5	2L
scaffold14124	77	6	37	1.3	U
scaffold14151	95	6.5	80	2.4	3R
scaffold14155	78	3.7	70	2.4	X
scaffold14157	97	7.3	91	4.1	2L
scaffold14172	93	4.9	83	2.5	3L
scaffold14173	60	2.2	53	2	3R
scaffold14182	72	3.1	53	1.7	3L
scaffold14194	82	4.6	68	2.3	2R
scaffold142	96	10	80	2.6	3R
scaffold14200	77	4.8	75	2.5	3R
scaffold14220	88	10	65	2.3	X
scaffold14239	66	2.3	73	2.3	3R
scaffold14244	88	4.5	80	3.1	3L
scaffold14256	87	5.4	82	3.3	2R
scaffold14270	94	4.2	91	3.3	3R
scaffold14279	75	2.3	30	1.7	3R
scaffold14299	75	9.5	59	2.7	3R
scaffold14322	74	3.6	69	2	3R
scaffold14346	97	7.7	85	2.8	3L
scaffold14347	89	6.8	64	2.3	X
scaffold14352	91	4.4	78	2.5	X
scaffold14388	75	2.8	64	2.2	2R
scaffold14409	90	12	75	2.8	2R
scaffold14415	45	1.8	56	1.8	3R
scaffold14426	90	3.8	80	2.5	2L
scaffold14434	88	5.2	71	2.1	2R
scaffold14464	76	6.7	71	3	3L
scaffold14468	69	4.1	66	2.4	U
scaffold14475	88	4	72	2.1	3R
scaffold1448	85	4.2	73	2.6	U
scaffold14533	80	3.1	77	2.7	2L
scaffold14546	99	8.4	89	3	2L
scaffold14566	90	7.7	83	3.2	2R
scaffold14571	79	3.9	69	2.4	3L
scaffold14587	87	5.5	60	1.7	3R
scaffold14594	76	6.4	62	2.1	2R
scaffold14596	95	5.4	89	4.9	2L
scaffold14600	95	4.7	77	2.4	3R
scaffold14623	90	5.3	81	2.8	U
scaffold14625	95	6.1	50	1.6	U
scaffold14634	97	8.7	89	2.8	2R
scaffold14641	81	6	74	2.8	X
scaffold14666	79	3.8	75	2.4	3L
scaffold14668	61	2.2	58	1.7	U
scaffold14673	78	4.4	65	2.4	3L
scaffold14709	49	1.4	18	1.9	3R
scaffold14731	98	6.3	80	2.1	2L
scaffold14735	81	9.9	62	2.1	2R
scaffold14747	71	5	54	2.2	2R
scaffold14752	98	10	92	3.7	3R
scaffold14758	92	12	88	4	X
scaffold14765	93	5	74	2.4	3L
scaffold14766	67	2.5	53	1.6	3R
scaffold14779	85	5	82	3.3	2R
scaffold14805	69	6.9	64	3.4	3L
scaffold14820	80	5.6	76	3.2	2L
scaffold1483	82	3.7	66	2	3L
scaffold14830	72	2.4	55	1.8	2R
scaffold14841	99	8.3	87	2.7	X
scaffold14846	87	5.5	71	2.2	3L
scaffold14847	81	3.3	80	2.3	2L
scaffold1485	89	10	82	3.5	2L
scaffold14850	68	2.4	61	2.1	2L
scaffold14865	16	1.5	19	1	2R
scaffold14886	48	2	51	1.7	X
scaffold14896	62	3.5	67	2.5	3R
scaffold149	82	4.5	60	2.1	2R
scaffold14916	94	6	93	4.7	3R
scaffold14922	98	9.7	89	2.9	2L
scaffold1494	74	2.2	81	2.6	2R
scaffold14949	90	4.1	62	1.6	3R
scaffold1495	90	5.3	78	2.2	3L
scaffold1496	79	4.8	69	2.3	2L
scaffold14962	80	3	59	1.9	2L
scaffold1497	98	8	90	3.2	3R
scaffold1501	89	6.4	84	2.9	2L
scaffold15010	84	4.5	52	1.9	X
scaffold15011	89	6.1	71	2.4	2L
scaffold15015	52	3.2	46	2.6	3L
scaffold15020	88	3.8	82	2.7	2R
scaffold15022	46	2.1	43	2	3L
scaffold1506	95	5.5	75	2.6	3R
scaffold1509	90	5.7	66	2	3R
scaffold15107	85	4.1	77	2.2	2R
scaffold15125	85	4.1	68	1.8	2R
scaffold15146	74	4.2	62	2.4	3L
scaffold15149	89	4.2	57	1.9	X
scaffold15167	89	4.6	78	2.2	2R
scaffold15181	95	7.5	85	3.2	3L
scaffold15183	76	3.1	61	1.8	3L
scaffold15210	73	3.2	32	1.7	3R
scaffold15242	93	5.2	83	2.8	3R
scaffold15264	84	9.5	57	2.1	3R
scaffold15268	84	4.6	52	1.7	X
scaffold1528	86	3.5	83	2.9	X
scaffold15280	91	5.2	85	3	3R
scaffold15297	77	3.7	52	1.7	2L
scaffold15306	79	3.6	67	2.2	U
scaffold15308	91	6.9	84	3.4	3R
scaffold15312	67	3	57	2	U
scaffold15318	98	6	89	3	2R
scaffold15349	93	6	86	4.4	X
scaffold15363	89	4.7	61	1.5	2R
scaffold15377	75	5.3	67	2.6	2R
scaffold15379	84	5.1	43	1.6	3R
scaffold15387	85	6.1	70	2.4	2R
scaffold15390	88	9.5	82	3.4	3R
scaffold15396	84	4.1	84	2.4	2L
scaffold15411	73	4.8	57	2.3	2L
scaffold15415	89	4.9	73	3.2	2R
scaffold15417	92	4.5	86	2.8	3R
scaffold15426	77	2.9	64	1.9	3R
scaffold15447	46	3.4	19	1.1	3R
scaffold15450	62	8.4	60	5.6	2L
scaffold15452	85	4.7	64	1.9	3L
scaffold15470	89	4.8	74	2.4	2L
scaffold15478	72	3.3	61	2.6	2R
scaffold15501	84	3.6	80	3.1	2R
scaffold1553	96	6.7	78	2.5	3R
scaffold15530	95	6.9	87	3.2	2R
scaffold15543	91	5	79	2.5	X
scaffold15565	66	2.8	60	2	3L
scaffold15573	85	5.1	75	2.6	X
scaffold15605	95	6.9	77	2.2	X
scaffold15608	85	5	58	2.1	X
scaffold1561	93	4.4	76	2.1	2L
scaffold1564	48	2.2	40	1.3	X
scaffold15640	95	9.6	92	4.3	2R
scaffold15641	93	5.3	78	2.3	2R
scaffold15669	74	3.3	59	2	U
scaffold15679	33	2.3	28	2.5	2R
scaffold15720	93	5.4	76	2.3	3R
scaffold15721	81	4.7	69	2.2	2R
scaffold15729	61	2.5	53	1.5	2R
scaffold15735	80	3.8	52	1.7	3R
scaffold15746	85	4.1	69	2	2L
scaffold15785	98	6.4	82	2.5	X
scaffold15801	71	4.7	49	1.6	3R
scaffold1581	89	4	77	2.3	2R
scaffold15810	75	4.2	72	3.5	2R
scaffold15820	82	3.6	71	2.6	2R
scaffold15822	89	4.3	71	2.5	3L
scaffold15838	73	2.6	70	2.3	2L
scaffold15853	42	1.7	45	1.8	3L
scaffold1586	91	5	78	2.3	2L
scaffold1587	89	3.5	75	1.9	2R
scaffold15871	67	3.9	33	1.6	3R
scaffold15905	94	4.7	74	2.4	2R
scaffold1593	73	2.8	62	1.9	2R
scaffold15942	77	4.1	53	1.6	2L
scaffold15998	83	3.9	43	1.4	U
scaffold16004	99	9.1	86	2.6	3R
scaffold16008	62	2.8	54	2.1	X
scaffold16011	56	2.1	44	1.8	2R
scaffold16013	60	6.1	43	3.1	2R
scaffold16018	81	5.9	66	2.8	X
scaffold16040	90	7.3	62	1.9	X
scaffold16043	72	12	79	2.9	2R
scaffold16047	91	3.5	78	2.4	2L
scaffold16058	88	5.7	68	2.1	2L
scaffold16073	39	2.1	30	1.5	2R
scaffold1609	88	6.7	82	3.4	3L
scaffold16102	61	4.3	54	2.3	U
scaffold16105	80	2.9	66	2	3L
scaffold16112	94	7.1	71	2.1	X
scaffold16141	91	4.1	77	2.1	3L
scaffold16142	96	5.7	86	2.6	3L
scaffold16143	73	2.7	74	2.5	2L
scaffold16165	99	9.2	95	4.5	3L
scaffold16168	82	4.5	76	2.4	2L
scaffold16184	65	3.6	54	1.9	3L
scaffold16206	99	9.1	95	3.8	3R
scaffold16208	96	9.5	83	3.1	3L
scaffold16211	69	3.6	40	1.3	X
scaffold16219	62	8.5	41	2.8	X
scaffold16222	55	2.3	34	1.6	3R
scaffold16229	68	4	61	2	2L
scaffold16230	96	8.4	88	3.4	X
scaffold16244	10	1	27	1.7	3L
scaffold16263	98	9.4	88	3	X
scaffold16294	95	8.1	83	2.8	X
scaffold16301	50	2.2	46	1.7	3R
scaffold16316	93	5	86	3	2L
scaffold16340	67	2.7	60	2.1	3L
scaffold16351	75	4.5	69	3.3	2R
scaffold16353	96	5.7	88	2.7	2R
scaffold16360	88	4.7	79	2.8	2L
scaffold16371	89	4.2	76	2.4	X
scaffold16387	89	7.8	77	2.6	3R
scaffold16405	97	17	95	4.3	X
scaffold16420	89	3.8	82	3.9	2L
scaffold16426	78	6.2	41	1.8	2R
scaffold16437	69	2.8	71	2.7	3R
scaffold16444	82	3.5	63	1.9	3R
scaffold16476	74	3.6	49	1.7	3L
scaffold16480	84	4.7	71	2.3	2R
scaffold16507	92	7.1	86	3.6	3R
scaffold1651	87	4	71	2.3	3L
scaffold16522	97	7.2	87	3	2R
scaffold1653	92	7.6	65	2.1	X
scaffold16555	51	2	40	1.8	3R
scaffold16557	100	9.5	96	4	3L
scaffold16559	68	3.1	58	1.7	2R
scaffold16573	89	5.5	75	2	X
scaffold16588	78	3.4	54	1.5	U
scaffold16592	43	4.1	37	1.8	2R
scaffold1660	70	2.4	44	1.5	U
scaffold16617	80	4.4	54	1.8	U
scaffold16619	76	5.7	62	2.3	2R
scaffold16626	70	4.5	74	4.4	2R
scaffold1664	87	6	73	2.6	2L
scaffold16641	28	1.6	34	1.7	3R
scaffold16672	97	9.6	82	2.8	2R
scaffold16683	51	2.5	46	1.8	3L
scaffold16746	93	6.8	90	4.2	2L
scaffold16748	76	2.7	70	2.2	2L
scaffold16754	89	3.7	73	2.4	3R
scaffold16768	94	6.1	48	1.6	X
scaffold16773	53	8.2	57	2.6	3L
scaffold16775	83	3.3	74	2.5	2L
scaffold16788	96	9.1	80	2.9	2R
scaffold1684	80	4.3	62	1.9	3L
scaffold16840	90	5.3	69	2.6	3R
scaffold16843	52	3.6	44	1.9	2L
scaffold16851	70	3.1	56	2	X
scaffold16857	76	3.8	67	2.6	3R
scaffold16862	57	1.8	56	1.8	3R
scaffold16872	92	7.1	76	2.7	3R
scaffold16883	95	6.4	86	2.9	3R
scaffold16887	91	5.6	77	2.9	2R
scaffold16905	89	5.4	86	4.1	2L
scaffold16950	89	4.1	60	1.8	X
scaffold16955	95	9.5	80	3.1	X
scaffold16957	72	2.6	61	1.9	U
scaffold16969	75	3	47	1.4	X
scaffold16976	83	5.6	59	1.9	2R
scaffold16977	30	2.1	5.9	1.6	X
scaffold17010	65	2.5	53	1.6	2L
scaffold17027	82	3.8	82	3.4	2L
scaffold17043	61	6.3	66	2.8	2R
scaffold1707	62	3	53	2	2L
scaffold17081	84	3.3	62	2.3	3R
scaffold17093	95	5.2	73	2.2	2L
scaffold17098	71	2.8	53	1.6	3R
scaffold17119	94	7.7	61	1.9	2R
scaffold1712	78	2.9	69	2.1	3L
scaffold17120	71	4.7	62	2.3	3R
scaffold17133	80	7.4	55	2.3	X
scaffold17134	99	5.1	61	1.5	3R
scaffold17138	82	5.7	66	2.2	U
scaffold1715	52	2.6	43	1.8	2L
scaffold17171	80	3.4	63	1.9	2L
scaffold17175	69	2.5	67	2.3	U
scaffold17176	90	4	84	2.4	2L
scaffold17178	78	8.2	69	2.8	3L
scaffold17181	44	2.2	41	1.6	3R
scaffold172	80	4	60	2	U
scaffold17205	98	8.7	96	4.6	3R
scaffold17253	69	4.1	57	2.1	2L
scaffold17276	72	2.6	60	2.1	U
scaffold17303	79	2.7	69	2.1	2L
scaffold17307	54	2	47	2.1	3R
scaffold17311	73	3.2	60	1.8	3L
scaffold17312	92	11	77	2.6	3L
scaffold17316	90	15	75	2.7	U
scaffold17325	14	4.6	11	3.2	3L
scaffold17345	6.9	1.9	9.8	2.6	2L
scaffold17349	96	7.2	69	2.3	3R
scaffold17353	48	1.8	45	2	3L
scaffold17359	48	1.9	34	1.4	3R
scaffold17386	50	2.4	42	1.7	3L
scaffold17399	94	8.3	82	2.7	4
scaffold17402	96	5.4	86	2.7	3L
scaffold17410	72	2.3	63	1.9	3R
scaffold17430	36	2.7	42	1.6	X
scaffold17449	73	4.9	62	2.3	2R
scaffold17453	77	4.1	61	2.4	2L
scaffold17460	23	1.7	18	1.1	X
scaffold17461	53	2.5	15	1.1	2R
scaffold17469	70	2.4	64	1.4	2L
scaffold17489	64	2.9	58	1.9	U
scaffold17531	85	3.6	64	1.9	2L
scaffold1755	85	6.3	63	3	3R
scaffold17550	59	6.6	45	1.9	2L
scaffold17555	70	2.9	66	2.1	2L
scaffold17571	82	3.4	59	1.7	2L
scaffold17583	51	1.6	31	2	3L
scaffold17602	90	5.8	74	2.2	2R
scaffold17615	52	2.5	55	1.9	2L
scaffold17625	58	2.3	41	1.3	3L
scaffold17640	36	4	36	2	3L
scaffold17661	69	2.9	68	2.5	2L
scaffold17663	86	4.2	59	1.8	3L
scaffold17702	66	2.5	41	1.5	3R
scaffold17707	97	6.8	94	3.3	3L
scaffold17727	83	3.4	79	3.3	2R
scaffold17733	94	7	89	2.3	2L
scaffold17749	81	3.3	66	2	3R
scaffold17772	85	6.8	86	4	2L
scaffold17783	89	4.9	72	2.4	X
scaffold1780	84	4.8	68	2.7	3R
scaffold17813	73	3	60	1.6	2L
scaffold17820	95	6.8	84	2.6	U
scaffold17826	94	7.9	91	3.9	3L
scaffold17834	92	5.2	79	2.8	3L
scaffold17853	93	4.2	84	2.3	3R
scaffold17880	92	6.9	78	2.6	3L
scaffold17882	79	6.8	63	2.6	2L
scaffold17891	98	10	89	3.2	3R
scaffold17895	75	4.9	73	3	3L
scaffold17905	95	5.4	80	2.6	2L
scaffold17917	56	8	46	3.3	3L
scaffold17918	37	1.9	11	1	2R
scaffold1792	93	5.9	76	2.3	X
scaffold17920	93	7.6	89	3.4	U
scaffold17946	65	4.2	53	2	X
scaffold17951	39	2	19	1.3	X
scaffold17968	79	3	64	1.9	3L
scaffold17981	88	7.5	70	2.3	2R
scaffold1804	77	7.1	62	2.4	3L
scaffold18050	83	3.1	74	2.2	4
scaffold18117	74	4.7	39	1.6	2L
scaffold18119	69	2.5	60	1.9	X
scaffold18122	90	6.2	69	2.4	X
scaffold18123	72	2.4	60	2.2	3L
scaffold18173	84	4.9	71	3	3L
scaffold18174	93	8.6	87	3.3	X
scaffold18193	85	4.9	50	1.6	X
scaffold18205	97	7.6	90	4.2	3L
scaffold18217	79	3.7	67	1.7	U
scaffold18219	97	6.4	90	2.9	3L
scaffold18227	51	2.5	28	1.4	3R
scaffold18257	42	2	66	2.5	2R
scaffold18271	72	2.6	62	2	2R
scaffold18272	38	2.1	26	1.5	U
scaffold1831	76	2.4	64	2	2R
scaffold18313	72	4	54	2	2L
scaffold18317	94	4.7	85	2.8	2L
scaffold18318	98	9.7	94	4.4	2L
scaffold1834	78	5.7	67	2.7	2L
scaffold18349	67	4	43	1.9	3R
scaffold18350	83	4.4	84	3.6	2L
scaffold18365	99	5.7	82	2.9	2L
scaffold18370	95	4.9	79	1.9	3R
scaffold18389	72	2.6	65	1.9	3L
scaffold18396	92	7.4	83	3.7	3R
scaffold18399	87	5.5	64	2	3L
scaffold18421	82	4.8	56	1.6	3R
scaffold18424	59	3	61	2.3	U
scaffold18476	87	5.9	73	2.4	3L
scaffold1848	73	3.4	57	2	X
scaffold18482	87	6.8	75	3	3L
scaffold1849	78	4.9	64	2.7	U
scaffold18522	55	2.2	48	1.9	3R
scaffold18528	30	4.7	21	2.1	2L
scaffold18534	86	5.3	74	2.6	X
scaffold18536	86	4.5	72	2.7	X
scaffold18546	17	2.2	14	1.5	2L
scaffold18555	60	3.2	61	2.3	X
scaffold18561	74	3.1	25	1.4	X
scaffold18580	61	2.7	49	1.7	2L
scaffold18585	79	3.3	65	1.9	U
scaffold18590	91	5.7	67	2.2	2R
scaffold18600	93	9.1	67	2.2	X
scaffold18607	76	3.6	72	2.3	U
scaffold18641	96	8.8	90	4.5	2L
scaffold18663	96	5.3	81	2.3	3R
scaffold18751	79	14	80	4.6	3L
scaffold18772	96	7.8	81	2.8	2L
scaffold18780	46	11	44	4.5	3L
scaffold18809	89	4.5	78	2.5	2L
scaffold18818	39	1.9	15	1.3	2L
scaffold18831	81	3.4	72	2	2R
scaffold18842	72	3.3	55	1.9	2L
scaffold18854	79	4	57	2	3R
scaffold18860	63	2.5	46	1.7	2R
scaffold1887	81	7.6	71	2.6	3L
scaffold18886	92	8.2	86	4	3R
scaffold1889	87	4.4	73	2.9	3R
scaffold18906	88	5.8	84	2.8	2R
scaffold18915	70	7.7	59	2.7	3L
scaffold18935	98	7.8	88	3.1	3R
scaffold18981	100	9.8	93	3.8	3L
scaffold1899	56	4.2	18	1.2	3L
scaffold19017	90	5.3	81	3.5	3R
scaffold19037	84	9.9	81	4.1	3L
scaffold1904	90	3.6	89	2.8	2R
scaffold19048	93	5.5	85	3.4	U
scaffold19078	93	6.6	77	2.1	2R
scaffold19089	90	9.5	67	2.2	3L
scaffold19108	72	4.5	63	2.9	U
scaffold19111	68	5.1	53	2.7	2L
scaffold19116	75	3.7	52	1.6	3L
scaffold19130	79	2.9	62	1.7	3L
scaffold19162	31	1.7	21	1.5	X
scaffold19165	98	12	95	4.6	2L
scaffold19181	57	2.7	34	1.5	3L
scaffold19188	88	6.4	78	3.4	3R
scaffold19191	85	4.6	69	2.2	3R
scaffold192	65	2.9	46	1.4	3L
scaffold19202	94	6.5	78	2.5	2R
scaffold1927	74	3.1	56	1.6	2R
scaffold19273	94	5.1	81	2.7	3R
scaffold19282	90	3.2	70	1.9	X
scaffold19299	43	3.7	28	1.2	X
scaffold19300	97	7.3	92	3.3	3R
scaffold19303	91	4.6	77	2.3	3R
scaffold19333	85	8.5	57	1.9	X
scaffold1934	97	8.2	91	3	2R
scaffold19341	52	2.6	33	1.5	3L
scaffold19346	70	2.9	59	2	3R
scaffold19361	72	1.7	50	1.7	3R
scaffold19362	91	5.6	80	2.5	3L
scaffold19366	67	2.6	64	1.8	U
scaffold19367	88	3.8	23	1.1	2R
scaffold19368	77	3.4	72	2.7	3L
scaffold19380	99	10	88	2.9	X
scaffold19383	91	5.7	85	3.1	X
scaffold19398	88	5.9	67	2.4	3R
scaffold1941	92	7	78	2.5	2R
scaffold19427	68	2.4	53	1.7	3R
scaffold19433	87	3.4	82	2.2	3R
scaffold1944	84	2.8	82	2.9	3R
scaffold19455	74	2.6	44	1.7	2L
scaffold19470	58	2.5	50	1.9	3L
scaffold19472	48	2	46	1.6	3L
scaffold19481	87	5.8	81	3.8	U
scaffold19522	81	6.3	63	2.3	3R
scaffold19547	48	2.8	39	1.9	2R
scaffold1962	93	11	75	2.7	3R
scaffold19623	88	6	76	2.5	2L
scaffold19656	70	2.5	60	1.8	3R
scaffold19657	78	2.6	77	2.8	2R
scaffold19660	72	2.4	69	2.2	2L
scaffold1968	86	4	50	1.3	X
scaffold19715	27	2	23	1.4	2R
scaffold19716	81	4.1	54	1.5	X
scaffold19717	83	3.8	74	2.6	2R
scaffold19727	62	2.5	53	1.9	3L
scaffold19750	60	2	58	1.8	2L
scaffold1976	67	2.7	48	1.3	3R
scaffold19760	69	3.6	54	1.9	X
scaffold1980	53	7.7	37	4.2	2L
scaffold19816	91	4.5	76	2.2	3R
scaffold19819	85	3.9	63	2	2L
scaffold19820	92	4.5	72	2.3	2R
scaffold19832	76	3.7	75	2.5	2R
scaffold19841	87	11	78	3.3	X
scaffold19912	99	11	86	4.2	2R
scaffold19921	80	5.3	56	1.7	2R
scaffold19922	74	2.6	64	2.2	2L
scaffold1993	53	2.2	46	1.7	2L
scaffold1995	65	2.9	39	1.5	3R
scaffold19965	79	3.4	53	1.7	2L
scaffold1997	98	6.5	87	2.5	3R
scaffold19972	54	2.6	40	1.5	3R
scaffold20011	85	4.3	71	2.2	2L
scaffold20050	73	3.4	48	1.9	2R
scaffold20055	76	3.1	64	2.2	3L
scaffold20068	75	3.2	67	2	2R
scaffold20109	39	12	33	2.4	2R
scaffold20127	97	7.4	84	3.1	3L
scaffold20130	86	3.3	79	2.5	3R
scaffold20149	68	2.8	65	2.2	X
scaffold2015	87	3.4	78	2.4	2L
scaffold20169	69	5.1	50	2.2	3R
scaffold20179	89	5.2	71	2	X
scaffold20187	88	4.4	69	2.2	X
scaffold2020	92	5.6	76	2.1	U
scaffold20200	100	10	95	4.4	2L
scaffold20236	28	2.2	17	1.3	3R
scaffold20237	93	5.5	72	2.1	2L
scaffold20249	71	3.9	57	2.1	U
scaffold20252	85	3.7	72	2.1	3R
scaffold2026	75	2.9	66	2.2	U
scaffold20267	89	3.5	82	2.3	3R
scaffold2027	97	8.9	88	2.7	2L
scaffold20279	80	3.1	72	2	X
scaffold2029	78	6.8	68	2.5	2R
scaffold20310	84	14	79	4.1	3R
scaffold20324	76	4.2	73	2.6	4
scaffold20328	30	1.8	34	1.4	2R
scaffold20334	43	1.9	37	1.5	2L
scaffold20352	79	5.3	61	2.2	3L
scaffold20413	66	2.2	47	1.6	3R
scaffold20429	80	3.9	58	1.9	3R
scaffold20430	94	13	78	4.5	2R
scaffold20433	86	4.4	86	3.3	2L
scaffold20449	76	4.8	76	3.1	2R
scaffold20451	97	6.7	97	3.3	2R
scaffold20469	95	9.8	90	3.7	2R
scaffold2048	58	2.9	68	2.2	X
scaffold2049	71	3.4	53	1.7	X
scaffold20506	87	4.1	79	2.6	3R
scaffold20511	87	6.8	77	2.7	3L
scaffold20528	50	2.9	39	1.7	3L
scaffold20563	77	4.9	52	1.9	3R
scaffold20570	74	4	63	2.5	3L
scaffold20575	93	4.8	87	3.2	X
scaffold2058	77	4.5	61	2.1	3R
scaffold20581	60	2.1	60	1.9	3R
scaffold2060	83	4.9	60	2	3R
scaffold20612	90	6.1	68	2	3L
scaffold20626	73	4.4	60	2.1	3L
scaffold2065	79	3.5	52	1.6	3R
scaffold20652	50	1.8	48	1.7	U
scaffold2068	97	8.6	87	2.8	2R
scaffold20681	70	3.1	56	1.9	3R
scaffold20722	76	3.8	71	3.1	3R
scaffold20728	82	4.2	65	1.8	3R
scaffold20740	94	8	86	3.2	3R
scaffold20743	83	5.9	79	2.6	X
scaffold20758	78	3	73	2.4	3L
scaffold20793	85	7.3	75	2.8	3R
scaffold20797	90	3.8	65	1.7	U
scaffold20823	98	6.5	77	2.4	2R
scaffold20840	65	2.6	56	1.9	3L
scaffold20883	40	1.8	31	1.6	3R
scaffold2089	85	4.7	73	2.5	X
scaffold20895	77	3.8	61	1.7	2R
scaffold20902	91	8.1	85	3.4	X
scaffold2091	64	1.9	56	2.1	4
scaffold20940	81	3	73	2.1	U
scaffold20968	52	8.2	51	3.5	X
scaffold20973	94	7.9	80	3.1	2R
scaffold21001	92	4.9	74	2	3L
scaffold21002	84	3.3	71	2.2	3R
scaffold2106	99	9	91	3	X
scaffold21098	95	6.3	83	2.4	X
scaffold21134	95	10	89	3.7	2R
scaffold21150	75	4.1	65	2.1	2L
scaffold21153	93	5.1	88	3.3	2R
scaffold21155	85	4.4	68	2.3	U
scaffold21173	62	6.2	86	4.3	3R
scaffold21194	96	6.5	86	3.2	3L
scaffold2120	92	4.5	82	2.4	2R
scaffold21236	74	3.6	59	2.3	2R
scaffold21246	90	4	69	2.4	3R
scaffold21262	85	4.9	78	2.6	2R
scaffold21288	80	5.3	64	1.9	3R
scaffold213	92	7.7	82	3.8	2R
scaffold21302	81	5.3	63	2.3	3R
scaffold2136	81	5	66	1.9	2R
scaffold21366	79	4.6	65	2.3	2R
scaffold21382	73	2.4	66	2.1	3L
scaffold21397	73	3.1	58	1.9	3L
scaffold21421	94	15	88	6.3	X
scaffold21434	88	5	74	2.4	3R
scaffold21444	82	3.2	61	2.1	2L
scaffold21447	93	5.3	81	2.6	3R
scaffold21466	94	9.6	85	4.3	2R
scaffold21496	90	6.2	77	2.7	U
scaffold21497	99	9.3	88	3	3L
scaffold21500	64	3.9	33	1.6	X
scaffold21511	68	6.8	57	1.9	3L
scaffold21531	48	2.3	34	1.3	2R
scaffold21536	91	7.2	83	2.5	3R
scaffold21539	79	2.1	48	2.1	2L
scaffold21554	93	7.8	92	2.8	3R
scaffold21594	79	2.9	71	2	X
scaffold21636	56	3.2	52	2.8	2L
scaffold21640	43	7.7	47	3.2	3L
scaffold21665	71	4.1	49	1.9	3R
scaffold21669	92	3.9	85	2.5	3R
scaffold21682	81	2.1	53	1.3	2L
scaffold21689	20	1.5	22	2	3L
scaffold21702	90	7.8	82	4.2	3R
scaffold21706	93	4.9	83	2.5	2R
scaffold21731	74	3.9	42	1.4	X
scaffold21735	75	4.5	51	1.9	3R
scaffold21796	95	7.1	81	2.9	2R
scaffold21810	98	8	95	4.4	2L
scaffold2182	92	6	75	2.3	2R
scaffold21830	86	3.5	75	2.3	2R
scaffold21833	86	3.4	71	2.2	U
scaffold21839	88	8.1	74	2.8	2R
scaffold2185	97	7.8	79	3	U
scaffold21855	74	3.3	69	2.2	2L
scaffold21857	97	7.2	84	2.3	U
scaffold21864	77	3.7	60	1.7	U
scaffold21884	74	4.2	61	2.6	2R
scaffold21904	74	3.3	61	2	2R
scaffold21906	80	4.2	71	2	2R
scaffold21910	61	1.5	55	1.7	2L
scaffold21916	78	5.1	57	2.1	2R
scaffold21933	57	1.8	50	1.6	3L
scaffold21945	56	2.1	43	1.4	U
scaffold21963	52	2.3	47	1.5	3L
scaffold21986	76	3.5	68	2.3	2L
scaffold22001	76	2.8	57	2.7	3L
scaffold22004	83	3.3	66	2.1	3R
scaffold22038	82	8.5	78	2.7	3R
scaffold22048	56	2.9	48	1.7	3R
scaffold22052	93	9.2	87	4.2	3R
scaffold22057	87	3.8	51	1.8	2L
scaffold22061	62	2.3	47	1.6	2L
scaffold22062	99	9.3	87	2.7	2L
scaffold22072	72	3.7	55	2.3	2L
scaffold22073	94	8	84	3.5	2L
scaffold22130	86	6	84	3.2	U
scaffold22134	96	9.4	90	3.1	U
scaffold22137	92	7.5	61	1.6	X
scaffold22150	83	3.5	63	1.9	2L
scaffold22176	81	7.3	77	3.2	4
scaffold22177	83	4.4	53	1.8	3L
scaffold2220	44	3.6	37	2.1	3L
scaffold2222	63	2.6	46	1.8	U
scaffold22220	64	2.2	58	2.1	2L
scaffold22222	65	2.5	50	1.7	U
scaffold22234	93	4.6	73	1.9	3L
scaffold22250	89	4.1	80	2.4	2L
scaffold22261	98	7.1	78	2.1	3L
scaffold22287	58	2.4	52	1.8	3R
scaffold22297	85	3.6	50	1.7	X
scaffold22309	98	7.5	93	3.8	2R
scaffold22317	89	5.6	85	2.6	2L
scaffold22319	95	10	90	4.3	2L
scaffold22327	82	4.5	68	2.4	X
scaffold22353	64	8.2	60	3.1	2R
scaffold22360	67	3	55	1.9	U
scaffold2237	97	8	89	3.1	2L
scaffold22381	53	2.2	51	1.7	2L
scaffold22410	90	5.9	66	2	U
scaffold22417	89	5.7	53	1.5	3R
scaffold22423	79	4	65	2.4	3R
scaffold2244	63	2.5	53	2.1	3R
scaffold22440	67	4	53	2	2L
scaffold22467	80	3.2	76	2.4	2R
scaffold22481	91	8.2	80	3.4	3L
scaffold22494	86	3.8	70	2.2	3R
scaffold22544	77	4.2	55	1.7	3L
scaffold22545	78	6.3	67	2.4	U
scaffold22582	97	6.3	96	4.3	3R
scaffold22583	69	9.1	61	3.1	2R
scaffold22605	43	2.3	43	1.7	X
scaffold22622	95	8.8	93	4.8	2L
scaffold2265	89	5.9	74	2.3	2L
scaffold22662	82	3.3	71	2.2	2L
scaffold22668	74	3.5	44	1.6	U
scaffold22715	74	5.4	68	3.8	X
scaffold22733	92	4.6	80	2.6	U
scaffold22741	96	6.5	79	2.7	3R
scaffold22745	90	6.3	74	2.9	3L
scaffold22768	78	5.1	74	2.6	3L
scaffold22773	74	3.1	59	1.9	2L
scaffold22789	87	5.2	72	2.3	X
scaffold22795	48	1.9	38	1.3	3L
scaffold22804	98	9.1	94	3.5	2R
scaffold22812	93	6.6	82	2.7	4
scaffold22845	70	2.4	69	2.3	U
scaffold22850	98	8.1	87	3.1	2L
scaffold22855	95	11	59	1.9	3R
scaffold22856	67	5.8	53	2.3	2R
scaffold22864	84	4	66	2.1	3L
scaffold2289	97	13	96	3.8	3R
scaffold22904	72	3.5	59	2	2R
scaffold2293	86	4.3	62	1.9	U
scaffold22944	58	11	51	2.3	3L
scaffold22948	71	7.8	57	2.6	X
scaffold22977	41	2.1	33	1.3	X
scaffold22982	45	2	31	1.3	3L
scaffold22989	83	3.9	72	2.4	2L
scaffold23000	86	4.1	64	2	X
scaffold23002	97	8.2	83	2.5	2R
scaffold23010	94	4.6	90	3.4	3L
scaffold23036	62	2.5	42	1.3	2L
scaffold23062	45	2.1	28	1.7	3R
scaffold2308	85	6.7	71	2.3	X
scaffold23098	75	3.4	36	1.7	3R
scaffold23107	87	8.8	81	3	2R
scaffold2312	85	4.7	68	2.2	U
scaffold23124	93	6.9	76	2.5	X
scaffold23146	70	2.8	56	1.8	X
scaffold23147	42	1.5	21	1.9	3R
scaffold23155	83	6	73	2.7	U
scaffold23167	98	5.9	82	2.4	2R
scaffold23186	87	6	78	2.8	3L
scaffold23209	97	6.8	80	2.8	X
scaffold23213	62	2.1	57	1.8	3L
scaffold23214	80	3	58	1.7	2R
scaffold23220	76	2.4	60	2	X
scaffold23247	88	3.7	58	1.8	3R
scaffold23252	83	3.6	76	2.2	3L
scaffold23258	92	8.8	70	3.1	2R
scaffold23304	85	3.2	69	2.2	U
scaffold23316	71	3.7	56	2.1	3R
scaffold23337	87	4.3	85	3.2	3R
scaffold23338	66	2.4	58	1.7	3L
scaffold2334	87	5.5	77	2.5	X
scaffold23360	51	2.3	46	1.5	U
scaffold23363	87	3.8	81	2.3	2L
scaffold23388	91	7.1	70	2.3	2L
scaffold2339	74	3.9	64	2.4	3L
scaffold23395	79	3.2	57	2.1	2L
scaffold234	97	8.6	88	3.4	3L
scaffold2340	82	4	65	2.1	3R
scaffold23413	78	2.9	69	2.4	U
scaffold23416	99	11	94	3.9	2R
scaffold23442	84	3.9	61	1.7	U
scaffold23458	70	4.4	58	1.9	2L
scaffold23467	85	5.3	70	2.3	3L
scaffold23492	80	3.4	66	2.3	3R
scaffold23516	94	4.9	81	2.6	2R
scaffold2352	52	2	47	1.7	3L
scaffold23521	71	2.8	55	1.8	3R
scaffold23561	91	7.3	88	4.4	2R
scaffold23576	91	7.1	86	4.7	3R
scaffold23605	72	3.2	58	1.9	2L
scaffold2361	97	5.7	93	3.6	2L
scaffold23610	73	3.5	55	1.9	2L
scaffold23625	61	2.7	35	1.8	2R
scaffold23633	85	5.1	30	1.3	3R
scaffold23651	70	3	59	1.6	X
scaffold2367	87	4.5	47	2	X
scaffold23671	92	4.2	74	2.1	2R
scaffold23705	54	2.2	47	1.6	X
scaffold2373	23	1.5	21	1.7	3R
scaffold23730	83	5	79	3.6	U
scaffold23749	83	7	65	2.6	2L
scaffold23784	64	3.4	48	1.8	3L
scaffold23795	58	1.8	43	1.6	3R
scaffold23796	63	2.9	58	1.9	3L
scaffold2380	92	5	84	3.3	3R
scaffold2382	62	1.7	50	1.4	3R
scaffold23843	97	8.1	86	2.4	2R
scaffold23871	96	6.6	88	3.1	3R
scaffold23878	77	3.3	80	2.3	2R
scaffold23893	71	2.8	53	1.5	3L
scaffold23905	98	12	88	3	4
scaffold23909	74	4.1	46	1.6	X
scaffold2391	72	6.1	49	2.1	X
scaffold23912	85	4.8	73	2.2	3L
scaffold23943	80	1.9	46	1.2	3R
scaffold23964	96	7.6	82	2.8	3R
scaffold23978	82	4.5	67	2.2	3L
scaffold24006	65	8.8	59	2.9	2L
scaffold24007	81	5.6	69	2.6	2L
scaffold24008	98	5.1	77	2.2	2R
scaffold24011	69	3.7	63	2.2	X
scaffold24019	51	7.9	73	3.9	3L
scaffold24033	98	7.1	78	1.9	3R
scaffold24049	77	3	74	2.2	X
scaffold2405	50	2.8	50	1.9	3L
scaffold24053	91	6.9	79	2.9	U
scaffold24059	97	6.4	92	3.7	2L
scaffold24060	80	4.7	49	1.6	X
scaffold24065	87	9.5	85	4.1	2L
scaffold24093	92	4.7	78	3	X
scaffold24094	0	nan	19	1.6	3R
scaffold24126	56	2.3	42	1.5	U
scaffold2413	95	10	82	3.8	2R
scaffold24132	93	11	81	2.8	X
scaffold24144	66	4.3	54	2	X
scaffold24156	89	8.8	75	2.2	3L
scaffold24169	66	2.9	55	1.6	3L
scaffold24174	93	7.6	91	3.9	2L
scaffold24184	80	3	60	2.1	X
scaffold24191	92	4.7	81	3.5	X
scaffold24200	57	2.2	59	2	3R
scaffold24209	86	3.6	74	2.2	X
scaffold24246	47	2.3	36	1.5	3R
scaffold24266	98	9.7	85	2.8	X
scaffold2429	79	8.4	72	2.7	2R
scaffold24319	8.9	1.9	15	1.8	3L
scaffold24352	99	9	92	4.7	3R
scaffold24366	95	5.5	82	2.6	X
scaffold24384	68	2.9	51	1.7	2R
scaffold24414	98	9.5	96	4.4	3L
scaffold24430	60	2	21	1.2	2L
scaffold24433	83	4.4	55	1.7	X
scaffold2445	79	4.6	62	2.3	3L
scaffold24473	61	2.4	56	1.6	3R
scaffold24512	84	3.2	65	1.6	3L
scaffold24517	83	4.2	68	2.5	U
scaffold24519	82	4.2	76	2.6	3L
scaffold2453	72	3.4	69	2.7	2L
scaffold24537	86	2.6	62	1.7	2L
scaffold24544	80	6.6	76	2.5	3L
scaffold24556	72	2.5	74	2.5	2L
scaffold24565	64	10	56	2.7	2R
scaffold24586	74	5.2	54	2.3	2L
scaffold24590	67	3.2	50	2	2L
scaffold24608	91	6.4	80	3.5	2R
scaffold24644	51	2	49	1.9	U
scaffold24649	95	11	94	4.9	3R
scaffold24679	61	2.6	48	1.6	2L
scaffold247	87	4.4	66	1.8	U
scaffold24705	88	4.7	66	2.3	3R
scaffold24726	59	4.4	54	2.2	3L
scaffold24738	79	3.8	66	2	2R
scaffold2477	85	4	72	2.4	2L
scaffold2478	95	4.1	91	2.9	2R
scaffold24826	94	6.8	74	1.9	3R
scaffold24856	78	2.6	57	2	X
scaffold24857	73	3.1	59	2.2	U
scaffold24859	91	4.3	74	2.2	2L
scaffold2486	91	5.2	74	2.4	3L
scaffold24870	65	2.9	59	2.2	2L
scaffold24874	68	3.4	52	1.7	X
scaffold24883	58	7.3	55	2.5	2L
scaffold24898	88	9.2	54	1.8	3R
scaffold24909	92	8.5	91	3	3R
scaffold24957	83	3.2	75	2.7	X
scaffold24963	95	5.9	77	2.3	2R
scaffold2497	76	3.7	63	2.9	2L
scaffold24987	78	4.2	54	1.9	X
scaffold24988	89	6.6	80	3.5	3R
scaffold25005	70	3.5	51	1.7	3L
scaffold2501	96	9.1	58	1.9	X
scaffold25015	84	4	72	2.6	2L
scaffold25018	86	5	71	2.2	3L
scaffold25083	75	2.9	64	2.1	2L
scaffold25087	89	4.4	74	2.9	2R
scaffold2511	73	4	57	2	3L
scaffold25140	85	3.7	64	1.7	U
scaffold25149	90	5.1	80	2.7	2L
scaffold25178	73	2.1	57	1.6	U
scaffold2518	99	11	94	3.7	3L
scaffold25200	77	3.6	63	1.8	3L
scaffold2522	78	4	62	2	U
scaffold25227	90	6	81	2.4	2R
scaffold25239	46	6	44	3.4	X
scaffold25247	85	5.5	76	2.8	3R
scaffold25269	84	5.4	62	2	U
scaffold25280	61	2.9	67	2.1	2L
scaffold25286	96	8.6	86	3.2	2L
scaffold25292	98	14	92	3.9	2R
scaffold25309	75	3.5	64	1.9	3L
scaffold25321	65	3	58	2.2	3R
scaffold25325	78	4.9	63	2.6	U
scaffold2533	96	6.4	89	3.3	2L
scaffold25334	70	2.9	52	1.6	2R
scaffold2536	74	8.6	64	3.2	3L
scaffold25368	98	11	87	3.2	3R
scaffold25371	60	11	70	3.5	2R
scaffold25384	97	9.4	93	4.4	U
scaffold2539	80	4	77	2.8	3R
scaffold25392	79	2.8	59	1.9	U
scaffold25399	38	2.2	23	1.5	2L
scaffold25408	19	1.9	21	1.1	2R
scaffold2541	50	3.7	22	1.9	3L
scaffold25411	87	4.2	77	2.6	3R
scaffold25416	82	3.2	72	2	2L
scaffold25443	66	2.4	50	1.7	2R
scaffold25467	79	3	67	2.2	3R
scaffold25472	89	5.2	81	2.6	U
scaffold25514	69	2.3	49	1.5	3R
scaffold25547	79	3.7	57	2.3	3R
scaffold25548	87	3.2	77	2.4	3R
scaffold25554	72	5	53	2.4	3L
scaffold25563	30	2.4	14	1.3	3R
scaffold25608	93	12	87	3.4	2R
scaffold2561	92	6.7	80	3	2L
scaffold25617	56	11	53	3.5	2L
scaffold25636	75	3.2	63	2	U
scaffold25663	85	3.2	69	1.9	2L
scaffold25671	78	3	69	2.2	3R
scaffold25676	56	2.7	29	1.5	U
scaffold25688	93	6.1	89	4.1	3R
scaffold25696	79	2.8	73	2.3	3R
scaffold25715	93	4.2	78	2.2	2L
scaffold25743	70	2.6	49	1.9	3L
scaffold2579	76	3.1	75	2.5	X
scaffold25822	53	1.9	55	1.9	2L
scaffold25826	36	1.8	25	1.4	3L
scaffold2583	82	3.6	73	2.3	2R
scaffold25844	79	3.2	71	2.5	3L
scaffold25849	80	5.8	68	4.4	3L
scaffold25856	94	5.7	94	4.8	X
scaffold25865	98	8.8	92	4.9	3R
scaffold2589	69	2.8	47	1.7	3R
scaffold25895	75	9.6	61	3.1	2R
scaffold25904	98	7.4	87	2.8	X
scaffold25906	24	1.8	11	1.3	3L
scaffold25914	82	3.4	66	2.3	2L
scaffold2594	97	6.7	83	2.6	2R
scaffold25941	70	2	63	1.8	2R
scaffold25970	83	6.9	68	2.7	3R
scaffold26012	83	5	60	1.9	3L
scaffold26026	56	2	61	1.7	3R
scaffold26040	57	2.1	36	1.4	3R
scaffold26047	66	4.2	65	2.4	2R
scaffold26048	82	5.2	70	2.4	3R
scaffold26109	5.4	3.1	74	3.1	3L
scaffold26115	70	2.7	54	1.9	3R
scaffold26122	86	4.3	81	3	3L
scaffold2615	91	4.8	82	2.8	2L
scaffold26158	80	5.5	68	2.8	X
scaffold26171	54	2.3	42	1.8	2L
scaffold26178	96	8.5	87	3.6	2R
scaffold26190	94	5.4	91	3.6	2L
scaffold26192	59	2.4	48	1.8	2R
scaffold2624	68	3	62	2.1	X
scaffold26263	96	7.6	82	2.8	3L
scaffold26272	74	3.4	61	2.3	3R
scaffold26292	59	2.9	52	2.2	2R
scaffold26293	77	2.7	72	2	3R
scaffold26315	42	3.1	22	1.3	X
scaffold26337	25	2.3	10	1.4	2R
scaffold2635	99	8	93	3.1	3R
scaffold26356	46	1.6	36	1.5	X
scaffold26361	52	2.4	38	1.6	U
scaffold26362	70	3.8	40	2	X
scaffold26366	89	8.8	63	2.4	X
scaffold26372	95	3.1	81	2.2	U
scaffold26399	66	2	46	1.6	3L
scaffold2640	5.6	1	15	1.5	3L
scaffold26418	87	5.4	68	2.7	U
scaffold2642	92	5.8	84	2.9	U
scaffold26427	40	7	63	2.9	3L
scaffold2645	86	4.8	58	1.9	3R
scaffold26455	75	3.7	55	1.8	3R
scaffold26473	66	2.4	54	1.8	U
scaffold26480	90	4.9	81	3	2R
scaffold26512	90	2.9	80	2.4	2L
scaffold26514	49	1.7	39	1.7	3L
scaffold26519	93	7.4	82	2.6	X
scaffold26535	71	2.8	62	2.4	U
scaffold26555	94	6.1	81	2.9	3R
scaffold26575	96	9.7	83	3.8	3L
scaffold26605	27	2.3	23	1.1	2L
scaffold26623	92	4.7	82	2.4	X
scaffold26636	81	5.9	66	2.8	2R
scaffold26670	92	5.7	85	2.7	2R
scaffold2669	97	7.2	84	2.4	U
scaffold26700	78	4.1	58	2	3L
scaffold26713	77	2.9	72	2.5	2R
scaffold26721	65	3.6	45	1.9	2L
scaffold2675	73	3	59	2.1	U
scaffold2676	79	3.3	62	2	U
scaffold26760	93	4.7	83	2.2	2R
scaffold26770	83	6.2	73	4.8	U
scaffold26775	75	3.6	62	2	U
scaffold2679	93	8.6	80	2.5	2R
scaffold2683	92	7.1	57	1.6	3R
scaffold2687	60	5.4	66	2.3	3L
scaffold26873	89	3.6	75	2	U
scaffold26874	77	3.3	74	2.4	3R
scaffold26893	97	5.3	82	2.3	X
scaffold26911	80	2.6	51	1.9	3L
scaffold26913	96	9.7	89	4.5	3R
scaffold26935	91	9.4	79	3.2	X
scaffold26943	69	3.5	59	2.3	2R
scaffold26980	78	3.3	62	1.7	3R
scaffold26985	87	3.7	64	2	2L
scaffold270	86	4.5	77	2.7	2L
scaffold27064	89	6.5	63	1.7	X
scaffold27067	62	2.8	55	2.4	U
scaffold27070	91	7.9	87	4.5	U
scaffold27079	86	8	74	2.5	3L
scaffold27087	98	10	82	2.5	X
scaffold27093	44	2.3	32	1.5	3R
scaffold27114	50	3.1	29	1.8	X
scaffold27170	87	3.8	81	2.5	3R
scaffold27172	98	8.3	88	3	2R
scaffold27186	94	6.2	81	3.4	2R
scaffold27199	72	3	60	2	2L
scaffold272	94	8.5	78	2.5	2L
scaffold27222	39	2.3	40	1.9	3R
scaffold27246	86	3.6	70	2	3R
scaffold27250	67	3	45	1.5	3R
scaffold27283	97	12	89	3.9	3L
scaffold27319	52	2.6	28	1.2	3R
scaffold27326	54	2.3	44	1.5	3L
scaffold27329	63	2	47	1.7	2R
scaffold27335	86	4	74	2.2	2R
scaffold2734	97	5.6	88	2.4	3L
scaffold27346	97	7.8	92	3.2	3L
scaffold27362	17	2.1	15	2.1	3L
scaffold27437	98	7	83	2.2	3R
scaffold27441	90	4.2	77	2.6	3L
scaffold27452	90	4.9	69	2	X
scaffold27468	84	26	63	14	X
scaffold27472	28	9.4	20	2.7	3L
scaffold27499	95	5.6	81	2.9	3R
scaffold27508	72	3.2	45	1.4	X
scaffold27515	55	7.2	58	2.8	2L
scaffold2753	91	7.7	75	2.8	2R
scaffold27550	99	9.2	87	3	2R
scaffold27572	40	2.1	38	1.4	2L
scaffold27586	36	1.9	15	1.3	2R
scaffold27595	56	2.1	34	1.4	U
scaffold276	60	2.6	22	1.9	2R
scaffold27600	79	3.4	70	2.2	3L
scaffold27623	76	2.7	58	1.7	3L
scaffold27634	46	1.6	45	1.6	2L
scaffold27661	90	5.8	72	2.7	2R
scaffold27668	87	7.3	74	2.9	3R
scaffold27677	39	1.5	18	1	3R
scaffold2768	71	9.2	71	4.4	2L
scaffold27680	98	6	87	2.5	X
scaffold27703	97	8.7	92	3.8	3R
scaffold27705	57	2.3	52	2	3L
scaffold27750	74	3.1	57	1.7	U
scaffold27760	57	2.7	56	1.9	2L
scaffold27781	96	7.1	81	2.6	2R
scaffold27796	84	3.5	72	2.2	U
scaffold27816	85	4	75	3.3	2L
scaffold27826	89	5.7	81	2.9	2R
scaffold27835	78	3.2	44	1.5	3R
scaffold2784	79	3.7	75	2.5	2L
scaffold2789	91	4.3	69	2.1	2R
scaffold279	57	8.6	51	3.3	2R
scaffold2790	72	3.7	65	1.9	3R
scaffold27918	90	11	81	4	2R
scaffold27937	55	1.9	48	1.5	2R
scaffold27968	96	7.1	79	2.7	X
scaffold27997	72	3.9	48	1.8	U
scaffold27998	73	2.9	74	2.1	3L
scaffold28001	54	11	45	3.3	2R
scaffold28030	55	2.5	39	1.5	2R
scaffold28032	85	3.4	71	1.8	3R
scaffold28075	89	6.7	81	3	2L
scaffold28078	78	4.6	69	2.3	2L
scaffold28094	82	3.3	69	2.1	2R
scaffold28106	96	18	78	3.1	2R
scaffold28115	86	6.4	71	2.8	3L
scaffold28121	94	6.1	83	2.7	4
scaffold28143	72	2.7	65	2	2L
scaffold28166	85	4.2	49	1.7	3R
scaffold28171	89	7.4	80	2.9	3R
scaffold28213	98	17	96	4.7	X
scaffold2822	92	6.5	79	2.5	X
scaffold28225	90	10	80	3.9	2L
scaffold28280	69	9.8	52	2.4	2R
scaffold28290	88	5.4	80	2.8	2R
scaffold28312	75	5.2	40	1.5	3R
scaffold2834	96	8.9	86	3	3R
scaffold28340	99	11	90	3.1	2R
scaffold28346	54	2.4	50	2.2	2R
scaffold28387	86	4.3	57	1.8	3L
scaffold284	90	4.9	81	2.5	3L
scaffold28422	82	5.5	51	1.8	X
scaffold2843	89	5.1	71	2.2	3L
scaffold28450	49	2.4	37	1.6	2L
scaffold28460	60	2.3	40	1.5	U
scaffold28488	67	2.7	46	1.7	3L
scaffold2849	91	7.8	68	2.2	2L
scaffold28517	88	7.3	75	3.5	X
scaffold28520	76	5.5	62	2.3	3L
scaffold28525	87	4.9	69	2	3R
scaffold28550	98	5.3	85	2.9	3R
scaffold28571	87	5.6	76	2.1	2R
scaffold28586	73	3.3	53	1.7	2R
scaffold28599	93	7.7	89	4.2	3R
scaffold28621	97	6	90	3.2	2L
scaffold2870	88	8	75	2.9	3R
scaffold28720	42	2.2	27	1.3	2L
scaffold28723	95	9.5	81	2.8	3L
scaffold2873	74	2.9	50	1.5	3L
scaffold28759	47	1.3	50	1.7	2R
scaffold28765	74	2.5	57	1.8	U
scaffold2881	93	5.9	82	2.3	3R
scaffold28812	84	5.5	70	2	3L
scaffold28815	77	3.3	61	2.9	U
scaffold28817	100	11	91	3.1	2L
scaffold28818	40	1.9	25	1	3R
scaffold28845	76	3.3	72	2.3	U
scaffold28858	85	4.5	77	2.2	2R
scaffold28864	56	6.7	55	2.4	2R
scaffold2889	93	3.6	78	2.2	X
scaffold28926	19	2.4	18	1.2	2R
scaffold28932	83	2.4	38	1.3	2R
scaffold28938	76	2.9	57	1.6	3R
scaffold28956	74	3.4	61	2	2L
scaffold28960	65	2.2	50	1.7	3R
scaffold28961	96	7.2	90	4.1	3R
scaffold28967	76	4.2	58	2	3L
scaffold29019	89	5.1	78	2.9	X
scaffold29035	31	1.9	17	1.6	2L
scaffold2904	84	4	65	2	3L
scaffold29048	72	3	50	1.7	3L
scaffold29053	99	7.6	95	3.9	3L
scaffold29071	73	3.6	49	1.7	2L
scaffold2908	89	17	84	3.9	3R
scaffold29091	72	3.2	56	1.9	2L
scaffold29111	84	4.1	70	1.9	2R
scaffold29115	73	5.1	49	1.8	3R
scaffold29142	58	9	53	3.2	2L
scaffold29149	81	5.3	62	2.1	X
scaffold29152	82	3.1	47	1.7	2L
scaffold29156	33	1.6	28	2	3R
scaffold29162	69	2.4	56	1.7	U
scaffold29208	52	1.9	40	1.6	U
scaffold29267	65	2.5	44	1.7	2L
scaffold29285	76	3.2	52	1.7	3R
scaffold29322	75	3.5	42	1.5	3R
scaffold29347	70	2.9	51	1.9	2R
scaffold29371	98	6.3	74	1.7	3R
scaffold29376	90	8.3	67	2.3	3R
scaffold29404	80	4.1	47	1.5	X
scaffold29409	87	7.3	86	4	2L
scaffold29460	79	2.9	61	1.8	U
scaffold2947	85	3.3	69	2.1	U
scaffold29472	62	2.8	46	1.7	3R
scaffold29493	26	2.2	22	1.2	3R
scaffold29546	86	5.3	82	3.5	2R
scaffold2956	95	7.1	87	3.2	3L
scaffold29561	91	7.1	72	2.6	3L
scaffold29568	90	5.8	53	1.8	X
scaffold29598	88	3.6	65	1.8	U
scaffold29617	97	7.9	84	4.2	2R
scaffold29622	89	5	67	2.3	X
scaffold29629	49	2.2	24	1.6	3L
scaffold29646	80	3.8	50	1.5	2R
scaffold29650	76	3.7	57	1.4	2R
scaffold2966	93	7.6	81	2.3	3L
scaffold2967	57	3.3	49	2.2	3L
scaffold29675	37	1.6	32	1.7	3L
scaffold29704	90	4.9	68	1.7	2R
scaffold29708	77	2.9	51	1.6	U
scaffold29712	86	3	73	2.3	2L
scaffold29720	95	12	91	3.8	3L
scaffold29770	68	2.7	45	1.6	U
scaffold29791	83	4.9	74	2.3	U
scaffold29803	18	2.3	8.2	1.3	2R
scaffold29849	99	9	96	4.2	2L
scaffold29852	95	5.6	87	2.7	2L
scaffold29872	71	4	70	2.8	2R
scaffold29876	89	4.1	68	2	3R
scaffold299	95	5.9	82	3.2	3R
scaffold2990	80	4	75	2.5	U
scaffold2992	79	3.1	66	2.1	3R
scaffold29920	69	3	74	2.3	2L
scaffold29929	94	9.8	75	2.3	3R
scaffold29936	95	6	87	3.5	2R
scaffold29966	97	7.4	94	4.3	2R
scaffold29976	78	3.5	67	2.6	2L
scaffold29982	71	2.6	70	2	2R
scaffold29989	27	9.3	44	3.8	X
scaffold2999	57	3.6	47	2	2L
scaffold3	74	2.7	59	1.9	3L
scaffold3002	63	3.3	46	1.9	2L
scaffold30067	87	10	78	4.1	3L
scaffold30071	68	2.8	60	1.8	3L
scaffold3008	87	5.8	81	4.9	U
scaffold30115	70	2.6	54	1.7	2R
scaffold30117	90	4.2	82	2.2	3R
scaffold30144	95	8.5	88	2.9	2R
scaffold30194	77	4	64	3	2R
scaffold30195	87	6.9	75	2.4	X
scaffold30200	84	4.9	58	2	2R
scaffold30229	70	3.1	54	1.9	3R
scaffold30233	26	1.8	16	1.7	U
scaffold30239	60	2.8	59	2.2	3R
scaffold30245	87	6.7	81	3.7	2R
scaffold30248	70	3.4	52	1.7	2R
scaffold30281	50	4	51	2.8	3L
scaffold30291	96	8	90	3.9	3L
scaffold30301	56	2.9	48	1.6	U
scaffold30318	84	3.2	78	2.3	X
scaffold30326	63	2.3	63	1.8	3L
scaffold3033	72	7.6	66	3.4	2L
scaffold3034	80	14	64	2.5	3R
scaffold30347	52	2.3	42	1.9	2R
scaffold30367	85	4.2	56	1.8	X
scaffold3037	83	5.9	68	2.3	3R
scaffold304	96	7.2	89	4	3R
scaffold30400	88	4.3	63	2	2R
scaffold30425	81	5.6	54	1.9	X
scaffold30429	66	14	61	3.6	2R
scaffold3043	5.4	9.6	48	3.7	3L
scaffold3046	62	2.1	46	1.4	2R
scaffold30464	63	2.8	39	1.7	2R
scaffold30470	91	3.9	69	1.8	X
scaffold30474	75	2	65	2	X
scaffold30493	57	2	59	2.1	2L
scaffold30502	81	3.9	70	2.5	3R
scaffold30509	90	4.6	77	2.5	3R
scaffold3051	89	5.5	78	2.5	2R
scaffold30522	65	2.4	56	1.8	2L
scaffold3054	76	2.5	86	3.1	2L
scaffold30554	93	6	58	2.3	3L
scaffold30595	87	3.9	68	2.1	3R
scaffold30679	95	4.7	77	2.2	2L
scaffold3069	70	8	62	3.2	X
scaffold3072	65	5.5	61	2.9	2R
scaffold30722	79	3.6	66	2.4	2R
scaffold30740	85	5.2	68	2.2	2R
scaffold30741	45	1.7	48	1.8	X
scaffold30767	88	4.6	69	1.9	3L
scaffold30776	48	2.9	26	1.6	X
scaffold3083	91	4	77	2.4	2R
scaffold30831	88	3.6	74	2.5	2L
scaffold30859	96	6.4	88	3.2	3L
scaffold30866	51	1.6	56	1.7	3R
scaffold3087	56	3.1	44	1.9	U
scaffold30876	62	2.1	59	1.9	2R
scaffold3090	66	3.7	52	2	2L
scaffold30915	58	4.4	34	1.3	3L
scaffold3092	67	2.5	38	1.5	3R
scaffold30927	47	3.2	34	1.4	2R
scaffold30933	97	8.7	91	3.2	2R
scaffold30941	93	10	91	4.3	2R
scaffold30963	34	1.3	15	1	X
scaffold3098	62	2.9	60	2.3	2R
scaffold30980	64	5.6	17	1.3	X
scaffold31016	52	2.1	37	1.7	2R
scaffold31041	82	9.2	70	2.2	X
scaffold3105	89	3.7	82	2.7	3R
scaffold31059	48	2.3	44	1.7	3R
scaffold31063	96	4.1	89	2.6	3L
scaffold31080	82	2.7	72	1.8	3L
scaffold31092	59	2.8	33	1.5	3L
scaffold31113	84	4.5	74	3.1	U
scaffold31115	89	8.8	78	2.8	2L
scaffold31139	98	9.7	95	4.7	U
scaffold31141	46	2	37	1.5	2L
scaffold31193	58	2	44	1.4	2R
scaffold31235	55	2.8	35	1.6	3R
scaffold31243	90	25	73	2.6	2R
scaffold31247	78	4.1	72	2.6	3L
scaffold3125	75	3.3	41	1.5	2L
scaffold31250	56	1.4	38	1.3	2R
scaffold31257	80	8	57	4.1	3R
scaffold31275	64	2.7	17	1	X
scaffold31288	74	2.7	71	1.9	3R
scaffold31312	25	1.8	16	1.2	3L
scaffold31337	87	4	67	2	2R
scaffold31348	99	10	80	2.9	X
scaffold31370	78	3	57	1.6	U
scaffold31399	89	4.9	74	2.3	3R
scaffold31418	82	7.2	73	2.9	2R
scaffold31455	91	5.9	82	3.1	U
scaffold31458	75	2.5	58	1.6	U
scaffold31502	74	3.8	46	2	X
scaffold31524	52	2.7	43	1.4	2L
scaffold3153	94	7.6	89	3.6	2R
scaffold31546	89	7.6	56	2.1	X
scaffold31553	91	10	83	2.9	2L
scaffold3156	89	4.3	71	2.2	3R
scaffold31566	90	4.2	75	2.6	3L
scaffold3157	79	4.7	70	2.4	2L
scaffold31572	88	5.5	66	3.3	X
scaffold31577	78	2.9	65	2.1	2R
scaffold31589	79	4.1	59	2	3R
scaffold3160	94	7	83	2.8	3L
scaffold31605	73	3.3	63	1.9	3R
scaffold31622	85	3.6	75	2.2	U
scaffold31630	86	5.5	72	2.4	3R
scaffold31665	77	4.2	65	2.6	2L
scaffold31709	83	5.4	68	2.7	3R
scaffold31733	76	4.4	63	2.3	U
scaffold3174	94	6	76	2.1	2R
scaffold31741	79	3.2	67	2	3R
scaffold31801	62	6.8	50	2.4	3L
scaffold31803	79	3.8	61	2	2R
scaffold31821	85	14	80	5.7	2R
scaffold31822	83	3.7	65	2.5	3R
scaffold31825	84	4.1	70	2.4	X
scaffold31848	62	2.3	39	1.6	3R
scaffold3185	62	3.4	47	2	3L
scaffold31856	76	3.2	56	1.8	U
scaffold31889	45	11	34	3.4	X
scaffold31941	95	9.1	89	3.5	X
scaffold31945	66	4.2	39	1.4	X
scaffold3196	92	5.6	79	2.5	3L
scaffold31975	70	2.6	61	1.8	3L
scaffold31982	98	7.8	89	2.8	3R
scaffold31984	76	3.9	65	2.8	2R
scaffold3199	97	9	83	3	3L
scaffold31993	41	1.7	34	1.2	2L
scaffold32042	77	2.8	68	2.1	2R
scaffold3205	89	7.6	77	2.7	3L
scaffold3207	96	8.2	86	3.2	2L
scaffold32071	81	3.1	66	2.1	3R
scaffold32084	95	5.5	81	2.3	2R
scaffold32090	81	3.6	61	1.7	2L
scaffold32095	89	5.1	66	2.2	X
scaffold32113	79	2.7	51	1.7	2R
scaffold32164	96	7.1	88	3.5	3R
scaffold32167	74	2.8	65	1.9	2L
scaffold3217	91	5	75	2.4	3R
scaffold32176	85	5.7	47	1.3	3R
scaffold3218	86	3.7	76	3.1	X
scaffold32192	83	3.3	69	2.1	3L
scaffold32222	94	6	79	2.7	2L
scaffold32235	72	2.4	52	1.9	3L
scaffold3224	84	4.5	74	2.5	U
scaffold32256	63	2.1	58	1.9	3R
scaffold32263	81	3	68	2.3	3L
scaffold32297	86	3.2	64	1.9	2L
scaffold32329	57	2.7	53	2	2L
scaffold32336	58	2.3	37	1.3	3L
scaffold32339	38	1.4	14	1.2	3L
scaffold32354	69	2.7	53	1.9	U
scaffold3236	80	3	59	1.7	2R
scaffold32361	96	8.8	83	3.2	3L
scaffold32366	78	4.1	76	3.3	2R
scaffold32370	93	5	77	2.1	U
scaffold32376	90	4.6	88	3.5	3L
scaffold32390	61	3.6	42	1.8	2L
scaffold32395	82	3.2	66	2	3L
scaffold32405	65	2.5	56	1.8	X
scaffold32458	76	11	63	3.8	2R
scaffold32459	58	2.5	48	1.9	3R
scaffold3248	86	5.8	60	2.5	3R
scaffold32488	50	2.4	48	1.9	2R
scaffold32496	93	9.1	85	4.3	U
scaffold3250	57	10	51	2.9	2R
scaffold32526	92	8.9	77	3.1	X
scaffold32532	67	1.9	64	2	3L
scaffold32558	78	7.1	66	2.9	3L
scaffold32597	97	10	93	4.1	3L
scaffold32605	93	7.8	88	3.1	3L
scaffold32616	45	2.3	38	1.3	3R
scaffold32620	70	2.5	65	2.1	3R
scaffold32641	85	5.6	82	3	3R
scaffold32645	93	4.7	73	2.3	2L
scaffold3268	69	2.9	63	2.3	3R
scaffold32702	26	2.2	18	1.4	2L
scaffold32729	87	5.9	79	3.3	2L
scaffold32750	91	11	81	4.1	X
scaffold32754	44	2.5	28	1.4	3R
scaffold3280	86	4.6	77	2.6	2R
scaffold32805	85	5.1	68	1.9	3R
scaffold3290	79	4.2	66	2.3	2R
scaffold3294	94	4.6	82	2.3	U
scaffold32950	79	3.8	59	2.1	X
scaffold32988	96	6.5	86	2.8	3R
scaffold33031	82	9.7	76	3.1	3L
scaffold33048	96	11	91	4.6	3R
scaffold33064	99	9.3	94	3.8	3L
scaffold33107	93	4.9	85	2.7	X
scaffold3311	53	1.8	42	1.8	U
scaffold33153	62	2.5	37	1.4	3R
scaffold33160	80	5.8	46	1.8	3R
scaffold33161	45	1.9	34	2.1	2L
scaffold33185	88	6.4	76	2.5	2R
scaffold3320	93	5.8	84	2.7	2L
scaffold33214	91	4.5	82	2.6	2L
scaffold33216	51	1.6	45	1.8	3L
scaffold33223	85	3.4	76	2.2	X
scaffold33264	81	3.7	67	2.1	3R
scaffold33304	86	7.1	62	2.3	2R
scaffold33316	98	8.6	93	3.8	2R
scaffold33335	94	6.8	89	3.6	3R
scaffold33339	47	2.8	59	2.4	X
scaffold33341	78	3.2	69	2.2	3L
scaffold33342	63	3.6	43	1.9	3L
scaffold33349	84	5.7	66	1.9	3R
scaffold33356	88	5.1	78	2.3	3R
scaffold33366	35	1.3	39	1.7	2R
scaffold33372	79	3.1	67	1.9	2R
scaffold3340	79	4.6	65	1.9	3L
scaffold3343	88	4.8	77	2.3	2L
scaffold33447	72	4.3	59	1.6	2R
scaffold33463	83	4.3	78	2.9	2R
scaffold335	97	8.3	83	3.4	2L
scaffold3350	72	2.8	72	2.5	3R
scaffold33511	30	1.2	32	1.8	2R
scaffold33548	97	9.5	90	3.2	2R
scaffold33591	83	4.1	53	1.4	X
scaffold3360	99	12	96	5.8	2L
scaffold33601	91	5.5	71	2.3	3L
scaffold3361	71	3.1	67	2.1	3R
scaffold33610	95	8.7	65	2.2	3R
scaffold33621	80	4.7	76	2.5	X
scaffold33629	47	5.3	71	3	3L
scaffold3363	79	3.8	70	2.4	X
scaffold33631	78	3.3	39	1.6	X
scaffold33637	90	3.5	65	1.7	X
scaffold33642	63	2.2	49	1.8	U
scaffold33669	76	3.1	78	2.7	3R
scaffold3368	77	4.5	62	2.6	2L
scaffold33682	96	6.3	84	3	2R
scaffold33705	99	4	82	2.4	2L
scaffold3371	89	5.2	78	2.5	2L
scaffold33713	35	5.5	48	2.9	3R
scaffold33737	21	2	13	1.6	2R
scaffold33749	96	8	87	3.9	2L
scaffold33763	75	3	62	2	3R
scaffold33766	99	8.6	88	3.7	3L
scaffold33780	65	2.9	63	2.1	2L
scaffold3379	87	6.7	81	4.1	3L
scaffold33798	56	2.8	39	1.6	2R
scaffold33799	46	2	41	1.7	U
scaffold33811	70	2.2	60	2.1	U
scaffold33821	100	15	85	2.6	X
scaffold33836	37	2.4	30	1.5	3L
scaffold3384	96	9	85	3.3	3L
scaffold33842	82	3.2	75	2.1	U
scaffold33877	70	2	70	1.9	2L
scaffold33891	76	3.4	54	2.1	3L
scaffold33899	64	2.6	60	1.3	3R
scaffold33901	83	3.4	65	1.9	2L
scaffold33910	67	2.3	51	1.5	3R
scaffold33925	77	3.5	69	1.9	X
scaffold3393	66	3.6	46	2	2L
scaffold33932	93	6	88	3.5	2R
scaffold33936	94	7.4	83	3.2	2L
scaffold33977	93	4.6	85	3	2L
scaffold33989	34	2.5	30	1.6	U
scaffold33996	86	4.7	81	2.8	2R
scaffold34023	87	4.6	75	2.1	3L
scaffold34044	34	1.4	12	1	3L
scaffold3405	84	4.3	69	1.8	X
scaffold34054	92	4.3	71	2	2L
scaffold3406	43	2.7	27	2.4	2L
scaffold34068	97	6.7	94	3.6	3L
scaffold34072	64	2.2	35	1.6	3L
scaffold34084	86	8.7	73	2.9	2L
scaffold34086	98	6.9	85	2.7	2R
scaffold3420	87	4	69	2.1	3L
scaffold3422	84	6.7	72	3.7	2L
scaffold34242	65	2.6	47	1.6	3R
scaffold34251	43	7.6	35	1.8	2R
scaffold34252	79	3.1	65	2.1	2L
scaffold34256	86	9	45	2.7	X
scaffold3426	75	4.2	62	2.5	2R
scaffold34263	90	4.8	72	2.1	4
scaffold343	94	4.4	72	2.3	3R
scaffold34308	97	7.7	85	3.8	X
scaffold34311	85	5.3	80	3.3	3R
scaffold34327	91	7.8	89	4.3	2R
scaffold34329	71	4.8	46	1.7	X
scaffold34339	86	2.3	59	1.4	2L
scaffold34345	39	1.5	41	1.7	2R
scaffold34362	94	4.7	75	2.3	3L
scaffold34367	75	3.9	55	1.8	2L
scaffold34371	13	1.3	12	1.1	2L
scaffold34389	58	2.2	56	1.9	3L
scaffold34398	76	3	60	1.9	2L
scaffold34407	70	4.1	30	1.3	3R
scaffold3444	84	6.3	73	2.5	2L
scaffold3445	97	7.8	79	2.4	3L
scaffold34464	59	2.7	49	2	2L
scaffold34475	91	7.1	84	4	X
scaffold34498	69	5.4	63	2.7	2R
scaffold34507	85	3	62	1.9	U
scaffold34535	90	6.2	73	3.1	2L
scaffold34538	89	3.5	67	1.9	2R
scaffold34546	83	5.7	72	2.5	2R
scaffold34558	99	8.9	90	3	3L
scaffold34579	98	9.9	86	2.4	3R
scaffold34587	77	4	66	2	3L
scaffold34592	44	1.6	49	1.6	3R
scaffold3461	70	3.5	60	1.8	U
scaffold3462	89	5.2	81	2.8	3L
scaffold34625	88	5.2	72	2.9	2L
scaffold3463	77	3.1	63	1.9	3L
scaffold34686	91	5.8	75	2.4	2R
scaffold3472	54	2.3	41	1.6	3R
scaffold34725	90	3.9	70	1.9	2R
scaffold3474	75	7.4	65	2.8	3L
scaffold3475	68	2.8	51	1.9	2L
scaffold34757	65	3	50	1.6	X
scaffold34758	42	2.2	38	1.8	3R
scaffold34769	75	5.1	45	1.5	X
scaffold34770	71	2.9	53	1.8	U
scaffold34799	77	3.7	62	2.1	3L
scaffold34850	80	3.7	73	3	X
scaffold34860	77	3.1	46	1.7	3R
scaffold34884	39	1.7	5.5	1	3L
scaffold34888	78	4.7	64	1.9	X
scaffold3489	88	4.9	77	2.7	X
scaffold34892	44	2.3	17	1.3	X
scaffold34902	40	2.3	14	1.2	3R
scaffold34929	54	2.1	60	2.6	U
scaffold34931	85	6.3	64	2	3L
scaffold34958	95	6.8	82	3.2	3R
scaffold34971	84	4.5	64	2.7	3R
scaffold34980	94	5.9	74	2.1	2L
scaffold34988	48	5.8	42	2.7	3L
scaffold3499	96	8.2	89	3.1	3L
scaffold34995	69	3	45	2	3R
scaffold35021	84	4.5	77	2.5	3R
scaffold35038	69	6.1	65	3.3	X
scaffold35051	73	3.8	53	1.9	U
scaffold35073	78	6.6	72	3.8	X
scaffold35105	82	4.1	68	1.9	3L
scaffold35128	93	3.3	72	2.1	3L
scaffold35150	94	5.2	81	2.6	2L
scaffold3519	92	5.1	81	3.3	2L
scaffold35198	55	1.6	44	1.7	X
scaffold35230	80	12	69	4.2	3L
scaffold35248	94	5.9	70	2.3	3L
scaffold35271	98	6.1	89	3.3	2R
scaffold35290	66	3.8	61	1.8	2R
scaffold3530	66	2.5	59	2.2	3R
scaffold35306	94	11	85	3	3R
scaffold35308	42	9.2	59	3.4	3L
scaffold35369	64	2.1	43	1.2	2R
scaffold35382	97	8	79	2.3	3L
scaffold3541	87	5.4	80	2.9	3L
scaffold35468	63	1.9	48	1.5	3R
scaffold35480	74	3.9	63	2.4	3R
scaffold35484	92	7.5	83	3	2L
scaffold3550	74	4.8	72	2.9	3R
scaffold3551	82	6.2	77	3.5	2R
scaffold35513	71	2.8	52	1.8	X
scaffold3552	97	6.5	91	3.4	3L
scaffold35522	49	2.2	52	1.6	3L
scaffold35526	69	5.1	69	2.2	3L
scaffold35541	88	4.6	56	1.4	2L
scaffold35543	94	4.7	90	2.7	X
scaffold35591	79	2.5	71	2.1	2L
scaffold35594	83	4.7	81	2.4	3L
scaffold3561	90	6.1	82	2.6	3L
scaffold35637	76	4.5	47	1.6	U
scaffold3566	65	2.7	48	1.6	3R
scaffold35663	75	2.9	70	2.1	2L
scaffold35723	70	3	32	1.2	2L
scaffold3574	98	9.7	95	4.2	X
scaffold35750	54	2.5	45	1.7	2R
scaffold35760	52	1.7	38	1.4	3L
scaffold35765	96	5.7	76	1.9	3L
scaffold35793	84	2.5	61	1.6	X
scaffold35803	93	5.7	88	3.3	2R
scaffold3582	65	3.3	39	1.5	2R
scaffold35824	87	5.7	72	3.6	3R
scaffold3583	88	3.7	66	2	U
scaffold35867	85	8.6	89	3.2	2R
scaffold35880	61	3.4	41	2.1	3L
scaffold35881	87	8.9	65	2.3	X
scaffold35885	93	8.3	87	3.8	3R
scaffold35961	95	5.2	71	1.5	X
[truncated: 2,291 more rows]

## Sheet: B.oleae
Scaffold	Fper	Fcov	Mper	Mcov	chrom
C12817355	96	13	99	18	3L
C12817697	100	12	98	11	3L
C12817867	98	14	98	13	3L
C12818631	100	16	99	14	3R
C12818971	95	8.6	99	12	2L
C12819691	99	17	98	18	2L
C12819823	100	18	99	18	X
C12819977	99	15	99	16	X
C12819991	95	5.3	100	14	3R
C12820153	99	12	95	16	3R
C12820237	98	13	99	17	2L
C12820431	100	21	100	21	2L
C12820827	98	7.4	99	11	2L
C12821195	100	18	99	18	3L
C12822079	97	17	99	16	2L
C12822243	99	17	98	16	X
C12822247	100	12	98	16	2R
C12823371	99	16	99	15	3R
C12823511	100	31	98	13	2L
C12823587	100	15	100	33	2R
C12823741	99	14	99	13	3R
C12823907	99	19	97	20	3L
C12824099	100	19	100	17	2L
C12824237	99	15	98	18	3R
C12824561	94	14	93	9.5	3R
C12825059	97	10	93	13	2R
C12825351	95	16	100	12	3R
C12825467	99	18	100	17	3L
C12826283	100	16	100	17	3R
C12826345	99	13	93	10	X
C12826733	100	24	100	17	X
C12827435	99	17	100	22	X
C12827721	99	17	99	22	3R
C12827817	99	14	98	13	2R
C12828959	100	14	99	17	3R
C12829905	100	24	99	25	3R
C12830765	99	17	100	18	3L
C12830847	98	14	99	16	2R
C12831655	98	8.9	98	13	3L
C12831741	99	21	99	16	2R
C12831899	100	17	96	14	2L
C12832731	100	18	99	14	3R
C12833171	98	16	100	20	2R
C12833239	100	13	99	11	2R
C12833883	99	22	100	21	2R
C12834271	99	15	99	19	3L
C12834355	100	8.4	89	9.4	2L
C12835199	98	12	98	14	2R
C12835467	99	17	100	17	3R
C12835475	98	17	98	15	3R
C12835837	100	17	99	18	2L
C12836301	99	16	99	15	X
C12836711	99	15	98	16	3L
C12837693	99	14	99	15	2L
C12838421	99	18	99	16	3R
C12838471	99	20	100	19	3L
C12838889	100	21	100	25	2R
C12839025	98	15	100	32	2R
C12839289	99	18	100	17	2R
C12839561	98	16	100	18	X
C12839599	98	13	99	20	3R
C12840003	98	9.3	96	7	2R
C12840155	99	17	98	17	3L
C12840659	99	7.6	99	10	3R
C12841173	97	11	99	11	2L
C12841253	98	14	97	14	3L
C12841543	95	12	95	12	X
C12841631	99	16	99	23	3R
C12841855	99	15	100	16	X
C12842143	99	13	100	17	3L
C12842497	99	11	94	10	2R
C12842781	97	21	99	23	3R
C12843145	99	11	90	9.7	3R
C12843213	99	14	98	15	3L
C12843359	97	9.8	99	10	2R
C12843415	100	22	99	26	2L
C12843503	100	14	100	20	3L
C12843597	99	17	100	18	2L
C12844057	99	15	100	14	3R
C12844203	100	21	99	17	3R
C12844253	98	13	97	14	2R
C12844519	85	12	88	16	2R
C12845337	100	21	100	23	X
C12845433	99	14	99	20	3R
C12845941	99	19	100	22	2R
C12846683	99	18	100	17	3L
C12846965	100	23	99	19	2L
C12847319	97	12	96	12	3R
C12847325	100	20	99	17	3L
C12847661	98	13	99	17	3L
C12848103	99	18	100	15	3R
C12848195	100	22	100	22	2L
C12848725	100	23	100	21	2R
C12848771	100	17	100	14	3R
C12849061	99	12	99	13	2L
C12849101	98	17	100	21	2R
C12849371	97	9.2	96	8.9	3L
C12849683	99	20	99	19	3L
C12850009	99	14	100	10	2R
C12850239	100	17	100	16	3R
C12850255	99	21	100	19	2L
C12850559	99	15	100	17	2R
C12850611	100	18	97	16	X
C12850735	98	14	96	14	2R
C12850761	100	15	99	18	2L
C12850983	99	16	100	19	3R
C12851847	100	13	98	13	2R
C12852847	99	8.5	88	4.3	2R
C12852911	99	14	99	16	X
C12853407	100	17	98	18	2R
C12853825	96	3	96	6.6	3L
C12853885	100	16	100	20	X
C12855325	98	15	99	15	X
C12856363	99	13	97	15	2L
C12856757	99	13	95	12	3L
C12857047	99	13	97	14	2R
C12857807	99	14	100	14	3R
C12857899	100	19	100	20	2L
C12857935	100	17	99	19	2R
C12857991	100	15	99	17	3L
C12858231	98	14	97	14	3R
C12858539	100	13	98	17	2L
C12858587	99	22	100	22	3R
C12859207	97	18	100	16	3L
C12859213	99	17	100	17	3R
C12859953	99	16	99	17	2R
C12860207	100	14	100	14	X
C12860313	99	16	97	13	3R
C12860737	99	14	96	11	2L
C12861315	100	15	96	16	3L
C12861699	99	12	98	12	X
C12862863	100	12	97	12	3L
C12862993	98	18	99	21	2R
C12863007	100	20	99	22	X
C12863505	99	12	99	14	3L
C12865479	100	22	100	23	3R
C12865505	100	23	100	23	3L
C12865811	100	23	99	23	3R
C12866463	99	23	100	18	3L
C12867031	100	17	99	20	3R
C12867127	99	18	99	16	3R
C12867163	100	11	100	14	2R
C12868143	68	15	80	12	2L
C12870631	100	15	99	15	X
C12870703	99	19	100	18	2L
C12870953	99	21	100	20	3R
C12870995	100	18	100	19	X
C12871043	100	20	100	20	2L
C12872867	99	17	99	16	2R
C12874281	99	17	100	22	X
C12874355	97	16	100	16	2R
C12874593	99	21	100	23	X
C12874873	100	18	98	19	3R
C12875321	100	17	99	15	3R
C12875761	99	18	100	13	2L
C12876065	100	15	98	17	3R
C12876073	99	15	99	17	3R
C12876699	99	19	99	21	3R
C12877157	99	6.2	100	16	2L
C12878137	99	15	100	17	3R
C12878359	98	16	99	15	2L
C12878401	98	12	90	14	3L
C12878753	99	21	100	20	2L
C12879379	100	24	100	23	2R
C12879607	100	17	99	15	3R
C12880115	100	17	99	14	3R
C12880353	100	34	100	33	2L
C12881269	100	20	100	23	2L
C12881411	100	16	100	18	3R
C12882535	99	17	98	17	X
C12882659	92	13	86	14	2R
C12882961	99	21	99	23	3L
C12883659	100	12	100	14	2L
C12884361	99	18	100	21	3L
C12884387	98	16	99	15	3R
C12884943	100	22	100	21	3R
C12885629	100	15	100	16	3L
C12885713	100	24	100	20	X
C12885947	100	18	99	19	3R
C12886275	99	16	99	11	3L
C12886671	99	19	99	16	3R
C12886965	100	17	99	21	3L
C12887301	99	20	100	20	2R
C12887405	97	12	98	12	2R
C12887933	95	14	95	16	2L
C12887955	100	20	100	19	3R
C12888621	99	16	98	20	3R
C12888649	93	8.7	97	6.8	4
C12888891	99	5.3	95	5.9	3R
C12889771	100	16	99	13	2L
C12890591	99	15	100	13	2L
C12890897	99	16	99	17	3R
C12891011	100	19	100	23	3L
C12892143	100	15	99	17	3L
C12892487	100	16	99	18	2L
C12893215	98	12	100	14	2L
C12893837	100	19	100	26	2R
C12893861	99	16	99	19	3R
C12894263	100	19	100	34	2L
C12894289	99	13	100	12	3L
C12895219	100	16	99	19	X
C12895975	100	12	99	14	2L
C12896619	100	17	100	17	3R
C12897861	98	17	99	19	X
C12898549	99	16	100	16	X
C12899319	100	21	100	21	3R
C12900935	100	15	99	14	3R
C12901535	100	22	100	23	2L
C12901737	99	11	100	14	3R
C12902235	100	22	100	24	2R
C12902773	100	18	99	16	2R
C12907283	100	18	99	15	3L
C12907867	100	19	99	21	X
C12909885	99	19	99	18	3R
C12911603	100	16	100	16	2L
C12911611	97	7.8	98	13	2R
C12911727	99	19	98	21	3R
C12912033	98	13	98	13	3R
C12912647	100	23	99	23	2R
C12914899	100	22	100	24	3R
C12915875	100	18	99	16	2L
C12916035	99	19	98	19	2L
C12916459	100	23	100	23	X
C12916813	100	22	100	22	3R
C12917879	100	21	100	22	3R
C12918089	100	14	97	13	X
C12921825	99	6.3	99	13	4
C12922173	99	16	99	15	2R
C12922331	99	18	100	18	X
C12922447	99	17	98	16	2R
C12922867	100	18	99	39	2R
C12922941	99	16	100	22	3R
C12923401	99	19	99	19	X
C12924439	100	19	99	20	3L
C12925861	100	17	100	16	3L
C12928153	100	21	99	22	2R
C12929043	100	17	100	14	3L
C12930847	100	15	100	15	2R
C12931487	100	20	100	18	2R
C12931489	100	22	100	21	3R
C12933049	100	22	100	23	3R
C12933705	100	24	100	22	2L
C12937701	99	18	99	15	3R
C12938117	100	21	100	22	3R
C12939087	99	18	99	17	2R
C12940035	100	17	100	18	X
C12940667	100	21	100	23	3L
C12941365	100	20	100	19	X
C12942443	100	24	100	26	X
C12943685	100	23	100	23	2R
C12945737	100	18	100	16	2R
C12947179	99	14	100	10	2R
C12947381	100	18	100	16	3L
C12953039	100	22	100	23	3R
scaffold1000	99	12	99	15	2L
scaffold100005	98	17	97	16	2L
scaffold100066	97	18	97	17	3L
scaffold10012	100	16	100	17	3L
scaffold100137	99	14	100	16	2L
scaffold100144	75	11	72	12	3R
scaffold10016	99	13	99	13	X
scaffold1002	100	15	100	16	2R
scaffold100270	78	8.5	75	5.6	3L
scaffold100279	97	14	98	14	3L
scaffold100511	95	11	95	11	X
scaffold100516	99	20	100	22	X
scaffold10053	100	13	100	13	X
scaffold10054	99	13	99	14	3R
scaffold100581	99	13	98	16	2L
scaffold10071	93	2.9	99	12	2L
scaffold100739	99	16	98	15	X
scaffold10076	100	16	100	15	2L
scaffold10077	100	14	99	14	2R
scaffold100848	97	7.8	99	11	3L
scaffold100851	93	13	95	15	2R
scaffold10092	100	15	100	16	X
scaffold100949	98	15	97	14	2L
scaffold10096	97	14	98	14	3R
scaffold100961	100	15	99	14	3R
scaffold101063	100	19	100	17	2R
scaffold101122	99	13	97	13	3L
scaffold101155	89	8.5	90	9.5	2R
scaffold101164	99	18	100	19	X
scaffold10123	99	14	99	12	3R
scaffold10129	99	11	99	12	3R
scaffold10134	97	13	98	13	2R
scaffold10137	96	13	95	12	2L
scaffold101380	100	17	100	16	2L
scaffold101396	100	16	99	17	2L
scaffold101463	99	15	98	14	U
scaffold101519	100	14	100	15	3R
scaffold10156	99	10	99	11	2L
scaffold10158	99	15	99	14	3R
scaffold101648	99	12	99	15	2L
scaffold10165	99	10	100	13	X
scaffold10166	95	12	89	11	3L
scaffold101663	99	14	99	16	2R
scaffold101671	94	15	98	15	3L
scaffold101728	99	12	97	11	3R
scaffold101734	98	16	98	17	3L
scaffold101735	99	15	99	18	X
scaffold101769	95	9.5	97	11	3L
scaffold101773	96	17	97	17	3L
scaffold101861	98	17	99	15	3L
scaffold10188	99	14	99	16	2L
scaffold10191	99	12	100	13	3R
scaffold102002	99	17	97	18	X
scaffold102052	100	15	100	16	3L
scaffold102077	100	16	99	17	3R
scaffold102170	98	18	98	17	2R
scaffold102185	97	12	99	12	2L
scaffold102221	100	14	99	16	3L
scaffold102245	100	19	99	16	U
scaffold102286	95	14	97	15	3L
scaffold10229	98	17	98	17	2L
scaffold102316	100	18	100	15	2R
scaffold102357	100	19	100	18	3R
scaffold102366	98	18	99	20	2R
scaffold102517	100	19	100	19	3R
scaffold102549	100	17	100	17	3L
scaffold102631	97	9.9	97	8.6	3L
scaffold102646	99	15	100	18	X
scaffold102661	99	13	100	15	2R
scaffold102673	99	16	99	15	X
scaffold102711	100	20	100	18	X
scaffold102737	88	12	91	9.8	X
scaffold102835	99	13	98	13	3L
scaffold10294	98	18	98	18	2L
scaffold103035	100	21	100	20	2L
scaffold103057	99	14	99	15	3R
scaffold103066	93	11	97	12	2R
scaffold10313	98	16	98	15	2L
scaffold10322	100	15	100	17	U
scaffold103252	100	19	100	18	3R
scaffold103315	93	4.2	97	5.4	2R
scaffold103375	99	15	100	17	2R
scaffold103389	99	18	99	17	3R
scaffold103399	99	17	99	17	3R
scaffold103451	99	15	99	15	2L
scaffold10354	98	19	98	21	2R
scaffold103550	96	14	95	13	3L
scaffold10356	99	18	100	17	2R
scaffold10366	98	12	98	14	3L
scaffold103674	100	15	99	15	2L
scaffold10368	93	8.2	96	9.9	4
scaffold103724	0	nan	0	nan	2R
scaffold103808	98	17	98	15	2L
scaffold103829	98	16	98	15	3L
scaffold103953	99	20	100	20	3L
scaffold103987	99	20	100	20	3R
scaffold104006	91	11	28	4.5	2L
scaffold1041	100	17	100	19	2L
scaffold104104	100	19	99	18	2L
scaffold104108	94	11	79	15	3R
scaffold104135	100	19	100	18	3L
scaffold10416	99	12	100	14	3L
scaffold10418	98	14	98	12	3R
scaffold104185	12	1	31	5.3	3L
scaffold104278	100	17	100	17	2R
scaffold104289	93	12	92	11	3L
scaffold10433	100	13	100	13	2L
scaffold10435	100	18	100	18	3R
scaffold104495	96	13	94	12	X
scaffold10460	94	12	95	11	2R
scaffold10461	99	13	99	13	3R
scaffold10471	98	19	97	9.8	4
scaffold104892	95	16	96	16	2R
scaffold104900	93	7.9	95	6.1	3L
scaffold105009	100	12	99	14	3L
scaffold105117	97	12	96	11	2R
scaffold10519	99	14	99	15	3L
scaffold105227	97	14	98	13	3R
scaffold105374	81	4	59	4.7	3L
scaffold105452	93	17	92	17	X
scaffold105535	94	19	95	16	X
scaffold105605	97	17	97	17	3L
scaffold105646	98	17	98	16	X
scaffold105655	99	12	99	14	X
scaffold10568	97	15	97	17	X
scaffold105691	99	13	98	14	2L
scaffold105718	99	17	98	17	X
scaffold10576	98	16	95	15	3R
scaffold105783	98	20	97	19	X
scaffold105786	96	8.3	97	12	3R
scaffold10582	94	12	94	13	3L
scaffold10585	99	15	99	17	X
scaffold105873	100	16	100	15	3L
scaffold10603	99	18	99	19	2R
scaffold106058	98	15	98	16	X
scaffold106082	99	13	98	13	2R
scaffold1061	99	17	100	15	3R
scaffold10611	100	12	100	12	3R
scaffold1062	100	17	100	17	U
scaffold10620	98	14	100	13	2R
scaffold10630	95	17	94	16	3R
scaffold10638	100	14	100	15	2L
scaffold1064	99	15	100	16	X
scaffold106745	98	11	91	6.4	X
scaffold106759	100	18	100	18	3L
scaffold10678	98	15	99	15	2R
scaffold106836	100	15	100	15	3L
scaffold106848	100	14	100	12	X
scaffold10687	97	17	93	17	2L
scaffold106880	100	19	99	17	3R
scaffold106902	91	13	97	18	3L
scaffold106942	95	18	93	17	3L
scaffold106960	100	18	100	18	X
scaffold107005	93	12	95	13	2L
scaffold107080	99	19	99	18	X
scaffold10711	98	13	99	12	3R
scaffold107124	100	14	100	13	X
scaffold107194	99	19	99	20	3L
scaffold107195	96	11	96	13	3R
scaffold107225	98	20	98	19	3L
scaffold10731	99	25	99	23	2R
scaffold107437	100	17	99	18	3R
scaffold10744	100	13	100	13	2L
scaffold107454	99	12	99	10	2R
scaffold10746	99	16	99	16	3R
scaffold10747	98	16	98	17	2L
scaffold107480	96	11	98	11	2R
scaffold107499	99	15	99	16	3L
scaffold1075	97	16	97	16	2R
scaffold10754	100	14	100	15	3L
scaffold107542	93	16	99	15	2R
scaffold10755	98	17	98	17	2L
scaffold107563	100	19	100	19	3R
scaffold107594	98	12	99	13	2R
scaffold10761	100	15	100	16	2R
scaffold107619	99	17	100	17	3R
scaffold10764	100	15	100	15	X
scaffold107786	99	15	99	16	2R
scaffold107794	100	18	100	20	2L
scaffold1078	99	19	99	9.9	4
scaffold107858	99	18	99	17	3R
scaffold107889	91	15	94	14	X
scaffold10801	95	13	96	14	2L
scaffold10802	97	17	98	19	X
scaffold10810	99	13	99	14	3L
scaffold10821	82	9.7	81	7.7	2L
scaffold10822	96	9	98	10	3R
scaffold108251	96	9.1	97	9.1	2R
scaffold108332	98	12	97	14	3R
scaffold108338	66	8	69	8	2L
scaffold108397	99	16	98	16	X
scaffold108431	100	17	99	16	2R
scaffold10857	99	15	99	13	3R
scaffold108611	99	14	97	14	3R
scaffold108657	90	10	89	11	3R
scaffold10868	96	15	94	14	2R
scaffold108702	99	11	99	8.9	3R
scaffold10872	99	20	99	20	3L
scaffold108765	97	13	96	12	3L
scaffold108766	99	15	99	18	3L
scaffold108847	100	20	100	19	3R
scaffold10890	99	16	99	16	3L
scaffold108974	96	12	94	14	3L
scaffold10901	100	16	100	16	3L
scaffold109053	98	15	98	16	X
scaffold109060	82	9.5	77	10	2R
scaffold1091	98	13	98	12	X
scaffold109119	99	14	99	16	X
scaffold109319	94	16	94	15	X
scaffold10933	97	13	98	16	3R
scaffold109338	89	12	90	12	2L
scaffold10934	94	14	96	13	2L
scaffold109378	97	17	98	17	3R
scaffold109418	98	13	98	13	3L
scaffold109458	97	17	98	17	2R
scaffold109512	91	7.7	97	8.7	3R
scaffold109540	92	9.3	91	6.8	4
scaffold109606	99	19	99	19	3L
scaffold109665	100	16	100	16	2L
scaffold109687	92	17	95	17	U
scaffold10969	99	16	96	14	3R
scaffold10971	100	13	100	13	X
scaffold109726	100	17	100	18	2R
scaffold109779	99	16	99	16	2L
scaffold109833	99	15	99	15	3R
scaffold109839	100	15	99	18	2L
scaffold10991	95	13	99	15	2L
scaffold10998	100	18	100	18	3L
scaffold109998	83	6.8	84	12	2L
scaffold110024	98	14	98	15	3L
scaffold110050	93	12	99	12	2R
scaffold110065	96	20	96	20	2L
scaffold11013	100	15	98	15	2L
scaffold11015	96	13	97	15	3R
scaffold110185	94	9.4	95	11	2R
scaffold11020	99	18	99	19	2L
scaffold11024	99	12	98	9.8	X
scaffold110267	100	18	100	18	X
scaffold110312	92	13	98	16	2R
scaffold110327	94	12	100	12	2L
scaffold110355	96	19	97	18	2R
scaffold11040	100	14	99	13	3R
scaffold110465	96	16	96	16	3L
scaffold1105	100	17	100	17	2L
scaffold110514	85	9.4	27	12	3L
scaffold110597	96	16	97	15	3R
scaffold110725	98	11	98	11	U
scaffold110754	97	12	98	11	2L
scaffold11084	83	5.9	95	8.3	2L
scaffold11085	100	13	100	13	U
scaffold11091	100	15	100	14	3R
scaffold110912	99	13	96	14	3L
scaffold110953	99	14	100	18	3R
scaffold110984	92	9.9	94	14	3R
scaffold11106	99	17	99	15	3R
scaffold111075	99	15	100	15	3R
scaffold111101	100	18	100	16	2L
scaffold111129	99	17	99	19	2L
scaffold11114	100	15	99	15	X
scaffold11118	96	13	98	14	3R
scaffold111205	99	18	99	15	2R
scaffold111217	56	16	87	10	3L
scaffold111222	100	17	100	15	3R
scaffold111225	99	16	99	15	X
scaffold11132	100	14	100	15	3R
scaffold111321	98	6.6	80	3.9	3R
scaffold111341	97	13	99	20	X
scaffold111343	94	13	93	14	X
scaffold11136	100	20	100	20	2L
scaffold111375	97	6.3	97	8.3	X
scaffold111529	99	15	98	13	3L
scaffold11153	90	10	90	10	2L
scaffold111748	99	15	98	16	2R
scaffold11175	99	13	99	13	2L
scaffold111753	99	13	99	12	X
scaffold11177	93	9.9	94	16	2L
scaffold111843	98	19	99	19	U
scaffold111886	96	11	97	12	2L
scaffold11190	99	16	99	15	3L
scaffold111906	100	17	100	17	X
scaffold111983	89	17	99	17	2R
scaffold11201	90	8	94	8.3	2R
scaffold112016	95	20	94	20	3L
scaffold112054	100	20	99	15	X
scaffold112058	99	9.7	100	9.1	3L
scaffold11209	96	14	96	17	3L
scaffold112156	99	14	99	16	3R
scaffold112157	98	16	99	12	3L
scaffold11233	97	13	96	13	X
scaffold112358	98	19	98	17	2R
scaffold11240	97	10	99	14	2R
scaffold11246	96	13	96	12	2L
scaffold112515	93	12	95	12	X
scaffold112524	94	9	94	9.5	3R
scaffold112611	100	17	99	16	2L
scaffold112617	98	17	98	17	U
scaffold112656	100	9.1	99	8.4	3R
scaffold112675	89	15	83	13	X
scaffold112681	94	9.7	96	13	2R
scaffold112698	100	19	100	19	3L
scaffold112775	98	16	99	18	3R
scaffold11286	99	12	99	12	2R
scaffold112860	99	12	99	11	3L
scaffold11287	98	12	94	8.4	3R
scaffold112964	99	18	99	18	3R
scaffold113093	99	17	99	16	2R
scaffold11313	100	15	99	14	3L
scaffold113151	95	18	95	18	3L
scaffold113193	99	18	99	16	3R
scaffold113197	100	17	100	16	3R
scaffold113224	0	nan	0	nan	X
scaffold11323	96	18	98	16	3L
scaffold113244	100	20	100	19	X
scaffold11326	96	13	97	13	3L
scaffold11331	100	17	99	17	2R
scaffold11332	100	16	100	18	X
scaffold113325	97	12	96	13	3L
scaffold11334	96	13	93	13	2L
scaffold113385	97	15	94	13	3R
scaffold113444	99	16	100	15	3R
scaffold113527	92	7.7	92	5.2	3L
scaffold113557	99	13	99	12	X
scaffold11361	90	12	97	11	3R
scaffold11363	99	17	99	15	X
scaffold113686	100	16	99	16	3R
scaffold113715	98	14	99	14	2L
scaffold11374	99	17	99	17	2L
scaffold113751	97	9.5	99	12	X
scaffold11380	100	18	100	18	X
scaffold113802	99	13	98	11	2L
scaffold113817	100	19	100	16	2R
scaffold113837	98	11	99	10	3L
scaffold113849	98	15	99	15	2R
scaffold11385	100	18	100	18	3L
scaffold113853	100	15	100	17	3R
scaffold113904	92	10	93	15	3R
scaffold113911	100	15	100	18	U
scaffold113917	100	16	100	16	3R
scaffold113947	98	18	98	17	X
scaffold11404	95	16	94	9.4	2R
scaffold114052	100	16	100	18	3R
scaffold114091	99	19	99	18	2L
scaffold1141	100	14	100	16	2R
scaffold11413	100	13	99	13	3R
scaffold114178	100	19	100	19	2L
scaffold11423	99	15	99	15	X
scaffold114310	98	13	99	16	3L
scaffold11432	99	15	100	15	3R
scaffold114325	98	13	98	11	3R
scaffold114395	99	14	100	16	X
scaffold114417	97	12	96	14	3R
scaffold11443	100	14	100	15	2R
scaffold11449	100	16	100	16	2R
scaffold114570	100	17	100	17	2R
scaffold11458	99	17	98	17	2L
scaffold11463	97	11	100	14	3R
scaffold114694	98	13	100	15	X
scaffold11471	97	15	98	13	3R
scaffold114730	94	6.5	0	nan	2L
scaffold11477	99	19	99	19	3L
scaffold114776	95	13	96	9.3	3L
scaffold114812	97	18	96	13	2L
scaffold114913	97	14	95	12	3L
scaffold11495	96	12	95	12	2R
scaffold114980	99	13	99	13	3R
scaffold11500	97	11	99	11	2R
scaffold115032	99	17	100	16	3L
scaffold115067	100	17	97	18	2L
scaffold115139	100	15	100	14	2R
scaffold11520	98	16	98	15	2L
scaffold115204	99	13	95	11	X
scaffold115284	73	9.7	87	8	2R
scaffold1153	98	16	98	17	2R
scaffold115340	97	12	96	12	2L
scaffold115557	99	12	99	15	U
scaffold115591	92	10	94	12	2L
scaffold115773	92	11	96	15	2R
scaffold115792	100	18	90	17	3R
scaffold115812	100	16	100	14	X
scaffold11582	99	11	99	11	X
scaffold115864	96	14	97	14	X
scaffold11587	98	15	99	14	3R
scaffold11590	94	14	95	13	3L
scaffold115928	98	17	98	16	3L
scaffold11593	97	13	97	7.8	4
scaffold11596	99	16	99	14	3R
scaffold116042	100	19	100	18	2L
scaffold116066	100	18	99	19	X
scaffold11623	100	15	99	16	X
scaffold11626	96	13	93	7.2	4
scaffold116293	96	15	96	15	2R
scaffold116351	91	14	89	11	2R
scaffold116479	99	16	99	16	3L
scaffold116526	99	16	96	15	3R
scaffold11654	90	16	90	15	3L
scaffold116606	99	19	99	17	X
scaffold11664	89	7.1	94	8.8	3L
scaffold116651	97	11	98	11	3R
scaffold1167	99	16	99	17	3R
scaffold11673	94	10	94	8.7	2L
scaffold116793	99	15	98	14	3L
scaffold116878	97	15	99	15	X
scaffold116999	98	12	98	11	X
scaffold117	89	14	90	13	2L
scaffold11706	100	15	100	15	3R
scaffold117060	98	15	97	14	2R
scaffold11708	99	16	99	17	3L
scaffold11714	97	18	97	16	3L
scaffold117170	100	19	99	19	X
scaffold11725	98	17	97	9.8	4
scaffold117269	99	13	99	13	2R
scaffold11730	99	14	99	14	3L
scaffold11736	94	7	99	13	3R
scaffold11737	100	19	100	19	2L
scaffold11741	98	12	98	12	3L
scaffold117455	99	12	99	11	3R
scaffold11749	100	16	100	18	2L
scaffold117523	99	18	100	18	3R
scaffold117574	99	14	97	15	X
scaffold117627	100	13	98	14	3L
scaffold117681	93	12	90	9.6	2L
scaffold117732	99	16	100	17	2L
scaffold117791	100	19	100	18	X
scaffold117832	99	18	99	20	2L
scaffold11789	99	14	98	14	3R
scaffold117894	96	15	96	15	3R
scaffold11790	98	14	99	13	3R
scaffold118006	99	16	100	18	2L
scaffold118017	100	14	100	15	X
scaffold118038	99	16	99	17	2R
scaffold118044	91	12	98	13	X
scaffold118049	98	15	96	15	U
scaffold11813	100	15	100	15	2L
scaffold118152	100	16	100	17	U
scaffold118161	95	24	94	19	2R
scaffold118226	99	15	98	13	2L
scaffold118311	99	13	99	13	3R
scaffold11833	99	15	98	15	3L
scaffold118335	100	11	99	14	X
scaffold11843	99	20	99	20	X
scaffold118483	99	9.9	94	7.9	3L
scaffold118490	99	17	100	17	X
scaffold118516	99	16	100	16	2L
scaffold118538	100	13	100	14	3L
scaffold11855	98	13	98	17	2R
scaffold118553	98	16	100	16	2L
scaffold118576	99	19	97	17	2R
scaffold118587	100	14	100	15	2R
scaffold118588	100	14	99	13	2R
scaffold118613	100	15	100	13	3R
scaffold118695	100	19	100	19	3R
scaffold118707	97	16	98	15	3L
scaffold118724	98	15	99	14	2R
scaffold118833	99	13	99	14	3L
scaffold11886	98	12	98	12	3R
scaffold118879	100	11	99	12	2L
scaffold118948	100	15	100	17	2R
scaffold119023	96	10	96	13	2R
scaffold119035	98	15	98	16	3L
scaffold119048	93	11	89	9.5	X
scaffold119088	96	8.9	97	11	3L
scaffold119091	78	6.4	74	8.1	2L
scaffold11910	98	16	95	14	3R
scaffold119215	99	16	99	15	3R
scaffold119285	99	13	100	12	3R
scaffold119371	99	15	99	12	3R
scaffold11938	100	14	100	16	3L
scaffold119390	98	12	98	12	3L
scaffold119447	85	15	89	21	3R
scaffold11956	100	17	100	16	3R
scaffold119568	100	8.6	100	15	X
scaffold119626	99	16	99	16	2L
scaffold119708	100	17	100	16	3R
scaffold11978	98	13	98	13	3R
scaffold11981	100	12	100	13	3R
scaffold119849	99	12	99	15	3R
scaffold11987	99	15	99	16	3R
scaffold120039	99	15	99	15	2L
scaffold120040	100	16	99	15	U
scaffold120054	100	16	100	18	3R
scaffold120125	100	16	100	14	2L
scaffold120257	86	7.5	97	12	2L
scaffold120267	100	18	100	19	3L
scaffold120275	100	17	100	16	3R
scaffold120309	99	12	99	12	2R
scaffold120349	100	18	99	15	2R
scaffold120415	99	14	100	13	3L
scaffold120416	100	15	100	15	3R
scaffold120428	99	20	100	19	3L
scaffold12045	98	9.6	99	14	3L
scaffold120457	94	17	94	15	2R
scaffold120470	99	16	99	16	2R
scaffold12050	97	15	98	17	2R
scaffold12051	100	20	100	20	2R
scaffold120546	98	13	97	15	X
scaffold120571	99	17	99	17	2L
scaffold12072	99	19	99	18	2L
scaffold120811	100	17	99	17	X
scaffold120832	98	11	100	14	2R
scaffold120872	99	17	100	14	3R
scaffold120925	100	17	100	17	3R
scaffold120930	97	11	96	12	3L
scaffold120980	86	12	88	16	X
scaffold12099	99	17	100	18	3R
scaffold12103	98	15	97	14	X
scaffold12105	98	15	98	15	X
scaffold121069	96	12	98	10	2R
scaffold121097	100	18	100	18	X
scaffold121126	99	17	99	17	3R
scaffold121132	99	18	99	18	X
scaffold121248	97	15	95	15	2R
scaffold121338	89	15	89	16	2L
scaffold121381	99	14	100	15	3L
scaffold121433	98	15	96	13	3R
scaffold121451	5.4	1	0	nan	2R
scaffold121518	93	15	94	14	X
scaffold12153	98	11	99	10	2R
scaffold121536	95	15	96	13	3L
scaffold121549	100	15	100	16	2L
scaffold121630	98	17	98	17	3R
scaffold121652	100	19	100	18	3R
scaffold121668	100	20	100	18	3L
scaffold121682	87	5.3	100	11	2R
scaffold12170	99	15	99	15	X
scaffold121806	99	15	97	12	3R
scaffold121936	99	13	100	13	3L
scaffold12202	99	14	99	14	2R
scaffold12205	99	13	99	15	3L
scaffold1221	100	20	100	19	3R
scaffold122184	98	15	98	15	3R
scaffold12220	99	16	99	17	3R
scaffold122268	95	15	95	13	3L
scaffold122273	100	12	100	13	3L
scaffold122328	100	19	100	17	3L
scaffold12237	100	19	100	19	2L
scaffold122424	99	16	100	15	2L
scaffold12243	100	16	99	16	2R
scaffold122437	99	14	99	14	2R
scaffold12249	100	16	100	15	2L
scaffold122498	98	17	96	16	2L
scaffold12253	95	11	95	15	3R
scaffold12266	100	19	100	10	2L
scaffold122684	98	15	97	16	X
scaffold12269	98	14	100	15	3R
scaffold12275	99	13	100	15	3L
scaffold12281	95	6.5	99	9.7	3L
scaffold122840	100	15	100	14	2R
scaffold122857	91	20	93	18	3R
scaffold122870	93	11	98	11	X
scaffold122943	93	16	83	11	2L
scaffold123016	100	17	99	17	2R
scaffold123153	99	12	99	11	2R
scaffold123175	100	19	98	17	3L
scaffold123186	99	15	99	17	X
scaffold123196	97	12	94	10	X
scaffold1232	100	17	100	18	3L
scaffold123205	99	17	99	17	3R
scaffold123210	95	17	97	14	3R
scaffold123220	97	16	96	15	2R
scaffold123236	100	19	100	20	X
scaffold123289	100	15	100	14	3L
scaffold123337	100	11	96	9.4	X
scaffold123411	100	17	100	16	3R
scaffold123413	98	15	99	14	3R
scaffold12343	100	19	100	19	3R
scaffold123432	92	11	93	11	2R
scaffold123461	99	17	99	17	3R
scaffold123511	100	17	99	15	2R
scaffold123531	99	16	99	16	3L
scaffold123537	99	17	99	20	2L
scaffold123576	95	13	97	12	3R
scaffold123609	92	14	85	18	2L
scaffold12361	99	14	99	16	3R
scaffold123623	98	16	97	18	2L
scaffold12366	97	11	97	8.5	2R
scaffold123719	99	18	99	18	X
scaffold123803	99	10	100	6.8	3L
scaffold12384	99	16	99	18	2L
scaffold123915	95	8.5	95	8.8	2L
scaffold123965	0	nan	0	nan	X
scaffold124042	100	15	98	15	3L
scaffold12415	97	20	97	21	2L
scaffold124179	99	18	99	20	3L
scaffold124199	98	11	98	9.3	3R
scaffold124232	97	15	97	13	3R
scaffold12425	94	12	93	12	3L
scaffold124300	99	13	98	13	2R
scaffold124311	99	17	100	17	X
scaffold124363	100	19	100	17	3R
scaffold124515	97	5	90	6.5	2L
scaffold124574	100	21	100	21	2L
scaffold124658	97	13	100	16	3R
scaffold124676	100	13	98	11	3L
scaffold124728	99	16	99	18	2R
scaffold12474	98	12	99	15	X
scaffold124770	100	18	99	21	X
scaffold124792	95	16	93	21	U
scaffold124823	99	19	99	19	2L
scaffold124884	99	19	98	18	X
scaffold124888	100	14	99	17	3L
scaffold124923	96	7.3	99	15	2L
scaffold12493	100	18	99	17	X
scaffold124934	94	8.2	95	9.3	2R
scaffold124995	99	16	99	16	X
scaffold125	97	22	96	22	2L
scaffold125001	99	17	98	15	2L
scaffold12502	100	9.9	100	14	3L
scaffold12503	98	15	98	12	3L
scaffold125042	82	9.6	98	10	3R
scaffold12512	95	12	95	6.7	2R
scaffold125120	98	13	98	16	3R
scaffold125176	100	18	99	17	3R
scaffold125181	81	4.6	99	12	2L
scaffold12520	99	14	99	14	3R
scaffold12531	98	15	98	15	2R
scaffold12532	100	17	99	16	2L
scaffold125329	0	nan	5.5	1	3L
scaffold12537	99	14	99	15	3L
scaffold125433	99	14	97	15	2R
scaffold125462	98	17	98	19	X
scaffold125473	95	7.1	97	13	3L
scaffold125513	100	19	100	19	2R
scaffold12554	88	13	88	13	X
scaffold125584	99	15	98	16	X
scaffold12559	99	16	99	16	X
scaffold125590	97	15	96	13	3R
scaffold12564	100	16	100	17	2R
scaffold12566	99	16	98	16	3L
scaffold125675	99	19	99	19	2R
scaffold125740	87	10	96	12	X
scaffold12576	99	17	100	17	X
scaffold125794	100	13	99	11	X
scaffold125796	100	16	99	18	2R
scaffold12591	99	9.7	95	8	3L
scaffold12594	96	18	97	16	2R
scaffold12596	100	18	100	18	2R
scaffold126059	97	14	92	15	X
scaffold126070	99	19	99	19	X
scaffold126090	100	17	100	16	3R
scaffold12622	94	17	93	19	3R
scaffold12624	100	15	100	15	X
scaffold126288	99	18	99	19	2R
scaffold126315	92	13	98	15	3R
scaffold126362	99	14	99	17	2L
scaffold126420	98	11	95	10	3R
scaffold12644	99	13	99	14	3L
scaffold126710	99	16	99	15	2L
scaffold126773	99	13	99	14	3L
scaffold12684	98	18	100	17	2L
scaffold12687	100	18	100	17	2L
scaffold126926	99	17	99	16	3R
scaffold1270	99	16	99	17	3R
scaffold127046	98	17	99	17	3L
scaffold12714	99	17	99	17	X
scaffold127206	59	7.6	54	6.2	3L
scaffold12722	99	16	100	17	3R
scaffold127317	100	17	99	17	2R
scaffold127562	100	15	100	16	3L
scaffold127696	98	6.6	99	5.9	4
scaffold127748	98	17	97	17	2R
scaffold127760	97	17	98	16	U
scaffold12778	100	16	100	16	X
scaffold12783	100	17	98	16	X
scaffold1279	86	13	83	14	3L
scaffold12792	100	14	100	15	U
scaffold12793	100	13	100	12	3L
scaffold12798	98	14	98	18	3L
scaffold127998	100	19	100	19	X
scaffold12812	99	12	99	13	2R
scaffold128160	96	13	97	15	3R
scaffold128207	100	17	100	18	2R
scaffold128247	100	18	99	19	3R
scaffold128550	88	16	95	14	2R
scaffold128566	96	14	97	14	3R
scaffold1286	99	18	99	19	2R
scaffold128606	99	16	100	18	3L
scaffold12862	98	11	97	12	X
scaffold1287	98	10	97	9.9	3R
scaffold1288	100	13	99	13	3R
scaffold128801	100	15	100	19	X
scaffold12884	99	13	99	12	X
scaffold128896	100	15	100	18	3L
scaffold128926	94	15	86	16	X
scaffold128982	99	17	100	17	3L
scaffold129021	93	17	95	18	3L
scaffold129043	98	14	98	15	3R
scaffold129048	97	15	94	12	2L
scaffold129091	99	10	99	12	3L
scaffold12911	98	15	99	17	X
scaffold12916	97	18	97	19	X
scaffold129289	93	7.1	99	7.4	3L
scaffold129342	100	17	100	17	2L
scaffold129365	98	18	96	18	X
scaffold12938	99	16	99	18	3R
scaffold129492	93	13	93	14	3L
scaffold12963	100	16	99	15	3R
scaffold12967	100	19	100	19	2L
scaffold129774	95	11	92	9.8	3R
scaffold129806	100	15	99	13	3R
scaffold129919	98	15	100	18	3L
scaffold129923	97	21	98	18	3R
scaffold130074	100	17	100	18	3R
scaffold130095	96	14	96	16	3R
scaffold13011	90	14	94	15	2L
scaffold130170	100	19	99	19	2L
scaffold130185	100	17	100	18	3R
scaffold130322	97	15	97	13	2L
scaffold13038	98	14	98	14	3R
scaffold130403	99	15	96	15	3R
scaffold130445	99	17	100	18	2L
scaffold13046	97	14	97	14	2L
scaffold13051	95	14	95	15	2L
scaffold130558	96	12	92	13	3L
scaffold130631	100	15	100	16	3R
scaffold130682	99	18	98	18	3R
scaffold13070	99	14	98	14	3R
scaffold130721	97	14	98	12	2L
scaffold130783	99	14	99	15	3R
scaffold13080	97	14	97	8.1	3L
scaffold13082	100	15	100	17	X
scaffold130849	97	13	89	15	2L
scaffold130853	93	18	93	17	2L
scaffold130922	89	9.6	88	11	2L
scaffold13096	99	10	98	10	2R
scaffold130964	99	14	99	12	3L
scaffold131044	99	18	100	15	2R
scaffold131124	95	15	95	16	3L
scaffold131128	99	9	100	9.5	2L
scaffold13116	98	10	98	12	3R
scaffold13118	99	17	97	16	2L
scaffold13121	86	9.9	84	14	3L
scaffold131266	100	18	100	18	3R
scaffold13128	97	17	95	15	3R
scaffold131367	100	13	99	14	3L
scaffold131458	98	16	97	17	2L
scaffold131513	100	16	98	17	2R
scaffold131597	100	14	100	15	2R
scaffold131618	76	10	77	9.5	2R
scaffold131665	98	15	98	13	2L
scaffold131698	96	8.9	95	7.6	X
scaffold131711	100	16	99	13	3L
scaffold1318	97	12	96	7.5	2L
scaffold13182	97	12	98	13	3L
scaffold131828	100	17	100	18	2R
scaffold131858	100	17	99	15	3R
scaffold131887	100	17	100	18	3R
scaffold13190	95	11	95	10	3L
scaffold13193	95	12	99	13	2R
scaffold13215	96	13	77	12	X
scaffold132162	95	11	90	11	3L
scaffold132189	99	16	99	16	X
scaffold132197	99	19	99	18	2R
scaffold132241	98	10	95	13	2R
scaffold132260	99	15	96	15	3R
scaffold132262	97	13	96	12	X
scaffold132272	89	6.5	89	10	2L
scaffold132401	82	2.1	85	2.8	3L
scaffold13241	100	13	100	15	3R
scaffold132450	89	15	87	14	2L
scaffold132457	100	19	99	17	3L
scaffold132558	100	15	100	15	3L
scaffold132684	94	15	93	15	X
scaffold13269	99	14	100	14	3R
scaffold132704	90	7	76	5.2	X
scaffold132709	98	12	97	11	3L
scaffold132713	99	19	100	18	X
scaffold132819	100	18	100	15	2R
scaffold132829	97	16	97	16	2L
scaffold13283	98	16	97	16	3L
scaffold13284	97	14	98	15	3L
scaffold132854	100	16	100	19	3R
scaffold13290	98	16	98	17	3R
scaffold13309	99	17	99	15	3L
scaffold133141	99	18	100	18	2R
scaffold13316	98	13	97	14	X
scaffold133229	98	13	99	14	3L
scaffold133237	99	13	100	13	2R
scaffold13331	100	19	99	20	2R
scaffold133314	99	16	99	15	3L
scaffold133355	99	15	99	16	3R
scaffold133420	99	17	98	16	3R
scaffold133499	97	17	95	18	3L
scaffold133512	98	18	99	16	2L
scaffold133528	99	19	100	17	3R
scaffold133534	98	9.8	97	11	3R
scaffold133594	100	19	100	20	3L
scaffold13360	94	12	96	16	2L
scaffold133683	97	21	97	18	3L
scaffold1337	98	13	97	14	2R
scaffold133700	91	11	97	12	X
scaffold133711	96	17	96	15	3L
scaffold133727	83	8.3	71	8	2R
scaffold133741	99	16	99	17	3R
scaffold13375	95	9.4	98	11	3R
scaffold133807	99	8.3	99	12	2L
scaffold13381	98	18	99	18	X
scaffold13382	99	11	100	14	2L
scaffold133820	100	19	100	18	X
scaffold133840	99	19	100	19	X
scaffold133982	98	16	98	19	2R
scaffold1340	99	19	98	18	2R
scaffold134008	99	13	99	13	3R
scaffold134010	0	nan	0	nan	X
scaffold134032	99	15	99	14	2L
scaffold13405	98	11	95	10	3L
scaffold134135	100	11	100	14	2L
scaffold134141	100	15	99	17	3R
scaffold134157	99	18	98	15	2R
scaffold13421	99	12	99	14	X
scaffold134225	100	16	100	14	3R
scaffold13426	98	12	97	13	2L
scaffold1343	96	12	100	15	2R
scaffold134321	95	6.4	97	11	2L
scaffold134341	92	6.9	90	5.4	X
scaffold134360	100	17	100	17	3L
scaffold134363	99	20	99	21	X
scaffold134367	97	15	97	17	3R
scaffold1344	99	12	99	12	2L
scaffold134402	100	13	99	12	3L
scaffold134409	100	15	100	13	3R
scaffold134419	100	17	99	17	2L
scaffold134449	100	13	99	12	X
scaffold13448	100	19	100	19	X
scaffold134555	95	8.3	88	9.3	2L
scaffold134569	100	14	99	14	3L
scaffold13458	98	11	99	13	2L
scaffold13461	96	10	96	9.6	2R
scaffold134615	97	16	98	15	2R
scaffold134725	91	16	97	13	X
scaffold13473	99	15	99	15	3L
scaffold1348	100	16	100	18	2L
scaffold134844	96	12	94	11	X
scaffold13487	100	16	100	16	3L
scaffold134891	98	14	97	14	2R
scaffold135067	96	9.2	97	12	3L
scaffold135114	95	11	94	11	2R
scaffold135160	96	17	90	16	X
scaffold135166	100	19	100	21	3L
scaffold13527	99	14	99	17	X
scaffold135303	81	13	80	13	3R
scaffold135318	99	17	99	17	3R
scaffold135333	97	8	96	8.7	2R
scaffold135334	98	19	99	18	2L
scaffold135340	99	19	99	21	3R
scaffold135345	95	11	92	11	2L
scaffold135358	99	17	98	17	3L
scaffold13536	98	14	98	14	X
scaffold135376	97	17	98	18	2R
scaffold135434	99	17	99	17	3R
scaffold135439	100	14	99	14	3R
scaffold135451	100	19	100	19	2L
scaffold135561	97	17	97	18	3R
scaffold135659	100	18	100	18	2L
scaffold135677	100	13	100	14	2L
scaffold135681	86	10	75	16	2R
scaffold135732	100	17	100	15	3L
scaffold135748	99	16	99	17	U
scaffold13577	99	15	98	16	3R
scaffold135778	98	13	97	17	X
scaffold13578	96	16	97	14	X
scaffold13582	97	10	99	13	3R
scaffold13583	99	18	100	17	2L
scaffold135838	99	13	99	11	2L
scaffold13584	98	15	98	16	3L
scaffold135927	100	12	98	10	3R
scaffold13595	99	18	99	9.4	4
scaffold135961	91	9.5	91	10	2L
scaffold13597	99	17	99	15	2L
scaffold136019	99	19	97	18	X
scaffold136025	100	14	99	17	3L
scaffold136033	100	17	99	19	3R
scaffold13611	99	11	99	11	2R
scaffold136112	100	21	100	19	3L
scaffold136143	100	17	100	17	2L
scaffold136175	99	18	99	16	2R
scaffold13618	98	17	99	19	U
scaffold136300	100	13	100	12	X
scaffold136305	99	17	99	19	3R
scaffold13634	99	16	99	16	3R
scaffold136352	99	15	100	14	3R
scaffold136367	94	17	95	16	3R
scaffold136373	100	12	98	11	X
scaffold1364	96	15	98	15	2R
scaffold136458	99	11	99	12	2R
scaffold13646	99	15	99	14	3R
scaffold13653	100	14	99	7.3	4
scaffold136593	92	16	93	15	3L
scaffold136638	98	18	98	15	2L
scaffold136681	98	17	100	15	3L
scaffold136722	99	14	97	15	2L
scaffold136723	99	17	99	17	2L
scaffold13685	100	16	100	16	3R
scaffold136886	96	13	95	13	2R
scaffold136892	100	12	99	13	2R
scaffold13690	99	18	99	18	2L
scaffold13700	100	19	100	20	2R
scaffold13703	99	19	99	19	3L
scaffold137067	100	12	99	14	3L
scaffold137144	92	17	92	15	3R
scaffold137193	97	17	98	17	3L
scaffold13721	98	9.1	98	14	2L
scaffold137217	98	16	98	16	2L
scaffold137255	100	17	100	17	3R
scaffold137332	99	17	99	19	X
scaffold13734	96	15	95	13	2R
scaffold137352	97	13	96	14	3L
scaffold137366	92	12	91	8.3	X
scaffold13742	70	6.4	85	10	3L
scaffold137422	99	17	100	21	3L
scaffold13743	82	13	80	13	2L
scaffold137448	97	19	98	20	3L
scaffold137461	83	9.5	98	9.7	2L
scaffold1376	83	17	81	15	2R
scaffold137667	97	11	100	16	X
scaffold137674	100	15	99	13	X
scaffold137690	97	8.8	97	11	3R
scaffold13771	74	14	74	18	3L
scaffold137712	98	19	97	16	X
scaffold137716	100	15	100	16	X
scaffold137747	59	14	57	11	2R
scaffold13783	99	13	98	13	3R
scaffold137899	95	15	95	15	U
scaffold137901	98	12	98	14	3L
scaffold137913	99	12	100	16	X
scaffold137938	97	13	98	14	X
scaffold137951	93	15	92	14	3L
scaffold137954	99	12	99	15	2L
scaffold137974	100	18	100	18	X
scaffold138016	99	12	79	12	2R
scaffold13803	100	15	100	16	3R
scaffold138039	94	12	93	13	2L
scaffold138040	98	12	96	12	3L
scaffold138043	97	14	93	14	2L
scaffold138083	97	16	97	15	2L
scaffold138091	100	16	100	18	2L
scaffold138126	95	14	96	17	3R
scaffold138179	100	14	99	12	2R
scaffold138204	98	13	99	14	3L
scaffold138240	100	12	100	14	2R
scaffold138307	98	17	95	16	2L
scaffold138309	88	14	88	16	X
scaffold13832	97	9.7	96	10	3R
scaffold138328	96	14	97	11	2L
scaffold138378	100	18	99	18	2R
scaffold138419	99	16	99	18	3L
scaffold138427	96	14	99	13	3L
scaffold138441	96	19	98	20	3R
scaffold138474	99	13	94	7.7	3R
scaffold138483	99	15	97	13	2L
scaffold138492	95	14	95	13	3L
scaffold138568	100	17	100	19	3R
scaffold138578	99	17	98	14	2R
scaffold138732	98	18	99	18	2R
scaffold13876	99	17	99	19	2L
scaffold138782	99	19	99	18	2L
scaffold1388	98	14	98	9.4	4
scaffold13884	100	18	100	19	2L
scaffold138869	98	17	99	14	3R
scaffold13888	97	17	95	17	X
scaffold138899	100	15	100	16	3R
scaffold1389	99	14	99	15	2L
scaffold138902	99	12	98	13	3R
scaffold138955	100	12	100	16	3L
scaffold13898	99	14	100	14	3R
scaffold13899	98	13	96	14	3R
scaffold139024	97	16	99	14	X
scaffold13905	99	18	99	17	3R
scaffold13908	95	9.9	95	7.7	3L
scaffold139091	99	15	98	13	U
scaffold13911	98	16	98	17	X
scaffold139130	100	16	100	17	3L
scaffold139147	94	11	98	9.7	X
scaffold139159	99	16	100	15	2L
scaffold139181	96	12	95	11	2R
scaffold139182	98	12	99	14	X
scaffold139235	99	16	99	19	2R
scaffold139241	87	26	86	19	4
scaffold139247	100	19	98	18	2L
scaffold139255	82	9.2	67	11	3L
scaffold139268	99	17	98	16	2L
scaffold139274	98	21	98	19	3R
scaffold139281	100	14	100	16	2R
scaffold139316	99	18	100	17	3L
scaffold139330	99	15	99	14	2L
scaffold139361	98	18	99	19	3R
scaffold139452	93	17	93	16	3L
scaffold139454	98	14	99	11	2R
scaffold139470	94	16	91	16	X
scaffold139485	100	17	99	17	3L
scaffold13952	98	14	95	12	2R
scaffold139527	99	16	100	17	X
scaffold13955	100	14	99	12	2R
scaffold139556	99	17	98	16	3R
scaffold139586	99	12	99	13	X
scaffold1396	100	15	100	17	2R
scaffold139640	98	17	96	17	2L
scaffold139694	99	16	99	17	X
scaffold139755	99	11	99	10	X
scaffold139762	100	17	99	17	X
scaffold139765	98	15	99	9.8	3L
scaffold139770	97	16	97	18	2L
scaffold139775	99	17	98	13	3R
scaffold139783	100	13	97	14	2R
scaffold1398	99	18	98	19	2L
scaffold13980	100	19	100	19	X
scaffold139828	100	18	99	17	X
scaffold139829	100	19	100	18	3R
scaffold139846	100	15	99	15	2L
scaffold139856	100	16	98	15	3R
scaffold13988	99	13	99	13	2L
scaffold139893	100	17	100	16	X
scaffold139951	99	18	99	16	2R
scaffold139961	100	18	100	20	3R
scaffold140011	100	16	98	15	2R
scaffold140026	100	16	100	16	3R
scaffold140048	99	11	99	12	X
scaffold140053	0	nan	58	10	3L
scaffold140077	99	12	99	11	3R
scaffold140087	91	21	91	20	3L
scaffold140090	99	17	100	15	3R
scaffold140131	97	16	95	13	3R
scaffold140136	97	15	92	15	3L
scaffold140142	93	11	95	13	3R
scaffold140150	99	14	99	16	2R
scaffold140152	99	18	99	16	3R
scaffold140168	98	14	99	13	2R
scaffold140187	96	19	81	10	2L
scaffold140227	99	18	98	17	3L
scaffold140234	91	11	91	9.9	2R
scaffold140239	92	16	94	15	3R
scaffold14027	100	12	100	18	3R
scaffold14030	100	15	99	15	2R
scaffold140305	99	15	99	20	3R
scaffold140309	100	17	100	18	X
scaffold140315	99	15	98	13	X
scaffold14035	92	12	96	8.7	3R
scaffold140356	99	11	100	16	X
scaffold140374	97	11	95	16	2L
scaffold140378	94	9.9	92	13	2L
scaffold140399	96	12	95	11	2R
scaffold140406	96	13	100	12	3L
scaffold140410	99	14	99	18	U
scaffold140455	98	15	96	12	X
scaffold14047	99	13	100	14	3R
scaffold140518	99	21	98	18	2L
scaffold140521	100	18	99	17	2L
scaffold140562	94	14	95	14	X
scaffold140569	99	16	100	17	2L
scaffold140584	99	15	99	16	3R
scaffold140587	100	17	100	18	3R
scaffold1406	99	16	99	16	3R
scaffold140626	99	16	99	15	2L
scaffold140639	97	14	99	13	3R
scaffold140682	99	16	100	16	2R
scaffold140712	99	16	99	16	3R
scaffold140787	99	14	99	15	3L
scaffold14081	99	17	99	17	2R
scaffold140810	99	14	99	15	2L
scaffold140812	98	10	99	16	3L
scaffold140825	97	13	94	14	3L
scaffold140864	100	18	100	20	3R
scaffold140870	91	12	94	16	3R
scaffold140875	100	18	100	19	2R
scaffold14089	98	10	98	10	2L
scaffold140893	98	16	99	18	2L
scaffold140894	93	8.4	89	8.2	3L
scaffold14091	100	13	98	13	X
scaffold14092	98	8.7	98	14	2R
scaffold140927	100	16	99	18	3R
scaffold140945	94	15	98	17	3L
scaffold140954	97	16	98	16	3R
scaffold140960	77	11	82	12	2R
scaffold140966	85	6.5	93	6.7	X
scaffold1410	100	15	99	15	3R
scaffold14101	100	15	100	17	3R
scaffold141040	92	13	94	15	2L
scaffold141053	100	16	99	15	3L
scaffold141056	99	14	99	14	2L
scaffold14106	98	14	99	14	3R
scaffold141097	99	20	99	22	3R
scaffold141107	97	15	97	13	3L
scaffold141112	100	20	99	18	3R
scaffold141127	99	19	97	16	3R
scaffold141131	99	14	99	13	3R
scaffold141176	100	19	100	18	3R
scaffold141184	84	17	98	14	3R
scaffold14120	99	11	99	13	3L
scaffold141260	93	8.2	100	11	3L
scaffold141292	98	12	99	14	2L
scaffold141298	100	19	100	19	2L
scaffold14130	100	14	99	13	3R
scaffold141321	99	18	99	21	X
scaffold141330	100	21	99	19	2R
scaffold141331	98	13	98	12	3R
scaffold141333	97	14	98	13	3R
scaffold141335	100	16	99	20	3L
scaffold141344	99	11	97	7.7	2L
scaffold141355	99	10	99	9.2	3L
scaffold141359	98	18	97	16	3R
scaffold141362	99	17	99	15	3L
scaffold141392	100	11	98	11	3L
scaffold141393	99	14	98	12	2L
scaffold141407	89	13	82	12	2R
scaffold141410	100	16	100	16	2L
scaffold141415	98	12	98	17	3R
scaffold141431	92	7.3	93	12	2L
scaffold141432	100	15	99	15	2L
scaffold14145	97	15	98	16	3R
scaffold141483	96	14	96	15	3L
scaffold14149	100	15	99	14	3L
scaffold141504	99	16	99	15	3R
scaffold141513	98	14	97	13	2L
scaffold141518	95	19	97	18	3R
scaffold141525	99	18	99	17	2L
scaffold141552	97	13	97	12	3R
scaffold141575	100	19	100	17	2L
scaffold14158	97	11	98	14	X
scaffold141582	98	13	97	13	2L
scaffold141583	95	16	95	14	3L
scaffold141599	93	14	97	15	2R
scaffold141612	99	15	99	17	X
scaffold141616	96	9	98	9	2L
scaffold141623	99	14	99	17	X
scaffold141629	99	16	100	16	3R
scaffold141638	96	7.4	92	6.9	2L
scaffold141647	100	6.8	97	8.8	2L
scaffold141675	100	15	100	17	3L
scaffold141693	99	14	99	18	3R
scaffold141697	100	16	100	16	2R
scaffold141717	91	8.5	89	8.3	X
scaffold141721	98	15	98	16	2L
scaffold141722	100	19	99	18	3L
scaffold141737	92	15	90	14	2R
scaffold141744	99	19	99	17	X
scaffold141793	98	14	98	12	3R
scaffold141806	88	9.9	84	11	3R
scaffold141818	97	15	97	15	3L
scaffold141827	100	16	100	13	2R
scaffold141839	100	20	100	19	2R
scaffold141845	98	17	99	15	3R
scaffold141857	99	16	100	20	3R
scaffold141892	99	13	99	15	3L
scaffold141894	99	13	97	13	3L
scaffold141932	100	19	99	9	4
scaffold141933	99	16	99	17	3L
scaffold141938	88	7.2	89	9.4	3R
scaffold141944	100	16	100	13	3R
scaffold141963	96	14	97	12	2R
scaffold141967	90	9	90	8.9	3L
scaffold141975	99	17	98	16	3L
scaffold141979	99	17	100	18	X
scaffold1420	100	13	99	13	X
scaffold142022	97	12	95	14	2L
scaffold142023	99	14	98	12	2L
scaffold142031	100	12	100	16	3R
scaffold142035	99	11	97	11	3L
scaffold142047	100	14	99	14	3R
scaffold142065	97	11	97	11	3L
scaffold142082	98	12	98	14	2L
scaffold142085	100	14	99	15	3R
scaffold14211	98	14	97	14	3L
scaffold142114	98	12	98	13	3L
scaffold142123	97	12	96	12	2R
scaffold142131	98	9.7	98	10	2L
scaffold142140	99	13	100	17	3L
scaffold142163	100	18	99	16	2R
scaffold142174	100	16	97	14	2R
scaffold142188	100	18	99	19	3L
scaffold142189	98	15	97	15	3L
scaffold142196	99	12	99	14	3R
scaffold142201	99	14	100	14	2L
scaffold142215	97	13	98	16	3L
scaffold142219	93	15	93	15	2R
scaffold142220	100	11	99	12	3L
scaffold142228	99	13	98	10	3L
scaffold142264	99	14	99	14	3R
scaffold142269	99	16	99	17	X
scaffold142277	84	8.5	81	6.1	X
scaffold142295	96	16	96	14	2L
scaffold142300	97	18	97	18	U
scaffold142313	96	11	93	9.1	X
scaffold142316	100	17	100	17	2R
scaffold142321	98	11	97	14	3R
scaffold142331	99	17	99	14	2L
scaffold142333	100	14	100	15	3L
scaffold142350	99	17	99	12	X
scaffold142364	99	13	99	16	3R
scaffold142368	100	19	100	19	2L
scaffold142372	98	16	97	19	3L
scaffold142387	99	19	98	17	3R
scaffold142425	100	12	100	16	3L
scaffold142429	98	15	98	15	3R
scaffold142434	97	11	95	5.5	2R
scaffold142435	98	18	100	13	3R
scaffold142463	99	12	99	9.7	3R
scaffold142468	100	19	100	20	3L
scaffold142469	100	13	100	12	3R
scaffold142471	98	12	99	13	2L
scaffold142482	98	11	98	13	X
scaffold142488	99	18	100	18	X
scaffold142502	99	18	97	19	X
scaffold142517	94	8.8	90	11	3L
scaffold142523	95	16	94	15	3L
scaffold142536	99	21	99	20	U
scaffold142563	95	11	94	12	2R
scaffold142571	100	20	99	21	3L
scaffold142589	100	18	99	16	2L
scaffold1426	98	11	99	11	X
scaffold142611	99	11	100	15	3R
scaffold142615	98	21	98	22	3R
scaffold142617	100	17	99	17	3L
scaffold142632	95	12	95	17	2L
scaffold142637	97	17	98	17	X
scaffold142638	98	15	99	17	3L
scaffold142642	100	17	100	14	U
scaffold142648	100	18	100	18	3L
scaffold142674	100	17	100	17	X
scaffold142685	95	15	97	14	3L
scaffold142691	96	17	96	17	3R
scaffold1427	99	7.9	100	11	2L
scaffold142702	99	14	99	12	2R
scaffold142713	99	17	99	17	X
scaffold142722	100	19	100	15	U
scaffold142729	100	19	99	19	3L
scaffold142753	98	14	99	12	2R
scaffold142772	95	12	97	13	2L
scaffold142776	94	13	90	14	2L
scaffold142786	100	17	100	19	2L
scaffold142791	94	14	96	15	2L
scaffold142793	98	13	99	13	2L
scaffold142794	100	19	99	19	3L
scaffold14281	100	17	100	16	2R
scaffold142814	98	27	98	24	X
scaffold142837	95	13	100	11	3R
scaffold142838	100	13	98	11	3R
scaffold142844	93	17	93	16	X
scaffold142845	96	17	96	16	2R
scaffold142846	99	15	96	17	3R
scaffold142851	98	14	99	14	2R
scaffold142859	100	14	100	15	3L
scaffold142870	100	15	100	15	X
scaffold142892	99	15	98	15	2L
scaffold142895	100	9.7	100	15	2L
scaffold142896	96	12	97	13	2R
scaffold142897	99	16	99	15	3R
scaffold142901	99	19	99	19	2R
scaffold142903	97	12	95	7.3	X
scaffold142904	97	17	98	16	X
scaffold142909	100	15	99	13	2R
scaffold142917	100	19	100	15	2R
scaffold14293	100	14	99	15	U
scaffold142930	93	19	94	16	2L
scaffold142936	99	17	100	18	2R
scaffold142939	99	22	99	22	3L
scaffold142961	100	17	100	16	2R
scaffold142964	100	17	100	16	2L
scaffold142968	100	19	99	19	X
scaffold142983	99	15	100	19	3L
scaffold142986	96	18	95	16	3R
scaffold142990	95	7.3	94	12	2L
scaffold142997	99	16	98	17	3R
scaffold143000	100	19	100	18	3L
scaffold143006	96	17	96	21	3R
scaffold143014	97	16	97	18	2L
scaffold143027	99	19	99	17	2R
scaffold143046	99	18	98	16	2L
scaffold143047	100	15	100	15	3R
scaffold143050	99	15	96	11	3L
scaffold143051	99	15	100	15	3L
scaffold143061	100	8.5	100	12	2L
scaffold143080	99	18	98	15	3R
scaffold143088	100	15	100	16	2R
scaffold143093	96	12	97	11	2R
scaffold143100	96	15	100	17	X
scaffold143105	100	17	100	19	2L
scaffold143122	96	19	96	19	2R
scaffold143126	100	19	100	18	2R
scaffold143142	100	16	100	18	3R
scaffold143143	98	4.8	100	15	2R
scaffold143144	100	20	100	21	U
scaffold143158	99	13	98	15	3R
scaffold143159	99	20	100	19	2R
scaffold143162	100	15	99	11	4
scaffold14335	99	17	100	17	2L
scaffold14356	98	14	96	13	2R
scaffold14366	100	14	100	13	2L
scaffold14375	98	17	98	15	2L
scaffold14389	99	15	99	16	3R
scaffold14390	100	18	100	16	X
scaffold14411	98	12	99	12	3R
scaffold1442	98	13	99	14	3R
scaffold14425	96	16	96	18	3R
scaffold14430	100	18	100	17	X
scaffold14437	94	13	97	15	X
scaffold14461	100	18	100	17	3R
scaffold14480	100	16	100	15	X
scaffold14486	99	13	98	12	X
scaffold14555	99	12	99	14	2L
scaffold14570	95	14	96	18	2L
scaffold14611	98	15	94	16	3R
scaffold14636	98	17	97	19	2L
scaffold14651	91	11	95	14	3R
scaffold14654	100	13	100	13	3L
scaffold14673	100	15	100	14	2R
scaffold14705	99	16	99	16	2L
scaffold14720	96	14	93	13	3L
scaffold14727	100	13	100	14	X
scaffold14753	99	16	99	16	U
scaffold14755	99	14	99	15	2L
scaffold14760	100	15	100	16	X
scaffold14766	99	16	99	16	3R
scaffold14807	97	17	97	16	2R
scaffold1482	98	13	98	16	2R
scaffold14821	90	13	84	15	2L
scaffold14830	98	13	98	13	2R
scaffold14833	99	15	100	15	3R
scaffold14841	98	17	97	18	X
scaffold14850	100	18	100	19	3L
scaffold14858	100	14	100	13	3L
scaffold14865	98	10	98	12	3L
scaffold1488	98	15	99	13	2L
scaffold14880	99	15	99	16	3R
scaffold14884	92	13	90	12	3R
scaffold14901	97	16	98	19	3R
scaffold14909	94	9.4	98	15	3R
scaffold1494	99	17	99	17	3R
scaffold14952	96	9.1	98	10	2L
scaffold14967	98	14	99	16	3L
scaffold14968	99	17	99	17	3L
scaffold14980	98	14	97	14	2R
scaffold14992	100	16	100	16	2L
scaffold14997	99	12	100	13	3R
scaffold1500	90	12	89	12	3R
scaffold15027	94	12	93	9.2	X
scaffold15028	100	14	100	15	3R
scaffold15030	99	14	98	15	X
scaffold15031	96	13	97	15	3R
scaffold15041	97	18	99	17	3R
scaffold15043	100	16	100	17	2R
scaffold15044	98	13	97	13	X
scaffold15048	97	7.3	100	11	2L
scaffold1505	100	13	100	13	3R
scaffold15050	99	14	94	17	2L
scaffold15051	98	14	98	17	3R
scaffold15054	97	12	96	7.8	4
scaffold1506	99	19	98	19	3R
scaffold15065	94	16	95	16	2R
scaffold15073	98	15	98	17	2L
scaffold15093	100	13	100	14	3L
scaffold1511	99	14	100	14	2L
scaffold15116	99	10	97	13	2L
scaffold15122	98	9.4	99	12	3R
scaffold15133	100	11	99	11	2L
scaffold1516	99	19	98	9.8	4
scaffold15162	97	14	97	15	2R
scaffold1517	99	17	100	16	2L
scaffold15174	98	15	98	14	3R
scaffold15189	100	17	100	19	2L
scaffold1522	99	15	99	16	2R
scaffold15237	100	14	100	13	2R
scaffold15241	97	15	96	13	X
scaffold15280	98	15	98	16	3R
scaffold15286	0	nan	0	nan	2R
scaffold15290	100	16	100	14	3L
scaffold15294	86	8.5	97	12	U
scaffold15295	99	15	98	13	3L
scaffold15299	96	11	87	11	X
scaffold15307	96	10	97	11	X
scaffold15316	100	16	100	15	X
scaffold15324	98	12	99	12	3L
scaffold15327	98	25	98	22	3R
scaffold15344	98	9.5	99	9.5	3R
scaffold15354	100	17	99	16	2R
scaffold15365	98	12	99	14	3R
scaffold15401	100	19	100	19	X
scaffold15404	99	11	99	12	2L
scaffold15413	99	17	100	16	2R
scaffold15417	99	16	100	16	2R
scaffold1542	100	16	100	18	3R
scaffold15420	86	15	99	12	3L
scaffold15425	99	14	100	15	2R
scaffold15426	99	16	99	16	2R
scaffold15473	100	15	100	16	2R
scaffold15477	99	11	99	12	3R
scaffold15478	99	14	99	14	3L
scaffold15493	99	13	98	16	3L
scaffold15507	98	17	98	17	3R
scaffold1551	100	17	100	16	3R
scaffold15543	96	16	95	16	X
scaffold15557	97	14	98	14	2L
scaffold15566	100	15	100	16	X
scaffold15570	100	15	99	16	2R
scaffold15572	100	17	100	17	3R
scaffold15582	100	15	100	16	3R
scaffold15601	98	14	97	14	U
scaffold15608	99	13	97	10	2L
scaffold15623	97	16	100	16	3R
scaffold15635	100	19	100	19	2L
scaffold15639	100	13	100	13	3L
scaffold1564	98	14	98	16	3L
scaffold15645	99	17	100	17	2L
scaffold1565	98	12	97	10	3R
scaffold157	98	14	98	8.3	3L
scaffold1570	99	15	99	18	3R
scaffold15721	99	18	100	16	2R
scaffold15724	100	15	100	15	2R
scaffold15744	100	18	100	17	2R
scaffold15795	95	14	98	13	2R
scaffold15796	98	13	99	13	3L
scaffold15806	97	10	98	12	2R
scaffold15865	83	11	98	12	3R
scaffold15886	100	13	100	16	2R
scaffold15899	99	16	98	16	3R
scaffold15906	99	14	98	17	3L
scaffold15920	100	19	99	17	3R
scaffold1593	100	17	100	16	X
scaffold15936	100	17	100	17	2R
scaffold15959	96	8.3	98	9.6	3L
scaffold1596	100	17	100	17	3R
scaffold15963	97	10	99	13	X
scaffold15969	99	15	99	16	2L
scaffold15980	97	13	97	14	3L
scaffold15995	100	17	99	19	X
scaffold15997	100	17	99	18	3R
scaffold16019	98	12	97	15	2R
scaffold16072	95	17	97	16	2R
scaffold16090	100	16	100	16	3R
scaffold16101	99	13	100	16	3L
scaffold16102	99	16	99	19	3R
scaffold16107	97	12	96	14	3L
scaffold16119	99	14	99	16	3L
scaffold16120	100	20	100	18	3R
scaffold1616	96	9.3	97	13	2R
scaffold16175	95	14	97	15	2L
scaffold16184	99	17	100	18	3L
scaffold16268	100	18	100	18	2L
scaffold16269	97	11	99	12	X
scaffold1627	99	18	99	18	X
scaffold16280	98	10	98	14	3R
scaffold16284	98	12	99	13	2R
scaffold16292	97	12	97	14	2R
scaffold16303	100	13	99	14	3L
scaffold16334	94	5.8	91	6.3	3L
scaffold16337	100	16	99	16	3L
scaffold16348	97	9.8	98	13	3R
scaffold16373	86	10	84	12	3R
scaffold16381	99	16	99	20	X
scaffold16387	100	19	100	20	3L
scaffold16394	99	16	98	17	2R
scaffold16397	99	16	99	15	3L
scaffold16400	97	16	97	17	3L
scaffold16405	93	12	97	14	2L
scaffold16422	89	9.4	90	11	2R
scaffold16451	98	15	96	14	3R
scaffold16461	100	18	100	17	2R
scaffold16472	92	17	91	14	3R
scaffold16490	99	16	99	17	2R
scaffold16508	99	13	99	14	2L
scaffold16519	97	15	97	18	2R
scaffold16522	100	14	100	14	2R
scaffold16531	95	12	96	12	2R
scaffold16567	98	17	99	17	X
scaffold16607	99	11	98	8.5	X
scaffold16641	100	14	100	15	X
scaffold16665	99	15	99	13	3L
scaffold16675	95	15	94	14	U
scaffold167	100	17	100	18	3R
scaffold16704	98	12	99	13	2R
scaffold1671	100	17	100	16	3R
scaffold16731	100	17	99	18	2L
scaffold16737	99	15	99	15	2R
scaffold16757	99	15	99	18	2R
scaffold16779	98	15	97	13	X
scaffold16794	99	18	99	17	3R
scaffold16795	92	14	92	12	2L
scaffold16801	100	16	94	14	X
scaffold16815	95	13	96	15	X
scaffold16818	99	17	99	17	2R
scaffold1682	96	15	98	16	2R
scaffold16824	99	13	100	12	3R
scaffold16865	98	14	99	14	3R
scaffold1687	100	20	100	20	2R
scaffold16878	100	39	100	39	2R
scaffold16900	100	28	100	28	3L
scaffold16925	99	14	100	16	2L
scaffold16932	100	15	100	16	2R
scaffold16947	98	18	98	17	3L
scaffold16991	98	16	98	16	3R
scaffold16992	99	18	99	18	2R
scaffold17008	97	15	99	13	3R
scaffold1703	99	15	99	14	3L
scaffold17031	99	14	99	13	3L
scaffold17045	99	18	100	18	2L
scaffold17055	96	10	99	13	X
scaffold17070	95	7.2	91	6.2	2L
scaffold17082	98	15	100	15	3L
scaffold17085	96	11	97	12	3L
scaffold17100	98	18	98	20	X
scaffold17114	99	14	100	15	2L
scaffold17115	99	19	99	15	3L
scaffold17133	99	16	100	12	3L
scaffold17143	100	16	100	16	2L
scaffold17145	91	9.1	93	15	2L
scaffold17169	88	8.8	86	8.5	3L
scaffold17212	100	13	99	14	3L
scaffold17214	98	18	98	16	3L
scaffold17215	85	12	83	8.6	X
scaffold17229	100	15	99	15	2L
scaffold17231	87	9.4	97	15	2R
scaffold1724	99	14	100	15	2L
scaffold17277	99	12	100	13	2R
scaffold17311	98	15	97	14	X
scaffold17331	99	16	98	14	2L
scaffold17333	96	15	97	12	3R
scaffold17346	100	15	100	15	3L
scaffold17373	100	17	100	9.2	4
scaffold17382	89	16	94	14	3L
scaffold17397	84	11	83	12	3R
scaffold17404	92	14	95	14	X
scaffold17407	100	18	100	17	2L
scaffold17409	99	17	100	17	3L
scaffold17412	84	10	83	7.8	X
scaffold17416	100	17	100	19	3L
scaffold17472	99	18	99	17	3R
scaffold1748	100	18	100	18	3L
scaffold17483	99	16	99	16	2L
scaffold17492	100	14	99	12	3L
scaffold1751	99	20	99	20	2R
scaffold17524	100	6.9	100	13	2R
scaffold17536	100	17	100	17	3R
scaffold17543	99	16	99	16	3L
scaffold17562	100	15	100	16	3R
scaffold1757	100	15	99	14	2R
scaffold17572	89	8.9	88	8.8	3L
scaffold17577	98	10	98	9.9	X
scaffold17579	100	18	100	18	2L
scaffold17582	99	14	99	16	3L
scaffold17585	100	18	100	18	2L
scaffold17587	99	19	100	18	2R
scaffold1759	99	13	99	15	X
scaffold17591	92	11	98	12	X
scaffold176	99	15	100	16	2R
scaffold17626	98	16	98	14	3L
scaffold17631	98	18	98	16	2L
scaffold17638	100	18	100	18	X
scaffold17646	100	15	100	16	2R
scaffold17668	98	13	97	15	2L
scaffold17675	98	12	98	13	2L
scaffold17679	98	16	98	16	2L
scaffold17681	99	16	99	16	2L
scaffold17705	99	17	99	16	3L
scaffold17719	100	15	99	8.3	4
scaffold17732	95	9.7	97	11	X
scaffold17773	96	15	96	15	3L
scaffold17787	99	16	98	16	2R
scaffold1779	96	14	94	13	3R
scaffold17793	97	10	98	11	2R
scaffold17823	100	18	100	17	3L
scaffold17830	100	16	100	17	X
scaffold17838	98	12	95	11	2R
scaffold1786	99	14	97	16	2R
scaffold17871	100	17	99	16	2L
scaffold17896	97	13	97	16	2R
scaffold1794	99	12	100	12	2R
scaffold17968	100	16	100	20	3L
scaffold17969	97	12	96	15	3L
scaffold17977	97	16	98	16	2L
scaffold1800	97	15	94	14	2R
scaffold18019	98	16	97	17	X
scaffold1802	98	15	99	16	U
scaffold18031	97	15	97	14	3L
scaffold18036	97	12	98	12	3L
scaffold18045	99	15	99	15	3L
scaffold18052	99	16	99	16	2L
scaffold18055	98	32	99	32	3R
scaffold1806	100	20	100	19	3L
scaffold18071	99	15	99	15	2R
scaffold18083	97	13	100	13	X
scaffold18096	100	14	99	13	2R
scaffold18118	99	14	99	14	2L
scaffold18135	98	11	95	13	3L
scaffold1814	94	6.7	95	7.8	3L
scaffold18154	100	17	100	15	2R
scaffold18159	100	14	99	14	2R
scaffold18162	94	9.4	97	12	2R
scaffold18165	100	18	100	16	2R
scaffold18173	94	13	95	15	3L
scaffold18179	99	15	99	17	3L
scaffold18180	95	10	95	11	X
scaffold18182	97	16	96	17	X
scaffold18195	99	18	100	17	3R
scaffold1821	97	14	97	9.8	2R
scaffold18214	94	7.7	66	7.8	3L
scaffold18217	98	15	100	16	3R
scaffold18227	100	12	99	13	2R
scaffold18237	99	13	98	15	3R
scaffold18252	97	8.9	97	12	2L
scaffold18287	96	13	96	13	2L
scaffold1829	100	18	100	18	2R
scaffold18292	97	16	97	18	2L
scaffold18318	83	7.5	87	8.5	2L
scaffold18347	99	14	99	14	3L
scaffold18367	99	15	99	17	3L
scaffold18369	99	17	99	17	3L
scaffold18384	88	13	91	16	3R
scaffold18386	91	17	92	14	3R
scaffold18387	98	14	99	15	X
scaffold18406	99	16	99	17	3R
scaffold18414	99	12	100	11	X
scaffold1842	98	14	98	14	X
scaffold18423	99	13	100	14	2L
scaffold18436	86	10	87	15	2L
scaffold18470	97	13	96	12	3L
scaffold18478	50	10	67	6.2	3R
scaffold18484	100	16	100	16	3L
scaffold18490	99	14	98	14	3R
scaffold18582	98	17	97	16	3R
scaffold18586	96	16	97	15	X
scaffold18591	97	13	99	14	3R
scaffold1863	100	16	99	15	3L
scaffold18657	96	13	99	14	3L
scaffold18684	95	17	95	17	X
scaffold18699	99	20	99	19	2R
scaffold18751	96	13	100	13	X
scaffold18758	97	14	96	14	3R
scaffold18762	98	16	98	15	3R
scaffold18764	96	16	96	17	3L
scaffold18768	97	19	98	16	3R
scaffold18778	100	16	100	14	2L
scaffold18784	98	15	99	17	3R
scaffold18788	99	15	99	14	2L
scaffold18817	99	13	100	13	3L
scaffold18821	99	15	99	14	3R
scaffold18830	97	7.4	100	13	3L
scaffold18837	46	5.8	54	11	X
scaffold18855	92	25	93	20	3R
scaffold18861	100	15	100	16	3L
scaffold18869	96	13	99	15	2R
scaffold18870	98	16	91	18	2L
scaffold18891	100	15	99	13	2L
scaffold18914	99	15	99	14	2L
scaffold18917	98	14	97	14	X
scaffold1892	100	16	100	15	2R
scaffold18921	98	16	98	17	2R
scaffold18925	90	12	94	12	3L
scaffold18940	100	16	100	16	X
scaffold18952	99	11	100	15	3R
scaffold18969	96	9.1	97	14	X
scaffold18971	94	17	93	16	3R
scaffold18973	93	23	92	13	4
scaffold19	100	13	100	14	2L
scaffold19002	99	16	99	15	2R
scaffold19007	94	12	94	13	2L
scaffold19026	100	17	99	17	3L
scaffold1903	94	9.8	96	10	3R
scaffold19031	100	17	100	18	3L
scaffold19036	100	15	100	14	X
scaffold19039	99	17	100	12	X
scaffold1904	91	9.3	98	12	3R
scaffold19058	98	18	99	17	X
scaffold19080	87	13	74	12	2R
scaffold19084	99	17	99	19	3R
scaffold19093	98	17	99	17	3L
scaffold19104	99	15	100	12	3L
scaffold19118	100	19	99	18	2R
scaffold19153	99	14	94	13	2R
scaffold19182	99	15	99	15	2L
scaffold19198	98	14	97	14	3L
scaffold19221	99	19	99	9.2	4
scaffold1926	99	17	98	9.6	4
scaffold19311	98	14	100	12	3R
scaffold19312	91	11	85	8.3	2L
scaffold19329	96	14	96	16	X
scaffold19335	98	14	97	13	3R
scaffold19336	94	10	79	9.8	2L
scaffold1934	99	12	100	15	2R
scaffold19344	98	13	98	14	X
scaffold1937	99	14	99	15	3R
scaffold19393	97	13	98	13	X
scaffold1943	100	17	100	17	2R
scaffold19438	100	13	98	15	2R
scaffold19441	97	9	98	11	3R
scaffold19456	100	14	99	13	2R
scaffold19457	99	17	100	16	2R
scaffold1946	98	20	97	10	4
scaffold19466	99	17	99	16	X
scaffold19467	100	17	100	17	3L
scaffold19470	98	14	99	14	2L
scaffold19503	100	20	100	16	2R
scaffold19546	100	14	100	14	2L
scaffold19563	100	14	100	15	X
scaffold19566	95	9.1	96	9.9	3L
scaffold19577	99	17	100	17	2L
scaffold1958	100	16	100	17	X
scaffold19592	93	16	94	17	3R
scaffold19612	98	13	99	16	3L
scaffold19656	97	9.5	97	7.7	3L
scaffold1966	97	11	99	13	2R
scaffold19660	93	17	93	17	2R
scaffold19663	100	18	100	18	3R
scaffold19675	100	19	100	18	2R
scaffold19680	99	15	100	16	3R
scaffold19683	97	11	98	11	3R
scaffold19684	87	18	87	16	2L
scaffold197	0.73	1	0	nan	3R
scaffold19715	98	15	97	16	X
scaffold19737	97	11	100	13	2R
scaffold19745	99	17	100	18	2R
scaffold19750	98	16	99	14	2L
scaffold19758	98	16	98	16	3R
scaffold19777	98	17	98	16	2L
scaffold1980	96	8.7	99	11	2L
scaffold19813	93	9.8	93	9.6	2R
scaffold19820	100	19	100	20	2L
scaffold19827	98	18	100	20	3R
scaffold19835	100	13	99	14	2L
scaffold19842	98	14	97	15	3L
scaffold19850	98	16	98	20	2R
scaffold19889	100	14	100	16	2R
scaffold1991	99	15	98	15	3R
scaffold19925	98	17	96	9.1	4
scaffold20000	99	19	97	18	3L
scaffold20001	99	15	99	16	X
scaffold20017	100	13	100	15	3R
scaffold20022	100	16	100	16	2R
scaffold20054	99	15	99	16	2L
scaffold20065	98	15	99	16	3R
scaffold20086	99	11	99	13	3R
scaffold20090	81	15	81	12	3R
scaffold20106	99	16	98	16	3R
scaffold20112	99	14	99	15	X
scaffold20133	100	13	100	12	2L
scaffold20137	99	13	98	15	3L
scaffold2016	100	16	100	18	3L
scaffold20165	100	16	100	16	2R
scaffold20184	100	16	100	16	2R
scaffold20205	93	14	92	13	2R
scaffold20206	99	17	99	19	3R
scaffold20239	100	12	100	13	3L
scaffold20249	98	17	98	16	2L
scaffold20283	100	16	100	17	2L
scaffold2030	99	12	99	14	X
scaffold20304	100	18	100	18	2R
scaffold2031	100	15	99	14	X
scaffold20323	99	15	98	15	3R
[truncated: 3,070 more rows]

## Sheet: C.erythrocephala
Scaffold	Fper	Fcov	Mper	Mcov	chrom
C35676813	80	4.1	79	4	2L
C35676867	80	4.4	61	4.4	2R
C35676993	98	7.2	96	6.6	X
C35677047	83	7.2	73	5.6	3L
C35677151	80	4.5	68	5.7	2L
C35677243	79	4	76	4.1	2R
C35677437	71	3.1	71	2.9	3L
C35677791	87	3.2	97	3.8	2L
C35677887	68	3.7	62	3.7	2L
C35677921	95	3.8	91	3.8	X
C35678043	80	4.6	72	4.2	3L
C35678093	92	4.1	99	4.7	X
C35678225	99	5.3	98	6.4	3R
C35678421	97	4.5	97	3.8	2L
C35678437	72	3.4	78	2.4	2L
C35678487	88	3.3	96	4	X
C35678539	98	5.3	96	5.8	2L
C35678601	83	5.2	89	3.2	X
C35678753	61	2.1	68	3.8	3L
C35679287	72	3.2	69	2.5	2R
C35679321	99	4	94	3.6	2R
C35679437	99	8.3	98	8	2R
C35679471	81	3.3	86	3.6	2R
C35679537	97	6.8	98	5.2	3R
C35679583	71	2.4	71	2.9	2L
C35679635	75	4.4	72	5.4	3R
C35679749	95	5.9	95	4.8	2L
C35680369	83	3.2	85	3	2R
C35680487	69	6.3	71	3.7	2L
C35680507	98	9.9	99	11	2L
C35680539	99	6.5	78	3.8	X
C35680563	79	4.8	69	3	2L
C35680579	96	4.5	86	3.3	3R
C35680607	92	6.1	87	4.7	3R
C35680631	80	3.4	62	2.5	2R
C35680819	97	8.2	98	8.5	2L
C35681003	97	10	100	8.3	3L
C35681061	95	4.2	70	3.4	3L
C35681083	86	3.8	66	2.8	2L
C35681307	51	1.9	69	3.6	3L
C35681309	95	4.4	97	4.4	2L
C35681403	94	7.7	91	7.3	3L
C35681561	96	3.3	87	3.4	2R
C35681741	81	3.9	74	3.3	2R
C35681827	88	3.8	90	6.3	X
C35681889	93	3.6	99	4.1	2R
C35681957	70	3.7	69	3.4	2L
C35682017	89	3.1	97	4	3L
C35682147	83	4.9	69	3.2	3R
C35682237	85	7.7	83	4.5	2L
C35682321	93	4.5	84	2.6	3R
C35682569	80	3.3	74	3.6	2L
C35682601	93	4.1	87	4.3	2L
C35682645	88	4.3	85	4.5	2R
C35682735	86	4.3	85	5.2	2L
C35682865	98	4.7	94	6.7	2R
C35682875	75	2.6	73	4.3	3R
C35682979	100	6.9	96	4.8	3L
C35683157	91	6.5	93	10	2R
C35683573	97	6.2	97	5.1	X
C35683581	98	4.6	96	5.4	3R
C35683647	78	4	75	3.3	3R
C35683761	82	3.6	77	3.3	3R
C35683889	99	7.1	99	6.9	3L
C35684087	98	6.8	100	6.8	X
C35684201	98	3.7	91	3.6	2R
C35684469	85	5.3	86	4.2	3R
C35684489	81	5.5	79	6.8	3R
C35684607	83	4.4	77	2.2	3R
C35684721	73	2.2	71	3.7	3R
C35684825	93	6.1	100	6	3R
C35684911	86	5.9	85	4.7	X
C35685039	98	5.3	100	5	2L
C35685051	98	4	70	2.3	3L
C35685145	85	5.9	87	3.6	3L
C35685293	97	4.2	87	4.5	3R
C35685433	87	3.4	59	3	2L
C35685435	86	10	82	12	3L
C35685449	69	1.8	83	2.6	3R
C35685505	84	5.7	79	6.2	2L
C35685757	79	4.5	73	3.4	X
C35685851	98	4.5	99	4.3	3R
C35685867	96	5.4	92	5.8	2L
C35686011	88	2.6	86	3.9	X
C35686079	86	3.4	87	3.6	2L
C35686103	88	2.6	78	2	2R
C35686133	75	4.8	76	5	2R
C35686139	75	7	88	4.1	2R
C35686155	83	3.4	77	5.3	2L
C35686157	86	5	98	5.1	3R
C35686239	98	6.6	87	4.4	3R
C35686291	82	3.6	74	2.7	2L
C35686441	89	3.3	87	3.6	3R
C35686503	98	4.3	98	7.9	2L
C35686547	75	4.9	79	3.3	3R
C35686629	98	6.2	100	8.1	3L
C35686767	93	4.3	96	3	X
C35686915	92	6.2	87	7.3	3L
C35687007	88	3	56	2.8	2R
C35687379	99	3.9	99	6.3	3R
C35687409	87	3.8	87	3.1	2L
C35687417	96	8.2	99	7.6	3R
C35687445	94	5.5	96	4.2	X
C35687749	97	8.3	97	6.2	2L
C35687805	87	3.8	81	4.1	2L
C35687807	99	6.9	97	6.5	3L
C35688117	99	8.4	97	8.4	X
C35688205	92	5.8	98	6.5	2L
C35688295	92	6.5	86	4.7	2L
C35688301	90	5.9	80	6.2	2R
C35688457	93	5.9	89	5.6	X
C35688859	90	4.1	89	4.9	2R
C35688997	81	4.5	84	3.8	X
C35689033	99	5.6	97	4.3	3R
C35689219	94	3.5	83	3.8	3L
C35689279	97	3.2	76	3	3L
C35689473	99	7.3	98	7	3L
C35689483	98	10	99	11	3R
C35689493	85	3.7	85	4.3	2L
C35689501	89	4.3	91	5	3R
C35689535	89	3.8	83	3.7	2R
C35689577	80	4.3	98	3.9	3R
C35689863	100	8.1	96	6.8	3L
C35689891	92	3	86	2.6	2R
C35689933	89	3.3	92	3.7	2L
C35689937	91	4.5	91	3.7	3R
C35690041	92	4	84	4.2	X
C35690161	98	6.7	96	6.9	3L
C35690193	89	4.6	72	3.1	3R
C35690309	90	4.5	76	3.5	2L
C35690527	97	7	98	5.9	X
C35690969	91	6.6	88	5	X
C35691075	99	6.8	99	6.2	2R
C35691083	97	4.5	94	5.8	2R
C35691263	99	6.7	100	4.6	X
C35691397	95	4.4	95	6.9	2L
C35691449	99	8.3	98	6.7	3L
C35691473	94	3.1	85	3.2	2R
C35691527	98	10	98	8.3	3R
C35691615	97	5.3	92	5	3R
C35691709	98	4.5	90	4.4	3R
C35691833	87	3.6	79	2.9	2L
C35691841	85	3.3	81	4.2	X
C35691955	97	7.3	98	6	3L
C35691967	98	6.7	90	3.4	3L
C35691983	95	3.8	93	5	X
C35692037	94	3.5	92	3.6	3R
C35692073	97	4.6	95	4.6	3L
C35692203	99	6.9	94	7	2L
C35692257	98	7.8	100	6.1	2L
C35692315	92	4.5	92	5.4	2R
C35692321	96	5.9	98	7.7	3R
C35692367	98	6.6	97	6.3	2R
C35692595	98	6.1	92	2.8	2R
C35692607	94	5.4	93	4.5	3R
C35692763	98	6.8	99	6.1	2L
C35692919	99	5	92	4.8	X
C35693025	96	5.5	95	5.2	3L
C35693199	92	5	93	4	X
C35693255	89	2.6	89	2.7	3L
C35693353	93	7.1	99	6.5	2R
C35693393	98	6.9	99	6.6	2R
C35693395	98	4.5	94	3.8	3R
C35693569	100	6.8	99	7.5	2L
C35693587	93	4.6	98	4.4	2L
C35693743	100	6	96	6.2	2R
C35693939	92	5.9	95	4.2	3R
C35694021	96	6.9	97	7.2	3R
C35694063	97	6.4	98	5.8	2R
C35694157	97	5.8	96	4.4	X
C35694311	99	4.9	100	6.3	3L
C35694315	85	1.8	85	2.2	2L
C35694365	96	6.8	100	6.9	3L
C35694507	99	4.4	88	5	3R
C35694639	96	4.5	88	3.9	2L
C35694697	99	6.7	100	9.5	2L
C35694739	98	4.3	97	3.1	2L
C35694871	97	3.9	98	3.9	2L
C35694969	93	2.9	91	2.5	2L
C35695109	99	8.5	100	8.5	2R
C35695115	100	7.9	98	8.6	3R
C35695149	99	3.6	87	4.9	3L
C35695171	95	4.9	98	4.7	3R
C35695201	94	4.1	84	4	X
C35695377	100	5	94	5	X
C35695409	100	7	98	7.2	2L
C35695765	95	4.8	93	3.7	3R
C35695797	92	2.9	91	2.8	3L
C35696681	98	5.7	98	6.7	3L
C35696725	93	4.6	93	4.2	3R
C35696811	97	4.3	98	3.9	2R
C35696839	100	4.9	95	4.5	X
C35696931	94	4.3	78	2.7	X
C35696967	96	4.9	95	5.2	3L
C35697141	98	4.9	89	4.2	X
C35697229	98	5	90	6.5	X
C35697567	82	6.1	92	3.1	3R
C35697669	99	4.8	98	3.5	2L
C35697673	100	7.9	99	6.2	3L
C35698055	94	5.2	96	6.3	X
C35698159	98	6.1	100	4.5	2R
C35698167	96	4.4	94	6.2	2L
C35698225	90	3.7	99	3.9	3L
C35698235	97	6.3	86	3.8	3L
C35698343	98	8.6	99	8.6	2L
C35698381	92	7.3	99	8.4	3R
C35698469	98	10	99	9.1	X
C35698661	100	11	100	9.4	2L
C35698927	99	5.8	92	6.2	2L
C35699007	97	6.6	87	3.9	2L
C35699159	97	3.9	91	3.8	2R
C35699185	78	4.8	94	3.9	3R
C35699277	97	6.6	98	5.4	3R
C35699347	96	5	86	4	X
C35699551	100	5.7	99	5.2	3L
C35699717	81	3.3	76	2.4	3L
C35699839	99	4.9	99	4.8	4
C35699875	97	5.4	98	4.5	2L
C35699957	92	4.8	98	4.8	X
C35699961	95	4.9	99	5.1	2R
C35699973	96	4.5	96	6.2	2L
C35700083	95	6.2	98	5.4	X
C35700111	98	6.6	97	6.1	2R
C35700261	100	8	99	8.1	2R
C35700285	98	3.5	99	5.3	3R
C35700321	94	3.9	97	4.3	2R
C35700327	98	4.5	96	4.1	2L
C35700401	98	5	97	5.1	2R
C35700445	97	5.9	100	4.6	X
C35700677	97	6.1	96	5.6	2R
C35700687	100	3.8	75	2.7	3R
C35700749	100	7.3	96	6.1	2L
C35700843	99	4.9	91	4.9	2L
C35700873	100	4.8	97	4.2	3L
C35700959	100	6.7	99	4.9	X
C35700971	99	4.9	94	5	2L
C35701341	98	6.6	100	8.3	X
C35701487	97	7.2	98	8.4	3R
C35701585	95	4.4	94	4.7	2L
C35701613	99	9.7	99	6.2	3R
C35701737	98	5.1	99	5.1	3R
C35701877	99	7.2	98	5.6	2R
C35701893	99	7.4	99	8.1	3L
C35701921	99	5.1	92	3.6	2L
C35701951	100	7	95	5.6	3L
C35702153	97	4.1	90	3.5	2R
C35702159	98	7.9	99	9.1	X
C35702169	100	5.4	95	6.2	X
C35702191	95	6	96	6.1	X
C35702209	99	6.9	99	7.4	2L
C35702339	98	5.8	99	5.1	3L
C35702477	100	6.8	99	7.9	3L
C35702595	96	6.3	99	5.6	3R
C35702687	97	4.2	91	4.4	3L
C35702723	73	3.1	60	3.2	3R
C35702725	99	8.1	98	7.7	2L
C35702811	99	7.3	99	6.5	3L
C35702843	95	5.9	99	5.8	2L
C35703029	100	9.7	97	7.9	X
C35703065	99	8.2	99	8.9	3L
C35703097	99	5.5	99	5.1	2R
C35703197	97	7.1	94	7.5	X
C35703245	95	5.6	98	5.3	3L
C35703379	100	9	98	8.7	X
C35703569	100	6.2	98	4.7	3L
C35703615	98	6.7	100	6	3L
C35703861	99	7.8	98	9.4	3R
C35703869	92	4.8	90	2.5	2R
C35703915	100	10	99	6.5	2R
C35703925	99	3.9	100	3.9	X
C35703973	99	7.2	96	6.3	3L
C35704107	100	8.4	99	6.2	3L
C35704253	99	7	100	5.6	3L
C35704287	99	8.5	99	8.3	3R
C35704439	97	4.8	94	4.6	2R
C35704463	99	10	98	7.1	4
C35704487	97	5	97	4.4	2R
C35704647	94	6.9	96	5.1	2R
C35704667	99	6.3	98	4.3	X
C35704731	99	6.7	97	8	3L
C35704787	96	4.2	98	5.4	3R
C35704913	95	7.3	98	6.5	2L
C35704933	99	7.6	99	7	X
C35705165	97	4.4	99	4.1	3L
C35705249	100	8	95	8.2	2R
C35705409	100	7	96	6.4	2L
C35705453	98	5.6	100	5.3	3R
C35705525	95	6.4	98	8.9	3L
C35705555	95	4.8	99	4.6	2R
C35705605	94	6.2	89	4.8	2R
C35705797	96	3.5	88	3.5	2L
C35705835	97	5.2	98	6.3	2L
C35705969	98	5.5	95	5	2L
C35706035	88	5.8	82	3.8	2L
C35706133	99	9.2	100	8.1	3L
C35706169	99	10	97	8.6	4
C35706203	97	5.7	98	5.3	2L
C35706235	90	4.3	93	3.5	2R
C35706311	99	10	100	8.3	3L
C35706473	96	4.7	98	4.3	X
C35706563	100	8.1	96	7.5	X
C35706591	99	9.7	99	9.4	3L
C35706645	98	5.2	100	6.3	X
C35706869	97	6.2	93	4.9	3L
C35706981	94	6.7	96	5.6	U
C35707043	98	8.1	99	8.6	3L
C35707311	94	6	98	5.6	2R
C35707331	96	7.8	91	6.3	2R
C35707703	98	7.3	98	5.5	3L
C35707849	97	7.7	98	6.3	2R
C35708255	100	12	99	9.1	3L
C35708267	100	6.8	99	6.9	3R
C35708279	97	6.1	97	5.5	2L
C35708357	99	9.9	99	8.8	2L
C35708367	99	7.2	98	7.9	2R
C35708399	98	6.6	99	6.3	X
C35708407	99	8.4	99	8.4	3R
C35708507	97	9	98	9.4	2L
C35708597	98	8	100	6.9	3L
C35708739	97	9	99	8.8	3R
C35709063	99	8.6	99	8.7	2R
C35709109	99	7.5	97	10	2R
C35709143	94	6.5	98	6.1	2L
C35709211	93	5.2	97	5.8	2R
C35709229	97	6.7	99	5.9	3R
C35709381	100	7.3	99	7.5	2L
C35709383	100	10	98	9.6	2L
C35709395	100	12	99	9.9	3L
C35709405	98	9	99	9.3	3L
C35709607	100	8.9	97	7.5	X
C35709633	99	8.6	99	6	3L
C35709641	99	6.1	95	5.4	2L
C35709801	100	9.7	99	9.7	2R
C35709817	100	12	98	7.9	X
C35709863	99	8.2	100	8.9	X
C35709871	99	6.4	98	8.1	3L
C35709879	100	7.4	100	7.7	3R
C35709969	100	9.3	99	9.4	3L
C35709973	99	6.9	100	7.4	2L
C35709989	99	10	99	9.2	3L
C35710167	97	7.3	100	6.5	X
C35710173	97	9.4	99	9.4	3R
C35710287	100	9	99	8.2	3R
C35710365	96	9.7	98	8	3L
C35710467	100	9	99	10	3L
C35710475	99	7	99	6.7	X
C35710635	100	11	100	10	X
C35710655	100	7.3	98	6	U
C35710681	100	10	99	11	3R
C35710775	99	7	98	5.9	X
C35710841	100	11	100	9.6	4
C35710853	100	9.6	100	11	3R
C35710855	99	9.8	99	8.4	3L
C35710861	99	9.5	99	9.8	2R
scaffold100005	55	4.9	57	3.4	2R
scaffold100013	77	5.9	81	5.8	3L
scaffold100020	96	4.1	90	3.7	U
scaffold10003	80	4.9	75	3.9	3R
scaffold100030	72	3.9	69	3.8	3R
scaffold100040	92	6	90	6.1	3R
scaffold100140	93	6	90	5.5	3R
scaffold10016	89	7.4	85	6.9	3L
scaffold100174	80	4.5	51	2.4	X
scaffold100187	74	6.5	71	6	2L
scaffold10031	75	4.1	69	2.9	X
scaffold100312	91	6.3	82	5	X
scaffold100372	78	4.7	79	4.4	3R
scaffold100419	84	5.8	80	5.4	3R
scaffold100489	66	2.4	66	3.5	3R
scaffold1005	80	6.4	81	6.2	2L
scaffold100510	34	4.7	32	3.7	2R
scaffold100529	85	7	85	6.7	U
scaffold100581	74	5.9	72	5.2	2R
scaffold10060	92	6.2	92	5.8	2R
scaffold100608	67	6.5	85	6.6	3L
scaffold100615	86	6.9	89	5.5	2L
scaffold100669	92	5.9	88	5.7	3L
scaffold100757	92	6.5	98	7.1	3R
scaffold100777	92	6.1	92	6.3	2R
scaffold100794	90	5.4	86	4.4	3L
scaffold100845	74	4	72	3.5	X
scaffold100874	83	5.2	81	5	3R
scaffold100905	89	5.9	88	5.9	2L
scaffold10091	94	6.1	96	6.3	3R
scaffold100915	61	4	54	4.5	X
scaffold10096	96	6.2	97	5.5	X
scaffold101033	64	4	69	3.1	3L
scaffold101085	89	7	91	5	2R
scaffold101087	75	4.5	72	4.1	3R
scaffold10113	94	6.2	95	4.8	2L
scaffold101149	94	8.3	93	6.5	3R
scaffold101179	86	5.6	83	4.5	U
scaffold101217	93	7.2	90	7	2R
scaffold101221	89	7.6	88	5.6	3L
scaffold10126	91	5.1	90	4.7	2R
scaffold101294	73	4.9	71	5.2	2L
scaffold101309	84	3.8	89	4.2	3L
scaffold101446	84	8.5	83	7.8	2L
scaffold10159	89	5.1	76	5.2	2R
scaffold101654	91	5.4	89	4.7	2L
scaffold10169	89	3.2	67	2.5	3R
scaffold101696	66	4.1	71	4.1	2R
scaffold101814	62	5.9	62	4.9	3R
scaffold101818	61	7.7	62	6.2	2R
scaffold101819	93	5.4	91	5	2R
scaffold101836	90	7.2	88	5	3R
scaffold101837	76	3	63	3.4	2L
scaffold10185	75	5.1	67	5.2	X
scaffold101890	87	5.8	95	4.9	X
scaffold101915	96	6.4	93	5.5	2L
scaffold101921	25	2.7	26	2.3	2R
scaffold10193	91	6.3	90	6	2R
scaffold101932	92	5.8	90	5.9	3L
scaffold101940	74	7.8	72	6.4	X
scaffold102044	81	5.6	75	5.5	X
scaffold102068	83	32	84	30	4
scaffold102096	78	5.9	80	5.4	U
scaffold1021	73	2.4	59	2	2R
scaffold102117	68	4.2	79	5.8	3R
scaffold102157	82	5	84	4.6	2R
scaffold102181	92	6.4	92	5.5	3L
scaffold102203	73	4.5	73	3.8	2L
scaffold102266	76	4.9	77	5.3	2L
scaffold102288	62	5.6	66	5.4	3R
scaffold10234	61	3.3	58	2.7	2L
scaffold102386	84	5.9	78	5.5	X
scaffold102388	47	3.2	56	3	2R
scaffold102454	83	6	78	4.6	U
scaffold102487	95	5.6	92	5.1	2L
scaffold102560	47	2.8	40	2.5	2L
scaffold10258	98	6.1	98	6.1	3L
scaffold10265	99	8	96	7.9	3R
scaffold102709	77	4.5	74	4.5	3L
scaffold102741	92	5.9	84	3.2	3R
scaffold102769	40	3.2	44	2.6	2R
scaffold102848	74	5.3	71	5.6	3L
scaffold10291	85	6.7	87	6	X
scaffold10296	84	6.8	84	5.9	3R
scaffold102978	65	5.2	79	5.1	3R
scaffold103070	85	5.3	89	4.4	X
scaffold103085	84	6.5	91	7.1	X
scaffold103107	68	6.5	68	6	2L
scaffold10315	86	7.6	89	6.4	2R
scaffold103209	86	6.1	84	5.8	3R
scaffold103221	97	5.9	92	5.1	3R
scaffold103232	79	3.5	77	3.8	2L
scaffold103285	81	4.4	80	3.4	3R
scaffold103328	90	5.6	91	5.7	X
scaffold103375	82	4.4	77	3.3	2R
scaffold103469	84	5.4	71	4.8	3R
scaffold10347	90	3	63	4.2	3R
scaffold103484	79	7.5	77	8	2R
scaffold103538	85	6.1	84	5.1	2L
scaffold103542	78	6.3	75	5.1	3R
scaffold103546	75	6.1	66	5.1	3L
scaffold103582	77	3.9	63	3.3	2R
scaffold10361	72	4.2	71	3.9	2L
scaffold10365	70	5.5	69	4.9	2R
scaffold103736	66	5.9	68	5.6	2R
scaffold10374	85	5.4	84	5.2	3R
scaffold103740	97	6.8	93	5.7	3R
scaffold103752	92	6.2	85	5.8	2L
scaffold103812	55	4.4	63	4.6	3L
scaffold103821	96	5.8	90	5.5	3L
scaffold103829	89	5.5	86	4.9	3L
scaffold103972	67	3.7	63	3.9	X
scaffold104069	78	6.5	74	5.3	3L
scaffold104109	76	6.8	71	5.4	X
scaffold104155	79	4	95	3.5	2L
scaffold104238	98	5.6	97	5.5	3L
scaffold104266	85	5.6	83	5.6	3R
scaffold104294	77	4.7	80	4.3	2R
scaffold1043	93	7.1	93	6.7	2R
scaffold104311	92	7.2	91	7.3	2L
scaffold104318	99	5.6	98	5.9	3L
scaffold104347	69	7.3	69	6.6	3R
scaffold104368	91	4.7	86	4.5	U
scaffold104369	89	5.1	81	5.7	2R
scaffold104607	94	5.8	92	5.6	2L
scaffold104622	72	5.8	71	5.5	X
scaffold104749	96	5.4	90	5.1	2R
scaffold104786	95	7.3	93	7.1	3L
scaffold104805	91	5.6	90	6	2R
scaffold104819	77	3.6	70	3.2	X
scaffold104835	72	3.2	47	3.8	X
scaffold104836	89	5	88	4.2	3R
scaffold1049	84	4.8	83	4.7	3R
scaffold10494	77	5.4	76	3.6	X
scaffold104971	72	2.6	66	2.3	3L
scaffold105039	94	7.1	93	7.6	2L
scaffold105065	74	4.6	69	4.3	3R
scaffold10507	84	5.5	86	5.2	3L
scaffold105103	56	3.8	65	4.4	3L
scaffold10511	77	6	74	5.3	2L
scaffold105229	85	6.4	81	6.5	3L
scaffold105235	90	7.2	91	6.8	2L
scaffold105370	71	5	71	3.9	2L
scaffold105371	44	3.8	59	3.4	3R
scaffold105383	91	5.4	89	4.5	3R
scaffold105439	92	5.5	92	5.4	3R
scaffold105478	96	2.7	90	2.9	3L
scaffold105491	79	6.3	79	6.8	2R
scaffold10554	87	5	87	4.4	2R
scaffold105612	74	5.8	73	6.1	3L
scaffold10564	75	4.4	73	3.4	3L
scaffold105682	84	5.8	82	6.2	3L
scaffold105708	91	5.3	90	4.5	3R
scaffold105711	78	5.4	75	4.8	2R
scaffold105718	96	6.7	95	5	2L
scaffold10572	87	5.8	90	5.1	X
scaffold105764	92	6.7	91	6	X
scaffold105842	95	7	94	5.9	2L
scaffold105852	68	4.1	64	4.1	3L
scaffold105861	75	4.9	78	6.3	3L
scaffold105874	65	2	52	1.7	2R
scaffold105946	66	3.4	80	2.9	3R
scaffold10595	72	5.3	72	5.5	2L
scaffold105991	99	5.8	92	4.3	2L
scaffold106014	84	4.5	83	5.6	U
scaffold106091	98	5.7	96	5.2	2R
scaffold10613	90	7.8	88	7.2	3R
scaffold106250	89	6.7	91	5.3	2R
scaffold10628	78	4.7	79	4.5	3R
scaffold106294	98	7.3	98	6.6	3R
scaffold10638	89	5.6	83	4	2R
scaffold106425	94	4.7	91	4.9	2L
scaffold106441	69	4.6	77	4.2	3R
scaffold106458	98	7.2	98	6.2	3L
scaffold106479	86	4.6	85	4.4	3L
scaffold106501	76	4.2	71	4.2	2R
scaffold106622	85	5.7	80	5	3R
scaffold106635	77	5.9	79	5.8	X
scaffold106655	77	3.6	71	4	3R
scaffold106657	74	4.4	66	3.5	2L
scaffold106700	18	1.5	28	1.8	2R
scaffold106745	85	5.8	77	5.2	3R
scaffold106819	66	5.7	70	6	X
scaffold106849	27	3.4	24	2.1	2R
scaffold106882	87	6.3	82	5.5	2L
scaffold106920	92	7.1	92	6.8	3L
scaffold106929	72	4.1	69	4	2R
scaffold10698	81	6.8	79	5.9	X
scaffold106997	61	3.6	57	2.4	2R
scaffold107029	87	7.8	91	7.4	2L
scaffold107069	76	4.8	75	5.1	2R
scaffold107118	67	4.2	63	7	X
scaffold107134	96	4.5	90	3.5	3R
scaffold107189	85	5.9	78	6.2	2R
scaffold10720	87	6.2	85	3.8	X
scaffold107211	91	8	95	6.3	3L
scaffold107214	77	3.7	74	3.8	3L
scaffold107244	69	4.7	67	3.5	3R
scaffold107305	87	6.6	90	6.4	2L
scaffold107322	92	8.2	92	7.4	3L
scaffold107378	76	4.2	76	3.6	X
scaffold107490	91	5.6	91	5.7	2R
scaffold107504	94	7.1	95	6.6	2R
scaffold107537	84	5.3	85	5.5	3L
scaffold107558	92	6.8	87	5.6	3R
scaffold107705	60	3.7	62	3.5	3R
scaffold107786	82	4	80	3.2	3L
scaffold107820	92	5.2	87	5.1	3R
scaffold107823	92	18	93	12	3R
scaffold10783	98	7.6	96	7.5	X
scaffold107932	81	6.3	80	6.1	3L
scaffold107960	82	6.9	80	6.2	X
scaffold107966	70	4.7	67	5.1	X
scaffold107989	97	8.8	97	6.1	X
scaffold108079	52	3.3	56	2.2	2R
scaffold108087	90	6.1	88	5.2	3L
scaffold108089	87	6.6	82	6	2L
scaffold108151	69	5.9	73	5.6	3R
scaffold108159	61	4.3	66	3.3	3R
scaffold108188	95	8.5	97	7.5	3R
scaffold108261	73	4.2	69	3.2	3R
scaffold108301	79	4.3	71	3.8	3R
scaffold108307	97	6.7	96	5.3	3L
scaffold108336	70	5	65	4.2	2L
scaffold10849	99	7.4	85	3.2	2L
scaffold108558	92	5.4	90	5.2	X
scaffold108630	80	5.3	80	6.5	3L
scaffold108659	96	5.1	90	4.9	X
scaffold108677	72	3.6	75	3.6	3R
scaffold10868	97	6.6	94	5.1	3R
scaffold108713	87	4.7	79	4.7	2R
scaffold108732	63	5	54	3.6	3L
scaffold10874	93	7.3	90	7.2	2L
scaffold108756	88	6.3	90	5.1	2R
scaffold108785	97	5	99	4.3	2L
scaffold10889	60	3.3	53	3.9	3R
scaffold108977	90	7.5	89	5.5	2L
scaffold109	97	6.6	97	6.2	3L
scaffold109011	93	6.4	95	4.7	3L
scaffold109087	62	4.7	67	3.1	2L
scaffold109135	98	5.4	87	4.9	2L
scaffold109157	95	5.7	95	4.6	X
scaffold10926	59	5.8	53	5.1	3R
scaffold109274	97	6.9	94	4.8	2L
scaffold109277	94	6.1	87	5.1	2L
scaffold109288	88	5.7	83	5	X
scaffold109319	77	4.4	73	3.6	3L
scaffold109335	44	4.4	39	2.6	2R
scaffold109369	42	9.2	35	9.2	3R
scaffold10938	86	5.6	88	5.7	2R
scaffold109389	86	4.9	92	4.8	2R
scaffold109404	64	4.1	61	3.7	2R
scaffold109435	46	3.5	37	2.3	3L
scaffold109487	84	4.8	84	5.3	X
scaffold109514	96	6.7	93	6.3	2R
scaffold10953	96	5.8	95	5.9	X
scaffold109547	90	5.8	85	5	3R
scaffold10958	64	4.3	60	4.5	3R
scaffold1096	42	2.6	34	2.4	2R
scaffold109606	57	3.8	53	4.3	3L
scaffold109629	78	4.4	78	4.2	3R
scaffold109714	94	5.7	94	4.9	3R
scaffold109739	87	6.9	86	6.7	3R
scaffold109748	96	8.2	96	8	3R
scaffold109768	92	6.5	92	6.7	3L
scaffold1098	72	4.7	66	5	2L
scaffold10980	76	5.5	72	4.9	X
scaffold109839	94	6.2	93	5.9	3L
scaffold10985	58	5.3	63	4.9	2R
scaffold109991	78	4.6	75	4.6	2L
scaffold110003	55	3.9	53	4.1	2L
scaffold110053	88	6.9	88	6.9	2L
scaffold110067	79	6.1	71	6.5	U
scaffold110339	78	5.2	75	4.9	2R
scaffold110352	90	6.4	91	6.8	X
scaffold110381	69	5.6	61	4.8	2R
scaffold110386	95	7	95	7.4	3R
scaffold110433	86	5.7	86	4.5	3R
scaffold110448	95	4.9	93	4.6	2R
scaffold11047	74	6.4	69	4.2	3R
scaffold110494	76	5.7	58	4.5	3R
scaffold110555	80	3.6	81	4.4	2R
scaffold110571	96	7	96	6.9	3R
scaffold11063	81	6.2	76	4.7	2R
scaffold110657	91	7	89	5.4	3R
scaffold110731	78	5	80	5.8	X
scaffold110746	89	5.9	88	5.8	X
scaffold110796	90	5.7	88	5	X
scaffold110809	94	6.2	93	5.8	3R
scaffold110859	79	6.9	75	6.7	3L
scaffold110911	94	4.4	90	5.6	3R
scaffold110990	95	6.5	93	6.3	3R
scaffold111018	77	4.9	79	6	3L
scaffold111036	61	4.5	56	2.8	2R
scaffold111073	89	4.5	91	3.8	2L
scaffold111080	96	7.1	96	6.1	2R
scaffold111111	31	2.3	34	1.6	2R
scaffold111122	84	4.7	93	4.6	3L
scaffold111164	90	5.2	93	5.3	X
scaffold111257	87	5.2	65	4.7	3R
scaffold111364	45	4.4	36	2.9	2L
scaffold111376	76	5.5	76	5.9	3R
scaffold11139	81	5.5	82	4.4	2L
scaffold111487	88	7.9	87	7.6	2L
scaffold111507	71	4.2	71	4	2L
scaffold111508	74	7.9	76	7.4	2L
scaffold111521	96	5.5	96	5.6	2R
scaffold111620	73	6.5	81	4.7	3L
scaffold111711	66	4.5	71	5.5	2R
scaffold111742	97	7.3	98	7.3	2L
scaffold111802	89	5.3	84	4.9	2R
scaffold111813	83	6.4	84	6.4	X
scaffold111839	69	3.4	67	3.2	3R
scaffold11189	96	6.5	93	6.9	3L
scaffold111890	86	6.1	84	5.1	3R
scaffold111928	96	8.3	97	7.8	3L
scaffold111975	93	5.7	91	5.7	2L
scaffold111984	89	5.5	87	5.7	3R
scaffold112027	89	5.2	88	6	2R
scaffold112109	87	4.5	86	5.2	X
scaffold112137	86	6.2	88	5.5	3R
scaffold112201	82	7.3	82	7.2	X
scaffold112210	72	4.2	69	3.1	2L
scaffold112244	95	5.2	89	5.1	2R
scaffold112251	73	4.9	68	4.8	2R
scaffold112274	96	6.6	97	6.2	X
scaffold11228	84	4.1	66	3.2	3L
scaffold11240	79	5.4	78	6.6	X
scaffold112457	93	5.6	93	8.8	2L
scaffold11248	86	6	82	5.4	2R
scaffold112511	99	6.6	97	6	2L
scaffold11253	87	7.4	91	4.9	2R
scaffold112532	92	5	89	4.4	U
scaffold112561	85	7.8	84	8.3	2L
scaffold112568	71	4.2	68	5.2	3L
scaffold112579	95	7.1	96	6	2L
scaffold112619	78	3.8	70	4.2	2R
scaffold112651	89	4.7	88	4.9	2R
scaffold112759	86	5.4	84	4.7	3R
scaffold112761	92	5.9	93	4.9	2R
scaffold112781	81	7.1	80	7.1	3L
scaffold112854	93	7.7	94	7.4	3L
scaffold112917	87	4.7	80	5.1	2R
scaffold112976	92	5.9	87	5.5	3R
scaffold11299	91	7.2	87	7	3R
scaffold113052	92	9.4	90	8.5	2L
scaffold113099	62	3.7	61	2.5	2L
scaffold113159	63	3.4	71	4.4	3R
scaffold113176	80	4.7	76	4	2L
scaffold113233	95	4.8	91	4.7	3L
scaffold113241	91	6.4	92	6.2	2L
scaffold113243	95	6.6	97	6.2	3L
scaffold113265	87	4.9	83	4.8	X
scaffold11328	86	7.1	87	6.6	3R
scaffold113302	69	2	36	1.7	2R
scaffold113319	86	4.6	81	3.3	3L
scaffold113324	90	6.1	78	4.3	X
scaffold113328	92	4.9	92	4.9	3R
scaffold113437	77	4.3	72	3.2	3R
scaffold11347	87	5.7	83	4.9	2R
scaffold113489	64	4.4	65	4.1	2R
scaffold113642	81	6	79	5	3L
scaffold113651	74	4.8	75	4	2L
scaffold113669	96	5.9	96	6.1	X
scaffold113699	76	4.5	73	2.9	2R
scaffold113753	92	4.9	89	4.7	3R
scaffold113780	99	5.2	97	3.2	3R
scaffold113952	77	6	80	5.3	X
scaffold11400	48	4.8	45	4.6	3R
scaffold114033	82	5.5	83	4.4	3L
scaffold114107	100	7.8	100	6.6	3R
scaffold114132	92	6.6	91	5.8	3R
scaffold114277	84	5.7	87	6.6	3R
scaffold114332	97	6.7	96	7.1	2R
scaffold11436	81	5.8	77	6.4	3L
scaffold11437	75	5.1	72	5.4	3L
scaffold11441	78	4.7	77	5.7	2L
scaffold114420	95	5.5	92	4.7	2R
scaffold114450	47	3.4	53	2.9	3R
scaffold11454	58	4.3	45	4.5	X
scaffold114600	84	4.2	78	4.1	2R
scaffold114623	90	8.4	91	8.5	3L
scaffold114641	91	9.4	89	8.4	3R
scaffold114642	79	5	66	4.2	3R
scaffold114646	78	6.6	74	7.5	2R
scaffold114720	97	7.2	95	7.7	2L
scaffold114737	90	5.3	88	5.5	3R
scaffold114753	99	6.4	100	6.7	2R
scaffold114808	87	5.1	76	4	X
scaffold114813	99	7.7	99	7.9	U
scaffold114820	79	3.3	77	4.3	X
scaffold114823	49	6.6	58	3.9	3R
scaffold114867	79	5.1	80	4.7	3R
scaffold114947	96	5.6	91	4.8	3L
scaffold115122	98	8	98	8.6	3R
scaffold1152	92	7.5	90	6.5	2L
scaffold115202	88	5.2	89	5	2L
scaffold115234	87	6.2	87	4.1	3R
scaffold115247	80	3.7	74	3.4	2R
scaffold115482	93	5	90	3.6	3R
scaffold115513	83	5	78	4.5	3L
scaffold11554	78	7.1	77	5.3	X
scaffold11558	89	6.7	87	6.5	2L
scaffold115623	86	4.3	89	4.5	3L
scaffold115812	94	7.7	96	6.2	2L
scaffold115923	78	5.2	91	5.1	2R
scaffold115954	70	4.2	69	3.9	U
scaffold115989	77	6	78	6.2	X
scaffold11601	93	5.7	86	4.6	X
scaffold116059	97	4.4	85	4.8	2R
scaffold116092	83	5.1	77	5.6	3R
scaffold116117	81	5	76	3.8	3R
scaffold116122	93	9.3	91	8.1	2L
scaffold116172	95	6.1	93	5.6	3L
scaffold116175	91	6.4	90	5.1	X
scaffold116210	93	6.1	95	6.1	3R
scaffold116250	94	5.6	95	4.2	2L
scaffold116293	98	6.6	95	6.1	X
scaffold116354	68	4.3	73	6.2	3R
scaffold116388	80	5.4	81	5.2	2R
scaffold116392	82	4.6	87	4.5	2L
scaffold116529	57	3.3	42	2.5	X
scaffold116589	91	4.4	90	5.8	3R
scaffold116661	88	6.8	82	6.8	2L
scaffold116681	96	5.9	93	5.7	3R
scaffold116737	85	6.1	81	5.4	2L
scaffold116760	86	4.9	78	4.9	2L
scaffold116816	95	6.7	97	6.7	3L
scaffold11684	78	4.6	76	3.9	3L
scaffold116991	89	6	88	5.2	X
scaffold117189	85	6.3	72	5.9	3L
scaffold117199	87	6.5	83	5.2	2R
scaffold1172	90	6.3	89	6.5	X
scaffold117266	94	6.4	95	6.4	2R
scaffold11733	87	4.1	94	4.4	2L
scaffold11738	88	7.2	85	7.3	2R
scaffold117392	97	5.4	91	4.2	2R
scaffold117400	92	4.4	90	3.3	2L
scaffold117407	61	4.3	61	4.6	X
scaffold11742	59	5.4	58	4.7	3R
scaffold117425	83	5.6	91	5.8	2R
scaffold117748	96	5.7	98	4.6	3L
scaffold117798	91	6.4	90	5.9	X
scaffold1178	82	5.9	81	4.9	3R
scaffold117816	82	7	84	6.9	X
scaffold11792	72	2.9	69	4.5	3R
scaffold117932	69	8.3	67	7.5	3L
scaffold118071	70	3.8	69	3.1	3L
scaffold118088	96	5.1	95	4.8	3R
scaffold118090	94	5.5	94	4.7	U
scaffold118274	90	8.3	91	8.4	3R
scaffold118348	94	7.3	94	5.9	2L
scaffold118361	97	6.4	94	7.8	3L
scaffold118362	83	5.6	75	5.6	X
scaffold118374	88	6	87	5.6	3L
scaffold118396	83	4.2	85	3.4	3L
scaffold118421	92	8.3	91	6.8	X
scaffold11844	83	7.5	78	7.4	3R
scaffold118479	89	6.1	87	5.6	2R
scaffold118567	99	7.3	100	7.6	3L
scaffold118601	97	6.6	98	5.3	3L
scaffold118642	93	5.1	93	4.7	2R
scaffold118673	90	5.6	84	5.1	X
scaffold118705	83	5.9	82	4.4	3R
scaffold118718	51	4.1	50	3.4	2L
scaffold118720	74	5.2	71	5.2	3L
scaffold118734	69	4.6	69	5.2	3R
scaffold118767	77	3.9	82	5.3	3R
scaffold118892	98	5.9	93	5	2R
scaffold118896	70	3.7	52	2.5	X
scaffold118930	94	6.1	95	5.7	X
scaffold118933	74	7.1	74	6.3	U
scaffold119013	49	4	44	3.5	3L
scaffold119022	92	6.7	94	6.3	3L
scaffold119046	90	4.5	86	4.3	3R
scaffold11905	86	6.5	86	6.7	2L
scaffold119149	96	6.8	96	6.1	2R
scaffold119160	79	5.9	83	6.4	3R
scaffold119236	85	5	81	5.6	3L
scaffold119239	92	5.9	93	5.4	3R
scaffold119297	98	7.9	93	7.7	3L
scaffold119351	69	7.4	68	6.8	2L
scaffold119462	86	5	97	5.6	3L
scaffold119477	71	5.6	66	4.8	3R
scaffold119548	93	5	83	5.6	3R
scaffold11955	88	4.9	89	5.4	2R
scaffold119609	91	7.2	85	6.1	2L
scaffold119612	97	5.5	90	3.7	2R
scaffold119662	83	4.3	87	6.8	2R
scaffold119733	81	7.1	79	9.4	2R
scaffold119888	82	5	79	5.8	3R
scaffold120163	82	8	81	8.3	X
scaffold120231	92	7	92	6.5	2R
scaffold120385	93	4.5	85	4	2R
scaffold12045	83	4.9	81	4.5	2R
scaffold120474	90	5.7	90	5.3	3L
scaffold120478	99	6.5	97	7.6	3R
scaffold12050	86	5.6	80	4	2L
scaffold120529	62	4.1	59	3.8	3L
scaffold120615	70	5.2	74	6.7	3L
scaffold120633	87	5.4	85	5.4	X
scaffold120773	85	5	86	5.6	X
scaffold120819	46	2.8	41	2.2	3R
scaffold120873	93	5.4	90	3.2	3R
scaffold120892	90	5.6	91	5.9	2R
scaffold120930	94	5.5	92	4.6	3R
scaffold121008	94	7	91	6.6	U
scaffold12102	81	5	78	5.8	3R
scaffold121056	81	5.9	88	6.3	2L
scaffold121244	58	4.4	72	4	3R
scaffold121272	94	7.6	94	7.1	X
scaffold121302	95	6.4	93	5	3L
scaffold121405	84	6.4	80	5.9	3L
scaffold121478	86	4.6	82	4.5	2L
scaffold121496	79	4.1	75	4.4	2R
scaffold121512	93	6.1	94	5	3R
scaffold12152	88	5.7	91	4.9	2R
scaffold121556	54	3.7	57	3.1	3R
scaffold121643	95	7.3	94	6.6	2L
scaffold121693	89	7.6	89	7.8	2R
scaffold121740	65	4.5	68	4.1	2R
scaffold1218	86	5.1	97	4.3	2L
scaffold121815	64	3.4	64	2.6	2L
scaffold121863	95	7.6	95	6.6	2R
scaffold121936	99	9	99	8.8	3L
scaffold122172	66	5.9	66	4.9	3R
scaffold122206	79	4.8	79	4	3R
scaffold122291	88	3.9	82	3.1	3L
scaffold122433	94	5.9	94	4.8	2R
scaffold122440	72	6.5	70	6.3	3L
scaffold12250	95	5.3	89	4.6	2R
scaffold122525	54	2.2	64	2.5	3R
scaffold122559	87	7.4	86	7.1	X
scaffold122560	75	4.6	80	3.6	3R
scaffold122611	65	4.6	68	4.4	X
scaffold12268	90	5.7	83	6.1	X
scaffold12269	96	5.3	95	5	3R
scaffold122710	69	5.1	59	3.2	3R
scaffold122734	84	5.8	82	4.5	2R
scaffold122843	81	5.1	76	5.8	2R
scaffold122870	90	5.3	84	4.8	X
scaffold122876	0	nan	0	nan	2R
scaffold122906	87	6.4	87	6	X
scaffold122967	88	6.4	87	6.4	3R
scaffold123019	50	4.6	54	2.9	3L
scaffold123029	90	6.8	91	6.1	2R
scaffold123055	91	6	92	5.5	2L
scaffold123056	92	4.7	86	3.8	3R
scaffold123057	75	11	75	9.3	3R
scaffold123070	79	5.2	79	3.7	2R
scaffold123141	94	6.1	93	4.8	3L
scaffold123159	89	7.9	88	7.2	3R
scaffold123220	96	8	95	7.6	3L
scaffold123255	84	5.6	75	5.3	2L
scaffold123272	82	3.9	81	4.1	3L
scaffold12345	52	4	61	4.4	3R
scaffold123459	78	5.9	80	5.9	2L
scaffold123539	94	4.5	97	4.3	2R
scaffold1236	77	5.9	75	6.2	2L
scaffold12363	76	6.3	77	6.2	3R
scaffold123642	80	4	76	2.9	3R
scaffold123691	83	6.6	79	6.1	2L
scaffold123704	89	7.1	88	7.1	3L
scaffold123746	65	3.5	58	2.9	2R
scaffold123753	50	4.6	42	4.1	2L
scaffold123783	93	6.7	93	6.8	2R
scaffold123793	92	4.7	94	5.3	2R
scaffold123870	88	6.3	88	5.8	3L
scaffold123881	95	6.3	92	4.4	3L
scaffold123902	79	4.6	74	4.7	3L
scaffold12392	70	4.5	51	4.4	X
scaffold123942	93	7.3	95	6.8	3L
scaffold124072	80	4.8	72	3.7	X
scaffold124084	92	7.2	94	7.3	U
scaffold124148	68	4.7	73	6	2L
scaffold12425	92	6.4	90	6.8	2R
scaffold124263	99	3.6	97	4.9	X
scaffold124320	95	7.2	91	6.3	4
scaffold12435	66	4	66	3.3	X
scaffold124369	81	5.5	84	5.8	3R
scaffold124555	72	4	68	3.4	2L
scaffold124582	81	6.8	83	6.2	2R
scaffold12465	93	6	90	5.8	X
scaffold124668	93	3.8	92	4.6	2L
scaffold12471	57	4.4	48	3	X
scaffold124732	47	3.4	52	3.5	3L
scaffold124753	80	7.1	79	6.6	X
scaffold124755	88	6.8	87	6.5	2L
scaffold12477	91	6.4	90	5.9	3L
scaffold124823	97	6.1	88	5.1	4
scaffold124856	70	4.5	64	3.7	X
scaffold125062	80	6.6	81	6.7	X
scaffold12512	97	7.6	96	7.3	2L
scaffold125255	86	4.8	80	5.1	2R
scaffold125279	75	4.5	72	3.3	X
scaffold125293	78	4.4	75	4.5	3R
scaffold125313	89	5.8	92	5.3	3R
scaffold12543	77	5.6	74	5.7	3R
scaffold125441	93	5.1	86	4.3	X
scaffold125580	79	4.1	78	4.3	2L
scaffold12559	80	5.6	84	5.4	3R
scaffold125620	62	3.5	64	4.4	X
scaffold125655	58	5.6	55	4.6	3R
scaffold125696	89	5.7	92	5.8	2L
scaffold125713	83	5.7	79	5.4	2R
scaffold125752	85	6.5	86	5.5	3L
scaffold125795	99	6.8	96	6.2	3L
scaffold125956	71	5.5	69	4.5	X
scaffold125984	94	6	84	5.1	2L
scaffold126	89	4.5	80	4.1	2L
scaffold126045	92	4.6	74	3.6	3R
scaffold126060	86	6.4	86	5.7	2R
scaffold126104	65	3.6	60	4.2	3L
scaffold126164	89	6.1	86	6	3R
scaffold12617	75	5.7	74	9.1	2L
scaffold12625	96	7.4	95	6	3L
scaffold126285	89	5.8	91	5	3L
scaffold126403	74	6	67	4.5	3R
scaffold126427	85	4.4	91	2.9	X
scaffold126461	75	7	79	7.7	3L
scaffold1265	90	7.4	92	7.2	2R
scaffold12650	90	5.4	85	6	2R
scaffold126559	98	5.6	93	4.6	3L
scaffold126643	86	6.6	85	6	3L
scaffold126666	64	4.4	66	4.5	3L
scaffold12667	66	3.7	65	2.8	2R
scaffold126670	94	6.4	95	5.8	2L
scaffold126685	84	5	79	4.3	3L
scaffold126716	91	4.7	91	4.8	X
scaffold12676	78	5.5	63	5.9	3L
scaffold126839	85	7.5	84	6.1	3L
scaffold126847	83	4.5	78	3.3	3L
scaffold126881	90	4.5	82	5.2	2R
scaffold126919	73	3.8	60	4.7	X
scaffold12695	91	6.4	82	6.8	3L
scaffold126956	77	6.2	76	4.5	3R
scaffold126958	95	7.1	93	5.5	3R
scaffold126993	86	6.2	84	5.6	2R
scaffold127078	91	9.2	90	8.6	3R
scaffold127093	88	6.8	90	7.1	2R
scaffold127137	85	4.8	79	4.2	X
scaffold127153	97	6.7	94	5.1	2R
scaffold12716	84	5	82	7	3R
scaffold1272	84	4.5	90	6.7	2R
scaffold127287	95	6.5	96	6.3	X
scaffold127373	75	4.4	69	3.4	X
scaffold127403	93	5	92	5.5	3L
scaffold127471	84	6.7	83	5.9	X
scaffold127525	74	7.6	75	5.2	2R
scaffold127548	84	5.4	84	4.9	X
scaffold12757	82	5.8	77	5.1	X
scaffold127616	77	5.1	80	5.2	X
scaffold127644	90	6.1	91	6.2	3R
scaffold127743	93	5.2	93	4.2	2R
scaffold127754	85	4.4	81	5.5	2R
scaffold12778	60	4.3	57	3.3	X
scaffold12779	87	5	82	4.4	3R
scaffold127798	74	3.7	72	3.5	3L
scaffold127861	79	4.6	76	4.6	U
scaffold127892	86	6.6	88	6.8	3R
scaffold12792	87	4.5	85	4.5	2R
scaffold127949	82	6.3	78	6.1	2R
scaffold12796	91	7	88	6.3	3R
scaffold128028	93	4.9	88	4.8	2L
scaffold128041	76	5.2	71	5	3R
scaffold128044	97	3.9	96	4.4	2R
scaffold128090	93	5.6	91	5.6	3R
scaffold128107	89	6	88	5.1	U
scaffold128154	99	6.5	99	6.3	2R
scaffold12818	91	5.1	82	4.7	3R
scaffold128301	65	4.7	65	4.2	3R
scaffold128408	93	4.4	86	5.5	3R
scaffold128409	74	3.7	82	3.4	X
scaffold128426	92	5.6	93	4.8	2L
scaffold12852	90	8.1	88	7	2R
scaffold128673	84	6	81	5.1	2L
scaffold128864	84	5.7	83	4.3	3R
scaffold128891	69	4.3	74	4.2	3R
scaffold128997	71	3.3	76	4.5	U
scaffold128998	85	3.5	91	3.6	X
scaffold129072	70	3.5	64	2.7	3L
scaffold12910	95	13	95	11	X
scaffold12913	89	5.5	84	4.4	2R
scaffold129255	87	3.5	90	4.2	2R
scaffold129290	85	3.9	96	5.2	2L
scaffold129365	94	6	95	6	2L
scaffold129466	96	8.4	95	7.1	2L
scaffold1296	58	5.4	56	4.7	3R
scaffold129635	85	4.3	77	3.5	2L
scaffold129746	94	5.4	89	4.9	3R
scaffold129801	83	5.7	89	6	X
scaffold12982	45	3.7	43	4.7	3R
scaffold12989	82	6.5	84	5.8	2R
scaffold129893	66	4.2	65	5.1	3R
scaffold129942	75	7.8	81	7.4	X
scaffold13	76	4.6	76	3.6	2L
scaffold130033	90	4.3	89	4.5	3L
scaffold130040	84	6.7	89	6.5	2L
scaffold13006	80	3.5	69	2.1	3R
scaffold130115	87	18	87	15	3L
scaffold130120	89	5.5	88	4.5	3L
scaffold130226	90	7	86	6.3	3R
scaffold130323	96	7.4	100	6.8	3R
scaffold130397	89	3.7	97	4.2	3R
scaffold130417	82	5	84	3.8	3R
scaffold130501	91	5.1	87	3.4	3L
scaffold130544	88	4.6	83	3.1	2L
scaffold130565	78	5.3	70	5.3	2L
scaffold13059	84	6	82	4.9	2L
scaffold13063	95	8.2	92	6.6	U
scaffold130650	84	8.1	87	7	2L
scaffold130728	91	4.9	95	4.3	2L
scaffold130762	57	4	67	3	X
scaffold130831	91	4.6	89	5.1	3R
scaffold13085	92	5.4	90	4.8	2R
scaffold130896	73	3.5	60	3.7	2L
scaffold130904	92	5.5	93	4.8	2L
scaffold130957	93	6.9	98	7	X
scaffold130970	77	9.7	75	8.5	3R
scaffold130985	88	6.6	88	6.5	3R
scaffold131028	72	5	69	5.6	X
scaffold131077	87	6.1	88	6.5	3L
scaffold131108	78	7.3	76	5.6	2L
scaffold131218	82	5.2	77	5.6	X
scaffold131231	66	4.2	65	4.6	3L
scaffold131255	97	5.4	85	4.7	2R
scaffold131318	53	3	69	4.6	3L
scaffold1314	95	6.1	94	5.7	X
scaffold131502	88	4.6	85	3.7	2R
scaffold131638	95	7.9	95	7.7	2L
scaffold13170	70	3.9	64	4.2	X
scaffold131741	91	5.4	98	4.4	2L
scaffold131764	95	6	93	5.5	2L
scaffold131768	98	5.2	97	5.4	3L
scaffold13177	90	7.8	90	6.8	2R
scaffold13194	97	6.7	94	6	X
scaffold131991	82	4.9	75	4.7	2R
scaffold131994	85	3.9	89	5	2R
scaffold132	91	5.7	90	5.9	3R
scaffold132111	73	5.8	62	3.3	X
scaffold132161	86	4.6	88	3.6	X
scaffold132184	94	7.5	93	6.8	2R
scaffold132221	46	3.8	47	3.4	2L
scaffold132226	87	6.1	88	5.9	2R
scaffold132236	86	11	85	9.2	2L
scaffold132263	70	4.8	65	4.3	3R
scaffold132266	92	7.5	90	6.2	3L
scaffold132349	88	6.4	89	6.4	X
scaffold132389	99	7.5	94	6.1	X
scaffold132430	70	3.8	73	2.3	2R
scaffold1326	97	7	94	6.6	2R
scaffold132612	92	6	90	5.3	3R
scaffold132616	89	3.6	90	3.4	3R
scaffold132622	97	7.3	96	7.1	X
scaffold132731	94	4.5	63	3	3L
scaffold132739	76	4.8	71	5.1	X
scaffold1328	62	4.3	64	4.2	2L
scaffold132808	86	5.4	85	5.2	2L
scaffold132838	89	6	89	5.7	3R
scaffold132898	92	5.4	90	4.5	3R
scaffold132915	99	8.5	94	6.9	2R
scaffold132917	93	5.2	88	3.8	2L
scaffold13292	91	8.8	86	7.9	X
scaffold132938	70	3.3	76	4	2L
scaffold132941	73	4.9	73	3.9	3L
scaffold132976	81	5.7	81	4.4	3R
scaffold133021	81	4.1	75	5.1	3R
scaffold13320	95	4.4	86	3.6	3R
scaffold133217	87	8.1	89	5.7	3L
scaffold13325	82	4.7	75	4.6	X
scaffold133341	91	4.5	87	4	3R
scaffold133383	69	5	70	4.5	3L
scaffold133384	96	5.1	86	4.8	2R
scaffold133444	88	7.2	88	6.6	2R
scaffold133476	93	4.6	92	4.4	X
scaffold133496	85	7.1	88	5.8	2R
scaffold133521	91	5.1	85	4.6	3L
scaffold133555	92	6.7	90	5.6	2R
scaffold133562	81	6.3	81	6.1	3R
scaffold133629	88	5.1	91	4.4	3L
scaffold13374	91	7.6	90	6.6	X
scaffold13375	92	8.5	92	7.2	2R
scaffold13387	87	4.1	87	5.4	3R
scaffold133882	76	4.3	71	3.7	2R
scaffold133910	98	6.2	95	5.1	2R
scaffold133986	92	5.6	91	5.3	2R
scaffold13403	71	2.1	21	1	X
scaffold134065	79	4	85	4.3	X
scaffold134132	61	5.2	63	4.7	3R
scaffold13418	85	4.9	82	5.9	2L
scaffold134185	82	5.5	76	3.6	2R
scaffold134189	57	6	63	5.4	2L
scaffold134251	63	3.2	48	2.4	3R
scaffold134259	75	6.2	75	5.4	3R
scaffold134337	95	6.4	91	5.8	2R
scaffold134343	73	4.5	75	5	3R
scaffold13442	88	7.1	89	6.1	2L
scaffold134422	75	5.5	71	4.2	2R
scaffold134424	85	5.1	88	4.2	3R
scaffold134472	61	5.7	56	6	3L
scaffold1345	93	8.4	91	7.5	2L
scaffold13453	84	3	84	4.7	3L
scaffold134544	81	6.6	77	5.5	3L
scaffold134570	86	4.2	72	2.8	X
scaffold134615	88	6.3	84	4.3	3L
scaffold134697	96	6.6	96	5.1	3R
scaffold13476	86	7	86	5.8	3R
scaffold13482	73	5.3	71	4.2	3R
scaffold134893	82	5.2	77	5.4	3R
scaffold134955	65	5.1	63	5	3L
scaffold134977	99	7.4	97	5.9	2R
scaffold135051	57	3.8	65	6.2	2R
scaffold135063	99	7.1	97	7	3R
scaffold135099	95	6.6	96	5.7	2L
scaffold135130	81	5.7	70	5.1	3L
scaffold135221	86	4.8	83	5.2	X
scaffold135253	91	6.7	93	5.7	3L
scaffold135256	95	5.5	97	5.7	3L
scaffold135307	55	3.8	47	3.4	3R
scaffold135319	77	5.7	77	5.9	X
scaffold135326	84	6.7	83	6.6	2L
scaffold135347	88	5	81	5.4	3R
scaffold135384	75	4.9	73	3.9	3L
scaffold13547	80	4.8	76	4.6	3R
scaffold135549	77	4.4	80	4.2	2R
scaffold135596	91	7.4	92	6.5	3R
scaffold13577	92	7	89	6.8	3L
scaffold135839	83	4.3	79	4.4	3R
scaffold135899	75	5.2	72	5.7	3R
scaffold135906	43	2.8	48	3.1	X
scaffold135983	80	4.5	70	5.7	X
scaffold1360	84	5.7	79	5.1	2R
scaffold136017	100	6.9	98	6.7	3R
scaffold136018	81	6.5	81	4.7	X
scaffold136064	68	4.4	71	5.1	2R
scaffold13620	93	5.4	91	4.8	2R
scaffold136244	76	4.5	77	4.7	X
scaffold136346	85	3.3	73	3.8	2L
scaffold136365	71	3.6	74	4	3R
scaffold136378	82	6	78	5.2	X
scaffold13655	96	7.6	96	7.4	3L
scaffold136557	94	5.2	94	4.8	X
scaffold136587	80	6	81	4.9	3R
scaffold136626	85	6.6	85	5.5	3R
scaffold13668	77	3.9	67	3.7	2L
scaffold136715	88	4.2	83	4.2	3R
scaffold136730	67	3.7	74	4.3	2L
scaffold136771	59	3.3	49	3.3	X
scaffold136781	74	5.2	64	5.5	X
scaffold136783	93	6.5	83	4.4	3R
scaffold136788	77	7.9	79	7.2	3L
scaffold136789	72	5.6	70	4.4	3L
scaffold136829	88	5.6	85	4.9	3L
scaffold136836	91	5.6	93	4.2	2L
scaffold13686	82	5.2	83	5	U
scaffold136872	76	5.4	77	5.1	2R
scaffold136953	99	7.6	98	7.7	2R
scaffold136964	80	5.5	76	6.9	X
scaffold137029	84	7.3	84	5.8	2R
scaffold137098	82	4	77	5.4	3R
scaffold137169	96	8.8	95	8.6	3R
scaffold137244	93	6.5	89	6.8	2L
scaffold137252	90	6.1	87	5.2	3L
scaffold137304	71	4.5	63	4.2	2L
scaffold137335	78	6.2	75	5.7	3R
scaffold13735	57	3.2	49	2.7	2L
scaffold13744	81	4.5	79	3.7	X
scaffold137448	89	7.3	88	6.7	X
scaffold137467	99	6.7	94	6.3	2R
scaffold137686	97	7.1	98	6.5	2R
scaffold13771	78	4.3	76	4.3	3L
scaffold137760	79	6.2	82	5.4	3R
scaffold137769	93	5.5	92	4	2L
scaffold137806	74	5.2	77	4	X
scaffold137917	80	6.6	84	6.3	3R
scaffold137930	92	6.7	88	6.8	3R
scaffold137936	97	7.8	92	8.1	2L
scaffold138088	69	6.1	63	5.9	X
scaffold138102	93	7.1	90	6.5	3R
scaffold138124	88	22	88	20	X
scaffold138198	86	3.6	75	3.6	X
scaffold13820	77	6	82	5	X
scaffold138250	82	6.4	78	5.9	3L
scaffold13827	83	4	88	4	3L
scaffold138273	96	7.4	94	5.7	3R
scaffold138306	85	6.1	79	5.4	3L
scaffold138310	91	3.4	90	3.7	3R
scaffold138337	79	6.4	80	5.9	3R
scaffold138426	65	5.7	59	5.7	3R
scaffold138440	35	2.6	36	1.7	2L
scaffold13846	90	7.2	88	5.9	2L
scaffold138539	80	5.3	76	5.3	3L
scaffold138710	99	8.7	96	7.2	3R
scaffold138712	90	8.1	87	6.5	3L
scaffold138723	90	4.7	79	4.4	3R
scaffold138766	67	3.4	62	3.6	2L
scaffold138769	81	4.7	83	4.3	X
scaffold138809	59	3.2	60	2.4	2R
scaffold13882	88	8.3	83	7.4	2R
scaffold138858	91	5.2	91	4.2	3L
scaffold13889	93	6.1	94	5.5	3L
scaffold138909	61	4.8	55	4.6	2L
scaffold138941	66	5	64	3.4	2L
scaffold138975	92	5.3	89	3.2	3R
scaffold139001	89	8.4	91	8	3R
scaffold13905	94	4.3	77	4.3	2L
scaffold139051	88	6	91	5.1	2L
scaffold13908	61	3.5	52	3.3	2L
scaffold139081	97	4.7	95	4.7	2L
scaffold13909	98	6.3	97	5.8	3L
scaffold13945	98	7.2	97	6.3	3L
scaffold139469	76	5	71	4.4	3R
scaffold139489	75	6.1	79	5.4	2L
scaffold139550	92	5.9	87	4.6	2R
scaffold139619	69	4.9	60	4.5	3L
scaffold139672	98	3.1	95	3.3	4
scaffold139705	90	6.5	88	5.6	3R
scaffold139816	93	4.1	67	2.4	3R
scaffold139949	94	7.2	96	7.1	2R
scaffold140021	91	5.3	82	5.3	2R
scaffold14003	100	9.5	99	7.6	2L
scaffold140059	96	6.9	97	7.1	U
scaffold140088	84	3.7	79	5.2	3R
scaffold140143	86	7.2	83	6.6	3R
scaffold140163	92	6.9	91	5.4	3R
scaffold140195	88	6.4	83	5.4	X
scaffold140267	63	5.6	62	4.6	X
scaffold14036	95	6.3	98	5.8	3R
scaffold140399	86	7.8	96	6	3L
scaffold140442	81	6.2	81	4	X
scaffold140489	42	2.5	42	4.6	3R
scaffold140561	78	6.3	78	6.2	3R
scaffold14060	68	4.2	67	4.8	3R
scaffold140623	89	4.7	86	5.1	3R
scaffold140624	91	7.6	92	7.8	2L
scaffold140634	83	4	83	3.5	X
scaffold14066	81	6.7	79	6	2L
scaffold14071	88	8.5	89	6.5	3R
scaffold140740	78	5.2	71	5.4	3R
scaffold140753	95	5.9	91	5.9	2L
scaffold140824	73	6.4	79	6.7	2L
scaffold140864	77	4.5	78	5.1	3R
scaffold14089	88	5.1	91	4.3	2L
scaffold141022	92	6.1	91	5.1	X
scaffold141151	83	7.4	82	7	3R
scaffold14116	89	8.8	88	7.3	3R
scaffold141208	94	6.4	93	6.3	2L
scaffold141245	51	3.9	48	3.3	2R
scaffold141282	53	2.6	59	4.1	3R
scaffold141320	82	6.2	80	5	3R
scaffold141350	61	4.4	64	3.6	X
scaffold141447	91	6	93	4.7	U
scaffold141452	65	4.7	64	4.3	2R
scaffold141465	90	6.8	87	6.2	2L
scaffold141537	74	3.6	67	4.3	3L
scaffold141544	90	7.5	89	7.6	2L
scaffold141678	69	4.4	69	4.4	3R
scaffold141702	87	5.2	88	5.4	2R
scaffold14172	85	6	89	4.7	3L
scaffold141775	88	3.2	86	2.9	2L
scaffold141874	84	4.5	71	4.1	X
scaffold141924	82	5.5	92	5.3	2L
scaffold141982	68	5.1	69	4.6	X
scaffold142024	98	6.5	96	5.3	2L
scaffold142036	93	5.1	92	4.7	3R
scaffold142046	86	4.7	81	4.4	3R
scaffold142174	63	6.3	65	6.7	X
scaffold142199	86	4.8	85	5.1	3R
scaffold142236	27	2.1	9.6	1.9	2L
scaffold142259	99	5.4	99	6.1	X
scaffold142281	59	4.5	71	5.4	X
scaffold142299	84	6.7	81	6.2	3L
scaffold142318	93	6.4	93	5.8	2R
scaffold142351	63	5.4	68	6.5	3R
scaffold142390	93	5.1	88	4.6	3R
scaffold142456	86	6.6	85	5.9	3R
scaffold142487	62	4.1	62	3	2L
scaffold142512	26	3.1	7.3	2.2	2L
scaffold142520	85	6.1	89	6.4	2R
scaffold142619	98	7.1	96	6.9	3R
scaffold142673	82	6.7	85	6.1	3L
scaffold142691	87	6.3	89	5.9	3L
scaffold142704	98	6.4	96	6.6	3R
scaffold142754	90	3.8	88	4.5	2R
scaffold142775	95	5.9	94	6	2R
scaffold14280	91	9.6	93	7.5	2L
scaffold142827	74	4.6	65	3.2	3L
scaffold14283	88	22	82	18	3R
scaffold14286	90	6.1	85	4.8	2L
scaffold142872	87	5.7	87	4.9	3R
scaffold14288	52	3	55	3.3	3R
scaffold142881	88	5.4	84	3.7	2L
scaffold142915	82	7.6	83	6.1	3R
scaffold143	83	4.4	82	5.7	2R
scaffold143085	85	7	85	6.2	3R
scaffold143110	94	6.6	93	6.3	2R
scaffold143118	94	5.2	92	4.3	3R
scaffold143126	92	8.2	93	6.5	X
scaffold143140	82	4.1	75	4.9	3R
scaffold143145	69	4.2	69	4.5	3L
scaffold143268	76	4.5	73	3.8	2R
scaffold143399	68	5.2	74	5.2	3R
scaffold143429	91	6.3	84	5.7	3R
scaffold143443	77	10	71	7.3	3R
scaffold143476	57	3.6	45	1.6	2R
scaffold143609	76	5.7	72	4.8	3L
scaffold143622	85	7.8	81	6.8	3L
scaffold143743	86	5.5	82	4.7	3R
scaffold143751	72	6.5	74	5.3	3R
scaffold14381	76	5.4	81	4.4	3L
scaffold143873	74	3.7	69	3.2	2L
scaffold143889	94	6.1	85	4.7	2L
scaffold144074	63	4.5	65	4.6	3L
scaffold144090	71	4.5	69	3.9	2R
scaffold144207	90	6.5	83	6.2	X
scaffold144244	66	3.8	52	4.3	2L
scaffold144418	92	7.4	90	7.2	3L
scaffold14445	97	6.3	93	7.6	3L
scaffold144467	87	7.9	85	7.6	3L
scaffold144537	28	2.8	6.6	2.8	3R
scaffold144583	84	5.3	85	5.8	U
scaffold144695	54	4.8	56	4.3	X
scaffold144726	92	5.7	86	6.2	3R
scaffold144861	91	5.9	89	6.3	2R
scaffold144947	92	5.6	88	5.1	3R
scaffold144953	89	4.7	93	3.9	3L
scaffold144996	90	6.7	87	5.6	X
scaffold145053	64	5.5	56	5.4	2R
scaffold145135	76	5.5	77	5.8	X
scaffold14523	61	3.7	50	2.6	2R
scaffold14525	80	4.9	73	3.8	2L
scaffold145255	96	5.9	97	5.8	3R
scaffold145265	84	6.2	86	5.4	2L
scaffold145300	82	4	84	4.9	3R
scaffold14534	89	4.4	79	3.2	2R
scaffold145382	83	6.1	86	5	3L
scaffold145428	98	7	97	7.3	2L
scaffold145440	81	4.9	75	4.1	2L
scaffold14546	81	4.3	72	3.6	X
scaffold145495	77	5.9	73	5.3	3R
scaffold145521	90	3.4	77	3	3R
scaffold145524	90	6.3	89	5.1	X
scaffold145534	24	2.3	66	3.5	3R
scaffold145568	70	6	70	6.2	3L
scaffold145651	93	6.4	92	5.8	3R
scaffold145775	86	4.4	77	3.8	3L
scaffold145796	79	6.1	86	5.4	3L
scaffold145799	92	4	93	3.4	3L
scaffold145895	54	5	46	2.7	3L
scaffold1459	88	5	90	4.8	2R
scaffold14594	82	5.3	86	5.6	3L
scaffold145945	66	4.8	54	4.2	3R
scaffold145956	81	7.1	78	6.9	3R
scaffold145961	78	4.5	76	3.5	2R
scaffold146055	80	4.7	72	3.6	2R
scaffold146063	59	4	66	3.4	X
scaffold146091	70	4.8	73	5.4	3L
scaffold146100	81	5.3	81	5	2R
scaffold146138	65	3.9	60	3.7	3L
scaffold146147	78	4.1	80	4.2	2R
scaffold14616	97	7.5	96	7.4	X
scaffold14617	28	3.3	79	4.4	3R
scaffold146193	93	5.8	94	7.1	4
scaffold146372	75	3.3	82	3.2	2R
scaffold146384	95	8.1	97	7.5	2R
scaffold146455	85	6.4	85	5.5	2R
scaffold14647	74	6.6	72	5.8	3L
scaffold146566	80	4.5	68	3.6	3L
scaffold146568	75	2.6	80	1.8	3R
scaffold146590	23	2.9	21	3.3	2R
scaffold146596	94	6.7	90	5.6	X
scaffold146603	91	4.6	91	4.7	X
scaffold146646	91	5	89	4.7	2R
scaffold146673	86	4.8	83	3.5	3L
scaffold146740	88	6.9	93	6.4	2R
scaffold146787	81	5.2	81	6.2	3R
scaffold146819	41	2.9	35	2.2	2L
scaffold146887	43	3.8	35	3.2	X
scaffold146916	79	5.1	76	5.3	2L
scaffold146945	97	7	98	6.4	2L
scaffold146952	86	5	85	4.5	2R
scaffold146975	74	5.8	75	5.3	3R
scaffold147076	98	7	98	6.1	2R
scaffold147113	96	5.3	96	4.6	3R
scaffold147179	63	4.7	61	3.7	X
scaffold147197	28	5.2	36	4.1	X
scaffold147291	85	5.5	82	5.3	X
scaffold147303	55	4.1	56	5.3	2R
scaffold147423	71	5.5	68	4.8	2L
scaffold147568	90	7.5	88	7.4	3L
scaffold147594	96	6.5	94	7	2L
scaffold147617	86	6.5	83	5.6	2L
scaffold147682	97	7.9	97	6.7	X
scaffold147714	80	4.7	68	5.6	2L
scaffold147721	94	6.7	93	7	2L
scaffold147749	78	5.5	77	4.5	3R
scaffold147765	87	6.8	88	6.9	2L
scaffold147829	58	3.6	48	4.6	X
scaffold147841	97	3.7	85	3	2L
scaffold14786	74	4.2	85	5.1	3R
scaffold147873	78	5.3	72	5	3R
scaffold147890	80	4.3	81	3.6	2R
scaffold147920	63	4.8	78	6.4	3L
scaffold14798	88	7	88	5.9	3L
scaffold14804	56	3.5	42	3	3R
scaffold148069	79	8	90	4.9	3R
scaffold148079	92	7.1	88	6.8	2R
scaffold148129	94	6.1	88	4.5	2R
scaffold14817	83	5.2	87	4.6	2R
scaffold14818	76	5.8	76	5.3	3R
scaffold148262	98	8	100	6.7	3L
scaffold148275	61	15	62	13	2L
scaffold148315	84	6	86	5.3	U
scaffold148390	74	5.2	74	6.2	3R
scaffold148436	62	4.5	71	4.4	3R
scaffold14851	75	4	67	3.7	2L
scaffold148532	77	5	69	4.5	X
scaffold14856	76	4.9	78	5.2	2L
scaffold148600	86	5.8	84	5.6	2R
scaffold148678	96	5.7	93	2.7	2R
scaffold148683	67	3	65	2.5	3R
scaffold14872	88	5.6	86	4.9	2R
scaffold148740	93	5.4	92	6.1	U
scaffold14876	87	5.2	83	4.4	3L
scaffold148838	98	6.8	96	6.5	2R
scaffold148842	87	5.7	84	5.2	3R
scaffold148865	85	5.4	82	6	2L
scaffold14887	94	5.6	89	5.7	2R
scaffold14891	82	7.1	83	6.9	X
scaffold148945	63	2.2	62	2	3L
scaffold149018	95	6.7	94	5.9	3R
scaffold149074	70	5.1	65	5.2	3R
scaffold149080	96	6.6	96	6.5	2L
scaffold149116	96	5.4	93	5.3	2R
scaffold149126	83	4.5	73	3.2	3R
scaffold149147	95	5.9	95	5.2	3R
scaffold149207	85	5.9	85	5.4	X
scaffold14927	72	6.3	73	6.8	3R
scaffold149330	88	3.8	90	3.4	X
scaffold149332	92	7.6	91	6.6	3R
scaffold14945	88	6.5	87	5.9	2L
scaffold14949	84	4.2	89	3.8	3R
scaffold149636	94	4.6	94	3.8	X
scaffold149664	73	4.8	71	4.3	2L
scaffold149680	88	8.2	92	6.8	3R
scaffold149700	86	6.8	87	5.5	3R
scaffold149743	48	4	10	1.6	3R
scaffold149805	91	4.6	80	3.8	2L
scaffold149817	48	3.3	35	4.3	3R
scaffold14983	87	5.3	85	5	3R
scaffold14985	93	5.2	87	5.4	3R
scaffold149964	71	4.3	66	3	X
scaffold150054	97	6.1	96	5.1	3L
scaffold150066	85	7.1	82	6.3	3L
scaffold150096	100	8.1	98	6.9	2R
scaffold150202	77	4.7	80	3.4	2R
scaffold150218	69	6.1	64	4.8	3R
scaffold150266	55	3.7	43	2.7	3R
scaffold150289	42	3.4	44	5.4	X
scaffold15029	87	6.9	84	7	3L
scaffold150292	74	3.8	72	3	2R
scaffold15032	88	5.5	86	5.7	3R
scaffold15044	97	6.7	97	6.3	3R
scaffold150509	64	6.3	61	4.1	X
scaffold150534	98	6.3	98	7.2	X
scaffold150561	94	6	93	6.4	2L
scaffold150574	91	4.7	80	4.2	3L
scaffold150615	69	5.7	64	4.6	3L
scaffold150619	79	6.3	71	4.8	3L
scaffold150644	83	6.5	84	5.1	X
scaffold15071	84	5.8	81	5.7	2L
scaffold150720	85	5.6	81	5.2	3L
scaffold150819	82	4.8	86	3.3	2L
scaffold1510	87	6.4	81	5.6	X
scaffold151046	31	3.9	25	4.7	3L
scaffold151082	50	2.9	66	4.8	2L
scaffold151108	67	3.5	69	3.8	3R
scaffold151148	90	5.8	86	5.1	2L
scaffold151159	64	5.4	69	6.3	3R
scaffold15122	84	5.9	82	6.3	X
scaffold151236	89	7.5	88	7.4	X
scaffold151289	70	5.7	69	5.7	3R
scaffold151299	65	4	61	5.5	2L
scaffold1513	76	5.5	70	4.4	3R
scaffold151306	74	5.2	76	4.7	3L
scaffold151363	67	4.8	63	4	3L
scaffold15137	97	5.2	87	4	X
scaffold151390	90	5.7	89	5.1	3R
scaffold151493	92	4.3	92	4.1	3R
scaffold151589	71	5.5	70	4.5	2L
scaffold151648	95	6.6	93	6.1	3L
scaffold15168	82	4.7	79	4.7	3L
scaffold151683	91	6.5	90	5.9	2R
scaffold151763	93	7	89	7	3L
scaffold151790	68	5.9	30	4.3	3L
scaffold151864	86	4.5	85	3.9	2L
scaffold151898	95	7.3	95	5.6	3R
scaffold152002	74	4.5	67	5.4	3L
scaffold152108	70	4.4	74	4.7	X
scaffold152136	72	6	69	4.3	3R
scaffold152170	96	7.3	96	8.1	X
scaffold152228	86	3.2	84	4.8	2R
scaffold152246	97	7	94	4.9	3R
scaffold152280	71	4.5	64	3.9	2L
scaffold152360	96	4.7	88	4.3	2R
scaffold152550	87	6.7	90	5.3	2R
scaffold152689	90	6	90	5.3	2R
scaffold15270	78	5.7	82	4.2	3R
scaffold152728	88	4.9	90	4.6	2R
scaffold15273	83	4.7	82	5	2R
scaffold15279	90	6.1	93	5.4	3R
scaffold152839	96	3.9	93	3.9	3R
scaffold152853	82	3.7	79	3.3	2L
scaffold15300	89	6	90	6.2	3R
scaffold153015	86	7.1	86	5.9	U
scaffold153193	89	6.7	85	5.8	2L
scaffold153315	73	7.2	73	6.3	2R
scaffold153354	57	4.2	61	4.7	2R
scaffold153370	58	4.1	55	2.3	3R
scaffold153376	79	3.2	82	3.1	2R
scaffold153435	54	4.5	50	4.9	2L
scaffold153446	54	3	38	2.6	3L
scaffold153477	87	4.1	86	3.2	X
scaffold153528	35	3.7	31	4.3	2R
scaffold153642	85	8.6	81	6.4	4
scaffold15367	76	5.9	76	4.2	2R
scaffold153826	99	7.8	93	6.9	3R
scaffold153866	81	6	76	6	2R
scaffold153941	77	4.5	66	4.1	3L
scaffold154065	95	6.5	96	7.2	X
scaffold154080	90	6.4	90	5.5	3R
scaffold154098	51	2.7	46	2.7	3L
scaffold154108	84	4.1	83	3.9	2L
scaffold15414	96	8.2	96	7	2L
scaffold154225	73	4.2	79	3.9	2R
scaffold154356	86	5.9	85	5.4	3L
scaffold15447	64	5.7	62	5.7	2R
scaffold154616	80	4.3	77	4.2	2L
scaffold154640	93	5.5	95	5.7	3R
scaffold154809	77	5.5	74	5.5	2L
scaffold154832	91	5	92	4.3	3R
scaffold154843	92	5.9	95	6	3R
scaffold154845	90	6.7	90	6.3	3L
scaffold154855	99	6.7	97	6.1	3L
scaffold154927	80	5.1	81	5.4	2L
scaffold15503	91	9.6	93	8.5	X
scaffold155110	83	2.9	78	2.9	3R
scaffold155155	63	3.2	56	3.3	2R
scaffold155186	52	4.2	38	2.9	2R
scaffold15523	97	6.7	90	6	3L
scaffold155296	98	8.9	99	7.1	3L
scaffold155327	94	5.5	92	4.8	3R
scaffold155331	39	3.7	79	3.4	X
scaffold155345	83	6.2	82	4.6	2L
scaffold155346	70	5.4	79	4.8	2R
scaffold155382	77	3.5	68	3.1	2R
scaffold155399	82	6.1	82	7	2R
scaffold155417	92	6.1	88	5.2	2R
scaffold155425	86	4.5	83	3.9	3L
scaffold155536	75	4.4	66	5.1	3L
scaffold155634	50	4.6	54	5	3R
scaffold155749	58	7.2	57	5.8	3R
scaffold155780	53	2.4	51	2.2	3R
scaffold155876	63	4.6	63	4.9	3L
scaffold155895	49	6.8	47	5.9	X
scaffold15590	84	8.3	84	6.7	2L
scaffold155960	78	6.4	78	6.8	X
scaffold156019	87	3.8	84	3.8	X
scaffold15611	90	5.2	88	5.1	3L
scaffold156138	89	6.4	89	6	3R
scaffold15614	78	5.1	76	5.5	3L
scaffold156169	81	4.8	79	3.6	3L
scaffold156226	54	3.7	36	3	3R
scaffold15626	88	6.3	88	5.5	3L
scaffold15638	90	4.3	91	3.9	2R
scaffold156381	48	4.1	48	3.4	2R
scaffold156524	95	6	98	4.8	2L
scaffold156577	84	5.6	84	5.3	3L
scaffold156586	86	5.1	79	3.9	X
scaffold15666	96	6.2	91	5.4	2L
scaffold156666	90	4.9	76	4.2	X
scaffold156702	68	4.9	54	4.3	3L
scaffold156766	82	4.8	74	5.3	3L
scaffold15681	97	6.8	97	6.5	2L
scaffold156831	97	7.4	94	7.8	2L
scaffold156861	92	5.3	89	5.5	2L
scaffold156868	94	5.5	96	5	3L
scaffold156871	28	2	29	2.2	3L
scaffold156905	93	6	91	5.4	X
scaffold15695	27	3	40	1.8	3R
scaffold156977	64	5.4	67	4.3	X
scaffold157047	56	34	54	31	3R
scaffold157055	90	7.9	91	6.7	2L
scaffold157135	85	6.8	85	6.8	2R
scaffold157189	84	5.6	85	4.6	2L
scaffold157194	93	6.4	91	4.4	3R
scaffold15728	94	5.1	94	5.2	3R
scaffold157313	86	4.1	87	4.3	2L
scaffold157407	91	7.2	92	6.1	3R
scaffold15743	80	4.3	83	4.2	2R
scaffold157451	84	5	86	4.9	U
scaffold157454	78	3.7	75	3.5	X
scaffold15754	93	6.5	90	4.8	3R
scaffold157552	75	7.6	67	6.6	3R
scaffold157595	95	6	93	4.9	2L
scaffold157600	61	3.9	48	3	3R
scaffold157608	89	4.7	90	4.6	2L
scaffold157665	79	5.1	80	4.3	3L
scaffold15776	88	6.1	88	5.7	X
scaffold157863	75	5.3	64	4.4	X
scaffold157897	90	4.5	90	5.5	2R
scaffold157957	94	5.6	94	5.3	X
scaffold158135	31	2.4	22	2.1	3R
scaffold158147	69	2.4	48	2.3	3L
scaffold158190	82	4.5	76	4.7	2L
scaffold158198	72	4.3	74	3.9	3R
scaffold158200	96	6.1	90	4.8	3R
scaffold15831	94	7.1	94	6.3	2R
scaffold158315	86	4.9	85	5.4	3L
scaffold158417	86	4.8	89	5.3	2L
scaffold158503	32	3.1	74	3.6	X
scaffold158659	82	3.6	79	3	2L
scaffold15867	82	6	81	4.2	2R
scaffold158705	88	4.6	87	4	3L
scaffold158759	97	5.7	98	6.1	3L
scaffold158819	76	4.4	76	4.1	X
scaffold158877	65	3.9	58	3.7	2R
scaffold15894	95	5	92	6.3	2R
scaffold158942	88	7	86	6.5	X
scaffold158959	94	8.5	94	7.3	3R
scaffold159015	84	5.8	74	4.8	2L
scaffold159120	92	5.7	92	4.9	X
scaffold15914	86	6.9	86	6.4	X
scaffold15922	84	5.3	85	4.7	2L
scaffold159229	69	4.1	67	5.7	3R
scaffold159294	91	5.6	91	5.2	X
scaffold159325	81	13	77	12	2L
scaffold159474	69	2.8	59	4.1	3R
scaffold15954	91	6.8	89	6.7	3R
scaffold159600	71	4	66	3.4	3R
scaffold15963	93	6	90	5.3	2R
scaffold159723	92	4.2	93	3.4	2R
scaffold159839	88	5.3	87	5.9	2L
scaffold159842	83	7.3	84	5.3	2L
scaffold159864	33	2.3	31	2.6	3L
scaffold159924	86	5.3	90	4.6	2L
scaffold159936	84	6.9	78	6.2	3R
scaffold160028	87	14	89	14	3R
scaffold160090	93	7.4	92	7.2	2R
scaffold160162	71	5.2	67	4.6	X
scaffold160171	81	5.5	77	4.9	3R
scaffold16023	92	4.5	88	5.3	3R
scaffold160259	72	4	76	4.3	3R
scaffold160312	76	3.8	75	4.3	3L
scaffold160359	80	5.4	77	5.4	3L
scaffold16039	67	5.1	63	4	X
scaffold16054	84	6.3	86	5.3	3L
scaffold160647	98	6.5	92	6.6	3L
scaffold160656	68	3.2	67	2.8	3R
scaffold160711	91	3.4	96	3.9	3L
scaffold160812	90	5.1	83	6	3L
scaffold160818	95	6.5	92	6.8	X
scaffold160880	93	7.9	94	7.2	2R
scaffold160911	88	6.6	85	6.3	X
scaffold16092	91	6.2	93	6.2	3L
scaffold16095	91	6.3	92	5.8	2L
scaffold160979	76	4.4	70	5.1	2L
scaffold161000	75	4.4	64	3.1	2L
scaffold161034	98	7.9	97	7.6	3L
scaffold16105	94	5.5	92	4.7	3R
scaffold161180	89	7.3	92	7.6	3R
scaffold161215	79	5.6	74	5.1	3L
scaffold161338	83	4.6	85	4.3	X
scaffold161449	45	6	24	3.7	2R
scaffold161501	45	2.6	36	2.2	2R
scaffold161544	96	4.2	90	5.1	2L
scaffold16164	78	6.9	81	7.2	3R
scaffold161699	90	5.2	89	5.3	X
scaffold161723	62	5	46	4.6	3R
scaffold161774	88	6	87	4.7	2L
scaffold161808	26	3.1	20	2.4	X
scaffold161847	77	6.1	71	4.9	3R
scaffold161911	97	6.7	89	4.2	2L
scaffold161967	91	5.5	84	4.1	2R
scaffold162033	35	3.5	27	3.6	2R
scaffold162073	86	4.3	80	4.4	X
scaffold162111	42	3.2	41	2.8	3R
scaffold162259	92	5.8	94	6.6	X
scaffold16227	95	6.9	94	5.4	2L
scaffold16229	87	5.4	85	5.6	2R
scaffold162291	90	5.1	87	3.9	2L
scaffold162299	60	3.7	41	2.4	3L
scaffold162345	86	6.4	86	6.4	3R
scaffold162655	71	4.3	81	3.9	3R
scaffold162682	91	5.5	88	5.5	3R
scaffold162798	61	4.2	64	4.8	X
scaffold162814	94	6.4	88	6.9	X
scaffold162845	95	6.6	94	6.3	3L
scaffold163111	90	3.7	86	3.9	2R
scaffold163171	93	5.9	93	4.4	2R
scaffold16322	84	4.7	90	4.3	2R
scaffold163360	97	6	95	6	3L
scaffold16341	68	4.1	62	3.7	2L
scaffold163547	52	2.8	59	2.8	2R
scaffold16355	91	6.6	92	6.1	2L
scaffold163572	86	6.7	81	5.4	X
scaffold163587	93	4.6	90	5.2	2R
scaffold16372	82	4.4	84	4.1	2R
scaffold16373	83	4.7	82	3.7	2L
scaffold163774	89	5.1	93	4.8	2R
scaffold163784	94	5.8	92	5.7	2L
scaffold163811	86	4.5	86	4.1	3L
scaffold163834	93	6.7	93	6.4	3R
scaffold163840	86	4.4	85	4.3	3R
scaffold163872	70	3.6	74	3.9	3R
scaffold163930	89	6.2	87	4.6	X
scaffold163972	62	3.3	76	4.9	3R
scaffold164080	74	5.5	79	5.9	3L
scaffold164189	94	6.2	95	5.6	X
scaffold164206	50	3.5	48	3.7	3L
scaffold164269	85	2.8	80	3.6	2L
scaffold164325	37	3.7	28	3.7	2L
scaffold164327	96	6	95	5.4	2R
scaffold16445	84	6.3	85	4.5	X
scaffold164493	85	4.3	77	3.4	X
scaffold164507	89	6.3	86	4.4	2L
scaffold164528	96	5.7	95	4.8	X
scaffold164593	89	7.3	87	7.7	2R
scaffold164665	57	3.4	65	3.8	2R
scaffold164694	56	3.6	50	1.7	2L
scaffold164884	42	3.1	49	2	3R
scaffold164935	93	5.7	94	4.7	2L
scaffold164977	81	6	92	5.9	3L
scaffold165047	85	5.5	87	5.4	2L
scaffold16507	51	4.1	46	3.2	3R
scaffold165071	99	7.3	97	5.3	3R
scaffold165242	88	5.8	92	6	3L
scaffold165244	91	5.3	93	4.7	3L
scaffold165284	82	6.8	81	5.3	3L
scaffold165297	86	5.8	85	5.8	X
scaffold16533	96	6	93	6	3L
scaffold165361	91	5.4	92	4.9	3R
scaffold16538	73	4.9	74	6.6	3R
scaffold165467	99	5.6	95	6	3R
scaffold16548	91	6.1	89	5.3	3L
scaffold165550	88	5.4	78	4.9	2R
scaffold165673	82	5.2	84	5.6	3L
scaffold16571	85	5.3	93	4.7	3R
scaffold165749	92	4.8	82	4.1	X
scaffold165768	32	2.8	31	3.2	2R
scaffold165792	87	4.2	78	3.1	2R
scaffold1658	96	6.1	92	5.5	3L
scaffold165846	97	5.8	96	5.3	2L
scaffold165851	94	5.8	93	6.6	2R
scaffold165902	97	7.1	96	6.8	2R
scaffold165941	94	6.8	93	6.4	3R
scaffold166058	93	5.9	93	5.5	2L
scaffold166060	82	4.2	81	4.8	2L
scaffold166093	73	4.9	75	4.1	2R
scaffold16617	95	6.1	93	6.1	X
scaffold166173	64	4.1	73	4.3	2R
scaffold166209	73	4.2	90	4.7	3R
scaffold166220	75	4.4	74	5.3	2R
scaffold166244	83	5.7	80	5.5	3L
scaffold16628	66	4.4	54	3.5	X
scaffold166282	87	5	87	5.8	3R
scaffold166592	70	3.3	56	3.4	3R
scaffold166598	63	6	59	4.9	2L
scaffold166628	45	3.9	39	2.8	2R
scaffold166686	80	6.4	80	6	X
scaffold166720	80	6.2	83	6.2	2R
scaffold166780	4.6	3.2	27	3.4	X
scaffold166781	96	5.1	85	5	3L
scaffold166879	75	4.8	66	4.3	2L
scaffold166924	97	6.4	95	5.3	2R
scaffold166943	82	5.5	83	4.6	2R
scaffold167143	89	7	93	6.3	3R
scaffold1672	91	6.6	91	5.6	3L
scaffold167210	50	2.3	41	2.8	3L
scaffold167213	51	4.4	49	2.5	3R
scaffold16737	44	3.6	41	2.2	3R
scaffold167456	78	3.4	81	6.6	3R
scaffold167462	72	5.4	69	5.2	3R
scaffold1675	95	7.1	95	6.4	2L
scaffold167546	81	5.4	81	5	3L
scaffold167589	92	160	84	170	2R
scaffold167661	76	4.1	71	3.4	2L
scaffold167697	40	2.2	74	2	3L
scaffold167706	90	5.8	84	4.4	3R
scaffold167831	73	7.3	74	6.3	4
scaffold167969	88	4.5	87	4.4	2R
scaffold167991	96	6.6	96	6.2	2L
scaffold168015	72	4	66	3.7	2L
scaffold168033	93	6.2	93	5.6	X
scaffold16804	84	4.6	80	3.8	2L
scaffold168044	94	5.1	93	5.1	2R
scaffold168125	68	3.7	61	3	2L
scaffold168164	90	6.5	88	6.7	3R
scaffold168207	86	5	79	4.4	3L
scaffold168245	37	2.5	32	4.6	2R
scaffold168360	85	4.9	75	4.4	X
scaffold168361	64	3.2	61	4.2	3L
scaffold168418	81	3.8	78	3.6	2L
scaffold16848	82	5.4	82	5.2	X
scaffold168585	70	2.2	82	2	2R
scaffold168645	74	4.1	71	3.1	2L
scaffold168678	98	4.1	86	4.5	3L
scaffold1687	39	4.7	32	3.2	3R
scaffold168744	75	4.7	70	3.4	2R
scaffold168814	74	5.1	76	4.9	3L
scaffold168816	56	3.6	42	3	3R
scaffold168834	75	4.4	76	3.8	2R
scaffold16892	89	6.3	79	5.4	2R
scaffold168930	93	5.3	91	4.2	2R
scaffold168964	64	5.3	64	4.1	2L
scaffold169079	32	4.4	48	2.7	X
scaffold169144	81	5.4	77	4.1	2R
scaffold169164	84	6.5	83	4.9	3L
scaffold169238	61	4.4	62	3.2	3L
scaffold16930	86	5.1	89	4.1	X
scaffold169456	58	3.6	62	2.8	X
scaffold169483	85	4.3	73	2.6	X
scaffold169658	30	6.9	30	5	3R
scaffold169660	78	4.2	70	3.3	2R
scaffold169826	96	5.3	91	5.9	2L
scaffold169852	63	4.4	65	4	2R
scaffold169905	82	5.9	85	6.1	X
scaffold169914	86	5	85	5	3L
scaffold169963	76	6.4	75	6	X
scaffold170009	95	4.4	82	4.2	3L
scaffold1701	79	4.1	71	4.5	2L
scaffold170125	81	4.7	83	5	3L
scaffold170140	71	6.4	76	7.3	3R
scaffold170171	61	3.5	74	3.3	X
scaffold170241	83	5.8	80	5.7	3L
scaffold170313	79	4.3	86	4.5	X
scaffold170346	75	4.3	64	2.9	3R
scaffold170431	96	6.9	95	6.5	2R
scaffold170444	74	5.5	77	5.6	2R
scaffold170566	61	4	71	4.1	X
scaffold170613	83	6.1	72	5.4	3L
scaffold170772	91	7.6	93	5.1	3R
scaffold17093	87	6.5	84	5.1	2L
scaffold171286	77	3.1	72	2.7	3L
scaffold1713	64	6.1	62	4.9	3L
scaffold171409	78	6.7	81	5.2	3L
scaffold171536	72	3.7	67	3.7	2R
scaffold171680	91	5.8	94	5.3	2R
scaffold171686	53	5.3	48	3.6	2L
scaffold17180	78	8.4	77	7.9	3R
scaffold171805	83	4.2	78	3.3	3R
scaffold171883	83	3.7	82	3.9	3L
scaffold172042	91	4.4	86	3.4	3L
scaffold172067	80	3.1	85	2.3	2R
scaffold172141	94	6.2	93	6.3	X
scaffold172177	86	4.6	76	4.8	3R
scaffold172204	84	7.1	84	7	3R
scaffold172243	87	6.3	90	5.1	2L
scaffold172354	77	5.3	91	4.5	2R
scaffold17237	90	7.2	87	6.1	2L
scaffold1724	64	5.3	63	5.3	3L
scaffold172443	64	4.7	64	4	3L
scaffold172485	62	3.4	69	4.1	3R
scaffold172577	82	7.5	81	6.7	3R
scaffold172628	75	3.7	78	4.2	2L
scaffold172636	88	3.6	76	3.1	X
scaffold172685	26	4	21	3.6	2R
scaffold172788	97	6.7	94	7.6	2L
scaffold172818	88	4.9	82	4.4	X
scaffold17299	79	5.1	80	6	3L
scaffold172991	97	4.3	91	4.7	3R
scaffold172996	52	3.8	47	2.8	X
scaffold173036	59	4.2	61	4.1	2R
scaffold17307	91	4.7	82	3.8	2L
scaffold173118	99	6.5	94	6.1	3R
scaffold173154	63	5.4	58	3.9	2R
scaffold173156	94	5.9	95	5.7	2L
scaffold173382	61	9.2	60	8.6	3L
scaffold173384	74	5.5	79	5.1	2R
scaffold173391	83	4.7	81	4.4	3R
scaffold173444	90	5.3	95	5.7	2L
scaffold173550	100	7.8	99	9.9	2R
scaffold173624	87	6	82	4.4	3R
scaffold173656	80	4.7	76	4	2R
scaffold173672	69	2.6	64	2.5	3R
scaffold173820	90	6.5	91	5.9	2L
scaffold173909	96	4.4	95	4.7	2L
scaffold173947	87	7.7	87	7.2	3L
scaffold173987	97	4.1	91	4.1	2R
scaffold174006	90	5.5	91	4.7	3L
scaffold174053	71	5.1	70	4	2L
scaffold174177	95	6.4	94	6	3L
scaffold17419	80	4.9	82	6.9	3R
scaffold174332	90	5.6	89	5.8	3R
scaffold17437	98	4	92	4.8	X
scaffold174400	51	3.6	42	3.5	X
scaffold17443	90	4.6	88	6	3R
scaffold174576	84	6	82	3.8	3R
scaffold174596	98	6.9	96	5.7	3R
scaffold174673	78	6.8	77	6.9	3R
scaffold174786	95	6.1	95	5.6	2R
scaffold174825	61	5.5	59	4.7	3L
scaffold17484	90	6.8	90	5.5	2L
scaffold17491	87	6.2	88	5.9	3R
scaffold174980	88	6	83	5	3R
scaffold175081	11	2.1	13	3.4	2R
scaffold175195	55	6.2	57	6.7	2L
scaffold175207	80	6.9	75	4.6	3L
scaffold175212	77	6.5	75	6.8	2L
scaffold17527	88	6.6	88	6.2	2R
scaffold175400	93	6	92	4.9	3R
scaffold175422	87	5.7	84	5.5	3L
scaffold1755	79	4.7	77	3.6	3R
scaffold175552	66	3.4	59	2.9	2R
scaffold175597	76	6.8	80	6.7	3L
scaffold17561	74	6	73	5.6	X
scaffold175668	97	4	95	4.6	X
scaffold175752	97	5.7	93	5.5	U
scaffold175860	92	6.3	92	5.5	3R
scaffold175888	99	6.2	97	4.8	2R
scaffold175938	91	5.3	92	5.1	2L
scaffold17596	85	6.8	88	5	3R
scaffold175973	96	5	91	4	3R
scaffold175978	80	4.8	81	4.5	2L
scaffold175990	54	4.1	30	2.3	X
scaffold176056	95	6.9	96	6.6	2L
scaffold176079	86	5.6	84	4.2	2L
scaffold1761	70	5.3	66	5.9	X
scaffold176120	95	5.2	94	5.1	3R
scaffold176150	81	4.9	85	4.8	2R
scaffold176210	89	3.3	90	4.1	3R
scaffold176216	68	3.6	66	4.7	3L
scaffold176273	96	5	89	5.2	3L
scaffold176299	71	4.9	70	4.3	2L
scaffold176307	63	3.4	64	3.9	2L
scaffold176456	91	7.3	90	6.4	3L
scaffold176534	95	7	96	5.9	2R
scaffold176553	28	2.4	17	1.2	X
scaffold176556	80	4.1	71	2.5	2L
scaffold176651	78	5.6	77	5.7	2L
scaffold176787	88	5.3	88	4.4	3R
scaffold176825	95	5.6	92	4.9	X
scaffold176839	96	5.2	97	5.5	3R
scaffold176977	75	5.6	76	5.7	3L
scaffold177024	66	6.1	76	5.8	3L
[truncated: 5,183 more rows]

## Sheet: C.trivittatus
Scaffold	Fper	Fcov	Mper	Mcov	chrom
scaffold10003	63	7.2	55	5.9	3R
scaffold10033	58	4	74	4.7	3R
scaffold10042	0	nan	4.5	1	X
scaffold10046	76	9.9	72	4.5	3R
scaffold10050	96	7.5	90	4.8	3R
scaffold1006	95	9	78	2.8	3R
scaffold10067	89	8.5	84	4.8	2L
scaffold1007	99	8.9	96	6.1	U
scaffold10089	81	10	78	5.1	U
scaffold1009	58	6.9	52	5.7	U
scaffold1010	58	5.1	45	3.3	2R
scaffold10104	46	3.7	25	1.4	2L
scaffold10128	85	6.4	79	5.1	3R
scaffold10131	59	5.5	30	1.8	2L
scaffold10132	88	7.3	73	4.2	3R
scaffold10143	46	3.7	41	2.7	U
scaffold10150	86	5.2	87	5.1	3L
scaffold10170	94	6.5	91	5.1	2L
scaffold10179	94	4.7	88	4.6	3L
scaffold1018	85	7.7	86	5.7	U
scaffold10199	67	3.7	66	3.4	3L
scaffold1020	86	12	80	4.7	2R
scaffold10204	69	3.6	50	2.4	3R
scaffold10210	72	9.2	66	4.5	2R
scaffold10228	83	7.7	75	4.1	2R
scaffold10253	53	7.4	51	4.8	2L
scaffold10259	88	8	85	5.9	3L
scaffold10274	95	12	89	3.8	U
scaffold10276	69	7.9	69	4.3	2R
scaffold10280	88	12	41	2.4	3L
scaffold10304	81	5.9	79	4.4	3R
scaffold10316	91	8.3	89	5.4	3R
scaffold10323	87	5.8	82	5.7	3L
scaffold1034	76	6	71	5.1	3L
scaffold10351	73	8.2	61	3.3	2R
scaffold10357	26	2.3	22	1.7	3L
scaffold10358	72	9.2	70	4.5	3R
scaffold10392	82	7.2	71	6.6	3R
scaffold10409	19	8.6	20	1.5	U
scaffold10415	99	9.7	89	3.9	X
scaffold10417	86	6	70	2.7	U
scaffold10418	83	4.8	78	5.1	X
scaffold10434	95	6.1	91	5.4	3R
scaffold10435	58	5.1	37	3.2	3R
scaffold10480	100	14	87	2.4	3L
scaffold1049	93	12	94	5.7	2R
scaffold10502	78	7.3	78	5.2	3R
scaffold10506	100	12	99	7.8	2R
scaffold10515	87	7.7	87	4.2	3R
scaffold10519	89	7.9	83	3.5	3L
scaffold10525	93	9.6	84	4.4	3R
scaffold10540	63	7.8	52	4	3R
scaffold10546	65	12	59	9	X
scaffold10548	51	4.8	20	2	3L
scaffold10573	76	7.7	69	5.1	2L
scaffold1058	42	3.8	39	4.9	2L
scaffold10616	91	8.2	80	4	3L
scaffold1062	89	8.4	83	5.6	2L
scaffold10622	87	3.6	61	4.3	2R
scaffold10637	80	8.3	63	3	3R
scaffold10643	77	6.8	67	3.9	3L
scaffold10669	70	7.4	67	4.2	3L
scaffold10705	76	5.6	67	3.9	3L
scaffold10718	55	8.5	52	2.3	2R
scaffold1072	76	8.4	69	4.5	X
scaffold10723	81	4.7	76	3.9	2R
scaffold10731	96	6	95	3.8	3L
scaffold10733	72	5.1	72	3.8	2L
scaffold10739	93	8	96	6.1	3R
scaffold1074	90	10	81	3.7	2L
scaffold10741	95	7.1	88	4	X
scaffold10763	99	8.1	98	6.9	2R
scaffold10793	84	8.1	72	4.2	3L
scaffold1082	98	12	75	3.6	2R
scaffold10827	96	8.7	95	5.9	U
scaffold10829	90	9	88	5.5	3R
scaffold1084	20	3.3	26	2.8	2L
scaffold10858	80	6.6	79	4.9	X
scaffold10859	71	8.8	67	3.3	2R
scaffold10864	27	3.6	26	2.7	3R
scaffold10869	76	12	74	10	3R
scaffold10879	67	6.4	62	5.5	2R
scaffold10890	83	8.8	48	2.3	X
scaffold10916	15	5.5	13	2.4	X
scaffold10982	85	6.8	80	4.7	X
scaffold10992	87	6.3	81	3.7	X
scaffold1100	94	8.2	87	4.9	U
scaffold11013	70	5.2	71	4.2	3L
scaffold11038	52	4.7	42	2.7	2L
scaffold11046	85	5.3	85	3.6	3L
scaffold11048	83	8.2	83	5.2	3R
scaffold1105	90	6.7	85	4.8	4
scaffold11056	89	7.8	81	3.9	2L
scaffold11062	56	8.4	58	5.4	3L
scaffold11093	76	13	65	5.2	2R
scaffold1110	87	13	76	4.1	3R
scaffold11121	81	5.1	73	2.7	3R
scaffold11137	68	12	64	4.5	2R
scaffold11163	22	4.2	15	1.9	2R
scaffold11170	86	7	87	5.8	2R
scaffold11171	41	4	36	3.2	U
scaffold11174	89	9.8	88	10	3L
scaffold11183	98	7.9	95	6.1	2R
scaffold11187	78	7	75	4.9	2L
scaffold1121	91	6.6	83	4.3	X
scaffold11218	55	5	55	4.9	2L
scaffold11230	97	8	98	5.9	3R
scaffold11244	73	8.8	60	3.9	3L
scaffold11255	29	4.2	16	2	3L
scaffold11268	64	5.5	59	3.6	2L
scaffold11278	94	8.7	91	5.7	3L
scaffold11293	51	6.1	31	3.3	3L
scaffold11305	68	6.8	62	6.1	3R
scaffold11308	44	3.3	43	2.9	3L
scaffold11310	94	13	87	3.1	3L
scaffold11323	27	3.6	4.9	1	2R
scaffold11331	86	3.8	87	4.8	2R
scaffold11351	86	6.9	76	3.4	3L
scaffold11358	92	12	88	4.8	3R
scaffold1139	94	12	92	5.5	2R
scaffold11441	14	4.8	15	2	2R
scaffold11449	77	5.4	66	3.1	X
scaffold11469	88	10	84	4.8	3L
scaffold11477	79	7.4	78	4.8	3L
scaffold11496	83	3.1	38	1.7	3L
scaffold11502	43	5	40	3.4	2L
scaffold11505	92	6.4	92	5	3R
scaffold11514	81	7.5	78	5.3	3L
scaffold11527	59	10	64	7.9	U
scaffold11540	94	8.8	92	5.9	X
scaffold11565	88	14	84	7	3R
scaffold11567	81	8	83	5.1	3R
scaffold11575	54	3.7	59	2.9	U
scaffold1158	72	7.6	60	4.6	2L
scaffold11596	84	7.3	79	3.1	3L
scaffold1160	66	5	26	1.6	X
scaffold11607	98	12	85	3.4	3R
scaffold11620	87	8.7	85	7.3	2R
scaffold11648	73	9.1	63	3.6	2L
scaffold1165	82	12	75	4.4	U
scaffold11650	35	3.8	21	2.3	2R
scaffold11655	93	10	91	6.4	3R
scaffold11667	77	4.9	79	6.2	X
scaffold11669	87	11	80	4.7	3R
scaffold1168	82	7.9	77	3.7	3L
scaffold11693	44	5	43	3.4	3L
scaffold11697	90	9.9	91	5.9	X
scaffold11701	49	5.5	35	3	2R
scaffold11707	76	9.1	69	4.1	3L
scaffold11715	80	7.2	68	4.3	3L
scaffold11716	92	7.1	91	5.8	3L
scaffold11737	91	9.5	89	5.2	X
scaffold11741	95	15	92	6.4	3L
scaffold11750	45	4.3	24	1.5	2L
scaffold1177	55	7	41	2.4	2L
scaffold11771	81	10	66	5.3	U
scaffold11778	90	5.7	93	5.2	U
scaffold1180	84	11	84	7.8	U
scaffold11806	70	6.1	67	4.6	3L
scaffold11807	96	8.4	94	5.1	3L
scaffold11809	94	7.4	87	4.6	X
scaffold11813	35	10	33	2.7	3R
scaffold11814	95	6.3	92	4.7	3R
scaffold11820	62	5	52	4.7	U
scaffold11847	70	6.3	67	4.1	X
scaffold11867	98	7.3	94	3.7	3R
scaffold1187	67	5.7	77	3.9	3L
scaffold11870	40	6.8	31	1.5	3R
scaffold11896	82	6.5	66	3.3	X
scaffold11899	75	11	72	5	2R
scaffold11902	86	7.4	82	4.9	U
scaffold11923	71	3.4	66	2.9	3L
scaffold11933	91	6.8	89	5.4	3R
scaffold11934	79	6.1	69	4.3	X
scaffold11937	96	12	93	4.3	2L
scaffold11946	85	8.7	73	4.9	2R
scaffold11952	86	6	84	5.1	2R
scaffold11978	89	8.3	81	3.7	U
scaffold11983	95	9.7	83	4.1	3L
scaffold11990	92	9.1	90	7.5	2L
scaffold12008	91	8.7	87	6.7	2R
scaffold12030	80	10	68	2.5	3L
scaffold12080	83	10	84	6.7	2L
scaffold12108	75	4.4	67	3.5	3R
scaffold12120	96	12	77	3.4	X
scaffold12127	72	10	72	4.2	U
scaffold12129	76	9.6	73	6.7	2R
scaffold12152	58	7.3	52	6.4	3R
scaffold12167	46	3.7	30	3.4	U
scaffold12169	93	7.5	85	3.3	U
scaffold12173	85	10	75	2.6	U
scaffold12180	87	7.5	85	3.9	X
scaffold12181	0	nan	15	2.6	2R
scaffold12194	78	6.5	70	4	4
scaffold12203	84	7.7	78	5.4	X
scaffold1221	62	9.2	48	4.1	2R
scaffold12221	11	4.9	11	1.9	2R
scaffold12222	93	16	90	5	3L
scaffold12237	51	8	43	4	U
scaffold12256	42	7.6	42	4.5	2L
scaffold12273	81	34	78	19	4
scaffold12276	41	5.6	35	2.4	2R
scaffold12290	84	6.3	84	5.6	3L
scaffold12295	67	9.7	52	3.1	X
scaffold12297	81	4.8	70	3.8	2R
scaffold12303	50	45	46	46	3R
scaffold12315	90	7.4	78	3.7	2R
scaffold12319	63	7	50	2.3	U
scaffold12324	61	7.1	49	1.9	2R
scaffold12331	67	5.5	62	5.4	3R
scaffold12358	32	2.6	39	2.7	3L
scaffold12372	89	7.1	86	3.8	2L
scaffold12413	78	7.8	41	4	X
scaffold1244	56	7.1	50	2.3	3R
scaffold12458	67	5	66	3.8	3R
scaffold12471	87	8.5	69	3.6	3R
scaffold12484	95	6.3	89	4.2	2R
scaffold12505	86	9.9	81	5.8	3R
scaffold12531	77	4.3	86	3.8	U
scaffold12545	92	8.5	85	4.4	3L
scaffold12556	74	7.4	65	3.6	2L
scaffold12568	90	6.1	90	6	3L
scaffold12596	94	9.7	75	2.4	U
scaffold12601	72	6.2	54	2.8	3R
scaffold12631	76	5.4	68	4.4	3L
scaffold12645	72	11	60	3.3	U
scaffold12648	71	3.2	83	3.1	3R
scaffold12658	95	6.8	93	6.1	X
scaffold12674	79	4.6	74	2.4	3R
scaffold12703	93	6.1	83	3.5	2L
scaffold12711	84	7.1	80	5.8	2R
scaffold12718	84	7.6	79	4.3	U
scaffold12727	70	7.1	64	4.9	3R
scaffold1273	86	8.3	72	3.4	3L
scaffold12730	90	5.9	63	4.8	3L
scaffold12732	80	7.5	81	4.6	2L
scaffold12733	94	9.2	93	6.2	3R
scaffold12745	70	2.8	45	1.9	4
scaffold1275	73	8.4	61	4.7	3R
scaffold12750	87	7.4	85	5.3	3L
scaffold12755	52	8.2	40	4.4	U
scaffold12756	78	6.1	77	4.8	2L
scaffold12775	83	9.9	74	3.5	3L
scaffold12812	81	7.4	76	4.7	3L
scaffold12817	69	3.6	62	1.9	3R
scaffold12818	90	7.3	86	4	3R
scaffold12853	96	9.9	77	2	X
scaffold12878	92	9.5	82	5.5	3R
scaffold12879	66	5.5	45	2.7	U
scaffold12882	91	5.7	84	4	2R
scaffold12890	46	3.9	32	2	2R
scaffold1293	90	6.9	88	5.1	U
scaffold12931	21	5.5	21	1.4	U
scaffold12940	93	8.3	92	5.2	3R
scaffold12950	98	15	96	4.4	2L
scaffold12983	90	13	84	4.7	2L
scaffold12989	29	4.2	22	2.6	2R
scaffold1299	33	2.7	29	4.5	2L
scaffold13005	81	13	76	5	2L
scaffold13034	96	7.2	84	2.6	3L
scaffold1305	72	7.2	73	5.3	X
scaffold13072	93	5.4	89	3.8	2L
scaffold13085	43	4.6	41	2.8	3R
scaffold13139	84	8.5	73	4.6	3L
scaffold13145	49	5.5	42	3	3R
scaffold13162	76	4.6	86	5.4	X
scaffold13170	51	4.1	56	4.4	2R
scaffold13193	95	9.5	95	5.8	2L
scaffold13195	80	9.3	78	4.4	3R
scaffold13201	95	11	89	5	3R
scaffold13225	60	4.1	55	3.2	U
scaffold13245	92	12	93	6.6	3L
scaffold1326	95	12	88	4.7	3R
scaffold13276	78	4	72	3.8	3R
scaffold13297	83	8.7	83	3.9	3R
scaffold13301	93	12	90	7.3	2L
scaffold13316	65	8.8	56	2.3	2R
scaffold13326	85	5.3	75	4.9	3R
scaffold13329	82	6.1	83	5.2	X
scaffold13331	49	4.3	37	2.5	3L
scaffold13347	15	5.2	17	3.1	3R
scaffold13352	88	9.7	85	5.7	3L
scaffold13357	70	5.1	70	4.5	2R
scaffold1337	72	6.5	64	2.6	2R
scaffold13382	88	8.4	79	3.9	2R
scaffold1339	75	5.1	73	5.5	2L
scaffold13393	43	2.4	49	2.6	3L
scaffold13394	50	3.9	22	1.1	U
scaffold13396	79	3.2	73	2.7	2L
scaffold13397	61	5.5	59	4.7	3R
scaffold13414	85	7.5	61	3	3L
scaffold13417	49	8	43	5.2	2R
scaffold13452	80	10	66	2.9	X
scaffold13456	74	11	72	4.6	3R
scaffold13467	72	4.7	65	4.1	3R
scaffold13486	87	4.7	79	4	U
scaffold13493	71	6.7	51	3.8	3L
scaffold13500	53	3.5	54	2.1	2L
scaffold13509	99	9.1	95	5.2	2L
scaffold13543	52	7.2	30	3.1	2R
scaffold13565	63	7.1	57	3.9	X
scaffold1357	58	4.6	58	4	2L
scaffold13580	82	6.5	78	5.8	2L
scaffold13589	65	6.2	59	5.4	3R
scaffold13606	90	8.7	90	4.9	X
scaffold13648	74	6.6	67	5	2L
scaffold13650	67	5.7	55	3.6	2R
scaffold1366	37	3.5	17	1.2	X
scaffold13671	68	5.9	60	7	2L
scaffold13688	83	6.6	61	4.6	X
scaffold13722	73	6.3	73	5.3	2R
scaffold13781	84	10	80	5.2	3L
scaffold13806	89	6.3	82	4.2	X
scaffold1381	73	4.5	75	3.3	2L
scaffold13826	34	3.6	18	1.1	U
scaffold13827	50	5.5	32	2.1	X
scaffold13843	95	8.2	88	4.8	3L
scaffold1385	70	10	64	5.7	4
scaffold13859	75	10	66	4.1	2R
scaffold13876	27	3.5	13	1.6	3L
scaffold13882	83	15	81	5.1	2L
scaffold13885	50	4	4.1	2.6	3R
scaffold13899	95	5.9	97	4.3	3L
scaffold1391	80	10	72	3.8	2L
scaffold13910	84	4.3	83	4	3L
scaffold13911	85	8.3	73	4.5	U
scaffold1392	98	5.4	87	4.3	3R
scaffold13983	91	7	83	2.8	3R
scaffold14001	95	8.2	90	5.8	2R
scaffold14017	91	6.1	96	4.7	3R
scaffold14025	74	6.4	62	3.5	3R
scaffold14037	86	6.3	83	4.3	2L
scaffold14042	71	6.3	69	6.1	2L
scaffold14043	95	10	92	6.5	2L
scaffold14059	85	9.4	86	4.4	X
scaffold14103	92	6	90	5.6	3L
scaffold1412	98	11	94	5.5	X
scaffold14161	98	13	94	8.6	X
scaffold14162	35	6.3	34	2.8	3R
scaffold14165	18	1.7	74	3.2	X
scaffold14190	83	8.8	81	4.8	2R
scaffold14222	65	8.3	53	3.9	U
scaffold14233	58	4.3	49	3.5	U
scaffold14234	64	3.1	16	1.2	2L
scaffold14238	63	2.5	51	2.5	3L
scaffold14253	80	5.5	74	4.9	2L
scaffold143	83	12	69	4.5	3L
scaffold1432	75	9.6	73	3.6	X
scaffold1433	90	7.3	92	6.9	4
scaffold14340	93	6.6	90	4.5	3L
scaffold14363	62	11	62	4.7	2L
scaffold14379	8.7	2.1	0	nan	3L
scaffold14381	87	9	85	6.5	2R
scaffold14389	92	8.5	87	5.2	U
scaffold14392	63	11	61	6	3R
scaffold1440	83	9.8	81	6.7	3R
scaffold14408	83	9.7	84	7.4	2R
scaffold14413	76	11	63	2.8	X
scaffold14430	11	1	0	nan	2L
scaffold14439	75	5.1	54	2.6	2L
scaffold14450	90	4.6	87	6.1	X
scaffold14472	87	9	16	2.4	3L
scaffold14486	19	4.1	9.4	1.8	3L
scaffold14498	88	6.8	83	4.7	U
scaffold1450	69	4.1	59	7.7	3L
scaffold14520	47	6.5	45	5.9	X
scaffold14529	77	6.7	62	3.1	3L
scaffold14530	96	11	91	4.9	2L
scaffold14546	64	6.8	65	7.6	3R
scaffold14575	88	11	83	4.2	3R
scaffold14595	88	4.5	89	4.6	3R
scaffold14598	76	8.4	73	4.6	3R
scaffold14623	94	8.6	85	4.7	3L
scaffold1463	87	8.1	84	4.7	X
scaffold14677	99	11	97	5.7	3L
scaffold14723	96	6.6	89	5.3	U
scaffold14732	66	4.1	78	3.6	X
scaffold14741	71	6.9	56	2.1	2R
scaffold1476	82	15	75	6.1	X
scaffold14762	35	3.1	33	3.1	2R
scaffold1477	89	6.2	89	6	3L
scaffold14778	48	4	29	2.1	2R
scaffold14791	49	9.2	42	5	X
scaffold14812	77	5.4	49	4.2	3L
scaffold14824	40	6.2	8.3	1.9	3L
scaffold14864	89	7.7	89	6.6	2R
scaffold14891	91	8.9	86	7	X
scaffold14921	64	7	29	1.8	X
scaffold14936	62	6.8	61	4.6	2R
scaffold150	94	5.7	91	4.8	2R
scaffold1503	67	8	51	2.3	2L
scaffold15041	71	10	70	5	2R
scaffold151	80	7.7	73	3.4	3L
scaffold15107	34	4.1	23	1.7	3R
scaffold15138	29	19	20	10	2R
scaffold1517	99	9.6	84	3.7	X
scaffold15171	10	3.3	20	2.5	2L
scaffold15175	74	7	67	3.8	X
scaffold15187	95	6.1	70	2.4	2L
scaffold15210	35	4.7	36	3.6	X
scaffold15215	79	9	72	4	3R
scaffold15217	79	5.7	67	3.7	3R
scaffold15238	99	8.9	91	4.6	3R
scaffold15244	60	9.7	49	3	2L
scaffold15267	89	7.2	85	3.9	X
scaffold1529	13	2.1	9.5	1.1	X
scaffold15293	78	5.2	26	1.8	3R
scaffold15298	67	5.6	54	2.7	3R
scaffold153	49	4.4	51	2.5	2L
scaffold15302	75	9.1	59	2.7	2L
scaffold15305	71	4.5	67	4.7	3L
scaffold15310	56	7.3	56	3.8	2R
scaffold15313	65	4.6	63	4.7	2R
scaffold1533	98	11	95	5.4	3L
scaffold15347	94	6.9	95	6.4	2R
scaffold15356	58	6.8	46	2.4	3R
scaffold15390	44	5	35	2.9	3R
scaffold15392	97	7.1	96	4.1	2R
scaffold1540	85	6.6	86	5.6	2L
scaffold15402	87	9.7	85	4.5	2R
scaffold15404	69	6.8	73	6.9	3R
scaffold15419	91	7.9	89	4.7	2R
scaffold15422	94	9.5	91	5.1	U
scaffold15425	78	4	58	3.9	X
scaffold1544	67	5.9	50	2.5	3R
scaffold15440	78	12	70	4.3	2L
scaffold15443	64	4.4	64	4.8	2L
scaffold15462	71	3.1	84	3.7	X
scaffold15473	63	9.1	63	6.8	3L
scaffold15480	100	11	89	2.7	3R
scaffold15504	90	8.4	88	4.4	2R
scaffold15519	86	16	85	7.1	2R
scaffold15526	99	11	100	5.9	2L
scaffold15536	86	8.2	86	6.9	X
scaffold15538	57	3.7	52	2.4	X
scaffold1556	52	3	89	5.5	3R
scaffold15570	85	7.2	72	3.7	3R
scaffold15607	90	8	87	5	U
scaffold15620	86	8.4	83	6.4	3R
scaffold15621	8.8	1	89	5.7	2L
scaffold15656	96	7	93	4.2	3L
scaffold15662	97	7	94	6	U
scaffold15672	66	5.7	62	4.1	3R
scaffold15696	92	11	73	3.7	2R
scaffold157	99	8.2	91	4.5	2L
scaffold15713	92	12	83	3.4	3R
scaffold15720	79	5.1	75	4.3	2R
scaffold15736	96	7.9	96	6.5	2R
scaffold15743	83	7.7	85	5.1	3L
scaffold15744	55	4.1	54	2.9	X
scaffold1575	83	5.2	68	3.9	U
scaffold15752	92	13	86	4.6	3R
scaffold15758	48	5.1	29	6	X
scaffold15765	84	6.5	83	5.3	3L
scaffold1577	71	17	67	7.9	2L
scaffold158	7.4	2.8	2.3	1	2R
scaffold15811	89	8.1	74	4.1	3R
scaffold15823	95	9.1	94	5.4	2L
scaffold15825	80	13	77	6.1	3R
scaffold15841	47	3.2	27	3.4	3R
scaffold15846	88	8.7	82	4.3	3R
scaffold15871	61	4.6	49	2.9	3R
scaffold15883	99	12	94	3.3	2L
scaffold15887	72	8.1	67	4	3R
scaffold15893	88	11	84	5.4	2L
scaffold15896	64	10	42	2.3	2L
scaffold15928	57	14	49	3.5	X
scaffold15936	80	10	79	5.1	2R
scaffold15937	53	5.5	42	3.7	3L
scaffold15952	89	8.5	86	6	3L
scaffold15953	98	11	96	5.5	3R
scaffold15956	74	9.6	69	5	2L
scaffold15976	65	5.8	64	3.8	3R
scaffold15977	60	5.7	55	3.3	U
scaffold15991	88	11	76	3.9	2L
scaffold160	99	14	82	3.8	2R
scaffold16006	75	12	67	2.6	3R
scaffold16015	67	6.4	49	2	X
scaffold16018	89	8	77	3.8	2L
scaffold1602	92	8.9	91	5.4	3R
scaffold16024	71	13	63	3.3	2R
scaffold16025	92	7.9	85	4.3	3L
scaffold16027	93	7.2	87	4	2L
scaffold1603	78	8.3	79	6.2	2L
scaffold16062	69	7.8	54	3	3R
scaffold16095	46	4.3	35	2.3	U
scaffold16121	85	10	66	4.4	U
scaffold16131	35	4.4	31	2.8	3R
scaffold16137	43	4.4	32	2.7	2R
scaffold16141	80	5.9	80	4.6	U
scaffold16146	46	3.2	42	2.6	3R
scaffold16193	84	7.4	78	3.9	U
scaffold16194	76	7.2	65	4.3	2R
scaffold16199	94	8	92	6.3	U
scaffold162	89	8.5	80	3.5	3R
scaffold16203	98	4.5	94	5	3L
scaffold16215	41	2.4	39	2.2	2R
scaffold16234	66	3.4	42	1.8	2L
scaffold16241	94	4.5	35	1.9	2R
scaffold16242	10	1	23	2.7	2R
scaffold16262	99	9.4	95	4.8	2L
scaffold16290	36	2.2	20	1.1	3L
scaffold16299	83	9.6	79	5.5	3L
scaffold16309	59	5.1	39	2.7	2R
scaffold1631	65	6.4	27	2.2	3L
scaffold16377	74	8.8	70	6	X
scaffold1638	76	6.4	75	4.9	3R
scaffold16388	50	5.7	19	1.9	2L
scaffold1641	96	15	82	3.7	U
scaffold16412	63	5.9	62	4.9	2L
scaffold16421	65	5.2	58	4.8	3L
scaffold16440	93	8.6	92	4.1	3R
scaffold16462	82	5.5	76	4.7	3R
scaffold16475	92	8.2	86	4.7	X
scaffold16481	87	8.9	81	3.5	3R
scaffold165	55	10	34	2.7	2R
scaffold1650	78	7	64	2.1	3L
scaffold16571	83	6.7	77	4.5	2L
scaffold1660	97	7.6	95	6.2	X
scaffold16608	26	5	16	1.9	X
scaffold16634	97	11	86	5	2R
scaffold16670	69	5.7	46	2.7	3L
scaffold16679	96	14	94	4.5	2L
scaffold16699	87	5.5	94	5.3	2R
scaffold16735	94	10	91	6	2R
scaffold16746	83	7.2	67	1.7	3L
scaffold16753	54	6.1	60	4.3	U
scaffold1678	99	9.2	99	6	X
scaffold16790	75	8.4	63	4.7	3L
scaffold16794	97	7.1	95	4.3	3L
scaffold16795	81	9.3	83	6.4	2L
scaffold16796	92	11	89	4.9	X
scaffold168	84	5.8	82	4.9	3R
scaffold16808	83	8.3	75	5.4	2R
scaffold16820	42	7.8	9.1	2.3	U
scaffold16823	84	7.8	79	4.2	X
scaffold16826	92	8.7	90	4.1	2R
scaffold1683	69	7.4	39	2.5	2R
scaffold16854	68	4	44	1.3	3R
scaffold16865	66	5.2	58	3.3	3R
scaffold16901	72	5.8	67	3.3	2R
scaffold16903	98	12	97	8	3R
scaffold16968	86	8.4	83	5.9	3L
scaffold16984	37	5.1	47	1.8	3R
scaffold17010	88	8.8	87	7.1	3R
scaffold17042	50	6.4	46	2.7	2R
scaffold17044	96	7.7	96	4.7	2R
scaffold1705	70	7.6	67	6.5	2L
scaffold17052	40	5.7	47	2.6	2R
scaffold17057	80	15	75	4.3	3L
scaffold17070	89	6.2	83	3.9	2L
scaffold17081	39	5.4	16	1.3	2L
scaffold17097	94	8.1	89	5.4	U
scaffold17102	83	13	74	3.4	2R
scaffold17104	65	8.4	56	5.6	3L
scaffold17172	86	6.5	81	8	3R
scaffold17176	92	6	91	6	U
scaffold1718	94	10	80	4.4	2L
scaffold17180	87	5.6	79	2.2	X
scaffold17193	73	8.4	68	4.8	X
scaffold17195	37	6.6	16	2.6	3L
scaffold1721	18	3.8	11	1.3	3L
scaffold17219	86	7.6	80	5.8	3L
scaffold17279	39	3.1	33	1.7	2L
scaffold1728	97	10	93	5.3	2L
scaffold1731	73	23	74	13	2R
scaffold17316	45	7.3	27	2.2	2R
scaffold17332	82	6	80	5.6	2R
scaffold17351	86	7.5	83	5.2	2L
scaffold17363	73	4.6	61	2.9	2L
scaffold17397	86	8.5	79	5.2	U
scaffold17406	93	6.5	91	4.1	3L
scaffold17408	79	8.9	62	4.4	2R
scaffold1747	90	7.3	87	5.7	2R
scaffold17501	84	12	79	5.7	2L
scaffold17505	55	4.7	49	3.8	3L
scaffold17511	81	6	80	4.5	3L
scaffold17514	97	8	82	5.1	2L
scaffold1753	97	14	84	4.8	3R
scaffold17556	83	8.2	79	5	2R
scaffold1756	68	6.4	41	2.4	2L
scaffold17574	26	3.1	19	2.5	2L
scaffold17592	90	4	76	2.9	X
scaffold17595	72	4.5	48	1.7	2L
scaffold17602	30	3	18	1.6	2R
scaffold17608	94	6.2	90	3.8	U
scaffold17644	76	6.1	66	3.3	X
scaffold17656	88	7.5	87	5.6	3R
scaffold17667	99	7.3	77	3.6	3L
scaffold17668	28	1.9	16	1.4	3R
scaffold17678	77	6.4	75	6.2	X
scaffold17699	83	10	63	3.4	X
scaffold17708	76	5.8	67	2.9	3L
scaffold1771	65	4.8	65	3.9	U
scaffold17722	71	8.5	56	4	2R
scaffold17765	87	8.6	84	4.3	2R
scaffold17779	73	7.7	58	2.6	2L
scaffold17806	88	6.6	84	4.5	U
scaffold1783	66	8.9	61	3.1	3R
scaffold17832	47	3.1	34	4	2L
scaffold17889	62	9.2	57	4.6	X
scaffold1790	78	5.5	74	4.5	X
scaffold17913	81	7	72	3.4	X
scaffold17923	93	6.7	88	4.6	2L
scaffold17933	91	14	92	7	3R
scaffold17947	97	6.4	98	4.9	2R
scaffold17956	86	5.3	87	4.9	X
scaffold17959	87	7	88	4.9	U
scaffold17969	99	13	95	8.2	3R
scaffold1798	71	7.2	78	3.2	2L
scaffold17998	98	4.4	97	4.6	X
scaffold1800	98	11	97	5.9	X
scaffold18007	86	5.5	87	7.1	X
scaffold18035	12	2.2	79	5.4	2R
scaffold18061	93	10	91	6.4	3R
scaffold18126	93	12	78	3.6	3R
scaffold18165	82	9.1	76	3.6	X
scaffold18168	91	11	91	6	U
scaffold18192	0	nan	50	3.5	X
scaffold18197	97	7.3	79	4	3L
scaffold18214	85	5.2	77	2.8	2R
scaffold1825	70	9.1	68	5.4	2L
scaffold18255	92	9.9	87	5.3	U
scaffold18295	28	7.5	17	4.7	2L
scaffold18302	85	13	80	6	2L
scaffold18308	87	14	81	4.9	3R
scaffold1831	90	10	82	4.8	3R
scaffold18328	81	10	78	5	U
scaffold18339	61	5.5	62	4.1	3L
scaffold18341	69	5.3	64	4.4	2L
scaffold18345	84	5.8	62	2.5	U
scaffold18347	91	9.8	90	6.4	U
scaffold1837	32	3.2	30	4.2	3R
scaffold1838	72	7.7	62	6.2	X
scaffold18380	96	11	91	5.8	2R
scaffold18382	63	8.3	62	4.2	X
scaffold1843	70	8.2	53	3	U
scaffold18483	66	5.9	62	4.6	U
scaffold18489	64	5.7	46	3.1	3L
scaffold18494	5.3	1	5.8	1.8	3R
scaffold18499	74	6.2	70	4	3R
scaffold18502	92	7	90	6.4	X
scaffold18508	90	8.9	82	4.6	3R
scaffold1851	87	13	79	4.9	2R
scaffold18511	88	6.8	88	4.4	U
scaffold18513	73	5.5	65	3.2	X
scaffold18531	75	6.6	67	3.7	3L
scaffold18550	78	7.5	73	6.6	3L
scaffold18560	97	7.1	98	5.9	U
scaffold18583	91	9.6	85	4.3	3R
scaffold18610	83	9	86	5.8	U
scaffold18648	83	8.8	84	4.9	2L
scaffold18650	37	4	8	1	3R
scaffold18665	66	11	60	3.2	3R
scaffold18679	94	9	89	5.2	2L
scaffold18686	81	9.6	78	4.8	3R
scaffold1869	93	8.4	87	4.2	4
scaffold18713	91	9.3	87	4.7	U
scaffold1873	98	13	95	5.2	2R
scaffold18736	98	6	92	2.9	3R
scaffold18739	87	4.8	84	5.3	2L
scaffold18745	72	7.7	40	1.6	3R
scaffold18748	81	6.6	77	4.5	3L
scaffold18754	63	7.4	50	3.3	3R
scaffold18758	82	10	67	3.2	X
scaffold18768	89	5.5	82	3	4
scaffold18776	68	8.2	77	6.6	X
scaffold18780	59	7.4	42	4.2	X
scaffold1879	88	7.7	89	5.2	2L
scaffold18798	80	11	71	4.5	3R
scaffold188	65	8	59	4.3	3R
scaffold18804	77	6.1	66	2.3	U
scaffold1882	85	7.7	83	5.3	2L
scaffold1883	94	9.3	92	5.6	3L
scaffold18837	88	7.7	82	5.1	U
scaffold1884	52	5	67	4.2	2L
scaffold1885	68	5.9	52	3.1	2L
scaffold18852	32	5.9	30	2.8	2L
scaffold18871	74	6.5	80	4	2L
scaffold18881	92	12	86	4.6	X
scaffold18888	66	6.6	54	4.3	X
scaffold18895	77	8.6	52	3.8	3R
scaffold189	78	7.5	77	5.6	2R
scaffold18905	89	6.1	85	4.3	3L
scaffold18927	92	10	87	5.3	2R
scaffold1893	72	3.4	68	3.7	3L
scaffold18933	81	7.7	79	4.6	X
scaffold18938	18	2.3	19	4	X
scaffold1896	95	11	93	3.8	2L
scaffold18966	99	8.9	89	2.6	3L
scaffold18985	87	12	89	4.3	2L
scaffold18987	68	6	62	4.8	X
scaffold19004	83	7.3	86	6.3	3L
scaffold19044	76	5.5	72	5.6	2L
scaffold19058	88	8.4	75	3.1	2R
scaffold19068	77	8.1	79	4.8	X
scaffold19084	85	8.3	78	3	3R
scaffold19104	81	13	47	2.1	2R
scaffold19132	96	8.5	94	6.5	2R
scaffold19138	68	5.5	63	3.2	2R
scaffold19152	76	6.6	69	5.7	3R
scaffold19163	86	9.6	82	4.2	3R
scaffold1920	99	6.7	86	4.7	2L
scaffold1923	92	7.1	89	6.4	3L
scaffold19233	85	5.9	71	2.9	2L
scaffold1925	32	4.9	17	2.9	3R
scaffold19275	86	3.7	89	3.3	3R
scaffold19286	31	4.3	49	3.1	U
scaffold19301	75	4.9	74	4.8	3R
scaffold19336	53	6.8	30	1.7	3L
scaffold19378	63	7.7	55	5.7	2R
scaffold19397	82	12	79	5.1	2L
scaffold19418	74	6.2	69	3.6	3L
scaffold19517	43	1.8	48	1.8	3L
scaffold19533	94	7.3	95	6.8	3R
scaffold1954	71	8.8	68	5.1	3R
scaffold19552	17	17	14	4.1	3R
scaffold19577	43	2.6	10	2.5	X
scaffold19588	34	4.3	24	1.5	X
scaffold19603	71	4.1	74	4.6	X
scaffold19610	44	3.9	47	4.1	X
scaffold19612	88	11	68	4.4	2R
scaffold1962	73	6.1	38	2.3	3L
scaffold19633	75	8.7	57	2.6	2L
scaffold19635	96	8.1	92	6.4	2L
scaffold19658	87	7.3	81	5.7	X
scaffold1970	33	5.6	11	1	2L
scaffold19760	86	13	85	6.1	3R
scaffold19778	74	6.7	74	5.9	3R
scaffold19784	100	7.5	96	4.8	3L
scaffold19785	80	7.2	77	6	U
scaffold19793	76	6.5	70	5.1	2L
scaffold19795	73	3.3	57	1.4	U
scaffold1980	69	5.1	65	2.5	3L
scaffold19811	59	7.1	46	5	X
scaffold19844	83	7.3	79	4.7	X
scaffold19858	95	8.6	94	5.9	2R
scaffold19861	95	7.4	95	5	3R
scaffold19867	74	5.9	78	6.5	U
scaffold19872	73	4.2	70	4.4	3L
scaffold19885	64	7.6	53	2.6	3R
scaffold19890	91	9.5	87	4.1	X
scaffold1990	69	4.7	71	5.9	U
scaffold1992	73	6.8	56	2	3L
scaffold19921	56	7.4	36	1.5	2L
scaffold19927	94	5	93	4.8	3R
scaffold19935	80	6.8	79	5.1	U
scaffold19939	20	5	22	1.4	2L
scaffold19955	99	10	84	1.8	3R
scaffold19965	58	7.8	53	2	2L
scaffold19980	86	5.8	73	4.4	3R
scaffold19984	83	9.3	77	5	2R
scaffold19997	84	5.9	92	5.1	X
scaffold19999	20	5.4	18	2	U
scaffold20	91	7.4	86	4.9	2L
scaffold2000	81	8	65	2.5	X
scaffold20053	78	8	76	6	3L
scaffold20063	63	5.1	58	4.3	3L
scaffold20079	44	9.3	60	4.6	3L
scaffold20083	70	4.5	58	3.4	2R
scaffold20103	66	3.9	58	3.5	3R
scaffold20108	45	3.2	55	3.7	U
scaffold20119	65	7	66	5.8	2R
scaffold2012	99	7.6	87	2.4	3R
scaffold20157	70	7.5	69	4	3R
scaffold2025	76	6.8	66	3.4	2L
scaffold20278	83	13	80	5.5	2L
scaffold20283	15	1.8	41	2.9	3R
scaffold203	79	8.8	76	5.3	3R
scaffold20314	89	12	74	2.4	3R
scaffold20329	80	6.4	68	3.8	U
scaffold20332	73	4.3	71	3.2	2L
scaffold20342	99	12	95	4	X
scaffold20369	41	5.1	33	2.6	3L
scaffold20389	91	14	86	5.5	2L
scaffold20412	78	8.5	74	5.5	2L
scaffold20420	77	7	39	2.5	2R
scaffold20426	21	6.4	34	2.3	2L
scaffold2044	59	6.2	56	5.9	3R
scaffold2047	87	7.3	83	5.4	2L
scaffold20489	43	3.4	37	2.5	3R
scaffold20492	75	6.1	79	4.2	X
scaffold205	86	12	80	5.1	U
scaffold20502	50	5.3	27	2.4	3L
scaffold20504	86	8.3	86	5.3	3L
scaffold20509	96	11	91	5.7	2R
scaffold20528	72	7.1	74	5.1	2L
scaffold20544	88	6.3	83	5.6	3L
scaffold2056	81	7.7	72	2.9	2R
scaffold2057	70	7.1	68	2.1	2L
scaffold20580	77	36	84	14	2R
scaffold20585	71	6	62	3.7	3R
scaffold20592	93	6.8	92	5.2	3R
scaffold20601	45	5.4	31	4.2	3R
scaffold20631	29	5.5	19	2.1	U
scaffold20633	72	3.4	75	4.3	3L
scaffold20647	96	9.7	94	7	U
scaffold20682	89	6	70	3.7	3R
scaffold20684	0	nan	46	3.8	X
scaffold20698	79	6.7	81	4.3	2L
scaffold20700	70	4.3	61	2.8	X
scaffold2071	82	5.2	83	5	3R
scaffold2072	78	5.8	78	5.8	3L
scaffold20742	90	7.3	87	5.9	3L
scaffold2076	86	6.8	78	3.3	2R
scaffold20766	52	6.3	44	2.4	3L
scaffold20780	56	5.6	44	3.8	2L
scaffold20792	54	5.4	21	1.2	3R
scaffold20799	54	3.6	20	3.3	X
scaffold20801	91	9.7	59	1.5	U
scaffold20808	45	5.5	22	1.9	3R
scaffold20822	54	3.5	57	3.9	U
scaffold20850	77	4.7	44	2.1	U
scaffold20872	20	9.3	13	1.7	2R
scaffold20923	88	6.5	79	3.9	U
scaffold20941	92	7.6	92	6.1	X
scaffold20944	100	8.5	81	2.5	3L
scaffold20958	64	4.1	64	3.5	X
scaffold2097	83	8.9	71	5	4
scaffold20984	80	6.9	63	3.1	2L
scaffold21014	83	8.8	52	1.4	2L
scaffold21026	30	7.5	8.2	1.9	2R
scaffold21062	41	3.9	36	3.1	U
scaffold21090	52	3.9	29	1.4	U
scaffold21108	79	8	77	5.6	X
scaffold21119	83	7.6	66	3.7	X
scaffold21126	98	9.4	51	4.4	3L
scaffold21131	76	4.2	41	1.7	2L
scaffold21151	60	8	53	3.6	2R
scaffold21204	70	6.9	65	3.5	X
scaffold21205	43	7.9	26	2.2	U
scaffold21209	81	9.8	73	4.4	2L
scaffold21217	92	4.6	98	6.5	2L
scaffold21218	99	10	87	4.6	2R
scaffold2122	93	9.2	92	5.7	U
scaffold2129	67	6.7	64	5.4	3R
scaffold21337	0	nan	26	3.2	3L
scaffold21354	85	7.1	85	5.4	X
scaffold21362	84	7.8	80	4.2	3L
scaffold21382	98	9.9	94	5.8	U
scaffold21397	85	6.8	42	1.9	2R
scaffold21401	76	6.7	71	3.7	2L
scaffold21439	83	7.1	70	4.3	3R
scaffold21453	89	8.2	77	3.2	2R
scaffold2152	92	4.8	92	4.2	2L
scaffold21537	51	6.8	37	2.7	X
scaffold21558	92	7.5	85	4.8	2L
scaffold21644	97	10	87	4.7	2R
scaffold21649	89	13	81	4	2R
scaffold21665	57	4	26	1.3	3R
scaffold21667	82	6.7	59	5.2	2L
scaffold21678	93	9.2	64	2.4	2R
scaffold21685	80	7	47	2.2	4
scaffold21690	90	6.9	70	3.4	U
scaffold217	74	5.7	62	3.4	2R
scaffold21705	98	10	94	5	3L
scaffold21723	67	4.5	70	4.6	X
scaffold21730	38	4.4	33	2.6	3L
scaffold21788	90	6	73	3.9	2R
scaffold2182	65	9.9	64	8.6	2L
scaffold21853	87	4.8	81	3.8	2L
scaffold21878	83	8.5	70	3.6	3R
scaffold21892	35	5.1	28	2.3	2R
scaffold21916	95	13	95	6.1	2L
scaffold21923	83	9.3	80	5.2	X
scaffold21927	86	11	83	5.2	3L
scaffold21932	96	6.5	94	3.7	2R
scaffold21952	72	4.6	75	3.4	3L
scaffold21961	82	5.2	80	4.6	3L
scaffold2198	76	7.2	56	4.1	2R
scaffold21983	76	6.4	24	2.6	3R
scaffold2202	67	5.1	41	2	X
scaffold22033	30	3.4	36	2.9	2L
scaffold22041	94	10	93	7	X
scaffold22053	76	8.1	61	3.5	3L
scaffold2211	84	8.8	76	4	2R
scaffold22146	93	5.8	3.9	1	U
scaffold22155	76	4.6	72	3.8	X
scaffold22198	66	6.4	54	2.2	2R
scaffold22219	28	8.2	16	1	2L
scaffold22252	85	8.8	83	7.3	3R
scaffold22255	36	3.8	35	3.8	2L
scaffold22284	58	10	38	1.7	2L
scaffold223	44	3.5	15	2	U
scaffold22313	99	10	97	6.4	2L
scaffold2233	52	6.5	42	2.9	2R
scaffold22337	64	6.4	57	5.7	3L
scaffold22352	75	16	75	11	2L
scaffold22362	73	10	56	3.3	2R
scaffold22372	99	6.4	91	4.3	X
scaffold22432	95	7.8	90	5	2R
scaffold22454	75	8.4	73	4.6	2L
scaffold2247	54	4.2	25	1.5	3R
scaffold22484	88	6.6	87	5.1	2R
scaffold22486	33	2	43	1.9	X
scaffold22489	83	6.8	87	7.2	2R
scaffold22530	88	5	68	3	3R
scaffold22537	75	10	70	6.3	2L
scaffold22544	96	8.9	77	4	X
scaffold2255	92	9.5	91	6	2R
scaffold22578	47	8.1	46	2.6	3R
scaffold22584	49	3.3	39	1.9	2R
scaffold22593	78	7.6	69	3.1	X
scaffold22609	89	13	85	9.4	2L
scaffold22610	81	5.9	55	4.2	2L
scaffold22611	5.9	2.3	0	nan	U
scaffold22636	23	4.3	26	1.9	U
scaffold22666	91	37	88	20	2R
scaffold2267	24	3.2	17	1.3	X
scaffold22672	67	5.1	60	4.3	X
scaffold2270	81	8.7	63	3.7	X
scaffold22729	79	8.4	76	5	X
scaffold22740	58	5.7	63	6.6	3L
scaffold22776	73	9.6	53	2.2	3R
scaffold2278	64	5.3	71	5.8	2R
scaffold2279	89	8.9	89	8.2	2R
scaffold22795	93	5.8	86	5.3	2L
scaffold22813	68	6.3	59	3.7	2R
scaffold22822	38	5.3	23	1.4	3R
scaffold22839	26	2.6	29	1.5	2R
scaffold22874	70	7.9	57	3.6	3R
scaffold22876	51	3.8	51	5.5	2L
scaffold22904	65	7.1	56	2.6	2L
scaffold22907	56	6.7	45	2.4	3R
scaffold22921	59	6.2	35	2.9	3R
scaffold22925	94	6.9	95	6.9	2L
scaffold22962	23	4.9	16	1	3L
scaffold23043	87	9.8	85	6.7	U
scaffold23058	76	8.4	75	4.5	3R
scaffold23098	82	6.7	79	3.4	U
scaffold23122	88	7.3	79	5.6	2L
scaffold23127	61	6.6	50	3.7	3R
scaffold23133	81	5.5	26	1.5	2R
scaffold23140	94	14	76	3	2L
scaffold23141	100	8.3	99	5.1	2R
scaffold23144	93	9.7	93	5.9	3R
scaffold23148	82	7.3	78	5.2	3L
scaffold23155	14	2.8	0	nan	2L
scaffold2316	94	7.4	95	5.4	X
scaffold23196	78	7.2	70	5.3	U
scaffold2321	75	5.1	78	4.4	2R
scaffold23214	7.8	1	20	3.2	2R
scaffold23221	52	4.9	35	2.3	3R
scaffold23228	73	5.5	68	2.8	X
scaffold23243	82	4.6	94	5.3	U
scaffold23265	45	5.6	16	2.4	3L
scaffold23272	89	7.3	75	4.7	2L
scaffold2328	45	5.4	12	1.7	2L
scaffold23288	17	2.3	4.8	1	X
scaffold23295	94	6.4	0	nan	X
scaffold23310	31	5.7	28	2.6	3R
scaffold23319	84	7.7	75	3.5	3R
scaffold23340	50	5.9	39	2	3R
scaffold23366	85	11	78	6.3	X
scaffold23396	67	5.8	67	5.3	X
scaffold23399	0	nan	57	3.1	U
scaffold234	80	4.6	71	2.9	3R
scaffold23406	81	9.2	76	4.4	X
scaffold23439	52	4.6	30	1.6	3R
scaffold23441	96	5.7	95	4.1	2L
scaffold23445	96	8	79	3.8	3L
scaffold23448	69	4.9	56	2.3	X
scaffold23466	74	4.9	63	2.8	3R
scaffold23482	72	5.1	55	2.4	3L
scaffold23510	94	8.5	79	2.4	2R
scaffold23527	29	2.7	17	2	X
scaffold23540	85	6.9	81	4.8	3R
scaffold23584	76	14	65	3.5	3R
scaffold23592	62	4.5	46	2.7	3L
scaffold23594	94	8.7	89	3.9	2L
scaffold23640	90	6.8	88	4.5	X
scaffold23644	91	11	83	4.5	X
scaffold2366	28	2.8	17	3.8	2L
scaffold2371	59	6.7	55	4.3	2L
scaffold2373	89	7.9	82	4.5	2R
scaffold23736	99	9.2	85	4.7	3R
scaffold23758	88	9.3	61	3.5	3R
scaffold2376	67	7	54	3.5	3L
scaffold23777	56	3.8	29	1.2	3R
scaffold23803	90	5.9	81	4.3	2L
scaffold23816	89	6.7	79	4.3	2R
scaffold2383	66	6.6	60	6.1	2R
scaffold23841	85	6.5	82	5.7	3L
scaffold23859	69	5.7	62	5	3L
scaffold23861	33	4.4	23	2.3	X
scaffold23902	90	11	77	8.2	3L
scaffold2393	90	5.6	88	4.2	X
scaffold24	82	4.8	82	4.5	2R
scaffold24017	91	7.2	89	4.2	3R
scaffold2403	86	8	85	6	X
scaffold24031	33	3.5	21	1.5	3R
scaffold24051	78	3.3	71	3	3L
scaffold24064	98	11	73	3.1	3R
scaffold2407	80	6.1	79	8.4	3R
scaffold24089	86	8.2	85	4.7	2L
scaffold24142	90	12	84	4.2	2L
scaffold24152	75	8.1	66	4.3	2L
scaffold24154	78	6.2	80	5.6	3L
scaffold2416	76	6.5	44	3.4	3R
scaffold24161	92	8.6	90	6.1	2R
scaffold24163	88	6.7	41	2	2R
scaffold24173	67	6.4	39	3.1	2R
scaffold24217	89	5.9	60	4.4	2R
scaffold2422	80	8.2	74	4.8	X
scaffold24224	82	5.9	81	3.9	2L
scaffold24235	46	5.7	38	5.6	3L
scaffold24287	84	8.2	44	1.9	2R
scaffold24305	38	4.7	26	3.1	X
scaffold24383	69	7.7	70	5.5	4
scaffold2442	87	10	84	5.5	X
scaffold24435	86	7.4	80	3.8	X
scaffold24453	95	9.5	91	6.2	2R
scaffold24462	21	2.6	10	1	X
scaffold24498	70	6.1	72	3.1	X
scaffold24500	0	nan	47	3.9	2R
scaffold24526	75	6.1	71	4	X
scaffold246	66	2.7	52	1.8	2L
scaffold24604	39	7.8	32	3	2R
scaffold24607	61	4.6	20	4	U
scaffold24617	79	8.2	75	5.2	2R
scaffold2463	96	8.7	86	2.9	4
scaffold24636	41	2.5	25	2.4	X
scaffold24637	56	6.6	50	2.9	2L
scaffold2467	91	11	87	5.5	3R
scaffold24688	83	8.3	77	3	3L
scaffold24695	93	8.6	90	5.9	2R
scaffold24730	90	7.6	90	5.5	3L
scaffold24737	87	6.1	80	4	2R
scaffold24744	90	6.3	84	3.6	X
scaffold24791	62	4.6	46	1.8	3L
scaffold24817	94	11	87	5.3	2L
scaffold24820	68	5.2	39	3.7	X
scaffold24821	83	12	49	2.7	2L
scaffold24833	79	5.3	46	3.3	2L
scaffold24847	77	13	67	4.2	U
scaffold24851	90	8.6	87	4.1	U
scaffold24871	75	6.2	63	3.6	2L
scaffold24889	45	2.3	40	3.4	3L
scaffold24896	74	7.2	70	4.2	3L
scaffold24901	72	6.2	46	1.7	3R
scaffold24930	66	9.3	55	2.7	U
scaffold2494	94	17	84	8.5	2L
scaffold24942	94	7.6	95	7.2	2R
scaffold24960	41	2.9	36	2.4	2R
scaffold24967	76	4.6	65	3.8	4
scaffold24981	93	7.4	92	6.4	2L
scaffold24988	69	9.1	55	4.3	2R
scaffold2499	94	6.2	90	7.8	2R
scaffold24990	25	7.1	27	2.2	X
scaffold25020	96	8.3	93	4.9	X
scaffold2507	93	14	84	3.3	2L
scaffold25073	85	6.8	80	4.4	3L
scaffold25081	79	3.5	73	3.3	3R
scaffold25084	59	2.8	67	4.2	3R
scaffold25091	83	6.8	80	4.8	U
scaffold25097	40	3.2	36	2.8	2L
scaffold25098	88	7.3	75	4.6	2L
scaffold25137	89	9.3	87	5.2	3R
scaffold2516	75	6.3	68	3.9	2R
scaffold2521	87	9.1	90	6.5	2L
scaffold25222	98	16	98	11	3L
scaffold25237	74	7.2	76	4.8	X
scaffold2525	85	4	85	4.4	2R
scaffold25260	98	7.1	100	7.5	X
scaffold25267	100	17	95	6.4	2R
scaffold25272	74	8.2	75	4.5	2R
scaffold25392	86	7.7	84	6.2	2R
scaffold25427	42	3.9	17	2.5	3R
scaffold25447	95	8.7	90	4.6	X
scaffold25454	61	9.1	45	3.2	3L
scaffold25464	64	5.3	54	3.1	3L
scaffold25478	85	7.8	79	5.5	U
scaffold25485	81	5.6	76	4.4	X
scaffold25487	91	6.1	65	1.7	3R
scaffold2552	82	5.4	58	4.5	3R
scaffold25575	91	12	89	4.4	2R
scaffold25592	48	6.6	42	2.8	3R
scaffold25594	87	6.7	83	3.2	U
scaffold2563	20	14	17	7.4	2R
scaffold25639	36	6.3	23	3.1	3L
scaffold2567	88	13	83	3.7	X
scaffold25687	94	6.5	90	5.2	X
scaffold25704	90	4.2	32	2.8	2R
scaffold25716	77	4.8	72	3	X
scaffold25719	56	4.5	51	2.7	X
scaffold2575	84	8.2	81	5.1	X
scaffold25752	60	4.6	38	1.7	3R
scaffold2578	10	5.8	7.3	1.6	3R
scaffold25824	96	6.9	89	3.9	X
scaffold25835	87	5.5	85	2.8	U
scaffold2584	75	4.8	83	4.4	2R
scaffold2586	23	2.3	19	2.6	2L
scaffold25882	88	7.4	89	6.2	X
scaffold2593	72	14	54	3.6	2L
scaffold25930	78	5	74	5	3R
scaffold25936	28	2	30	1.7	2R
scaffold25989	97	12	92	6.1	3L
scaffold2599	88	8	87	5.9	2L
scaffold26105	83	13	73	4.5	X
scaffold2613	82	8.1	81	4.6	4
scaffold26132	48	5.3	51	5.2	3L
scaffold26133	95	4.8	54	1.8	3L
scaffold26158	91	11	88	5.2	3R
scaffold26199	7.8	1.3	15	1.8	3R
scaffold26206	83	7.4	79	6	U
scaffold2621	71	8.8	58	3.9	X
scaffold26270	96	14	93	4.9	U
scaffold26300	94	6.5	91	5.3	3R
scaffold2633	99	7.5	89	4.9	X
scaffold2634	98	11	93	4.7	X
scaffold26351	49	7.7	41	7.6	4
scaffold26416	99	11	90	4.8	3R
scaffold2643	57	7.2	64	5.1	3R
scaffold26437	69	4.7	63	5	U
scaffold2650	96	9.9	91	5.4	X
scaffold26502	64	3.4	30	1.5	3L
scaffold26532	83	6.7	82	4.2	3R
scaffold26553	77	14	75	5.4	2L
scaffold26556	99	5.1	94	5.4	X
scaffold26581	89	5.5	81	3.4	3R
scaffold26591	96	11	92	6	3L
scaffold26596	76	8.4	68	5.2	3L
scaffold26644	60	8.5	61	5.3	3R
scaffold26645	82	4.5	48	1.9	3R
scaffold26648	86	8.2	80	4.7	3R
scaffold26704	89	14	73	4.9	3L
scaffold26721	82	6.6	80	4.3	3R
scaffold2675	72	6.7	59	3	3R
scaffold26750	71	4.6	59	2.8	2R
scaffold26785	85	3.3	83	2.1	3L
scaffold2680	77	7.1	70	3.1	3L
scaffold2681	92	9.3	84	3.8	3L
scaffold26816	46	6.5	33	2.5	X
scaffold2683	94	7.4	86	8.4	X
scaffold26854	99	5.7	96	4.6	2R
scaffold26859	37	2.9	18	1.5	3R
scaffold26900	82	7.1	5.4	1.9	3R
scaffold2691	70	21	68	8.9	3R
scaffold26911	35	6.4	10	1.9	3L
scaffold26918	41	5.1	27	1.6	X
scaffold26972	87	7.4	81	3.8	2L
scaffold26973	97	11	77	4.6	2L
scaffold26983	97	9.4	97	7.1	2R
scaffold27012	98	9.5	92	3.4	2R
scaffold27017	97	35	100	23	3R
scaffold27027	66	5.7	65	3.7	3L
scaffold2706	81	7.1	75	4.5	U
scaffold27067	43	5.3	38	2.2	3L
scaffold27083	9.1	2.2	5.3	2.1	U
scaffold27099	87	6.7	81	6.5	3R
scaffold2710	96	11	92	7	3R
scaffold27102	92	9.2	89	5.7	3L
scaffold2711	85	6.2	82	4.8	2R
scaffold27120	58	9.5	52	8.5	U
scaffold27139	86	4.8	56	3.5	3R
scaffold27165	64	4.5	69	3.7	3L
scaffold27166	77	3.9	71	3	3R
scaffold27169	87	6.4	32	4.3	3R
scaffold27173	68	6.7	71	3.6	3R
scaffold27213	68	6.3	68	2.4	3L
scaffold27242	62	11	46	3.3	3R
scaffold27312	49	4.3	45	2.7	3R
scaffold27332	69	6	56	3.6	U
scaffold27339	27	2.3	18	1.2	3R
scaffold27414	71	7.3	68	4.3	2L
scaffold27444	32	3.9	22	2.4	3R
scaffold27449	99	11	97	4.1	2R
scaffold2745	61	3.4	62	3.8	3R
scaffold27468	90	11	86	5.2	3R
scaffold2747	75	5.1	66	3.5	3L
scaffold27482	45	3.3	9.6	1.5	3R
scaffold27488	64	6.6	60	5.3	X
scaffold27490	13	3.6	34	3.3	2R
scaffold2750	64	5.5	63	3.6	3L
scaffold27507	28	1.7	32	4	3L
scaffold27521	40	5.3	35	2.7	2R
scaffold27559	68	7.5	76	6.6	X
scaffold27563	59	4.7	46	3.6	2R
scaffold27567	58	4.9	42	2.3	X
scaffold27594	21	6.4	16	1.9	3R
scaffold27613	47	6.3	51	3.3	X
scaffold27624	55	3.4	45	1.2	2R
scaffold27649	76	5.6	58	2.5	2L
scaffold2770	79	4.5	75	4.1	3R
scaffold27724	92	7.9	87	3.1	X
scaffold27749	0	nan	23	3.4	3L
scaffold27759	93	8.4	77	3	3R
scaffold2776	14	3.5	22	1.5	X
scaffold2777	64	6.1	57	3.1	X
scaffold278	29	4.3	5.3	1	U
scaffold27801	99	7.3	93	5	2L
scaffold2781	87	13	84	6.3	2R
scaffold27810	94	11	93	5.4	X
scaffold27819	85	7.2	74	4.4	X
scaffold27820	93	8.3	90	5	2L
scaffold27927	92	7.9	88	5.4	3L
scaffold27935	55	8.5	63	3.8	3L
scaffold27937	65	8.4	28	1.6	2R
scaffold27973	76	5.4	52	2.4	3R
scaffold2799	35	2.8	68	3	3L
scaffold28060	79	7.2	67	3.1	2L
scaffold28109	6.4	2.6	5.6	1	3L
scaffold28199	96	9.6	80	5.4	2R
scaffold28259	86	6.9	75	3.8	X
scaffold28285	49	4.3	2.3	1	U
scaffold28286	90	4.2	92	3.9	3R
scaffold28297	78	9.3	78	6	X
scaffold28339	98	7.7	91	4.5	U
scaffold28352	99	15	85	5.2	2L
scaffold28354	75	9.9	73	4.9	2L
scaffold28365	70	4.5	58	2.2	X
scaffold28375	13	5.2	4.6	1.4	3R
scaffold28379	95	7.5	91	5.4	U
scaffold28387	80	5.9	70	3.4	2L
scaffold28417	81	6.8	75	4	X
scaffold28426	35	2.9	29	2	X
scaffold2845	83	8.6	77	4.3	3R
scaffold28519	64	2.7	58	1.6	3R
scaffold28522	76	3.8	76	1.9	U
scaffold28544	89	7.4	71	2.5	3R
scaffold28584	42	7.9	26	2.8	X
scaffold28619	46	4.5	48	2.3	3R
scaffold2863	95	10	93	5.9	3L
scaffold28646	91	8.5	90	6.1	3R
scaffold28661	36	3.4	22	2.1	3R
scaffold28689	91	6.3	90	6.6	3R
scaffold28749	84	39	73	15	2L
scaffold2881	87	11	76	4.1	2R
scaffold28811	40	4.9	21	3.4	X
scaffold2883	59	6.1	49	3.2	2R
scaffold28841	91	6.8	76	3.9	2R
scaffold28869	87	8.4	89	6.3	2R
scaffold2888	80	4.6	58	1.9	4
scaffold28913	89	14	80	4	3L
scaffold28981	33	3.8	43	4.2	3R
scaffold28988	42	5.7	13	1.2	2L
scaffold290	96	5.5	98	7.2	3R
scaffold29000	92	6.7	96	6.7	3L
scaffold2903	96	7.7	86	3.6	X
scaffold29045	77	6.1	73	5	2R
scaffold29055	64	5.5	58	4.4	X
scaffold29057	50	9.8	22	1	2L
scaffold29063	35	4	32	3.9	U
scaffold29066	80	7.4	72	3.3	2L
scaffold29071	74	7.5	71	5.3	2R
scaffold29102	84	6.2	80	3.9	3R
scaffold29109	68	8.4	71	7.1	3L
scaffold29118	85	7.3	69	3.2	X
scaffold29134	93	9.1	88	6.1	2L
scaffold29164	94	6.8	88	3.9	3R
scaffold29179	79	6.6	80	5.4	3L
scaffold29185	34	3	13	2.5	2R
scaffold29196	28	3.2	14	1.4	2R
scaffold292	61	4.9	40	2.1	2R
scaffold29205	45	5.8	35	2.2	X
scaffold29206	95	9.4	83	4	2L
scaffold29208	66	6.5	59	4.2	X
scaffold2925	84	15	71	4.5	U
scaffold29252	80	12	75	6.5	3L
scaffold29260	79	5.4	76	5.3	X
scaffold29269	64	4.7	61	2.6	2R
scaffold29343	51	3.3	30	1.4	3L
scaffold29348	93	4.9	61	1.9	3R
scaffold2937	87	6.6	56	4.1	3R
scaffold29381	83	8	78	3.8	3L
scaffold29411	77	7.2	75	4.8	3R
scaffold2942	79	7.3	76	4	U
scaffold29468	73	6.2	62	2.4	X
scaffold2947	94	8.7	85	4.1	X
scaffold29484	79	9.1	71	4.6	2L
scaffold2949	94	8.7	94	5.6	2R
scaffold2952	35	3.9	30	2.2	2R
scaffold29544	95	5.3	96	4.6	2R
scaffold29547	84	4.8	76	3.5	X
scaffold29571	82	4.7	78	5.2	X
scaffold2958	59	6.2	57	4.1	U
scaffold29602	87	4.7	71	2.2	2R
scaffold2962	86	6.5	86	4.9	3R
scaffold2964	78	5.8	81	5.4	3L
scaffold29658	55	5.4	49	3.5	X
scaffold2967	88	7	84	7.4	3R
scaffold29692	86	6.2	87	4.5	3R
scaffold29707	69	4.3	53	3	X
scaffold2972	89	7.9	79	4.6	3L
scaffold2974	91	7.8	80	5.2	3R
scaffold29743	94	3.9	89	2.5	3L
scaffold29767	91	7.5	79	3	3L
scaffold29769	30	3	18	1.5	2L
scaffold29792	78	4.7	79	3.3	X
scaffold29872	66	3.9	29	1.4	3R
scaffold29873	43	4.8	0	nan	2L
scaffold299	90	6.8	87	5.3	2R
scaffold2993	27	3.2	0	nan	2R
scaffold29983	57	7.2	59	4.4	X
scaffold29991	71	11	75	6.5	3R
scaffold30001	83	6.2	82	5.1	2R
scaffold3001	60	3.5	66	5.4	2L
scaffold30032	40	8.5	17	3.7	3L
scaffold30039	97	8.4	70	2.8	2L
scaffold30068	60	11	55	4.7	X
scaffold301	92	7.6	87	4.3	X
scaffold3010	75	5.2	73	4.6	U
scaffold30107	41	6.2	19	1.8	U
scaffold30118	80	7.4	81	6.6	2R
scaffold3012	67	4.4	53	2.1	X
scaffold30159	95	15	85	4.7	3L
scaffold30184	92	4.7	72	3.6	U
scaffold30224	87	11	86	5.6	U
scaffold30250	42	2.9	32	1.3	X
scaffold30263	91	6.7	87	4.4	3L
scaffold3033	78	7.7	76	6.1	2L
scaffold30383	67	12	24	1.2	X
scaffold30390	42	5.3	29	2	3L
scaffold30402	71	7.5	59	2.6	2L
scaffold3045	8.8	3.3	5.9	1.9	3L
scaffold30458	69	3.8	55	2.9	2R
scaffold30472	35	3.3	14	4.6	3R
scaffold30490	74	7.8	58	4.7	3R
scaffold30505	82	7.6	73	3.3	X
scaffold30516	82	6.1	77	4.3	2L
scaffold30535	20	4.6	17	2.3	3L
scaffold30542	87	6.9	73	3.9	2L
scaffold30552	30	5.2	14	1	X
scaffold30561	52	4.6	10	1.2	2R
scaffold30580	84	6.9	61	2.6	3L
scaffold3059	73	3.2	83	2.5	3R
scaffold30623	96	7.5	93	4.6	2R
scaffold30628	86	8.3	82	5.1	X
scaffold30726	89	9.8	77	4.7	4
scaffold30733	96	7.1	90	3.5	2R
scaffold30757	70	5.8	62	3.5	X
scaffold30769	62	6.7	55	3.3	3R
scaffold3084	84	6.9	72	3.9	X
scaffold30843	85	12	64	2.9	3L
scaffold3085	78	9.9	77	6.7	3L
scaffold3088	91	6.9	92	5.8	U
scaffold30918	0	nan	0	nan	3R
scaffold30922	87	9.5	85	6.8	3R
scaffold30931	82	7	75	2.6	2R
scaffold30992	72	12	45	2.6	X
scaffold310	47	3.7	43	4.1	3L
scaffold31057	80	6	82	3.4	2R
scaffold31157	36	3.5	36	4.7	2R
scaffold31158	60	6.7	41	2.3	U
scaffold31169	61	6.7	48	2.8	3R
scaffold3117	53	4.8	23	1.5	X
scaffold312	66	3.6	46	2	X
scaffold31216	88	11	84	8.1	3L
scaffold31227	85	6.7	78	5.3	3R
scaffold31228	79	7.3	53	2.6	3R
scaffold31338	89	7.9	89	6.3	2R
scaffold31342	82	7.5	77	4.8	X
scaffold31363	30	4.2	38	3.7	2L
scaffold31374	62	7.7	54	3	X
scaffold31393	62	4.2	57	3.8	2R
scaffold314	48	2.5	41	2	X
scaffold3140	61	4.6	36	1.7	3R
scaffold31448	74	5.1	59	3	3R
scaffold3145	87	6.9	82	5.1	2L
scaffold31525	88	8.9	83	5.2	3R
scaffold31586	76	6.3	73	5.5	3L
scaffold3159	92	4.4	95	4.5	2L
scaffold3160	72	9.3	72	5.4	2R
scaffold31620	34	5.8	41	2.3	X
scaffold31633	89	6.7	89	5.6	3R
scaffold31653	78	9.1	78	4.3	2R
scaffold3166	80	9	78	4.9	3R
scaffold31661	86	6.6	85	4.7	2L
scaffold31672	77	9.5	61	4.6	X
scaffold31675	93	7.2	81	3.3	X
scaffold31701	53	4.5	19	2	2R
scaffold3173	94	8.3	92	5.6	X
scaffold31743	75	7	69	5.3	X
scaffold31773	62	10	61	4.5	2R
scaffold31825	43	6	40	4.6	3L
scaffold31901	16	2.1	15	2.3	3L
scaffold31937	85	7.2	79	3.7	X
scaffold31956	40	7.1	30	2.6	3L
scaffold31993	99	9.6	97	3.9	3R
scaffold3201	71	6.5	63	5.9	2R
scaffold32022	97	11	77	2.3	2R
scaffold32045	69	9.8	65	5.1	3R
scaffold3208	77	6.5	73	3.8	X
scaffold32083	99	7.3	83	2.4	2L
scaffold32111	70	5.7	62	4.7	X
scaffold3215	75	7.5	69	4	3R
scaffold32161	91	14	87	4.3	U
scaffold32189	95	6.7	79	3.9	3R
scaffold32193	85	9.3	79	5	2L
scaffold322	57	5	62	6.4	U
scaffold3221	79	3.5	68	2.3	2L
scaffold32219	64	6.2	58	3.4	2R
scaffold3226	84	7.5	78	4.2	3R
scaffold32274	11	1	5.6	1	3R
scaffold32318	38	6.7	34	3.5	2R
scaffold32327	95	7.9	91	5.2	2L
scaffold32391	82	6.3	75	4.5	3L
scaffold32399	83	6.9	79	6.5	X
scaffold32407	76	5.3	59	3.1	2L
scaffold32416	34	9.8	19	2.7	2L
scaffold3248	89	7.1	86	5.7	2L
scaffold3255	90	10	87	5.5	X
scaffold3256	68	9.9	61	3.7	2L
scaffold3257	20	6.7	15	3.5	3R
scaffold3260	84	7.9	81	5.6	X
scaffold32611	98	12	84	4.3	X
scaffold32623	85	5.8	81	3.8	X
scaffold32631	54	8.9	49	5.8	3R
scaffold32653	65	5.7	60	6.7	X
scaffold32659	87	8.1	84	5.9	3R
scaffold3269	37	3.9	0	nan	2L
scaffold32730	67	4.4	33	1.3	3R
scaffold32790	73	8.7	74	6.8	3R
scaffold3283	75	5.7	72	4.2	2L
scaffold32834	95	7.7	73	3.2	3L
scaffold3285	82	8.2	79	5.6	X
scaffold32938	94	7.1	91	3.4	X
scaffold3294	57	8.8	31	2.4	2L
scaffold3295	21	4.9	29	2.4	3R
scaffold32956	24	13	28	12	3L
scaffold32957	71	5.8	67	4.4	3R
scaffold32982	67	6.8	39	1.6	X
scaffold330	98	8	95	6.3	3L
scaffold33050	61	6.9	57	2.4	2R
scaffold33089	52	4.2	43	2.2	X
scaffold33129	0	nan	16	2.9	X
scaffold3315	65	6.7	59	3.7	3R
scaffold33197	79	5.4	85	4.4	2L
scaffold33226	18	2	5.2	1	X
scaffold3323	33	3.7	26	2.4	X
scaffold33237	0	nan	5.3	1	2R
scaffold3329	35	4.5	21	2.4	2L
scaffold3331	91	4.8	85	3.2	2R
scaffold33349	4.9	2	0	nan	3R
scaffold33372	76	7.4	73	3.8	U
scaffold33384	43	5	48	2.4	3R
scaffold3345	90	5.1	82	4.7	2L
scaffold3349	93	5.2	67	2	2R
scaffold33492	76	4.7	75	6.6	3R
scaffold33530	79	6.3	59	3.2	X
scaffold3356	84	7.9	74	5	2L
scaffold3358	81	11	80	3.7	2R
scaffold33589	85	9.2	83	5.5	U
scaffold33614	60	5.7	46	2.7	3R
scaffold3368	77	11	70	3.5	X
scaffold3372	73	8.4	70	4.3	3L
scaffold33722	47	2.5	23	1.4	3L
scaffold33742	93	8.8	92	7.5	2L
scaffold33746	77	6	77	5.3	3R
scaffold33750	99	9.1	95	6.8	3R
scaffold33755	38	4.2	31	2.3	2L
scaffold33759	89	6.3	66	3.9	X
scaffold33771	59	4.5	49	1.6	3L
scaffold338	69	7.6	60	5.4	U
scaffold33948	80	9.5	78	5.5	3L
scaffold33970	17	3.1	17	2.2	X
scaffold3398	90	15	89	5.8	3R
scaffold340	78	6.8	80	4.8	X
scaffold34072	65	6	27	1.3	3L
scaffold3408	46	2.8	43	2.3	2L
scaffold34092	48	3.5	45	2.2	3L
scaffold34123	72	9.5	66	4.9	3R
scaffold3414	94	9.2	90	5.7	3R
scaffold34199	94	10	89	5.3	X
scaffold3424	83	9.1	73	3.9	3R
scaffold34258	68	6.6	63	4.7	2R
scaffold3427	66	4.9	61	4.3	3L
scaffold343	48	5.1	35	3.2	X
scaffold3434	95	12	83	4.6	3R
scaffold34394	71	5.9	62	3.6	2R
scaffold3440	87	9.6	73	5	2R
scaffold34464	93	10	91	6.3	X
scaffold34467	81	6.2	80	6	2R
scaffold34489	58	4.6	45	3.3	2R
scaffold3450	72	7.8	70	5.6	3L
scaffold34539	92	10	84	4.5	X
scaffold3456	67	5.4	61	3.7	3R
scaffold34575	58	4.3	63	5.1	3R
scaffold3460	49	4.2	29	1.7	3R
scaffold34639	96	7.3	97	6.9	U
scaffold34644	73	4.7	74	4.2	3R
scaffold3465	34	4.9	27	3	3R
scaffold34654	59	5.4	35	4.4	X
scaffold34658	33	4.9	26	3.4	3L
scaffold34720	39	10	37	8.9	3R
scaffold3478	99	12	89	3.4	3R
scaffold34790	67	8.8	58	11	3L
scaffold3480	80	9.3	77	5.2	3L
scaffold34803	80	8.4	76	4.5	3L
scaffold3483	79	8.6	77	4.8	2R
scaffold3484	80	7.5	75	5	X
scaffold34847	0	nan	84	7.2	U
scaffold34850	66	3.6	55	2.8	3R
scaffold34864	66	5.9	55	4	3R
scaffold3488	58	1.9	46	1.4	3L
scaffold34960	89	7.9	87	4.6	3L
scaffold34982	88	6	87	6.2	3R
scaffold3499	81	7.6	76	4.6	U
scaffold35102	77	4.5	72	3.5	2R
scaffold35130	73	9.4	64	4	3L
scaffold352	100	9.3	97	3.8	3R
scaffold3523	91	7.1	89	6.3	2R
scaffold35237	86	7.9	85	5.2	3L
scaffold3525	20	2.8	21	3.3	2R
scaffold35250	43	9.3	41	5.3	3L
scaffold35285	84	5.7	81	5	3L
scaffold35299	90	7.7	82	2.9	2R
scaffold3530	54	6.7	47	2.7	2L
scaffold35309	47	2.4	7.6	1	2R
scaffold35316	82	6	80	5	X
scaffold35320	32	4.3	11	2.3	3R
scaffold35356	70	15	68	11	3R
scaffold35370	88	6.3	83	3.9	2L
scaffold35379	89	6.5	87	4.2	2R
scaffold35436	91	5.9	56	2.6	X
scaffold35449	70	4.7	69	6	X
scaffold35459	96	6	95	5.5	3R
scaffold35475	77	14	74	4	U
scaffold3556	87	12	80	7.9	X
scaffold35590	82	8.2	47	3.6	3L
scaffold35594	26	2.2	30	3.2	X
scaffold35596	98	11	49	1.9	3R
scaffold35730	53	3	50	2.8	2R
scaffold3577	0	nan	34	4.3	X
scaffold35773	24	4.6	17	1.8	3R
scaffold35782	39	41	39	39	X
scaffold35795	84	14	67	4.5	2L
scaffold3582	70	6.9	72	4.3	X
scaffold35839	76	11	71	4	3L
scaffold35848	20	8.1	14	5.3	3L
scaffold35862	86	8	83	7.4	3R
scaffold3596	81	8	78	4.8	X
scaffold3597	22	6	23	3.3	U
scaffold360	81	9.6	78	5.4	2R
scaffold36010	87	7.9	77	3.5	3L
scaffold3603	17	2.8	0	nan	3R
scaffold3607	86	7.2	86	4.8	2L
scaffold3612	76	5.1	74	4.4	4
scaffold36155	80	5.4	70	2.8	3L
scaffold36182	0	nan	0	nan	X
scaffold36218	69	5.1	65	3.7	X
scaffold3624	96	15	91	4.8	2L
scaffold36278	78	4.4	67	4.3	2L
scaffold36283	94	13	87	4.4	3R
scaffold36330	90	6.3	87	4.7	2L
scaffold36357	72	4	68	3.2	3L
scaffold3638	73	5.3	64	4	2R
scaffold36382	83	6.7	81	5.6	X
scaffold36400	87	6	50	2.6	X
scaffold36445	78	4.1	76	3.6	2L
scaffold3645	44	3.6	10	1	2R
scaffold36457	56	4.4	46	4.2	3R
scaffold36536	65	5.9	63	3.5	3R
scaffold36557	80	9.6	78	5.3	2L
scaffold3657	92	7.2	89	6.2	U
scaffold36573	82	10	83	4.6	3R
scaffold3660	39	3.6	32	1.5	2R
scaffold36639	81	5.4	75	4.5	U
scaffold3665	27	4.4	23	1	X
scaffold36651	87	15	74	6	X
scaffold36686	37	7	26	4.9	3L
scaffold3670	55	9	47	4.3	2R
scaffold36701	79	14	75	5	2L
scaffold36704	78	3.9	88	4.1	3R
scaffold3673	77	5.9	71	4.2	2L
scaffold3674	60	4.1	63	3.7	2R
scaffold36822	88	9.6	72	3.4	3R
scaffold36826	36	4.8	27	3.7	2L
scaffold36843	78	7.2	67	5.8	X
scaffold36862	71	5.3	70	8	2L
scaffold36883	76	7.2	73	5.2	2R
scaffold3689	63	5	53	2.7	2R
scaffold36991	13	4.2	7.6	1.4	X
scaffold370	81	8.3	74	3.8	X
scaffold3705	95	12	90	3.8	3L
scaffold37056	85	7.8	81	4.9	3L
scaffold3706	78	5.9	80	5	3L
scaffold37116	75	7.3	62	4	X
scaffold3712	79	6.8	78	7.9	2R
scaffold3714	31	2.7	20	2.3	2R
scaffold37151	96	5.2	97	5.7	X
scaffold3718	81	4.1	84	4.3	X
scaffold3720	90	11	48	2.6	X
scaffold3722	92	10	78	5.1	3R
scaffold3723	92	10	66	4.4	2L
scaffold3726	64	3	53	3.2	2L
scaffold37323	100	9.7	87	4.1	2L
scaffold37365	89	5.4	73	3	3R
scaffold37389	90	9.3	85	6	X
scaffold3744	78	6.6	77	3.7	X
scaffold37484	76	460	77	280	3R
scaffold37632	17	4.2	11	1.5	3R
scaffold3766	7.6	1.3	15	1.3	2R
scaffold37695	93	15	89	5.4	X
scaffold37712	86	8.2	79	3.8	2L
scaffold37717	87	6.4	79	4.4	3R
scaffold3773	82	8.3	76	5.9	X
scaffold37754	74	10	55	4.8	3L
scaffold37755	70	7.8	70	4.4	2L
scaffold37782	75	5.9	59	2.4	2L
scaffold37864	38	3.3	21	1.7	X
scaffold3788	62	7.3	58	5.9	2R
scaffold37885	99	14	86	2.8	2R
scaffold3790	88	7.9	89	7.3	2L
scaffold37912	98	4	89	4.2	2L
scaffold3796	77	6	70	3.8	2L
scaffold37992	36	5.8	33	1.6	3L
scaffold3806	92	8.4	84	4.2	3R
scaffold38097	83	14	67	6.1	U
scaffold38177	68	3.6	35	1.3	3R
scaffold3820	75	8.9	69	4	3R
scaffold3822	42	6.6	42	5.5	3R
scaffold38240	98	19	66	3.5	U
scaffold38250	88	7.8	64	3.6	X
scaffold38269	49	2	41	1.5	3L
scaffold3830	94	8.2	91	5.3	3R
scaffold3837	91	11	92	5	3R
scaffold3839	79	5.1	74	2.9	2R
scaffold384	97	12	88	4.5	2L
scaffold38400	89	8	87	6.7	3R
scaffold38402	84	5.7	81	5	3L
scaffold38404	12	1.5	24	2.3	2R
scaffold38450	86	8.3	85	5.4	3R
scaffold38459	95	5.1	100	3.8	3R
scaffold3853	18	3.5	13	4.1	2R
scaffold38628	88	4.1	91	5.2	3R
scaffold38673	90	11	84	4.8	U
scaffold3868	77	4	61	2.5	3R
scaffold38683	89	7	86	5.7	2L
scaffold387	89	8.6	88	4.6	2R
scaffold3871	64	9.7	58	4.6	3L
scaffold38717	19	1.8	26	1.5	2R
scaffold3875	78	5.3	74	3.7	U
scaffold38784	27	68	22	31	2L
scaffold3881	22	4.6	15	3.8	3L
scaffold38823	87	3.9	88	5.5	U
scaffold3886	97	10	91	5.2	2L
scaffold38899	79	10	67	6.8	X
scaffold3905	45	6.7	41	1.6	2R
scaffold39056	83	5.4	65	3.7	2R
scaffold3906	72	11	37	3.7	3L
scaffold39089	87	7.5	65	2.3	3R
scaffold3909	75	4.8	73	5.2	2L
scaffold39163	45	8	39	5.7	X
scaffold39309	0	nan	57	3.5	2L
scaffold39339	75	5.8	57	3.8	3L
scaffold39379	47	6.8	31	3.6	2R
scaffold39387	95	7.3	88	4.8	2L
scaffold3940	78	7.5	77	3.7	U
scaffold39427	63	7	64	6.3	3R
scaffold39455	54	2.9	70	3.8	3R
scaffold3949	85	10	80	5.5	X
scaffold3955	89	7.4	87	5.2	2L
scaffold3957	83	9.9	79	5.1	U
scaffold39606	64	5.3	56	3.7	3L
scaffold39623	83	7.6	79	5.1	3L
scaffold3964	74	6.4	59	4	3R
scaffold3978	74	4.9	68	4.3	3R
scaffold3987	95	9.4	95	6	3R
scaffold39892	54	8.3	48	4.3	2R
scaffold39930	50	5.1	57	2.9	X
scaffold39960	49	5.5	59	3.3	3L
scaffold39965	98	9.9	90	3.9	3L
scaffold3999	86	12	85	7.8	2L
scaffold40	86	9.2	77	4.4	2R
scaffold40013	48	4.6	44	3.3	3R
scaffold4004	41	2.8	13	2.2	2L
scaffold40048	95	9.6	93	5.5	2R
scaffold40063	78	6.6	75	4.9	3R
scaffold40110	98	9.2	59	1.7	2R
scaffold40131	21	6.2	10	2.6	X
scaffold40138	91	8.9	92	5.9	3R
scaffold4015	89	6.3	77	4.2	2L
scaffold40151	72	5.4	68	3.9	3R
scaffold40153	98	9.1	86	4.3	3R
scaffold40188	60	3.6	31	2.4	2R
scaffold402	84	6.6	87	5	U
scaffold40255	68	6.4	62	2.5	3R
scaffold40259	75	3.9	67	4	2R
scaffold4031	80	6.8	70	3.2	X
scaffold4034	91	8.7	87	5.2	2L
scaffold40373	8.1	4.6	11	1.6	2R
scaffold40518	56	4	0	nan	3R
scaffold40536	98	9.4	98	3.7	2L
scaffold40571	50	2.8	54	2.1	U
scaffold40618	23	2.2	22	1.5	2R
scaffold4066	80	4.9	82	5.9	X
scaffold40682	53	4.8	9	1.2	2R
scaffold4070	82	7.1	76	5.7	3R
scaffold40700	73	7.2	73	6.3	X
scaffold40791	50	4.8	47	2.2	2L
scaffold4086	75	14	64	4.7	3L
scaffold40866	2.7	1	59	4.6	3L
scaffold40942	56	6	54	2.7	X
scaffold40973	70	4.4	78	4.1	2R
scaffold4098	98	9.4	63	2.4	3L
scaffold40993	31	5.5	31	4.9	3R
scaffold4105	82	9.9	74	3.7	3R
scaffold41077	47	3.5	54	4.3	2L
scaffold4124	67	5	60	3.8	2L
scaffold41269	68	5.5	65	4.7	4
scaffold41272	72	5	64	4.3	2R
scaffold41304	65	7	54	4.3	U
scaffold41327	57	3.6	23	1.5	2R
scaffold4134	82	11	83	7.1	2L
scaffold41371	59	4	10	2.1	3R
scaffold41376	72	4.6	61	2.4	X
scaffold4138	72	7.9	67	4.8	3R
scaffold4140	42	11	23	2.8	2R
scaffold4144	91	8.6	80	4.5	2R
scaffold4146	60	2.7	61	1.8	3R
scaffold4150	92	4.5	97	4.4	2L
scaffold41501	68	5.7	70	4.8	3R
scaffold41554	81	12	78	3.9	2L
scaffold41627	92	9.8	82	4.5	3R
scaffold41632	41	8.9	17	2.3	2R
scaffold41776	74	7.2	66	4.5	U
scaffold4181	89	8.2	86	5	2L
scaffold41819	83	5.7	80	5.7	3R
scaffold41838	91	5.7	87	3	X
scaffold41848	41	5.4	24	2.4	3R
scaffold41914	99	8.7	87	2.6	2L
scaffold41923	54	2.8	56	4.4	2L
scaffold41930	92	4.7	62	1.8	2R
scaffold41939	75	5.8	64	3.8	3L
scaffold4195	95	16	96	14	3L
scaffold4207	76	10	65	3.4	3R
scaffold42131	64	5.1	53	2.9	X
scaffold42156	42	7.9	29	2.4	X
scaffold42176	70	6.6	70	3.8	3R
scaffold4219	89	6.9	85	4.9	2R
scaffold4221	70	5.3	69	5.5	2L
scaffold4233	95	6.2	90	4	3R
scaffold42397	18	3	7.4	3.9	2R
scaffold4242	97	8	94	5.2	3L
scaffold42430	21	3.6	19	2	2R
scaffold4245	91	9.3	90	7.9	2R
scaffold42496	92	5.7	96	4.3	2L
scaffold42504	79	9.9	77	6.2	2L
scaffold42538	87	12	92	8.2	2R
scaffold4258	79	4.9	76	2.7	3L
scaffold42599	96	6.4	84	3.7	X
scaffold4260	50	5.4	8.4	3	2L
scaffold42645	99	9.1	89	5.2	3L
scaffold427	95	9.2	91	5.7	3L
scaffold4273	84	5	81	5	2L
scaffold42749	88	8.3	89	5.6	3R
scaffold4278	92	6.3	64	2.5	2R
scaffold4286	84	6.6	79	4.7	U
scaffold42862	61	4.8	39	2.3	3R
scaffold42897	18	2.7	24	1.6	4
scaffold42906	66	9.3	60	6.3	2L
scaffold42915	91	7.9	86	4.2	3L
scaffold4296	38	4.1	29	3.8	2L
scaffold43019	87	7.4	74	3.6	U
scaffold43051	91	7.1	91	4.9	U
scaffold43054	95	11	87	6.7	3L
scaffold43158	69	8	68	7.1	3R
scaffold4317	94	6.9	93	5.8	X
scaffold4325	85	7.3	80	4.2	2L
scaffold43253	74	6.2	73	4	X
scaffold4330	54	5.6	56	3.9	3L
scaffold43332	51	7.6	39	1.8	4
scaffold43341	83	6.3	86	6.1	2L
scaffold4340	27	10	51	3.2	3L
scaffold43402	96	9.4	95	5.2	2L
scaffold43434	91	7.1	85	4	X
scaffold43461	69	4	49	3	2R
scaffold4348	57	5.4	30	1.6	2L
scaffold43484	97	12	88	4.7	2R
scaffold4358	95	10	72	2	2R
scaffold4363	96	9.4	95	5.4	3R
scaffold43643	61	7.7	45	2	3R
scaffold43657	82	6.8	47	3.1	3L
scaffold43671	89	8.3	89	6.3	2L
scaffold43687	17	3.8	9	2.4	2R
scaffold43698	71	4.1	68	3.5	3L
scaffold43707	68	9.2	55	3	3R
scaffold4371	89	7.9	86	5.8	X
scaffold43718	81	6.7	80	5.2	3R
scaffold4373	91	6.4	79	3.5	X
scaffold43737	68	7.1	58	2.8	2L
scaffold43762	50	4.8	29	3.3	2L
scaffold4379	94	7.8	94	5.6	2L
scaffold4381	50	4.7	28	3.1	2L
scaffold43814	78	6.1	80	6.8	U
scaffold43869	72	7.8	68	6	2L
scaffold4410	65	6.5	40	2.3	2R
scaffold44130	73	6.5	66	4.7	X
scaffold44185	89	10	84	5.2	2L
scaffold442	73	14	56	4.1	3R
scaffold44313	54	4.8	39	2.8	3R
scaffold44430	51	3.3	54	3	3R
scaffold445	96	7.4	95	5.8	2L
scaffold4457	89	5.1	91	4.3	3L
scaffold44602	52	6.7	47	3.4	2L
scaffold44659	92	6.9	88	5.1	2L
scaffold4467	93	8.3	91	6.2	2L
scaffold44670	52	4.9	43	2.8	3L
scaffold44674	95	5.4	83	4.5	3L
scaffold44685	61	4.9	57	5.6	U
scaffold44700	98	6.2	97	7.5	X
scaffold44705	40	7.2	25	3.4	3L
scaffold44727	77	5.3	80	6.4	2L
scaffold44776	80	7.1	84	5.1	3R
scaffold44777	94	11	87	5.2	3L
scaffold44795	23	2.7	22	3.7	2R
scaffold4484	96	7.2	93	5.4	3R
scaffold44842	99	12	91	4.2	2L
scaffold44895	80	5.2	77	6.1	U
scaffold4498	84	11	84	7	2R
scaffold4500	75	15	69	6.7	X
scaffold45019	58	5.9	49	2.2	3L
scaffold45052	79	4.9	51	2.5	2R
scaffold4506	87	6	72	3.7	U
scaffold45072	53	7.7	62	5.5	3R
scaffold45123	86	8.8	81	3.7	3R
scaffold4516	94	10	85	3.9	2L
scaffold4517	85	7.1	74	3.9	2R
scaffold45188	49	3.5	43	3	3L
scaffold452	100	8	96	5.3	3R
scaffold45200	81	5.6	85	4.7	2L
scaffold45242	87	7.4	85	5.4	3R
scaffold4528	71	6.3	69	4.6	2R
scaffold45446	53	4.5	48	2.9	3L
scaffold45528	84	5.5	50	1.7	2R
scaffold45548	82	7.3	80	5.5	3R
scaffold4556	73	4.4	65	3.9	U
scaffold4568	93	5.8	69	3.3	2L
scaffold4574	36	4.6	24	1.8	X
scaffold4576	96	9.1	91	3.5	X
scaffold4577	67	11	62	5.1	2R
scaffold4580	64	6.7	36	2.5	2R
scaffold45814	93	8.1	76	2.7	X
scaffold4582	56	3.6	51	2.4	2L
scaffold4583	99	11	96	3.7	3R
scaffold45888	35	8.5	10	1	3L
scaffold45895	79	7.9	78	4.8	3L
scaffold46014	93	7.4	92	4.8	3R
scaffold46079	84	8.2	81	6.2	3R
scaffold46085	93	6.6	90	6.2	2L
scaffold46091	28	3.3	27	1.9	4
scaffold4610	18	4.3	23	2.4	2L
scaffold46122	63	4.6	0	nan	3R
scaffold46134	90	7.8	85	4.3	X
scaffold4615	88	6.2	82	4.8	3L
scaffold46168	79	8.2	75	4.5	2R
scaffold462	77	5.3	71	3.2	2R
scaffold4620	69	3.8	65	4.3	3R
scaffold4623	15	3.8	20	2.4	3R
scaffold4628	56	6.9	43	3.3	3L
scaffold4629	42	4.3	32	2.6	2L
scaffold46305	75	8.3	63	3.3	3L
scaffold4631	21	3.6	24	3.4	3L
scaffold46448	21	3.6	15	1.6	U
scaffold46476	95	6	95	4.6	2L
scaffold465	27	3.5	25	2.2	2L
scaffold46518	80	2.9	94	3.4	2L
scaffold4653	87	8.6	88	7.1	X
scaffold4654	92	11	89	5	3L
scaffold4659	81	5.5	79	4.3	3L
scaffold46641	84	6.9	83	4.6	2L
scaffold46714	85	9.4	82	6.3	X
scaffold4673	76	12	69	4.3	X
scaffold4675	77	6.3	83	5.7	2R
scaffold46794	93	7	86	3.8	2L
scaffold46801	66	3.2	70	4	2L
scaffold46868	37	7.9	14	1.9	3R
scaffold46890	45	4.7	5	1	3L
scaffold4692	38	5.3	36	4.1	2R
scaffold4693	48	4.2	51	3.1	2R
scaffold4696	67	7.8	59	4.3	X
scaffold4698	24	22	23	21	2L
scaffold4700	55	4.6	68	4	3R
scaffold47008	37	4.7	28	1.7	2R
scaffold47058	83	7.6	71	3	3L
scaffold47064	66	6.9	60	5.5	2R
scaffold4713	97	13	86	4	3L
scaffold4715	93	10	92	5.4	X
scaffold47168	76	9.2	56	2.8	3R
scaffold4719	89	13	78	4.4	3L
scaffold4720	88	7	74	5.2	4
scaffold47205	20	2.6	11	1.9	2L
scaffold47230	98	7.6	94	5.7	3L
scaffold4727	73	6.3	74	5.6	X
scaffold47286	92	8.5	91	6.2	3L
scaffold47368	75	7.8	65	2.6	2R
scaffold4742	80	7.5	78	4.7	2L
scaffold4748	74	6.1	73	6.1	3R
scaffold47556	61	2.6	55	1.6	2R
scaffold4761	82	6.1	77	3.9	3R
scaffold47610	91	9	71	4.8	U
scaffold4768	92	7.9	87	4.9	3R
scaffold4770	53	3.7	15	1.3	U
scaffold47706	17	3	6.2	4.1	3L
scaffold47762	0	nan	32	2.2	3R
scaffold4780	76	5	56	2.9	2R
scaffold47831	55	4.3	59	3.8	3R
scaffold47838	98	15	97	7.4	3R
scaffold47924	84	9	79	5.9	3R
scaffold47926	92	11	90	6.2	3L
scaffold47969	90	10	90	5.2	3R
scaffold48008	57	6.3	56	5	X
scaffold48038	99	6.5	99	6.9	2R
scaffold48074	61	7.2	53	4.5	3R
scaffold4813	67	9.1	63	3.3	2L
scaffold4818	72	6.8	58	3.9	3R
scaffold48193	10	6.4	14	1.9	3L
scaffold482	30	3.8	14	1.3	3L
scaffold48268	38	4.4	25	2.3	2R
scaffold48309	70	10	66	7.5	3R
scaffold48342	98	14	72	3.6	X
scaffold4837	91	6.5	90	6.5	3R
scaffold48374	76	7.3	73	4.6	2L
scaffold4838	68	7.3	56	3.3	X
scaffold48513	40	4	20	2.6	2L
scaffold48527	51	3.9	24	1.9	3R
scaffold48539	34	3.1	27	2.1	2R
scaffold486	50	3.8	49	3.9	2L
scaffold4861	94	6.8	77	4.3	U
scaffold48624	62	14	61	4.5	X
scaffold48733	99	7.3	98	3.4	3L
scaffold4877	58	4	39	2	2R
scaffold48775	32	7.9	21	1.9	3R
scaffold48784	57	8.7	38	2.9	3L
scaffold48970	85	10	77	7.9	X
scaffold4898	97	10	95	5.8	3L
scaffold4902	89	9.6	87	5.6	3R
scaffold4907	34	6	12	1	2L
scaffold4908	84	7.8	82	5.6	2R
scaffold49143	33	20	21	11	3L
scaffold4915	63	3.9	63	2.8	X
scaffold4916	95	8.6	93	5.2	2L
scaffold49161	68	14	67	4	2L
scaffold49276	99	6.6	85	3.7	3R
scaffold4934	98	4.1	89	4.2	3R
scaffold4943	63	11	45	3.3	2R
scaffold49502	25	4	17	3.5	3L
scaffold49557	72	7.8	57	1.8	2R
scaffold4959	86	7.2	78	5.3	U
scaffold49645	83	8.5	81	4.4	2R
scaffold4976	88	11	82	9	2L
scaffold4979	71	8	49	3.6	X
scaffold4981	97	6.6	98	5.9	2R
scaffold49821	61	5.6	61	4.3	X
scaffold49894	58	5	57	4.4	3L
scaffold4991	90	3.8	92	6.1	2L
scaffold4993	44	7.3	29	1.7	2L
scaffold4995	92	8.9	88	5.9	3R
scaffold49964	69	7.2	66	2.8	U
scaffold50006	41	8.8	34	4.7	2R
scaffold50025	54	3.9	56	3.5	3L
scaffold50093	85	7.4	79	4.4	2L
scaffold50175	74	4.4	38	2.1	2R
scaffold50256	71	5.7	71	5	X
scaffold50278	64	6.3	48	3.4	3L
scaffold50314	53	5	19	1.8	3R
scaffold50385	80	12	70	5.3	3L
scaffold50395	71	5.6	57	5.1	X
scaffold5043	69	5.5	67	3.9	2L
scaffold5044	93	5.1	84	3.8	X
scaffold50451	100	16	96	3.9	3R
scaffold50459	82	6.2	58	3.3	3L
scaffold5047	57	3.2	21	1.8	2R
scaffold50570	82	9.7	80	5.1	2L
scaffold5066	97	6.6	89	3.6	X
scaffold50866	67	7.1	32	1.8	3L
scaffold5090	41	5.7	0	nan	U
scaffold5096	52	24	52	13	2L
scaffold50969	96	5.9	90	4.9	X
scaffold5097	33	5	34	4.3	X
scaffold51069	33	4.6	19	2.8	3L
scaffold51190	31	3.6	12	3.3	2R
scaffold51265	75	6.1	72	4.5	2R
scaffold51328	38	3.5	26	1.6	3R
scaffold5136	82	5.5	81	4.3	3R
scaffold51379	78	7.3	76	6	2R
scaffold51522	87	7.1	72	4.7	U
scaffold5166	21	6.5	17	4.4	X
scaffold51668	79	6.8	71	4.1	2R
scaffold5170	90	8	72	3.4	3R
scaffold51735	89	8.3	80	5	2R
scaffold5175	71	9.7	70	5.5	2R
scaffold51762	33	4.9	21	1.8	2L
scaffold51806	94	10	86	4.4	X
scaffold51916	73	6.7	73	2.8	2L
scaffold52051	97	9	95	3.8	3L
scaffold52074	88	10	82	3.6	X
scaffold52092	83	5.6	77	4.1	3R
scaffold5228	34	8.2	35	2.4	3L
scaffold52284	66	9	57	7.1	X
scaffold52374	84	7.1	82	6.2	2L
scaffold52396	84	7.6	70	2.9	2R
scaffold524	100	14	99	5	3L
scaffold52416	86	5.2	62	3.6	2L
scaffold52454	32	4.7	30	3.2	2L
scaffold5248	27	4	0	nan	2L
scaffold52495	41	4.2	24	1.8	X
scaffold52540	91	11	89	5.4	2L
[truncated: 661 more rows]

## Sheet: C.riparius
Scaffold	Fper	Fcov	Mper	Mcov	chrom
C3677780	100	9.3	97	9.7	2R
C3678072	97	7.9	99	7.9	3R
C3678324	98	9.4	100	10	3R
C3679168	98	9	99	8.9	2L
C3679390	98	7.5	99	7.4	3L
C3679636	100	8.5	96	8.6	X
C3680006	99	8.3	99	8	2L
C3680070	98	9	100	9.6	3R
C3680172	98	9.2	99	7.2	X
C3680280	94	6.3	100	8.7	2L
C3681640	99	7.9	98	7.3	X
C3681980	100	11	98	8.1	3L
C3682144	100	10	100	9.2	3R
C3682504	92	8	95	7.2	2L
C3682658	100	15	99	16	2L
C3682962	90	8.3	92	7.9	3R
C3684130	100	6.2	98	9.3	3R
C3684258	99	9	99	9.2	3L
C3684510	100	17	100	17	X
C3684812	99	8.8	98	9.3	3R
C3685066	99	8.8	100	6.7	3L
C3685226	100	9.2	99	11	3L
C3686244	98	8.4	99	7.5	2R
C3686338	99	8.6	98	8.2	3L
C3686764	94	7.9	99	7.7	3R
C3687220	99	7.4	99	8.8	3L
C3687920	97	7.5	97	8.3	3R
C3687932	100	8.6	99	7.3	X
C3688144	95	6.1	97	7.4	X
C3688474	99	7.5	99	8.8	3R
C3689496	97	7.4	99	8	X
C3691752	98	8.6	97	7	2R
C3691826	99	8.7	98	7.6	3R
C3692062	99	7.6	95	12	3L
C3692150	100	7.7	99	8.4	3L
C3692208	87	6.9	86	7.6	2R
C3693312	96	6.6	98	6.8	3R
C3693492	99	9.1	98	9.9	2L
C3693530	99	16	100	20	3L
C3693872	100	15	100	16	3R
C3693990	98	8.2	100	9.5	3R
C3694474	100	7.9	98	8.3	2L
C3695004	99	10	98	8.8	3R
C3695650	98	8.9	100	8.7	X
C3696978	98	7.8	99	8.6	3L
C3697978	97	8.6	99	10	3L
C3699412	100	19	99	20	3R
C3700934	96	6.3	99	8.8	X
C3701824	100	7.7	100	11	2L
C3703746	100	7.6	98	11	3R
C3704054	98	7.3	97	10	3R
C3704468	100	8.1	99	8.7	3R
C3704854	97	7.7	99	11	3L
C3705452	98	9.7	99	9.7	2L
C3706038	100	8.5	100	8.1	3R
C3706198	100	16	100	17	3R
C3707020	99	8.5	98	8.5	3L
C3707038	96	7.8	96	9.7	2R
C3707084	99	14	99	15	X
C3707120	99	7.9	99	9.4	3L
C3708112	100	9.2	99	11	2R
C3708116	99	7.6	97	10	X
C3708174	99	9.7	99	11	2L
C3708584	99	9.3	98	11	2L
C3709432	99	7.4	99	8.2	3R
C3709878	100	7.7	100	8.9	3L
C3710384	99	8.7	99	11	X
C3710452	99	8.4	100	8.7	3R
C3711164	100	17	99	17	2R
C3711502	100	7.8	99	7.5	X
C3711726	99	9.5	100	9	2L
C3712058	97	8.9	99	8.7	2R
C3712132	99	7.2	100	8.8	3R
C3713268	99	9.4	98	8.3	2L
C3715420	100	17	99	16	2L
C3715804	100	8.9	99	9	3R
C3717038	98	7.7	100	6.7	3L
C3717444	99	6.6	99	8.3	X
C3717738	99	10	99	10	3R
C3718694	100	9.2	99	11	3R
C3720024	98	6.6	98	8.4	2R
C3720204	99	8.1	97	8.8	X
C3720760	99	9.6	98	9.3	2L
C3721638	99	10	100	9.5	3R
C3721654	99	10	99	8.8	X
C3722692	100	8.5	98	6.5	X
C3723090	99	7.5	100	8.4	3R
C3724878	100	10	99	8.5	3R
C3724914	100	8.7	100	8.5	3R
C3726394	100	8.4	99	9.5	2R
C3726654	99	10	100	9.8	2R
C3728310	100	9.1	100	8.5	2L
C3728430	100	9	99	8.3	3R
C3728522	99	7.9	99	9.5	3R
C3729140	99	9.4	99	8.4	2R
C3729430	98	8.4	99	7.9	2L
C3730552	100	8.7	100	8	X
C3730846	100	8.4	100	9.8	U
C3730962	100	8.6	99	8.4	2R
C3731810	100	10	99	9.4	3L
C3731938	100	8.6	99	8.9	X
C3732310	100	9.2	100	8.6	2L
C3733562	100	7.1	99	9.4	3L
C3733658	100	8.9	100	8.7	X
C3734962	99	8.5	100	9.8	3L
C3734992	100	9.1	100	9.3	2R
C3735274	99	9.1	100	8.9	2L
C3735970	100	9.1	100	9.5	U
C3736076	99	9	100	8.5	2R
C3736782	100	8.9	100	9.9	2L
C3736872	100	8.6	100	9.8	U
C3737098	100	9.6	100	9.3	X
C3737128	100	9.4	100	8.6	3R
C3737506	100	9.6	100	9.7	X
C3738442	100	9.8	100	9.8	2L
C3738466	100	9.2	100	9.1	3R
C3738524	100	9.4	100	9.6	3R
C3738588	100	9.7	100	9.4	X
C3738620	100	9.5	100	10	2L
C3738740	100	9.5	100	9.8	3R
C3738936	100	9.8	100	10	2L
scaffold10042	80	7.7	85	9	3R
scaffold10045	95	8.5	97	7.2	2L
scaffold10047	91	9.1	90	9.1	U
scaffold1005	97	8.7	98	8.7	U
scaffold10054	92	8	92	7.7	3R
scaffold10068	91	8	95	8.1	3L
scaffold10080	95	8.3	94	9.6	3R
scaffold10084	83	7.6	93	7.1	3L
scaffold10085	86	6.9	84	8.8	X
scaffold10092	93	8.8	93	8.9	2L
scaffold10096	83	7.6	86	8.2	2R
scaffold10124	91	8.4	89	8.1	3L
scaffold10128	95	8.1	92	8.4	2L
scaffold10131	93	8.8	92	8.8	2R
scaffold10140	96	9.2	96	9	U
scaffold10165	87	8.6	92	5.4	2L
scaffold10166	93	9	95	7.8	3R
scaffold10169	95	9.2	95	9.4	3L
scaffold10177	97	8.5	92	8.3	X
scaffold10183	87	9	88	8.4	X
scaffold10187	99	9.3	99	8.7	2L
scaffold1019	94	8.1	94	8.8	X
scaffold102	82	4.8	79	7.1	2R
scaffold1020	91	8.8	87	8.7	2R
scaffold10209	97	8.5	97	8.6	3R
scaffold10221	97	9.7	97	9.5	U
scaffold10259	98	9	98	8.9	U
scaffold1028	97	8.9	96	9.4	2R
scaffold1029	94	7.7	92	9.1	3R
scaffold10307	81	7.7	81	7.7	X
scaffold10332	71	5.6	70	8.1	3L
scaffold10338	95	9	95	8.7	3L
scaffold10340	86	8.4	90	6.3	2L
scaffold1035	96	9	99	8.5	U
scaffold10352	85	6.9	82	6.2	3L
scaffold10355	93	9.5	92	9.9	2L
scaffold10369	95	8.7	92	9	2L
scaffold10371	97	8.8	97	9.3	3L
scaffold10387	93	9.2	95	8.4	2R
scaffold10390	99	9	99	9.6	X
scaffold10393	88	9.1	88	8.8	2L
scaffold104	96	9.1	96	8.9	X
scaffold1041	93	9.3	95	9.4	3L
scaffold10439	96	8.3	93	9	X
scaffold10441	94	9	95	8.8	3R
scaffold10442	98	9.6	98	10	3R
scaffold10454	84	6.1	81	8.6	4
scaffold10461	93	8.5	92	9.2	3R
scaffold1047	88	7.1	90	8.6	X
scaffold10484	92	8.2	92	8.8	U
scaffold10489	87	8.7	88	8.6	2L
scaffold10492	97	8.8	97	9.4	U
scaffold10498	97	8	96	8.3	2L
scaffold10513	94	16	93	17	2L
scaffold10517	95	9.2	97	8.9	3L
scaffold1052	99	9.3	98	9.5	2R
scaffold10548	99	9.4	99	9.9	2R
scaffold10561	91	6.7	92	6.9	3L
scaffold10589	94	7.7	91	8.3	X
scaffold1060	88	7.7	87	6.9	3R
scaffold10602	90	8.1	90	7.5	U
scaffold10631	89	7.2	86	8.8	3R
scaffold10677	94	9.5	95	9.7	3L
scaffold107	87	8.1	87	7.4	2R
scaffold1070	90	9.6	90	9.2	2R
scaffold10722	88	11	88	12	3R
scaffold10726	94	9.2	93	8.8	2L
scaffold10773	98	8.6	98	9.2	3L
scaffold10776	97	8.7	97	9.1	3R
scaffold10777	90	7.8	93	8.2	2L
scaffold1079	97	9.3	98	9.2	U
scaffold1080	95	9.4	95	9.3	2R
scaffold10809	83	7.5	83	7.7	3R
scaffold10811	98	9.1	98	8.4	3L
scaffold10813	90	6.7	91	8.2	2R
scaffold10837	96	8.5	96	9.6	2R
scaffold10840	94	9.3	95	9.4	U
scaffold10851	99	9.2	98	8.6	3R
scaffold10855	98	9.1	98	9.6	3R
scaffold10856	100	9	100	9.1	X
scaffold10860	96	8.5	95	9.1	3R
scaffold1089	95	8.3	95	9.1	2R
scaffold10898	97	8.9	96	8.4	X
scaffold1090	95	9.1	94	9.2	3L
scaffold10911	88	8.2	88	9.1	3R
scaffold1092	84	7.3	80	7.1	2L
scaffold10921	97	8.9	98	8.8	3L
scaffold1094	95	9.4	94	9.3	3R
scaffold10954	91	8.8	91	8.6	U
scaffold10955	80	8.1	82	8.2	3R
scaffold10977	93	7.6	82	9.1	3L
scaffold10991	93	5.7	95	7.8	2R
scaffold10997	92	9	95	9.4	3L
scaffold1101	95	8.4	96	8.1	X
scaffold11025	82	6	89	7.3	2L
scaffold11038	93	8.3	95	9.2	3L
scaffold11041	93	9.8	93	9.9	X
scaffold11044	97	9.4	97	9.4	3L
scaffold11052	93	6.6	91	8.3	U
scaffold11069	90	7.5	89	7.9	3R
scaffold11075	98	8.5	98	9.1	3R
scaffold11088	86	7.7	90	7.9	2L
scaffold11097	95	8.7	95	9.2	2R
scaffold11100	96	8.3	97	9	3L
scaffold11116	76	8.8	78	9.1	3R
scaffold11129	74	5.5	69	6.1	2L
scaffold11161	81	8.8	82	8.9	2L
scaffold1117	92	7.5	90	8.1	3L
scaffold11176	90	7.9	89	8.3	2R
scaffold11211	99	9.7	99	9.4	U
scaffold11227	94	8.1	94	7.3	2R
scaffold11251	92	8.9	92	8.8	U
scaffold1126	90	9.3	92	8.8	3R
scaffold11269	97	8.8	96	8.6	U
scaffold1129	98	9.8	98	9.5	3R
scaffold11312	95	9.6	96	9.8	3R
scaffold1132	96	8.6	96	9.4	3R
scaffold11323	93	8.3	93	7.7	2L
scaffold11368	96	8.9	96	9.3	3L
scaffold11387	100	8.6	99	9.3	3L
scaffold11389	98	9.4	98	9.4	U
scaffold11390	82	7.2	85	8.2	2R
scaffold11395	66	6.8	70	6.5	X
scaffold1140	94	8.4	96	7.4	3L
scaffold11411	93	8.6	92	8.4	3L
scaffold11435	89	9.1	89	8.2	3R
scaffold11450	92	8.5	92	8.9	3R
scaffold11451	97	9.5	98	9.1	U
scaffold11465	97	8.7	97	9.1	2L
scaffold11469	93	8.6	93	8.8	3L
scaffold11473	75	6.7	88	7	3R
scaffold11478	78	5.7	86	6.5	3L
scaffold1148	92	9.4	90	9.5	X
scaffold11481	94	8.1	93	9.1	2L
scaffold11523	89	5.9	83	7.3	3L
scaffold11533	97	7.6	96	8.4	3R
scaffold11534	99	9.5	99	9.5	U
scaffold11585	90	8.1	89	7.8	3L
scaffold11590	85	7.2	85	8.7	2L
scaffold11601	99	9.2	99	9.2	3R
scaffold11617	85	7.2	90	7.9	X
scaffold1163	92	7.5	93	6.2	3R
scaffold11636	96	9.2	97	8.5	X
scaffold11641	100	8.8	100	9.5	3R
scaffold11646	94	9.5	95	9.2	U
scaffold1166	93	8.7	94	9.2	U
scaffold1167	97	8.9	96	8.6	U
scaffold11678	96	7.7	95	8.1	3R
scaffold11705	91	8.2	90	7.8	X
scaffold11713	93	8.5	93	8.9	U
scaffold11716	95	9.2	95	8.6	3R
scaffold11723	95	7.5	96	8.5	2R
scaffold11734	99	12	99	10	2L
scaffold11739	98	8.6	98	9.8	2L
scaffold11744	91	7.8	89	8.9	3R
scaffold11746	84	7.2	88	8	X
scaffold11781	97	8.5	97	9.1	3L
scaffold11796	97	9.1	97	9.3	2R
scaffold11805	80	7.7	79	7.7	3L
scaffold11809	92	8.9	90	8.6	X
scaffold1181	94	7.9	93	9	3L
scaffold11822	92	7.4	92	8.3	4
scaffold11834	96	9.8	97	10	2R
scaffold11853	96	8.9	96	9	U
scaffold11878	100	8.8	100	8.7	3L
scaffold11889	97	14	98	14	X
scaffold11911	95	8.9	95	9.3	2L
scaffold11925	84	14	84	17	3R
scaffold1193	95	8	95	7.8	X
scaffold11932	94	9	95	9.2	U
scaffold11938	94	8.7	95	9.1	X
scaffold11944	95	9.5	95	9.3	U
scaffold11960	90	8.3	91	7.9	3R
scaffold11965	92	9.4	91	9.1	U
scaffold11976	96	9.3	96	10	U
scaffold11979	87	7.9	88	7.3	3L
scaffold1199	95	8.9	97	8.9	3R
scaffold11993	93	8.8	94	9.6	3L
scaffold12003	91	8.7	91	8.2	3R
scaffold1204	95	8.8	95	7.9	3R
scaffold12046	91	8.2	92	8.3	2L
scaffold12088	98	8.7	98	9.5	3L
scaffold12090	99	9	99	9.1	2L
scaffold12093	94	8.7	95	8.5	2R
scaffold12095	88	7.2	91	7.8	X
scaffold12096	97	8.4	97	8.6	2R
scaffold12107	86	6	86	7.1	3L
scaffold12110	93	8.4	93	8.5	3R
scaffold1213	94	8.8	94	9.4	3R
scaffold12145	96	9.3	96	8.9	3L
scaffold12153	83	7.5	80	8.5	3R
scaffold1216	84	7.3	84	8.3	U
scaffold12172	85	7.2	86	7	X
scaffold12173	95	8.5	94	8.4	3R
scaffold12182	95	8.9	94	9.6	3R
scaffold12187	94	9.2	94	9	2R
scaffold1220	94	9.1	94	9.4	2L
scaffold12206	99	8.9	99	9.4	U
scaffold1222	95	8.3	94	8.8	3R
scaffold12223	86	6.6	89	6.8	3L
scaffold12242	94	8	95	8.3	2L
scaffold12258	94	7.9	94	9.1	3L
scaffold12265	98	8.5	98	8.4	U
scaffold12280	84	6	84	6.2	2L
scaffold12282	97	8.8	96	8.8	U
scaffold12284	92	8.6	95	8.4	3L
scaffold1231	93	8.8	93	9.1	4
scaffold12329	95	7.5	93	9.5	X
scaffold1233	79	6.9	84	7.5	3R
scaffold12337	98	9.7	98	9.7	U
scaffold12338	91	8.2	93	7.8	2L
scaffold12339	92	8.6	94	8.4	3R
scaffold1234	98	9.4	98	9.9	X
scaffold12348	96	8.9	95	9.1	3R
scaffold12372	88	8	87	7.6	3R
scaffold12379	92	8.4	92	8.8	2R
scaffold1238	94	9.2	94	8.4	U
scaffold12380	92	8.3	92	8.6	2L
scaffold12406	90	7.7	90	7.5	3R
scaffold12416	37	3.8	51	3	X
scaffold1242	95	8.6	94	9.1	3R
scaffold12441	93	9	94	8.9	2L
scaffold12442	87	8	86	9.2	X
scaffold12451	96	8.7	95	9.3	3R
scaffold12459	98	9.3	98	9.2	3R
scaffold12475	94	9	93	9.5	3L
scaffold12487	90	8.8	87	8.5	3R
scaffold1249	82	7	82	8	2R
scaffold12507	92	8.5	91	8.5	2R
scaffold12512	87	7.4	83	8.1	3R
scaffold12521	90	7.4	89	8.9	3L
scaffold12524	96	7.9	97	8.6	3R
scaffold12540	89	9	90	8.3	2R
scaffold12542	95	8.5	95	9.5	2R
scaffold1256	92	7.8	94	8.5	2R
scaffold12563	97	8.5	96	10	U
scaffold12620	97	8.5	97	10	2L
scaffold12621	91	7.4	92	7.7	3L
scaffold12632	98	8.8	98	9	3L
scaffold12646	68	6.5	89	8.4	2R
scaffold12695	98	9	99	8.7	U
scaffold1272	85	7.7	85	10	2R
scaffold12720	85	7.5	87	6.7	2L
scaffold12733	91	8.7	92	7.8	2R
scaffold12739	97	9.1	97	9.4	U
scaffold12750	93	8.5	93	8.7	2L
scaffold12751	97	8.7	97	9.4	U
scaffold12762	97	8	96	8.4	X
scaffold12768	100	8.4	99	8	U
scaffold12778	93	9	92	9.9	3L
scaffold1279	91	9.1	93	9	2R
scaffold1281	90	8.8	87	9.4	3R
scaffold12824	97	9.6	97	10	3R
scaffold12855	86	8.4	86	9.1	X
scaffold12857	98	8.6	98	8.5	2R
scaffold12866	92	7.8	90	8.6	3L
scaffold12870	90	8.9	92	9	X
scaffold12895	91	7.9	91	9.3	3R
scaffold12908	99	9.4	99	8.7	U
scaffold1291	96	9.3	95	9.3	U
scaffold12913	85	8.5	90	8.3	3R
scaffold12917	85	7.5	87	7.1	2R
scaffold12918	90	8.7	90	8.5	U
scaffold12933	96	9.3	96	9.6	3R
scaffold1294	86	7.2	82	7.6	2R
scaffold12940	96	8.8	96	9.2	U
scaffold12974	86	6.1	83	9.7	3R
scaffold12978	87	6.1	91	5.9	3L
scaffold12990	95	7.1	94	8.3	X
scaffold13005	96	9.1	96	9.5	2R
scaffold1301	92	8.6	90	9.9	U
scaffold13018	97	8	97	9.3	4
scaffold13029	98	9	98	9.1	U
scaffold13033	89	8.8	89	8.4	3R
scaffold13052	98	8.8	98	9.4	2L
scaffold13055	98	9.5	98	10	2R
scaffold13059	88	9.8	88	9.6	X
scaffold1306	93	8.5	92	8.4	3L
scaffold13063	96	7.5	94	9.5	3R
scaffold1308	89	7.9	91	7.7	2R
scaffold13085	83	7.9	90	9.4	X
scaffold1309	94	8.5	96	8.7	3R
scaffold13091	99	9.4	99	9.7	X
scaffold13092	92	8.8	91	8.1	2L
scaffold13095	95	7.8	95	7.8	2R
scaffold13112	91	18	90	19	X
scaffold13123	93	8.1	92	8.6	2L
scaffold13139	93	8.6	92	9.6	3L
scaffold1314	93	9.2	94	8.8	3R
scaffold13145	96	12	95	12	2L
scaffold13148	91	8.6	91	7.4	3L
scaffold13149	96	8.7	96	9.4	U
scaffold1315	93	8.1	94	8.7	X
scaffold13157	97	8.7	97	9.2	3R
scaffold1316	85	7.4	88	7.9	2L
scaffold13169	94	8	93	8.8	2L
scaffold13189	91	7.2	93	8.7	2L
scaffold13217	87	9.2	89	7.8	3L
scaffold13223	88	8	91	9.2	2R
scaffold13225	89	8.1	89	8.2	2R
scaffold13229	91	9.3	91	9	3R
scaffold1323	97	8.9	96	9.4	3L
scaffold13241	96	9.6	98	9.9	2L
scaffold13244	86	7.8	90	7.9	2R
scaffold13273	91	8.3	87	8.8	3R
scaffold1330	89	8.6	91	9.2	3R
scaffold13309	97	9.2	98	8.6	2L
scaffold13316	92	9.6	94	8.1	3L
scaffold13319	96	9.2	96	9.7	3R
scaffold13320	92	9.1	92	9	U
scaffold13321	81	7.6	78	7	2R
scaffold13324	99	13	99	13	3L
scaffold13335	95	8	94	8.6	3L
scaffold13350	92	8	94	8.1	2L
scaffold13363	88	8.6	85	9.1	3L
scaffold13364	98	9.3	98	9.5	3R
scaffold1337	93	8.2	92	8.3	3R
scaffold13409	93	7.8	90	8.4	X
scaffold13410	99	8.4	100	8.7	X
scaffold13450	99	9.4	99	9.2	3L
scaffold13485	97	8.6	98	9.2	2L
scaffold13501	83	8.7	88	6.8	3R
scaffold1351	89	8.9	92	8.1	3R
scaffold13510	81	5.5	75	8.4	X
scaffold13525	83	6.5	86	6.5	3R
scaffold13546	81	7.8	82	8	3R
scaffold13555	99	9	99	9.2	3L
scaffold13567	92	8.4	92	8.4	2R
scaffold13581	74	9.5	74	8.5	2L
scaffold13588	99	9.1	100	9.3	2L
scaffold13594	95	8.5	92	8.6	X
scaffold13612	99	9.9	99	10	U
scaffold13623	92	8.7	92	8.7	2L
scaffold13636	97	8.9	97	9	U
scaffold13638	90	8.5	91	8.5	X
scaffold1365	92	8.9	92	9.3	3L
scaffold13669	77	8.8	75	7.2	3R
scaffold13702	89	7.3	89	9.2	2L
scaffold13737	97	8.5	97	9	2R
scaffold13795	93	8.1	93	9.5	3L
scaffold13806	96	8.9	97	8.6	X
scaffold13809	85	7.1	86	7.5	X
scaffold13815	97	8.7	95	9.8	3R
scaffold13824	91	8.5	95	8.3	X
scaffold13840	86	8.4	91	7.3	3L
scaffold13861	98	9.8	98	9.7	U
scaffold13897	99	9.4	99	9.7	2R
scaffold13902	94	7.1	92	9.3	2L
scaffold13919	96	8.6	96	9.3	3R
scaffold13952	84	7.4	84	7.4	3L
scaffold13957	96	8.8	96	9.1	2R
scaffold13963	86	6.6	86	5.8	2R
scaffold13967	85	8.3	86	8.1	X
scaffold14009	84	7.7	86	7.9	3L
scaffold14014	98	9.6	98	10	3L
scaffold14019	84	7.9	87	7.3	3R
scaffold1403	97	8.7	98	9.6	X
scaffold14040	92	8.6	92	8.5	X
scaffold14053	96	9.3	96	9.4	U
scaffold14057	91	7.3	88	7.9	2R
scaffold14078	94	9	96	8.4	3L
scaffold1409	97	9.1	97	9.4	2L
scaffold1410	92	7.4	88	8.9	X
scaffold14113	89	8.5	91	7.8	2R
scaffold14120	88	8.5	89	8.2	U
scaffold14130	89	8.1	90	9.4	U
scaffold14135	97	9.1	98	9.2	U
scaffold1416	95	9	96	9	3R
scaffold14167	94	8.4	95	8.9	3R
scaffold14183	84	7.6	84	6.8	X
scaffold14186	93	7.6	92	7.9	3L
scaffold14206	99	9.4	99	10	3L
scaffold14210	87	7.3	84	6.9	X
scaffold14244	100	9.5	100	9.2	2R
scaffold14259	97	9.3	95	9.4	2R
scaffold1428	87	7.7	87	8.4	U
scaffold14286	98	13	99	12	2R
scaffold1429	90	8	88	9.2	3R
scaffold1430	95	8.8	96	8.4	2L
scaffold14318	87	8.6	91	9.9	2L
scaffold14333	88	7.8	88	7.2	3R
scaffold14334	87	7.8	90	8.3	2R
scaffold14338	95	8.5	95	8.9	3L
scaffold14345	96	9.2	94	8.5	U
scaffold14362	98	9.1	98	9.2	2R
scaffold14401	96	8.5	97	9.2	U
scaffold14414	91	8.3	91	9.1	3R
scaffold14418	88	8.1	91	8.1	2L
scaffold14421	95	8.2	93	8.3	3L
scaffold14428	83	9.1	82	9.2	3R
scaffold1447	84	8.1	86	7.3	3R
scaffold1449	79	9.2	80	9.1	2L
scaffold145	96	9.6	96	10	U
scaffold14530	99	9.2	100	9.9	U
scaffold14532	97	8.8	97	8.8	3L
scaffold1458	94	8.2	93	9.1	U
scaffold14581	87	7.4	85	7.9	2R
scaffold14602	91	8.6	94	8.3	2L
scaffold14622	96	9.6	96	8.8	U
scaffold14646	80	9.1	83	7.4	2R
scaffold14651	91	10	90	10	3R
scaffold14666	89	8.7	89	9	3R
scaffold14736	95	9.1	95	8.6	U
scaffold14750	96	8.7	96	9.2	2L
scaffold14758	90	7.9	90	9.2	X
scaffold14785	76	4.8	70	6.7	2R
scaffold14788	87	7.9	86	8	3L
scaffold1479	87	8.1	87	8.2	2L
scaffold148	98	11	99	11	3R
scaffold14834	97	8.8	97	8.8	2R
scaffold1484	96	8.5	96	7.6	3R
scaffold14854	96	9.5	97	9.4	3L
scaffold14877	84	11	86	14	2R
scaffold14895	90	7.3	89	7.4	X
scaffold149	99	9.3	99	9.8	3R
scaffold14945	84	8.7	84	8.7	2R
scaffold14948	96	7.7	95	9.5	2R
scaffold1495	88	8.5	91	8.4	3L
scaffold14955	99	9.2	99	9.9	3L
scaffold1498	96	8.9	95	8.7	2R
scaffold14985	93	8.4	93	8.6	U
scaffold15003	93	8.3	95	8.9	U
scaffold15029	96	8.4	91	8.8	X
scaffold15040	99	11	100	8.1	3L
scaffold15042	83	6.1	80	5.8	X
scaffold15054	85	5.6	83	8.8	2L
scaffold15071	97	8.2	98	9.1	X
scaffold15072	100	9.3	100	9.6	3L
scaffold15100	96	11	97	11	U
scaffold15116	99	9.2	98	9.4	2R
scaffold15119	90	8.3	89	8	3L
scaffold15126	93	8.8	92	8.8	U
scaffold15130	98	8.6	97	8.3	2L
scaffold15146	98	8.9	98	9.2	3L
scaffold15164	98	7.9	99	8.8	4
scaffold15171	94	9.2	94	9.4	2L
scaffold15182	92	8.2	93	8.3	U
scaffold15186	96	8.1	96	8.7	3R
scaffold15194	92	8.2	94	8.1	3R
scaffold1521	97	9.2	93	7.9	2R
scaffold15215	88	8.8	88	7.7	3R
scaffold15217	97	8.7	97	9	X
scaffold15237	97	9.1	97	8.9	3L
scaffold15257	95	7.7	91	8.7	2R
scaffold15295	88	7.1	88	7	3R
scaffold15317	91	7.7	92	9.3	2R
scaffold15342	86	7.9	88	7.7	3R
scaffold15352	98	9.4	99	9.7	U
scaffold15366	100	9	96	9.3	2R
scaffold15369	82	8.6	85	8.5	2L
scaffold15376	99	9	99	9.6	2L
scaffold1539	96	8.8	96	8.2	X
scaffold15402	89	5.8	82	8.7	X
scaffold15459	95	8.6	96	9.6	U
scaffold1550	82	7.8	86	8	3L
scaffold15510	94	9.1	96	9.2	U
scaffold15521	95	9.3	95	9.4	U
scaffold15522	88	7.2	88	8.4	3R
scaffold15575	90	7.8	88	8.7	2R
scaffold15580	98	7.9	99	9.5	3L
scaffold15585	97	9.1	98	8.5	2L
scaffold15588	94	8.7	95	7.9	2R
scaffold15628	98	9.6	99	10	3R
scaffold15632	89	9.2	89	9	2L
scaffold15639	98	9.3	98	9.6	2R
scaffold15641	96	13	96	12	2L
scaffold15647	97	8.7	96	9.7	U
scaffold15678	73	8.4	82	8.1	2L
scaffold15686	97	8.1	98	8.7	3L
scaffold15692	89	8.3	87	8.1	3R
scaffold15705	92	8.7	92	9.5	X
scaffold15720	98	9.1	99	9.6	2L
scaffold15722	93	8.3	97	8.2	2L
scaffold15748	94	9.1	93	8.9	U
scaffold1577	87	8.5	87	8.7	2R
scaffold15779	93	8	94	8.7	3L
scaffold15781	95	11	93	10	2L
scaffold15785	96	8.6	96	8.6	3R
scaffold15789	97	9.6	95	9.7	U
scaffold15790	81	7.5	82	8.1	2R
scaffold15796	98	9	97	9.2	3L
scaffold15804	86	7.2	89	7.6	3R
scaffold15812	67	7.8	63	5.9	X
scaffold15820	89	8.9	87	8.7	X
scaffold15824	85	7.6	84	8.7	X
scaffold15825	97	9.2	97	9.1	3R
scaffold15826	97	9.2	97	9.4	U
scaffold15829	99	9	99	9.2	3L
scaffold15850	96	8.4	96	8.3	U
scaffold15857	91	8.7	91	9.2	3R
scaffold15858	75	7.4	76	9.3	3R
scaffold15863	86	8.9	88	9.1	3L
scaffold15866	95	8.8	95	9	U
scaffold15868	96	9.2	96	10	3R
scaffold15933	93	8.2	94	8.8	3R
scaffold1594	88	6.8	86	7.6	X
scaffold15956	88	8.4	89	7.7	3L
scaffold15963	97	8.6	97	8.4	U
scaffold15974	85	7.8	83	8.7	2L
scaffold15980	94	9.8	96	9	X
scaffold15999	99	11	98	9.4	2L
scaffold16000	87	7.9	88	9	3R
scaffold1601	91	6.8	91	8	4
scaffold16013	98	8.7	99	8.5	2L
scaffold1603	89	8.6	90	8.8	3L
scaffold16038	93	7.8	92	8.6	2R
scaffold16041	97	9.2	98	9.3	2R
scaffold16063	89	7.4	91	8.5	X
scaffold16074	89	8.1	88	7.5	2R
scaffold16085	90	6.9	88	8.1	3R
scaffold16086	100	9.6	100	9.8	U
scaffold1611	92	9.3	93	8.5	2L
scaffold16114	4.4	1	83	8.4	2L
scaffold1615	95	8.7	95	9.3	2R
scaffold1616	94	9.6	94	8.5	3R
scaffold16204	88	7.2	89	9	3R
scaffold16206	97	9.6	95	8.8	X
scaffold16221	97	7.8	95	8.4	3L
scaffold16226	97	8.8	97	9.4	U
scaffold1623	94	9	95	8.3	X
scaffold16240	86	5.3	80	7.9	2R
scaffold16256	98	9.5	98	10	2L
scaffold16282	97	8.6	95	7.1	2R
scaffold16297	84	6.4	89	7.2	3R
scaffold16312	94	8.2	94	8	X
scaffold16319	92	8.4	92	9.1	3R
scaffold16327	96	8.6	96	8.8	3R
scaffold16362	84	6.3	82	9.1	2R
scaffold16365	95	7.8	96	8.5	2R
scaffold16368	100	9.1	100	9.3	3L
scaffold16378	100	8.3	100	9	U
scaffold16387	91	8.5	93	8.2	2L
scaffold164	89	8.3	93	7.4	2R
scaffold16400	78	7.1	89	8.6	2R
scaffold16406	98	10	98	10	X
scaffold16414	90	8.9	91	9.3	X
scaffold16417	90	8.3	92	8.3	3R
scaffold1642	90	6.9	82	7.9	3L
scaffold16461	93	9.1	91	9	U
scaffold16482	92	9.6	93	9.1	3L
scaffold16511	92	8.3	94	7.9	2L
scaffold16532	98	8.6	97	9.6	3R
scaffold16546	92	8.4	92	9	2R
scaffold16547	97	9.6	97	9.7	3L
scaffold1655	91	9.1	93	8.9	3R
scaffold16568	91	8.6	90	7.4	X
scaffold16574	73	8.2	71	6.8	3R
scaffold1663	81	8.9	82	8.4	3R
scaffold16633	98	9.1	98	8.5	3L
scaffold16663	96	9.3	97	9.3	2L
scaffold16677	96	8.8	96	9.1	3L
scaffold16679	95	25	95	23	U
scaffold16681	99	8.8	99	9.1	3R
scaffold16685	98	11	97	11	X
scaffold16690	96	9.1	92	9.1	3R
scaffold16694	91	9.3	93	9.2	3R
scaffold16698	96	8.7	97	9.6	2R
scaffold16718	96	9.8	95	11	U
scaffold16737	98	8.5	98	9.3	2R
scaffold16764	89	8.4	90	7.5	2L
scaffold16769	99	8.9	98	9.7	X
scaffold1677	98	8.9	99	9.4	2L
scaffold16784	92	8.4	91	8.7	X
scaffold16791	94	8.9	96	8	2L
scaffold16794	84	7.8	88	8.3	X
scaffold16798	82	5.9	89	6.4	X
scaffold168	92	7.2	91	7.8	2L
scaffold16801	96	9.7	96	8.6	3L
scaffold16816	99	9.5	99	9.7	U
scaffold16821	90	5.7	85	7.6	2R
scaffold16826	81	6	84	8.5	3R
scaffold1684	96	8.6	97	9.5	3R
scaffold16843	94	8.9	94	8.4	2R
scaffold16904	84	9.3	81	8.5	3R
scaffold16908	94	11	93	9.9	X
scaffold16913	95	8.6	96	9	3L
scaffold16923	95	9.2	95	9.7	2L
scaffold16936	89	8	90	8.1	2L
scaffold16943	74	7.8	81	6.1	3R
scaffold16964	96	8.8	96	8.3	2L
scaffold16968	97	8.4	97	8.1	U
scaffold16994	87	8.9	87	8.1	U
scaffold170	93	7.8	92	8.7	U
scaffold17018	95	6.9	88	7.8	X
scaffold17025	98	8.2	98	8.5	3L
scaffold1703	98	8.2	98	9.7	4
scaffold1705	92	7.9	93	8.2	2R
scaffold17065	96	8.6	96	9.2	X
scaffold17068	96	8.9	96	9.8	U
scaffold17096	94	7.9	91	7.6	X
scaffold17104	97	8.8	98	8.7	3R
scaffold17117	97	9.8	97	9.9	U
scaffold17128	95	8.2	94	9.1	2R
scaffold1718	91	8.1	93	8.1	3R
scaffold17190	86	8.3	82	9.1	3R
scaffold1720	94	8.1	95	8.4	X
scaffold17213	90	8.5	89	8.7	U
scaffold17216	96	8.9	97	9.5	3R
scaffold1722	95	8.2	96	8.3	2R
scaffold17237	94	8.4	94	8.4	2L
scaffold17267	98	9.1	97	9.4	2L
scaffold17276	94	8.4	95	9.2	U
scaffold17280	96	8.9	95	8.9	X
scaffold17298	96	11	96	11	3R
scaffold17304	94	8.2	92	8	3L
scaffold17324	93	8.4	92	7.9	2R
scaffold17330	96	7.1	96	7.4	X
scaffold17338	97	9.7	98	9.4	2R
scaffold1735	84	7.2	82	9.2	2L
scaffold17408	96	8.7	96	9.3	2R
scaffold1742	75	4.6	26	1.1	2R
scaffold1743	92	7.6	90	8.2	U
scaffold17436	92	7.7	92	9	2L
scaffold1745	83	7.8	84	8.1	2L
scaffold1746	83	6.6	88	6.7	2L
scaffold17461	96	8.8	96	9	2L
scaffold17463	93	8.9	94	8.8	3L
scaffold1749	91	9.9	89	10	3L
scaffold17491	97	8.6	95	9.2	2L
scaffold17496	59	7.7	59	6.6	X
scaffold17500	89	8	88	9.2	4
scaffold17510	96	7.9	94	9.7	X
scaffold17514	89	8.4	92	7.9	2L
scaffold17516	98	9.7	98	9.6	3R
scaffold17543	97	9	97	9.7	U
scaffold17552	95	8.5	96	8.7	3R
scaffold17553	100	10	100	10	U
scaffold17558	97	7.2	95	8.2	3L
scaffold17577	77	7.8	75	6.8	X
scaffold1768	96	8.7	97	9.5	2L
scaffold17708	86	6.5	87	7.5	X
scaffold17712	91	9.1	91	8.9	X
scaffold1772	91	8.2	91	8.7	2R
scaffold17734	95	8.3	95	8.5	2R
scaffold17739	93	8.3	91	9	2R
scaffold17766	94	8.7	94	8.7	3R
scaffold17770	93	12	94	11	3R
scaffold17799	87	6.9	87	8.5	3R
scaffold17804	98	23	98	23	3L
scaffold17806	77	8.9	83	8.2	2L
scaffold17850	94	9	95	7.7	U
scaffold17854	98	8.7	99	10	2R
scaffold17875	94	7	89	9.7	3L
scaffold17876	92	8.1	93	8.1	2L
scaffold1788	92	7.6	95	8.4	3R
scaffold17886	98	9.2	98	9.7	3R
scaffold17894	96	7.7	94	9.4	3L
scaffold1790	91	6.9	92	8.7	U
scaffold17918	88	8.5	88	8.5	2L
scaffold17950	86	5.8	88	9.1	4
scaffold17980	95	8	94	8.2	X
scaffold18067	88	8.3	90	7.8	3L
scaffold18070	93	7.9	93	8.6	3L
scaffold18090	99	8.1	99	8.5	U
scaffold18092	83	7.2	80	6.9	2L
scaffold1812	93	8.2	93	7.6	2R
scaffold18121	95	9.1	94	9.3	U
scaffold18136	92	7.7	91	9.1	3R
scaffold1814	83	8.4	88	7.2	3L
scaffold18144	96	8	99	8.8	2L
scaffold18159	89	9.7	90	10	3R
scaffold18168	92	8.4	93	8.1	3L
scaffold1817	94	8.5	95	8.7	2R
scaffold18188	94	8.3	92	9.1	2R
scaffold18196	95	9.1	94	8.9	2L
scaffold1821	82	8.6	84	8.7	3L
scaffold18214	86	8.1	86	9	3R
scaffold1824	64	6.4	66	6.9	3R
scaffold18247	94	8.3	93	9.4	X
scaffold18259	90	7.3	89	7.8	3L
scaffold18260	80	9.8	81	8.1	3L
scaffold18263	99	10	99	9.6	3R
scaffold18290	98	7.8	98	7.7	3R
scaffold18291	84	8.3	87	8.4	2R
scaffold18303	99	10	99	11	2L
scaffold1831	90	8.7	93	8.6	U
scaffold18319	88	7.9	90	7.9	3R
scaffold18372	86	8.3	92	9.5	3L
scaffold18374	94	8.7	94	9.5	U
scaffold18376	97	9.1	98	9.6	X
scaffold18387	93	9.4	92	9.7	2R
scaffold18401	92	8.9	94	8	3R
scaffold18451	94	9.2	94	8.9	U
scaffold18464	85	7.5	87	9	3R
scaffold18468	97	9.5	97	10	2L
scaffold18479	97	8	97	8.3	2L
scaffold18498	92	9.1	93	9.6	X
scaffold18504	96	9.2	95	9.4	U
scaffold18508	93	7.9	97	8	2L
scaffold18520	91	9	91	9.6	2R
scaffold18530	93	8.2	92	8.7	3R
scaffold1854	94	8.3	93	9.1	2L
scaffold18563	96	8.8	95	8.3	2R
scaffold18570	76	7.1	72	8	3L
scaffold18577	97	9.2	97	9.9	2L
scaffold18580	90	8.2	89	8.4	2R
scaffold18599	81	9.4	84	11	3R
scaffold1862	93	8.1	93	8.4	3L
scaffold18624	97	9.3	97	9.7	2R
scaffold18625	96	7.9	98	8.3	2R
scaffold18626	94	8.7	94	8.9	3R
scaffold1868	99	9.1	98	9.6	3R
scaffold18701	95	8.9	98	8.6	3R
scaffold18704	86	9.1	86	9.9	2L
scaffold1872	89	7.5	88	8.2	3L
scaffold18729	78	7.9	84	8.4	3R
scaffold1873	97	8.6	97	8.5	3L
scaffold18736	95	9.8	94	9.4	U
scaffold18759	93	7.8	93	7.6	2L
scaffold1877	93	8.3	94	8.6	U
scaffold18771	97	9.3	97	9.4	2L
scaffold1878	82	6.9	79	8.4	3R
scaffold1879	97	9.3	97	9.4	3L
scaffold18797	89	8.3	89	7.8	2R
scaffold18798	100	9.4	100	9.7	2L
scaffold18827	91	7.2	85	7.8	3R
scaffold18836	90	7.7	90	8.7	X
scaffold18843	86	7.1	83	8.7	3R
scaffold18844	96	8	96	8.2	3R
scaffold1886	93	8.3	93	8.7	3L
scaffold18863	90	7.4	90	9	3R
scaffold18868	98	9.5	98	8.8	3R
scaffold18874	89	7.9	92	7.9	3R
scaffold1888	90	8.4	93	8	2R
scaffold18947	94	8.7	94	8.6	3R
scaffold18949	97	8.3	97	8.8	2L
scaffold18961	93	8.6	91	9.3	U
scaffold18975	100	9.4	99	9.2	U
scaffold19038	83	8.4	81	8.5	3R
scaffold19062	96	8.9	96	9.3	U
scaffold19073	97	8.9	97	9.1	3R
scaffold19075	100	9.1	100	8.9	U
scaffold19107	96	8.5	96	10	2R
scaffold19133	100	9.2	99	9.2	3R
scaffold19146	92	8.9	92	8.4	3L
scaffold19147	100	9.8	100	11	2L
scaffold19155	95	9.5	97	8.8	2L
scaffold19166	97	8.7	99	7.7	3R
scaffold19168	98	9.6	99	9.1	2R
scaffold1917	94	8.8	95	8.9	2L
scaffold19173	82	7.5	85	7.3	X
scaffold1918	84	6.8	84	8.9	3L
scaffold19218	92	9.5	91	8.9	2L
scaffold19219	99	10	100	9.4	X
scaffold19241	98	8.7	98	9	3L
scaffold19262	88	8.8	89	8	3L
scaffold19271	96	8.6	96	8.8	U
scaffold19279	100	8.9	99	9.6	3R
scaffold1930	92	9.1	93	9.1	2L
scaffold19303	91	7.9	92	10	3R
scaffold19330	99	10	98	10	3R
scaffold19363	94	9.5	95	9.3	X
scaffold19382	94	8.5	94	8.6	X
scaffold19384	87	7.9	89	8.2	2R
scaffold19396	97	10	97	9.5	2R
scaffold19416	92	7.5	88	8.3	3R
scaffold19442	97	9.1	97	9.3	3L
scaffold19467	97	9.3	97	8.6	3R
scaffold19497	98	8	97	7.6	3R
scaffold19517	96	7.8	96	7.3	3R
scaffold19528	99	9.4	99	9.6	3R
scaffold19580	94	8.8	95	9.1	U
scaffold196	98	18	94	18	3R
scaffold19645	90	7.8	88	9	2R
scaffold1966	91	8.2	93	7.5	3R
scaffold19685	95	9.3	94	9.2	X
scaffold19698	99	9	99	9.6	3R
scaffold19712	97	8.8	97	8.8	X
scaffold19725	97	8.4	97	9.4	U
scaffold19735	95	9	95	9.2	3L
scaffold19773	98	9.1	98	9.5	2R
scaffold19783	89	11	92	11	2L
scaffold19797	95	8	97	9.3	2R
scaffold19811	97	9.1	97	9.4	U
scaffold19887	82	9.6	85	6.7	2R
scaffold19893	93	7.6	94	8.5	2L
scaffold19898	87	7.8	87	7.9	3R
scaffold19902	97	9.1	97	9.5	3L
scaffold19903	88	8.5	90	8.8	X
scaffold19910	91	9.1	92	8.8	U
scaffold1993	82	7.3	86	9.4	3R
scaffold19937	69	5.5	71	6.3	X
scaffold1995	91	8.7	93	9.4	2L
scaffold19958	95	8.4	96	8.3	X
scaffold19967	79	6.8	76	7.8	2L
scaffold19971	98	9.2	98	9.7	3L
scaffold19973	92	8.1	90	7.8	2L
scaffold2000	98	8.9	98	9.3	U
scaffold20022	76	8.2	87	7.5	X
scaffold20029	91	8.8	91	8.4	U
scaffold2003	93	8.2	94	8.2	2L
scaffold2004	91	9.1	91	9	U
scaffold20043	100	9.3	100	9.8	3L
scaffold20047	96	8.9	95	9.2	2R
scaffold20073	93	8.9	93	9.3	X
scaffold20089	81	8.6	83	7.9	3L
scaffold201	95	8.7	95	8.4	2L
scaffold20110	86	7.8	86	7	X
scaffold20112	96	8.3	96	8.1	3L
scaffold20131	98	9	98	9.2	X
scaffold20139	89	6.9	85	6.5	2L
scaffold20150	96	9	96	9.7	U
scaffold2017	97	9.5	97	9.2	3L
scaffold20204	98	9.2	98	9	2L
scaffold20207	91	9.3	92	9.4	U
scaffold20223	99	9.5	99	10	2L
scaffold2025	98	8.6	98	9.7	U
scaffold2026	95	8.6	96	9.3	U
scaffold20275	96	8.6	94	8.2	X
scaffold20279	89	7.3	90	8.2	2R
scaffold2028	96	9.6	97	9.2	2L
scaffold20310	81	8.9	81	9.2	2L
scaffold20312	84	8.1	86	8.2	4
scaffold20318	97	9.2	97	9.3	2R
scaffold2033	96	8.7	96	8.2	3L
scaffold20347	90	8.3	90	8.7	U
scaffold20376	90	7.9	91	7.4	3R
scaffold20381	85	7	79	8.5	X
scaffold20389	94	8	95	9.2	2R
scaffold20396	61	6.7	74	4.8	3R
scaffold20405	96	7.9	96	8.9	3L
scaffold20424	93	9.2	91	8.8	3R
scaffold20443	97	9.2	97	9.2	2R
scaffold2045	70	7.1	72	7.5	3R
scaffold20456	97	8.9	96	9.3	U
scaffold2048	97	8.1	97	8.5	3R
scaffold20486	94	8.1	94	8.5	2R
scaffold20489	80	8	84	8.1	X
scaffold20492	93	7.8	93	7.6	3R
scaffold20501	95	8.9	96	9.5	3L
scaffold20502	93	9.6	94	10	U
scaffold20508	98	8.5	98	8.7	2R
scaffold2051	84	6.4	83	7.6	2L
scaffold20515	92	9.1	90	8.6	2R
scaffold20526	96	8.9	97	9.1	3L
scaffold2054	95	8.5	94	8.8	3L
scaffold20547	95	8.8	94	8.5	2L
scaffold20572	93	8.7	93	9	3L
scaffold20574	96	9	96	9.6	2R
scaffold20579	99	9	99	8.3	3L
scaffold20594	95	9.3	96	8.5	2R
scaffold206	85	8.1	86	8.3	3L
scaffold20615	90	7.6	92	8.5	2L
scaffold20633	98	9.6	98	9.9	U
scaffold20639	90	7.4	88	7.5	3R
scaffold20675	96	8.9	96	10	2R
scaffold20687	97	8.9	98	9.3	U
scaffold20706	99	8	98	8.8	U
scaffold2073	88	7.2	89	7.5	2R
scaffold20744	93	7.4	93	6.9	2R
scaffold20747	90	8.4	90	9	3L
scaffold20796	79	8	84	7	3R
scaffold208	95	8.8	93	8.5	2R
scaffold20800	91	7.6	91	8.2	3R
scaffold20802	91	7.9	92	9.1	2L
scaffold20867	97	9.6	97	9.6	2L
scaffold20869	96	8	96	9	3L
scaffold20871	96	8.4	95	8.9	3R
scaffold2088	96	8.5	94	8.7	3R
scaffold2089	97	9.4	97	9.7	3L
scaffold20893	89	8	89	7.5	2R
scaffold20908	90	8.6	87	9.8	2R
scaffold2092	73	3.2	70	3.1	X
scaffold20931	81	7.8	85	9.6	2R
scaffold20942	98	9.2	98	9.6	X
scaffold2095	86	8.2	88	8.3	X
scaffold20951	88	7.4	89	8.6	3R
scaffold20991	83	7.1	83	8.1	2R
scaffold2100	75	7.2	76	7.5	X
scaffold21001	92	6.9	93	7.1	2L
scaffold21002	100	9	100	9.9	3L
scaffold21005	100	9.2	100	9.5	U
scaffold21006	87	7.9	87	7.6	2R
scaffold21009	92	8.1	92	7.8	2L
scaffold21013	90	9	89	10	3L
scaffold21029	98	9.6	98	10	2R
scaffold2103	96	8.4	96	8.9	U
scaffold21090	94	6.3	90	7	3L
scaffold21104	93	8.8	92	10	3R
scaffold21119	96	10	96	10	2R
scaffold21126	98	8.6	97	9.1	3R
scaffold2115	94	9.4	96	9.2	2R
scaffold21189	98	9.1	98	9	3L
scaffold21196	98	9.6	98	9.8	U
scaffold21206	97	8.9	98	8.9	3R
scaffold21246	95	8.4	96	9.8	X
scaffold21253	92	8	89	8.6	2L
scaffold21256	93	8.8	95	8.9	3R
scaffold21277	91	6.3	89	7.7	2R
scaffold21293	98	8.3	97	8.5	2L
scaffold2130	98	8.9	99	9.2	3R
scaffold21319	97	10	95	9.9	2L
scaffold21328	91	6.7	96	8.7	2L
scaffold21331	83	8.8	88	8.1	3R
scaffold21346	94	8.6	93	9	3L
scaffold21350	93	8.7	94	8.8	3L
scaffold2138	98	8.5	98	9.6	3L
scaffold2141	91	9.4	93	8.3	3L
scaffold21416	92	8.7	93	8.6	3R
scaffold21419	99	9	99	9.4	2L
scaffold21422	91	12	92	12	3R
scaffold21430	99	9	98	9.9	3R
scaffold21433	92	8.4	92	8.6	X
scaffold21435	97	9.4	98	9.3	3R
scaffold21461	92	7.3	91	9	2R
scaffold21474	89	8.3	91	8.5	3L
scaffold21480	95	8.9	94	8.7	2L
scaffold21481	96	9.1	95	9.1	2R
scaffold21487	99	8.5	100	9.1	2R
scaffold21504	88	8.4	90	8	3L
scaffold21531	70	5.3	68	7.5	3R
scaffold21540	96	7.7	96	8.1	X
scaffold21549	97	8.9	96	9	2R
scaffold2157	86	8.9	88	9.1	X
scaffold2158	94	9	93	9.9	2R
scaffold21594	90	8.6	88	8.4	3R
scaffold21614	92	8.3	90	9.3	X
scaffold21619	91	8.3	92	8.7	3R
scaffold21623	93	9.6	95	9.5	3L
scaffold21647	93	8.4	93	8.7	U
scaffold2165	96	9	96	9.5	3R
scaffold21683	93	8	95	7.9	2L
scaffold21740	95	9.1	96	9.3	2L
scaffold21747	89	7.4	92	6.5	2R
scaffold21839	93	7.7	94	8.5	2R
scaffold21843	93	8.6	94	8.1	3R
scaffold2185	92	7.1	90	7.8	X
scaffold21853	98	9	98	9.2	U
scaffold21854	97	8.3	97	7.7	2L
scaffold21857	96	10	96	9.7	X
scaffold2186	71	7.6	76	6.2	3R
scaffold2189	95	9.3	95	9	2L
scaffold2190	94	9.4	96	7.8	3L
scaffold21932	98	9.2	97	10	3L
scaffold2195	96	8.9	95	9.4	X
scaffold21955	97	8.3	97	7.8	2L
scaffold22003	80	7	78	8.9	2R
scaffold2201	96	9.5	96	10	2L
scaffold2206	86	7.5	83	7.3	2R
scaffold22077	99	8.8	99	8.9	2L
scaffold22092	88	9.1	90	8.5	3R
scaffold22093	91	7.1	89	6.4	3L
scaffold22117	99	12	98	12	2L
scaffold2212	90	8.1	92	8.6	X
scaffold2213	93	8.2	93	9.3	U
scaffold22145	96	9.2	96	9.1	3L
scaffold22161	98	9.4	96	9.1	2L
scaffold2217	91	8.2	91	7.8	3R
scaffold22174	98	9.4	98	8.8	X
scaffold22196	94	8.7	92	10	3R
scaffold22200	97	8.3	96	8.8	X
scaffold22207	97	8.7	98	9.4	3R
scaffold22208	71	6.5	59	5.9	3L
scaffold2221	93	8.5	93	8.8	3L
scaffold2226	96	8.7	97	9.8	2L
scaffold22267	89	7.7	88	9.4	4
scaffold2230	90	9.4	89	9.2	2L
scaffold22319	94	8.6	92	8.9	2R
scaffold22327	99	9.2	99	9.4	U
scaffold22355	96	8.9	96	9	U
scaffold22437	92	9	92	7.8	2R
scaffold2245	93	8.2	92	9.2	2L
scaffold22456	79	4.1	86	8	2R
scaffold22460	93	8.8	91	8.5	3R
scaffold22492	76	6	73	8.1	3L
scaffold22494	94	9.1	94	9.1	X
scaffold22510	0	nan	61	4.4	2L
scaffold2252	92	6.2	86	8.1	3L
scaffold22525	91	7.8	89	8.7	2L
scaffold22543	97	8.7	98	8.6	2L
scaffold22558	96	9.3	96	8.9	X
scaffold22559	98	9.5	98	9.7	2R
scaffold22567	100	9.3	100	9.4	U
scaffold22608	93	9	94	9.2	3R
scaffold2261	95	8.9	94	8.7	2L
scaffold22614	90	8.3	91	8.1	3R
scaffold22627	98	9.1	98	9.4	2R
scaffold2264	97	9.2	96	9.4	2R
scaffold22659	97	6.9	98	9.3	3R
scaffold22676	93	8.4	91	8.6	3R
scaffold22694	61	7	58	6.4	2L
scaffold2270	80	7.2	84	8.2	3R
scaffold22718	96	9	96	9	3R
scaffold22725	96	9.4	96	9.4	2R
scaffold22727	91	7.9	92	8.2	X
scaffold22728	99	9.4	99	10	U
scaffold22823	91	6.7	92	8.6	X
scaffold22829	90	8.3	87	7.7	3R
scaffold2284	85	7.1	83	8.2	2L
scaffold22884	99	12	99	12	U
scaffold22888	82	6.2	83	7.7	2L
scaffold22906	96	9.1	95	8.7	2R
scaffold2294	95	8.4	96	8.1	U
scaffold22961	92	7.5	92	10	2L
scaffold2297	97	9.1	96	9.4	3R
scaffold23000	94	5.7	94	8.9	2R
scaffold23009	88	7.9	88	9.4	2R
scaffold2301	94	8.5	93	8.9	3R
scaffold23019	65	6.9	71	7.6	3R
scaffold23049	68	6.4	65	7.6	3R
scaffold2305	94	8.7	93	9.3	U
scaffold23057	94	8.2	93	9	U
scaffold23074	89	8	88	7.5	3L
scaffold23145	85	9.6	87	9	U
scaffold23156	96	7.8	94	8.8	3R
scaffold23164	95	8.8	93	9.9	U
scaffold2317	95	9.4	96	9.4	U
scaffold23172	96	9.2	97	9.3	2R
scaffold23198	95	8.6	96	8.8	3L
scaffold2321	95	6.9	92	7.6	3L
scaffold23211	95	8.7	95	9.1	3R
scaffold2326	99	9.5	99	9.6	3R
scaffold23276	84	5.5	88	8.3	2L
scaffold2329	73	5.6	72	8.7	2L
scaffold2330	91	7.5	93	8.2	3R
scaffold23305	95	8.8	94	8.8	3R
scaffold23372	95	8.3	95	8.9	U
scaffold2338	98	8.9	98	8.3	3R
scaffold23389	89	9.9	90	8.1	U
scaffold234	91	7.9	88	9.1	2R
scaffold23427	98	9.1	98	9.2	3L
scaffold23437	91	9.6	92	9.5	X
scaffold23446	100	9.5	100	10	U
scaffold23467	93	14	94	15	U
scaffold23468	99	8.9	99	7.7	3L
scaffold23469	96	8.3	94	8.1	3L
scaffold23475	99	10	100	10	2L
scaffold235	94	8.5	95	9	2L
scaffold23503	77	5.2	80	5.7	3L
scaffold23511	96	8.1	95	8.7	3R
scaffold23522	94	12	96	12	2R
scaffold23543	95	7.4	96	7.1	3R
scaffold2355	81	5.6	80	7	3L
scaffold23552	99	9.1	100	9.2	U
scaffold2356	91	8.7	92	8.3	2R
scaffold23574	98	9.4	97	10	X
scaffold23585	96	8.1	96	9	2L
scaffold23587	85	7.3	86	7.5	2R
scaffold23600	96	8.9	96	8.9	2R
scaffold2362	99	9.8	98	10	2R
scaffold2363	96	7.3	95	9	U
scaffold23640	98	8.9	97	9.1	2R
scaffold23643	97	8.7	97	9.4	2L
scaffold23654	97	8.6	98	9.9	3L
scaffold23660	90	7.5	90	9.6	3L
scaffold23664	96	9.6	96	10	U
scaffold2369	98	8.5	97	8.6	3R
scaffold237	93	8.8	93	11	3L
scaffold23709	93	8.7	92	7.9	3R
scaffold23712	87	8	85	8.1	3R
scaffold23727	91	8.1	94	10	2R
scaffold23745	97	8.1	96	8	3L
scaffold2379	87	7.5	88	8.4	U
scaffold23816	87	7.7	86	7.7	3R
scaffold23825	98	9.9	97	10	3R
scaffold23872	98	8.8	98	9.4	U
scaffold2388	94	7.8	93	8.9	3R
scaffold23889	89	7.3	89	5.9	3L
scaffold23910	88	8.8	92	8.4	2L
scaffold23925	98	8.8	98	8.5	X
scaffold23933	96	9.2	96	9.7	U
scaffold23956	90	8.2	88	8.7	3L
scaffold2396	96	9.1	96	8.6	2L
scaffold2398	89	8.3	89	9.1	3R
scaffold24002	98	15	98	16	U
scaffold24008	88	8.1	92	8.9	X
scaffold24009	96	7.3	94	9.1	2R
scaffold2401	98	8.7	98	9.2	3L
scaffold24013	66	5.1	67	8.2	3R
scaffold24017	95	8.6	95	8.7	U
scaffold24037	96	8.6	96	9.4	3L
scaffold24052	98	8.9	97	9	2L
scaffold2406	97	9.2	97	9.3	U
scaffold2408	97	8.7	97	8.4	2L
scaffold2413	96	7.9	95	7.3	U
scaffold2415	84	7.2	83	8.3	X
scaffold24175	96	9.7	96	9.4	X
scaffold2419	91	8.4	92	9.2	3R
scaffold24202	75	5.7	82	7.9	3L
scaffold24207	78	6.1	84	8.2	3L
scaffold24210	96	8.8	96	8.7	3R
scaffold24226	87	7.6	84	8.5	X
scaffold24230	95	9.1	95	9.4	X
scaffold24232	83	7.4	84	8.1	2R
scaffold24259	97	9.5	97	9.4	3L
scaffold24277	90	8.9	90	9.5	U
scaffold2431	95	8.5	98	8.9	2L
scaffold24337	85	7.6	87	6.2	U
scaffold24340	95	8.8	95	9.2	2L
scaffold24360	86	7.7	92	8.3	3R
scaffold24376	96	8.3	95	8.4	3R
scaffold24393	98	8.8	97	8.1	2L
scaffold2440	96	8.5	97	9.2	U
scaffold24433	98	9.7	98	10	2L
scaffold24455	98	9.1	97	9.5	U
scaffold2446	90	8.9	94	8.8	X
scaffold24480	98	9.2	99	9.7	2R
scaffold245	90	7.9	86	8.5	U
scaffold2451	95	8.3	96	7.8	3R
scaffold24511	94	7.8	93	8.3	2R
scaffold24541	74	5.9	70	7.5	2R
scaffold24548	98	8.8	98	9.1	U
scaffold24576	86	7.7	83	7.4	3R
scaffold24591	69	6.6	75	7.6	X
scaffold24643	96	9.4	96	8.9	3R
scaffold2466	95	8.7	96	8.8	3R
scaffold24671	47	3.3	46	3.8	3R
scaffold247	95	8.6	95	9.1	3R
scaffold24721	95	8.4	95	8.8	U
scaffold24743	98	9.3	97	9	3R
scaffold24751	88	8.3	89	8.6	3L
scaffold24758	96	8.7	97	9.5	3L
scaffold24764	100	9.6	100	9.5	3R
scaffold2477	94	9	92	8.8	3R
scaffold24785	99	8.9	99	9.4	2L
scaffold24808	97	8.5	97	8.9	3R
scaffold2482	90	7	89	7.5	X
scaffold24828	94	8.1	95	8.5	3L
scaffold24867	69	7.1	63	7.4	X
scaffold24875	79	7.1	80	6.5	2R
scaffold24882	77	9	65	15	3R
scaffold24899	98	36	98	35	3R
scaffold24917	15	1	67	4.3	2L
scaffold24953	93	9.2	96	8.9	2L
scaffold24969	53	4.7	0	nan	3R
scaffold24997	93	8.9	93	8.8	U
scaffold2502	97	8.6	96	8.7	3R
scaffold2505	95	8.8	96	8.9	3R
scaffold25064	81	7.8	79	8	3L
scaffold25069	93	9.2	92	8.7	3R
scaffold25078	85	8	84	9.2	3L
scaffold251	97	8.6	98	9.2	3L
scaffold25112	93	7.9	92	9.5	X
scaffold25148	94	8.2	94	9	U
scaffold25162	96	8.9	95	9.5	U
scaffold25167	83	7.3	83	6.3	4
scaffold2517	94	8.4	89	9.1	U
scaffold25188	96	8.5	95	9.1	2R
scaffold252	96	8.7	95	10	3L
scaffold25206	96	9.4	96	8.5	2R
scaffold25216	94	9.1	94	8.3	3L
scaffold25228	99	10	99	10	3R
scaffold2524	97	9.5	97	9.2	2R
scaffold25274	81	8.3	88	7.5	3R
scaffold25279	76	5.9	82	7.9	2R
scaffold25282	97	8.6	95	9.5	X
scaffold25348	65	8.9	66	9.4	X
scaffold25361	94	9.4	93	9.4	2R
scaffold25382	98	9.1	97	9.2	U
scaffold25388	97	13	96	13	U
scaffold2540	93	8.6	93	8	3L
scaffold2541	97	8.6	95	9.5	X
scaffold25424	71	6.5	65	7.2	2R
scaffold25426	86	8	82	9.1	3R
scaffold25456	96	9.4	96	9.4	2L
scaffold25457	89	8.6	90	8.8	3L
scaffold25470	97	9	97	9.3	2R
scaffold25475	85	7.7	84	6.8	4
scaffold25486	97	9.2	97	9.8	X
scaffold25490	99	9	99	9.3	2R
scaffold25492	94	7.7	93	7.5	X
scaffold25563	98	8.9	98	9.4	X
scaffold25583	89	8.1	88	8.9	X
scaffold25588	90	9.3	87	8.3	2R
scaffold2559	96	7.8	96	8.3	X
scaffold25665	99	9.2	99	9.7	X
scaffold2568	93	7.8	92	8.8	3R
scaffold25691	100	9.7	100	9.7	3R
scaffold25799	98	8.9	98	9.3	X
scaffold25808	94	9.3	94	9.4	3R
scaffold25827	69	4.2	66	4	3R
scaffold25864	98	9.5	98	9.9	U
scaffold25894	89	8.1	92	8.7	2R
scaffold25922	97	7.4	98	9.2	U
scaffold25932	92	8.7	90	9.4	2R
scaffold2598	98	9	98	9.3	2R
scaffold25980	97	9.3	98	9.1	3R
scaffold25991	98	9.7	98	9.8	3R
scaffold260	90	7.1	88	8.7	4
scaffold2601	92	8.2	93	9.8	3R
scaffold26017	100	8.9	100	9.4	3L
scaffold26041	98	9.3	99	9.5	U
scaffold26043	64	7	72	6.2	2R
scaffold26054	98	9	98	8.4	3R
scaffold26071	90	12	91	12	2R
scaffold26074	88	8.4	89	8.3	3R
scaffold26078	94	8.3	92	9	3R
scaffold26093	98	19	98	19	3R
scaffold2615	92	8.2	91	8.4	U
scaffold26167	93	6.7	90	8.6	X
scaffold26203	87	9.1	91	8.6	3L
scaffold26206	89	7.7	86	8.5	2R
scaffold2622	95	7.8	95	8	3R
scaffold2624	94	8.8	94	9.1	X
scaffold26251	95	8.4	94	9	3R
scaffold2626	96	8.3	97	9.6	3L
scaffold2629	87	8.1	93	8.3	3R
scaffold26304	99	9.6	99	10	U
scaffold26320	97	9.9	97	10	3R
scaffold26322	100	10	100	11	2L
scaffold26340	93	7.8	92	10	3L
scaffold26344	93	7.8	92	7.6	X
scaffold26370	99	9.6	99	9.6	2L
scaffold26372	91	7	89	8	2R
scaffold2638	95	8.5	95	8.6	X
scaffold26392	98	8.5	97	9	3L
scaffold26464	97	8.9	97	9.8	2L
scaffold26469	92	8.2	94	8.6	X
scaffold26475	95	9.2	95	8.8	2R
scaffold26477	97	9.1	97	9.8	2R
scaffold2649	92	7.8	92	8.7	3L
scaffold26511	95	9.4	93	9.8	2L
scaffold26517	99	9.3	99	9.8	2R
scaffold2652	97	8.7	97	8.6	2R
scaffold26538	94	8.7	94	8.4	2L
scaffold26556	92	7.7	90	8.2	X
scaffold26670	81	8.1	88	7.2	3L
scaffold2668	91	9.3	93	9.2	2L
scaffold26708	99	9.4	99	9.8	2L
scaffold26764	86	7.1	85	7.8	4
scaffold26773	100	9.4	100	9.6	3L
scaffold26781	91	9.3	85	8.8	3R
scaffold2679	99	8.9	99	9.4	U
scaffold26798	90	9.1	91	8.8	2L
scaffold26826	92	8.9	91	9.4	3R
scaffold2683	84	7.5	90	7.8	3L
scaffold26878	97	9.1	97	9	U
scaffold26898	97	8.7	94	9	3R
scaffold26930	89	8.3	90	8.1	3R
scaffold26936	92	8.8	92	9.2	U
scaffold26953	97	9.4	97	9.2	2R
scaffold2700	91	8.8	92	8.7	2R
scaffold27017	86	7.6	87	7.5	2L
scaffold2702	96	9.3	96	9.8	X
scaffold27031	95	9.6	95	9.9	X
scaffold27033	92	9.6	92	10	X
scaffold27047	83	6	87	9.2	3L
scaffold27067	89	7	87	8.6	X
scaffold27077	92	9.8	96	8.1	3L
scaffold27093	100	8.9	100	9.7	2R
scaffold27125	97	7.7	95	8.1	X
scaffold27126	88	7.6	86	8.2	2L
scaffold2717	94	7.5	90	8.9	2R
scaffold27202	95	8.9	94	7.6	3L
scaffold27204	96	8.7	96	9	X
scaffold27224	99	9.1	98	9.7	3L
scaffold27251	90	6.3	89	9.4	2R
scaffold2726	96	8.5	97	9.1	U
scaffold27317	91	9.1	90	9.3	U
scaffold2732	77	5.4	77	7.8	4
scaffold27428	87	8.4	89	8.2	2L
scaffold27433	96	8.9	96	9.1	2R
scaffold27488	87	8.5	81	10	2R
scaffold2753	93	8.3	92	9	U
scaffold27537	88	8.6	90	8.3	2R
scaffold2754	94	9.2	95	9.5	3R
scaffold27549	90	8.4	88	8.9	3L
scaffold27577	94	7.7	94	9.3	4
scaffold27586	89	7.9	87	7.9	3R
scaffold27618	96	9.6	96	9.2	3L
scaffold27619	91	7.1	91	8.1	3R
scaffold27692	89	8.1	88	8.3	2R
scaffold27750	97	9.4	96	9	2L
scaffold27781	83	8.5	88	8.8	3R
scaffold27816	97	9.3	96	9.1	U
scaffold27818	94	8.4	92	7.3	3L
scaffold2782	93	9.3	92	8.6	2L
scaffold27849	87	8.2	87	8.5	3L
scaffold27865	94	9.8	95	10	3L
scaffold27877	99	9	99	9	3R
scaffold27897	87	7.6	86	8.3	3R
scaffold27905	95	9.2	95	9.2	X
scaffold2791	98	9.4	98	9.5	U
scaffold27937	88	8.6	89	9	3L
scaffold27952	92	8.9	95	8.9	3L
scaffold27956	95	9	93	9.3	X
scaffold27989	83	8	87	8.2	3R
scaffold27991	97	19	97	19	4
scaffold28016	91	9.6	93	7.6	X
scaffold2802	89	7.6	92	9.3	2L
scaffold28026	96	8.8	95	9.3	2L
scaffold28033	85	6.4	83	7.2	2L
scaffold28038	90	9.6	91	9.1	U
scaffold28076	97	14	96	14	U
scaffold28077	88	7.2	93	8.4	2L
scaffold2809	88	7.3	86	8.5	3R
scaffold28097	100	9.6	100	9.6	3L
scaffold28103	98	9.3	98	9.5	3R
scaffold28116	84	5	80	7.3	2L
scaffold2814	96	8.6	97	8.6	2L
scaffold28145	90	7.9	91	8.9	3R
scaffold2818	78	7.1	78	6.5	3R
scaffold28189	94	7.1	91	7.8	2L
scaffold28234	99	8.7	100	8.8	2R
scaffold28297	97	9.7	97	10	X
scaffold2831	94	9.1	94	9.1	2L
scaffold2832	93	8.8	92	9.5	2L
scaffold28323	96	8.1	97	7.9	2R
scaffold28343	85	7.6	86	7.7	2R
scaffold2835	90	8.5	90	9.3	X
scaffold28394	99	10	99	10	X
scaffold28395	92	8.7	93	9	2L
scaffold28396	90	8.2	90	9.4	2R
scaffold28404	97	8.5	97	9.6	3R
scaffold28405	81	7.7	77	9.1	2R
scaffold28439	98	10	98	9.7	3R
scaffold2844	97	8.6	97	9.1	U
scaffold28449	95	17	95	18	3R
scaffold2845	97	8.2	95	8.3	X
scaffold2846	99	9.3	99	8.9	U
scaffold28470	97	8.3	97	9.1	U
scaffold2848	95	9.5	95	9.9	2L
scaffold28506	94	8.6	95	8.7	2R
scaffold2851	91	8.9	92	8.2	4
scaffold28546	93	8.2	95	9.4	U
scaffold28549	98	8.5	99	9.4	X
scaffold28575	98	9	97	8.9	2L
scaffold28576	92	8.2	92	9.5	2L
scaffold28584	69	4	72	8.5	3L
scaffold2859	88	7.7	91	7.9	3R
scaffold2860	92	7.5	94	8.1	X
scaffold28611	91	9	94	8.9	X
scaffold28625	98	9.3	98	9.4	3R
scaffold2863	89	7.2	91	7.5	X
scaffold28632	98	9	99	9.5	3R
scaffold28665	94	9.2	94	8.9	3R
scaffold28687	77	7.5	84	9.6	X
scaffold2870	93	9	93	8.5	3L
scaffold2871	82	6.5	82	7.9	3L
scaffold28715	91	7.8	92	7.6	X
scaffold28727	96	9.5	95	9.8	X
scaffold2876	85	7.5	85	7.4	X
scaffold2877	97	9.6	97	9.5	X
scaffold28797	99	9.1	99	9.6	3L
scaffold28821	100	7.6	98	8	3L
scaffold28878	96	9.1	96	8.1	3R
scaffold2889	96	8.3	95	8.3	U
scaffold28994	98	8	99	8.2	2R
scaffold29	98	8.4	99	8.8	U
scaffold2905	93	8.2	93	8.7	X
scaffold2907	92	8.5	93	8.2	U
scaffold29077	96	8.6	97	9.1	X
scaffold29078	93	7.7	91	8.2	2L
scaffold291	99	11	98	10	2L
scaffold29153	99	7.3	90	7.4	X
scaffold2916	84	9.7	86	8.8	3R
scaffold29186	98	8.8	98	8.8	U
scaffold29196	97	8.6	98	9	3L
scaffold29220	98	8.4	98	9.3	U
scaffold29224	85	6.8	86	7.2	3R
scaffold29229	94	7.7	95	6.9	3L
scaffold29230	90	8.3	90	8.8	3R
scaffold2926	82	8.6	84	7.7	3L
scaffold29287	93	8.4	95	8.4	3L
scaffold29315	98	9.8	99	9.2	3L
scaffold29319	67	7.6	70	7.6	2R
scaffold29335	87	8.8	93	8.7	2L
scaffold2935	94	7.8	89	9	3L
scaffold29367	96	8.1	96	9	3R
scaffold29369	92	8.2	93	8.1	3L
scaffold29422	88	8.4	89	8.4	2R
scaffold2943	98	9.3	97	8.9	2L
scaffold29471	100	9.3	100	9.7	X
scaffold2949	90	9.2	91	8.9	3R
scaffold295	86	7.1	84	8.3	3R
scaffold2950	96	8.5	97	8.7	2L
scaffold29518	93	8	93	7.7	2L
scaffold29521	99	7.3	95	8.2	2R
scaffold29522	94	8.2	94	9.5	U
scaffold29560	87	8.2	91	7.5	3L
scaffold2957	88	8.3	91	8.1	2R
scaffold29574	97	8.9	94	9.2	X
scaffold29628	93	8.2	92	8.5	3R
scaffold2966	98	9.2	97	9.5	3L
scaffold29697	94	8.3	94	8.2	X
scaffold29748	96	8.6	97	9.4	3R
scaffold2978	85	7.4	87	7.7	2R
scaffold29795	93	8.4	94	9.5	3L
scaffold29802	86	8.6	87	8.4	2R
scaffold29813	75	8.1	76	8.4	3R
scaffold29827	91	10	91	10	2L
scaffold2985	95	8.1	96	8.8	2L
scaffold29857	94	8.6	93	8.2	X
scaffold2987	81	8.2	77	8.7	3L
scaffold29889	97	9.3	97	9.6	2R
scaffold29910	99	12	99	12	U
scaffold29919	98	9.5	97	9.6	X
scaffold29933	97	9.4	96	9.6	U
scaffold29958	94	9.1	95	9	3L
scaffold29962	87	9	90	7.6	X
scaffold2997	81	7.7	80	8.1	3R
scaffold29973	95	17	95	17	X
scaffold29984	88	11	87	11	3L
scaffold29988	90	6.7	91	8.4	2L
scaffold29997	91	7.7	92	8.7	3R
scaffold30021	76	5.5	88	7.8	2L
scaffold3009	90	9.2	92	8.2	2R
scaffold30091	81	8.7	74	7.5	3L
scaffold30103	98	8.9	98	9	X
scaffold30124	96	8.3	96	9.5	3L
scaffold3013	73	9.7	80	8.4	2R
scaffold3014	66	5.9	55	10	3R
scaffold30179	98	8.8	99	9.9	2L
scaffold30181	93	8.1	94	8.7	3L
scaffold3020	79	6.6	84	6.2	2L
scaffold3021	97	8.8	97	9.5	3L
scaffold3022	90	7.4	90	8.5	3L
scaffold30232	90	8	90	8.6	3R
scaffold30260	95	8.2	94	7.9	2L
scaffold30287	93	8.8	93	9	3L
scaffold30370	99	9.3	99	9.4	3R
scaffold30381	96	8.2	95	8.2	3L
scaffold30397	89	8.6	90	8.3	2L
scaffold30403	94	8.6	93	8.9	3L
scaffold30413	96	8.4	94	9.4	3L
scaffold3043	87	7.2	86	8.4	3R
scaffold30440	97	10	97	9.3	3R
scaffold30491	92	7.5	91	7.5	3R
scaffold30518	84	6.9	87	7.1	3R
scaffold3052	98	9.6	98	9.8	2R
scaffold30550	89	9	89	8.5	X
scaffold30567	99	8.2	99	8.7	3R
scaffold30570	97	10	97	9.4	3R
scaffold30586	97	8.4	96	8.3	3R
scaffold30610	100	9.6	99	9.2	X
scaffold30623	93	5.9	94	6.6	2R
scaffold3065	91	8.2	91	8.7	U
scaffold30650	95	8.9	95	9	3R
scaffold30727	98	9.3	98	8.2	U
scaffold30747	98	8.2	96	9.3	X
scaffold3075	84	10	84	11	X
scaffold30796	95	9.2	96	9.2	3L
scaffold3081	89	8.2	90	8.8	3L
scaffold30815	90	7.6	88	8.4	2R
scaffold30826	99	9.6	99	9.7	3R
scaffold3084	97	8.2	96	8.8	2R
scaffold30851	95	8.3	95	9.1	2L
scaffold30881	96	8.2	93	8.5	2R
scaffold30883	94	8.1	94	9.2	2L
scaffold30886	84	7.6	85	7.4	U
scaffold30931	99	9.4	99	10	2R
scaffold30937	73	6.5	76	7.1	2L
scaffold30949	99	10	99	11	X
scaffold31023	97	8.5	98	8.7	3L
scaffold31044	96	6.5	92	8	3L
scaffold31051	92	7.6	91	6.5	3R
scaffold31090	85	8.7	84	11	2L
scaffold31101	96	8.3	97	9.2	X
scaffold31106	97	8.6	96	8.8	2R
scaffold31113	93	8.2	93	8.5	X
scaffold31145	88	7.6	85	9.5	X
scaffold31148	96	8.7	96	10	2L
scaffold31169	91	7.5	88	9.2	3L
scaffold31175	96	8.4	96	8.7	2L
scaffold3118	96	8.9	96	9.4	U
scaffold3119	91	8.2	91	8.6	2R
scaffold31220	97	9.2	98	9.1	2L
scaffold31225	88	5.7	92	7	X
scaffold31227	66	7.7	68	7.1	3L
scaffold31247	89	7.2	89	7.3	X
scaffold31248	100	8.6	99	8.6	X
scaffold3127	91	7.5	90	8.9	3R
scaffold31277	98	8.7	98	8.7	X
scaffold31281	93	8.5	92	8.6	U
scaffold313	96	9.3	96	9.1	U
scaffold31301	97	9.1	96	10	3R
scaffold31336	99	9.3	99	9.5	2L
scaffold31356	82	3	80	5.2	2R
scaffold31367	96	8.8	96	9.3	3L
scaffold3137	92	7.9	94	7.8	2L
scaffold31398	81	8.5	83	9.2	2L
scaffold31406	100	9.7	100	11	3R
scaffold3142	89	7.5	90	8	3R
scaffold3146	95	8.9	95	8.8	3L
scaffold31497	99	9.3	99	7.9	3R
scaffold31500	86	8	85	7.9	X
scaffold31520	87	8.7	86	8.2	2R
scaffold31563	97	9.2	97	8.8	3R
scaffold3164	90	8.2	88	8.5	3L
scaffold31641	97	9.6	96	9.1	3R
scaffold31655	98	10	99	10	U
scaffold317	96	8.9	96	8.9	X
scaffold31701	93	8.9	95	8.5	2R
scaffold31716	97	8.4	98	8.2	U
scaffold3172	96	9.5	96	8.7	3L
scaffold31752	96	9.2	96	10	U
scaffold31757	80	5.6	81	9.2	3R
scaffold31774	97	8.8	97	9.5	2L
scaffold31792	78	8	81	8.2	3R
scaffold318	98	9.2	98	9.3	2R
scaffold31828	83	7.8	84	8.6	3R
scaffold31848	97	9.4	97	9.7	2R
scaffold31907	95	8.6	95	9.7	U
scaffold31917	97	9	97	9.7	3L
scaffold31939	98	9.4	98	9	U
scaffold3195	96	9.4	97	9.3	U
scaffold31964	92	8.2	92	8.9	3R
scaffold31966	88	8.7	92	7.7	2L
scaffold31994	98	9.4	98	9.1	U
scaffold32002	85	8.3	84	9.4	2R
scaffold32019	98	8.8	98	8.7	2R
scaffold32039	77	7.6	81	8.5	2L
scaffold32042	99	9.5	99	9.6	X
scaffold32064	100	9.3	100	9.4	2R
scaffold32082	96	7.5	96	8.1	3L
scaffold32087	96	9.9	96	9.9	3L
scaffold32165	98	8.5	98	9.8	2R
scaffold32187	85	7.2	90	7.8	3R
scaffold32293	93	8.4	91	8	2R
scaffold32339	88	8.8	90	10	3L
scaffold3235	98	11	98	11	3R
scaffold324	86	8.8	87	8.9	3R
scaffold32465	100	10	100	9.7	2L
scaffold32492	97	8.7	96	9.2	2R
scaffold32541	94	9.2	94	9.6	X
scaffold3255	91	7.9	89	8.5	X
scaffold32550	95	9	95	9.3	2L
scaffold32580	95	9.3	95	9.2	2R
scaffold32610	97	9.3	97	9.5	X
scaffold32653	94	9	93	8.3	3R
scaffold3269	99	9.3	99	9.8	U
scaffold32690	76	8.4	77	7.1	3R
scaffold3270	92	9.3	94	9.1	3R
scaffold32703	95	8.7	96	8.1	2L
scaffold3273	97	9.3	96	8.8	U
scaffold3274	91	9.2	91	8.7	X
scaffold32759	94	7.2	97	7.5	2L
scaffold3278	96	8.9	96	8.8	3R
scaffold32795	97	9	95	9.3	3R
scaffold3280	98	8.8	98	9.1	3R
scaffold3281	92	7.6	94	8.4	2R
scaffold3284	91	8.3	91	8.8	2L
scaffold3289	95	8.5	93	8.4	3R
scaffold32906	89	8.4	91	7.9	2L
scaffold32909	91	7.2	90	8.8	3R
scaffold32928	87	7.5	85	8.4	X
scaffold3293	96	8.9	97	9.1	2R
scaffold32930	97	9.2	97	9.6	U
scaffold32945	96	9.4	96	9.5	3L
scaffold32968	99	10	97	11	3R
scaffold32974	99	7.3	99	9.1	2R
scaffold32997	94	8.6	96	8.9	2R
scaffold330	94	7.6	94	7.5	3L
scaffold33013	83	6.7	87	6.8	3R
scaffold33087	89	8.1	89	9	X
scaffold33099	89	8.4	89	8.7	2R
scaffold33121	100	8.9	100	9.2	3L
scaffold33172	91	8.3	91	9	2L
scaffold33187	99	9.3	97	8.3	U
scaffold3325	94	8.9	95	9	2R
scaffold33260	89	17	88	18	3R
scaffold33278	97	8.8	97	9.5	3L
scaffold33287	99	8.2	99	8.6	2L
scaffold33327	92	11	93	10	3R
scaffold33335	61	4.7	59	7.3	X
scaffold3336	83	7.8	84	8.5	3L
scaffold3338	95	8.3	96	8.8	U
scaffold33384	99	26	98	27	U
scaffold33393	97	8.3	96	8.8	2R
scaffold33406	91	8.3	89	8.7	2L
scaffold3341	98	8.8	98	8.4	2L
scaffold3345	92	8.6	93	7.4	2L
scaffold33450	79	8.6	79	7.1	4
scaffold33516	99	9.3	99	9.7	3R
scaffold3355	80	5.4	81	5.2	3L
scaffold3356	94	7.7	93	7.8	2R
scaffold33565	94	7.9	94	8.2	2L
scaffold3363	92	8.4	91	9.4	U
scaffold3364	93	7.9	93	8.3	3R
scaffold3365	88	8.1	89	7.8	2R
scaffold33662	100	9.9	100	9.9	U
scaffold3370	91	8	90	8.4	3R
scaffold3371	84	8.3	84	8.8	2R
scaffold3373	79	8.4	77	8.5	3L
scaffold3374	95	8.4	96	8.9	2R
scaffold338	100	8.9	99	9.4	2L
scaffold33841	93	8.6	91	8.7	3R
scaffold33847	99	9.8	99	10	U
scaffold33906	95	9.5	95	8.4	3L
scaffold33918	89	8.5	88	8.2	X
scaffold3392	95	8.6	93	9.3	3L
scaffold33947	95	9	96	8.5	3L
scaffold3397	95	8.8	95	9.3	U
scaffold33986	93	9.2	93	9.4	2L
scaffold33992	97	7.4	99	8.9	2R
scaffold33997	96	8.2	86	9.2	2R
scaffold34005	78	6.8	79	7	3R
scaffold34007	89	8.9	91	8.4	2R
scaffold34025	99	9.1	99	9	3R
scaffold34027	91	8.2	93	8.7	2L
scaffold3406	82	6.5	85	7	2L
scaffold34112	83	6.9	86	7	3L
scaffold3412	95	9.1	96	8.7	2L
scaffold34123	89	7.7	91	8.7	3L
scaffold34145	91	8.2	91	7.2	4
scaffold3417	94	8.8	96	9	U
scaffold3427	97	9.1	97	9.7	3L
scaffold34284	94	7.7	93	8.7	2R
scaffold34285	87	8.7	87	8.5	3R
scaffold34297	97	9.5	96	9.3	2R
scaffold343	83	7.4	86	7.8	3L
scaffold3432	43	5.9	75	6.2	X
scaffold3434	97	9.5	96	9.7	3L
scaffold34341	96	9.2	96	9.1	X
scaffold3435	86	7.2	85	8.2	2R
scaffold34367	83	7.3	83	7.2	2R
scaffold3440	89	8.5	91	8.1	3R
scaffold34422	95	8.9	94	9.4	3R
scaffold3443	90	7.8	89	8.5	2L
scaffold34449	88	7.6	92	6.9	2L
scaffold3448	94	8.8	94	9.2	X
scaffold3450	94	8.8	96	8.5	U
scaffold34601	91	8.1	91	9	2R
scaffold34634	94	8.8	94	9.1	2L
scaffold34645	97	9.1	97	9.1	X
scaffold3465	98	9.9	98	9.9	U
scaffold34653	97	9.1	98	8.9	3L
scaffold3469	86	7.2	85	7.9	X
scaffold3471	88	8.1	94	8.5	3R
scaffold34720	99	9.9	99	9.7	2R
scaffold34745	99	8.7	99	9.4	2L
scaffold34793	95	8.9	93	9.3	3R
scaffold34803	94	8.3	96	7.9	3L
scaffold34853	89	7.5	88	6.9	2R
scaffold34870	94	8.5	95	8.9	U
scaffold34933	97	9.2	98	9.7	X
scaffold34934	99	9	99	9.2	3L
scaffold34944	97	9.5	98	9.6	2R
scaffold34952	90	7.5	86	8.9	3R
scaffold3506	94	8.3	92	8.6	2R
scaffold3507	91	8.1	91	8.5	3L
scaffold3510	95	8.7	96	8.8	3R
scaffold35102	90	9.3	88	8.5	3L
scaffold3511	91	8.3	91	8.6	2R
scaffold3512	95	8.2	96	9.4	3R
scaffold352	93	8.5	92	9	X
scaffold3525	82	6	80	6.7	3L
scaffold35269	92	7.2	90	8.4	3L
scaffold353	86	8.4	89	7.8	2L
scaffold35342	84	7.7	83	6.1	X
scaffold35352	98	9.2	98	9.1	2L
scaffold3536	91	8.6	89	8.8	3L
scaffold35370	90	8.6	89	8.4	3L
scaffold35375	96	8.8	96	8.3	U
scaffold3539	94	9.2	94	10	3R
scaffold35417	48	7.3	47	3.4	3L
scaffold3544	100	9.9	100	10	2R
scaffold3545	85	8.1	86	7.6	3R
scaffold3546	100	8.5	99	9.3	U
scaffold35483	91	8.9	92	8.3	X
scaffold35510	81	8.6	83	8.6	2R
scaffold3555	95	9.1	95	9.6	3R
scaffold35648	96	8.8	96	9.7	2R
scaffold35675	100	9.2	99	9.2	U
scaffold3569	93	8.3	93	9.7	3R
scaffold357	94	7.5	95	6.9	X
scaffold35705	99	8.2	99	8.6	2R
scaffold35732	97	9.3	97	10	3L
scaffold35766	97	8.5	96	9.3	3R
scaffold3589	95	9.4	95	8.8	3L
scaffold35926	95	8.8	95	8.9	2L
scaffold35949	57	5.3	53	3.7	3R
scaffold35954	91	4.4	92	10	X
scaffold3597	81	8.4	87	7.6	2R
scaffold35978	84	11	85	9.8	2R
scaffold35993	92	8.4	92	8.5	X
scaffold360	97	9.9	97	9.8	3R
scaffold36063	97	8.8	98	8.9	3L
scaffold361	93	8.8	94	8.7	3L
scaffold3613	96	9.3	96	8.6	U
scaffold36159	93	8.3	93	8.8	X
scaffold36168	92	9.1	94	8.7	3L
scaffold36175	96	8.2	96	8.8	U
scaffold3624	98	8.1	97	9	3R
scaffold3625	93	8	94	7.9	3R
scaffold3626	94	6.3	94	9.1	3R
scaffold3628	90	6.2	90	8.7	3L
scaffold36302	91	9.2	92	9.4	2L
scaffold3631	98	8.7	97	9.1	2L
scaffold36334	88	8.4	87	9	3R
scaffold36409	98	8.5	98	8.5	3R
scaffold36417	93	7	93	8.3	3R
scaffold36452	97	7.8	96	8.8	U
scaffold36457	97	9.8	97	9.7	3R
scaffold3648	99	8.8	99	9.9	2R
scaffold36484	99	9.6	98	9.7	X
scaffold3649	87	7.6	91	6.8	X
scaffold36506	89	7.2	89	8.6	3L
scaffold36531	92	8.2	92	9.6	4
scaffold3658	85	9.3	88	9.1	X
scaffold36615	97	9.3	98	9.8	3R
scaffold36646	99	13	100	16	2R
scaffold36651	92	9	91	9.1	X
scaffold3667	87	8.3	87	8.2	3R
scaffold36698	99	9.1	99	9.6	3L
scaffold3670	96	8.6	96	9.5	3L
scaffold3677	99	9.6	100	10	3R
scaffold36819	99	9	99	10	X
scaffold3682	94	9.9	94	9.3	U
scaffold36836	88	8.4	88	9.1	X
scaffold36840	85	7.4	85	5.9	X
scaffold36863	100	9.4	100	9.8	2L
scaffold36867	96	8.4	97	8.3	3L
scaffold36901	92	8.3	92	8.6	X
scaffold36903	99	9.3	99	9.2	3R
scaffold3694	83	8.6	83	7.3	3L
scaffold36944	86	6.8	87	8.3	3R
scaffold370	96	7.8	93	8.5	3L
scaffold37010	78	7	79	7	3L
scaffold37026	73	7	82	8.3	3R
scaffold37060	98	8.6	97	9.6	2R
scaffold37150	94	8.9	95	9.2	X
scaffold3719	96	9.3	97	9.5	U
scaffold3720	91	8.7	90	8.9	3R
scaffold37204	98	9.1	99	9.5	U
scaffold3722	91	8.6	90	8.6	X
scaffold3723	92	9.1	92	9.3	2R
scaffold3726	95	9	95	9.5	X
scaffold37265	79	7.5	84	7.5	3R
scaffold3727	99	9	99	9.5	2R
scaffold3728	96	8.8	94	9.6	2R
scaffold37357	65	4.5	61	3.1	3R
scaffold37358	93	8.9	94	8.4	3L
scaffold3736	85	7.1	84	7	4
scaffold37364	97	7.8	96	7.9	2L
scaffold37367	99	9.4	98	9.7	3R
scaffold37381	90	8.4	93	8.8	2R
scaffold37411	92	8.3	93	8.9	2L
scaffold37419	99	9.3	99	9.7	U
scaffold37441	96	9.1	94	8.7	U
scaffold37454	99	9.1	99	9.7	3R
scaffold37471	97	9.4	97	9.6	2L
scaffold375	93	9	94	8.8	2L
scaffold37536	96	9.4	96	9.6	2L
scaffold37553	100	9.4	99	9.4	3R
scaffold37562	92	6.9	92	7.3	2R
scaffold37565	95	9	95	10	U
scaffold37594	63	4.1	70	4	2R
scaffold3760	93	8.7	97	8	3R
scaffold3761	93	8.8	94	8.6	3R
scaffold37623	98	9.5	98	9.9	U
scaffold3766	89	7.7	91	7.6	3R
scaffold3768	97	8.7	93	8.9	3R
scaffold37702	97	8.4	97	8.1	3R
scaffold37738	90	9	85	6.9	3R
scaffold37743	98	9.5	99	9.3	U
scaffold37761	90	7.8	90	7	2L
scaffold37783	93	7	96	7.2	3R
scaffold37793	97	8.8	97	9.6	3L
scaffold37848	99	9.1	99	9.8	3R
scaffold3787	95	8.5	93	8.2	U
scaffold3788	85	8.6	73	7.1	X
scaffold37893	99	8.8	98	9.9	3R
scaffold37896	93	8.9	93	8.8	X
scaffold3799	92	8.5	93	8.9	X
scaffold3802	92	7.9	91	9.2	3L
scaffold3803	97	8.6	98	8.4	3R
scaffold38037	84	6.4	74	9.3	2R
scaffold3808	90	8.3	91	8.2	3L
scaffold3811	84	7.2	85	8.7	X
scaffold38165	95	9	94	9.8	2L
scaffold38179	94	8.5	93	8.6	X
scaffold38181	98	9.9	97	10	3L
scaffold3819	98	8.9	97	9.4	3R
scaffold38233	96	10	96	11	3R
scaffold3825	97	8	96	8.4	2L
scaffold38264	97	8.2	97	9.2	2L
scaffold3828	97	10	98	10	X
scaffold3829	60	4	79	8.6	2R
scaffold383	93	8.6	96	8.8	3R
scaffold38315	87	6.6	83	7.5	3R
scaffold38369	97	9.4	97	9	3L
scaffold38378	87	9.3	89	8.7	2R
scaffold3843	91	7.9	93	8.2	X
scaffold38435	92	8.7	93	8	2R
scaffold38456	95	7.5	92	8.5	2L
scaffold3846	94	7.5	94	7.8	2L
scaffold38468	85	8.5	85	8.7	3L
scaffold38538	98	9.2	98	7.6	X
scaffold3860	94	9	94	9.3	X
scaffold3863	94	8.8	96	8.4	X
scaffold38631	96	9.2	97	10	2L
scaffold38731	83	8.2	83	7.4	3R
scaffold38734	96	7.9	98	12	3L
scaffold3875	95	9.1	95	8.7	U
scaffold38759	94	7.9	92	8.7	3L
scaffold3876	87	8.3	85	10	2R
scaffold3879	99	9.3	98	9.8	U
scaffold38806	99	9.3	99	9.4	3L
scaffold38810	95	8.5	95	8.7	3R
scaffold3882	75	10	73	9.1	3L
scaffold38839	98	9.5	98	9.1	U
scaffold38848	100	8.1	100	8.6	3R
scaffold3889	95	8.5	95	8.5	3L
scaffold38890	84	7.3	83	7.8	3R
scaffold38923	98	9.9	98	11	3L
scaffold38924	97	8.7	97	9.2	X
scaffold38927	63	8.3	61	8.5	3R
scaffold38965	95	9.9	94	10	3R
scaffold38978	77	8.1	76	8.4	2L
scaffold39040	87	9.2	86	8.6	2R
scaffold39083	72	7.4	71	5.3	2R
scaffold3913	93	8.5	94	8.4	3R
scaffold39158	91	8.5	91	8.1	X
scaffold3919	98	8.4	99	9.1	2L
scaffold39190	99	9.6	99	10	U
scaffold392	96	8.3	93	8.9	2L
scaffold39202	83	7.6	81	7.8	2L
scaffold39302	98	8.2	96	9.4	3L
scaffold39377	96	7.8	94	9.5	3R
scaffold394	99	8.7	99	8.6	2L
scaffold3941	94	9	96	9	2R
scaffold39450	85	8.9	86	7.7	U
scaffold39468	98	9.2	98	9.7	3R
scaffold3947	97	9	97	9.1	3R
scaffold3948	94	9.1	94	8.9	3R
scaffold3952	92	9.2	92	8.9	2L
scaffold3957	95	8.8	94	9.7	U
scaffold3959	91	8.4	91	8.8	U
scaffold3960	88	8.3	90	8.8	3R
scaffold3961	95	8.8	96	8.6	4
scaffold39655	78	8.8	79	8.9	3L
scaffold39683	100	9.4	99	9.7	2L
scaffold39688	89	7.5	87	8.2	2L
scaffold3973	96	8.9	95	8.3	X
scaffold39752	93	18	94	20	U
scaffold39788	91	7.7	92	8.7	2R
scaffold3990	95	9	95	9.3	2R
scaffold39946	74	5.8	76	8.1	2R
scaffold39982	96	8.3	96	8.4	2L
scaffold39985	100	8.5	99	8.6	3L
scaffold40028	98	9.4	98	9.6	2L
scaffold40031	91	8.8	92	8.9	3R
scaffold40039	99	9.8	99	9.3	U
scaffold40050	95	8.4	95	9.1	3R
scaffold40052	87	7.3	84	7.6	3R
scaffold40089	75	7.2	65	11	2L
scaffold4010	87	8.6	86	8.1	2L
scaffold40100	99	9.1	99	9.8	2R
scaffold40119	99	9	99	9.5	2L
scaffold4012	93	7.8	93	8.6	3R
scaffold4013	93	8.5	94	8.9	3R
scaffold40143	93	8.6	93	8.8	U
scaffold40187	95	8.5	94	9.1	X
scaffold402	64	7.2	61	9.7	2L
scaffold4020	90	7.1	88	7.7	3R
scaffold4024	92	9	94	8.6	2L
scaffold40268	87	8.8	88	8.8	2R
scaffold4029	89	9.1	92	8.9	2L
scaffold4038	96	9.3	96	9.3	U
scaffold40384	94	9	100	9.1	3R
scaffold40404	97	11	97	10	2R
scaffold40448	91	8.6	87	9.1	2R
scaffold4047	91	7.2	87	9.2	3R
scaffold40511	98	8.2	98	8.7	4
scaffold40548	80	7	82	8	3R
scaffold40588	91	8.3	91	8.3	3R
scaffold406	95	9.1	94	9.4	U
scaffold40620	99	9.4	99	9.8	2R
scaffold40664	91	8	89	9.1	2L
scaffold4067	96	9	96	8.7	U
scaffold4068	95	8.6	96	8.7	X
scaffold40705	79	9.2	78	9.4	U
scaffold40709	98	9.5	97	9.2	3R
scaffold408	100	9.1	100	9.8	X
scaffold4080	98	8.8	98	9.3	X
scaffold40818	63	4.6	61	3.9	2R
scaffold4084	94	8.5	97	7.8	2R
scaffold4087	90	8.3	89	8.4	2L
scaffold4088	92	7.8	92	8.1	2R
scaffold4090	92	6.6	97	8.8	2L
scaffold40948	94	7.8	93	7.3	2R
scaffold40991	91	8.1	91	8.5	X
scaffold40999	87	6.9	84	8	2R
scaffold41001	92	8.7	89	9.4	3L
scaffold4107	93	7.9	91	9.7	3L
scaffold4108	89	8.1	90	6.9	3R
scaffold41121	94	8.5	94	9.7	X
[truncated: 1,231 more rows]

## Sheet: C.albipunctata
Scaffold	Fper	Fcov	Mper	Mcov	chrom
C7543024	98	5.5	93	5.7	2L
C7543284	91	4.9	95	6	3L
C7543316	97	4.7	82	4	2R
C7544894	98	7.3	98	7.4	X
C7545014	97	6.2	99	6.3	3R
C7545376	99	6.6	100	7.5	2L
C7545822	93	6.2	93	4.7	2R
C7546510	98	8.3	93	5.5	X
C7546544	99	17	100	17	3R
C7546628	96	5.7	99	4.6	2R
C7547008	97	6.1	92	5.2	3R
C7547424	100	6.3	99	7.2	2R
C7547540	97	5.5	97	5.9	2R
C7549066	98	5.7	100	7.7	2L
C7549084	99	3.6	98	4.7	3R
C7549968	96	5.3	93	6.2	3L
C7550172	98	7.4	100	6.9	X
C7550414	95	4.2	96	6.5	2L
C7550484	98	6	98	8.5	X
C7550868	98	9.1	96	8.6	X
C7551054	91	4.6	92	5.2	2L
C7551394	97	7.9	95	6.9	X
C7551626	95	6.4	99	6.3	2L
C7552224	94	5.6	97	8.8	2R
C7553334	91	6.5	96	4.5	2R
C7553444	99	13	98	13	X
C7554034	98	6.5	97	7.9	X
C7554200	96	4.9	96	9.3	3R
C7556130	96	5	93	6.1	2L
C7556384	100	7	99	6.7	X
C7556404	100	5.5	97	5.7	3L
C7556714	97	6.7	94	6.4	3L
C7556898	93	7.1	94	5.8	2R
C7558228	95	4.7	93	6.5	3R
C7558770	99	6.7	98	7.3	2R
C7559138	97	5	100	4.7	3R
C7559834	98	7.1	97	5	2L
C7560878	99	4.7	99	6.5	3L
C7561410	99	8.9	98	9.1	2L
C7562626	98	5.8	99	9.2	X
C7566652	98	6	100	7	2L
C7568174	97	6.4	99	4.4	2R
C7569034	96	6.7	98	5.5	3R
C7569068	97	5.7	100	8	X
C7569798	93	7.4	95	7.2	3L
C7574912	99	7.2	100	7.9	2L
C7575222	100	6.4	97	7.2	2L
C7577832	97	6.2	93	6.2	3L
C7577952	98	7.8	96	8.7	3L
C7579926	96	5.8	99	7.6	X
C7580200	99	7.6	99	7.2	3R
C7583502	88	7.9	94	5.9	2L
C7585788	99	7.9	100	7.5	2L
C7585900	99	9.4	98	8	X
C7589802	97	6.2	99	7.9	3R
C7589922	95	7.9	99	7.5	2L
C7590514	95	5	96	4.9	3L
C7591472	98	7.1	99	8.6	X
C7592582	100	26	98	7.3	3L
C7597196	96	8.4	96	8.7	X
C7597938	98	6.2	99	6.4	3R
C7600274	98	7.4	99	8	2R
C7603314	98	9.5	99	8.2	2L
C7603908	100	8.2	99	7.5	3R
C7604626	99	9.2	99	8.8	3L
C7605516	99	9.3	100	7.1	2L
C7605570	99	5.7	99	5.1	3R
C7605718	98	7.6	97	7.3	3L
C7608116	99	9.1	100	8.4	3L
C7609020	98	7.6	95	6.7	4
C7609140	98	7.5	97	8.1	2R
C7610646	100	6.3	99	7.6	3R
C7613114	96	6.5	99	6.9	2R
C7613300	99	7.5	99	5.9	2R
C7617026	100	25	97	8	2R
C7620006	100	8.4	99	7.3	3R
C7620588	99	7.8	98	6.1	3L
C7622324	93	8.1	99	6.9	3L
C7622628	100	8.3	99	7.3	3L
C7623914	99	29	99	8.3	X
C7628048	97	6.1	100	6.7	3R
C7628926	100	29	99	8.4	X
C7633418	99	9	99	9	2R
C7634994	100	9.4	99	10	3R
C7636188	98	7.3	99	7.3	3L
C7638030	100	8.6	100	8.5	2L
C7639542	99	7.2	98	7.4	X
C7640308	99	9.3	99	8.1	3L
C7641806	100	9.1	100	9	2R
C7642334	99	9.8	99	8.8	3R
C7643532	99	9.5	100	7.8	3R
C7645632	99	8.5	99	8.8	2R
C7647096	99	9.1	100	9.1	3L
C7648974	100	9.1	100	9.2	3L
C7649628	99	9.3	100	9.6	3R
C7650652	100	9.2	99	8.5	2R
C7650830	100	8.9	100	8.8	X
C7651114	100	9.5	100	9.3	X
scaffold10003	94	12	93	11	3R
scaffold10033	97	9.5	97	9.3	3R
scaffold10042	97	7.6	96	7.6	X
scaffold10046	86	5.7	90	7.9	3R
scaffold10050	95	9.1	95	9	3R
scaffold1006	91	8	92	7.9	3R
scaffold10067	98	9.1	98	8.8	2L
scaffold1007	98	9.2	98	8.9	U
scaffold10087	95	8.3	98	7.9	3R
scaffold10089	100	12	100	11	U
scaffold1009	99	9	99	8.9	U
scaffold10092	97	8.9	97	9.3	2R
scaffold1010	81	8.8	82	7.9	2R
scaffold10104	98	10	99	9.4	2L
scaffold10128	97	9.4	97	9.4	3R
scaffold10131	87	8.9	85	9.5	2L
scaffold10132	93	9.4	92	9	3R
scaffold10143	98	9.5	98	9.3	U
scaffold10145	82	5.3	83	5.3	U
scaffold10150	98	9.1	98	9.1	3L
scaffold10153	99	9.4	98	9.1	3R
scaffold10170	99	9.1	99	9.1	2L
scaffold10179	99	9.3	99	9.1	3L
scaffold1018	97	9.7	97	9.4	U
scaffold10190	79	5.7	76	5.5	3R
scaffold10199	89	7.9	92	7.3	3L
scaffold1020	97	8.9	97	9.2	2R
scaffold10204	100	9	100	8.7	3R
scaffold10210	97	8.3	97	9.4	2R
scaffold10212	98	9.3	98	8.9	X
scaffold10218	94	9.6	94	9.1	X
scaffold1022	97	9.2	97	9	3R
scaffold10228	79	6.7	77	6	2R
scaffold10239	88	6.4	86	9	3R
scaffold10253	80	3.9	76	4.6	2L
scaffold10259	91	9.3	91	8.2	3L
scaffold10274	95	8.8	95	8	U
scaffold10276	99	10	99	9.8	2R
scaffold10280	91	8.5	92	8.6	3L
scaffold10287	94	8.9	94	7.7	3R
scaffold10294	94	7.3	94	7.7	3R
scaffold10302	96	9.3	96	9.2	3L
scaffold10304	98	9.2	97	8.4	3R
scaffold10316	89	9.9	89	9.4	3R
scaffold10320	94	8.3	95	8.3	3L
scaffold10323	99	9.4	99	9.4	3L
scaffold1034	90	6	85	5.5	3L
scaffold10351	96	9.7	96	9.5	2R
scaffold10357	100	8.3	100	9.2	3L
scaffold10358	99	9.3	99	8.8	3R
scaffold10392	100	8.9	100	9.2	3R
scaffold10409	91	8.2	91	8	U
scaffold10415	83	6.6	84	6.5	X
scaffold10417	100	9	100	9.1	U
scaffold10418	98	9.3	98	8.8	X
scaffold10422	90	7.1	88	7.9	U
scaffold10434	81	8.3	48	1.9	3R
scaffold10435	96	9.3	96	8	3R
scaffold10474	73	5.2	66	6	2L
scaffold10480	88	8.3	87	8.1	3L
scaffold10481	85	4.1	84	5.5	X
scaffold1049	98	9.4	98	8.9	2R
scaffold1050	81	4.2	85	7.1	X
scaffold10502	93	8.1	94	6.5	3R
scaffold10506	100	9.4	100	9.8	2R
scaffold10515	100	10	100	9.1	3R
scaffold10519	76	6.8	65	7.6	3L
scaffold10525	98	9.4	98	8.9	3R
scaffold10540	91	9.2	91	10	3R
scaffold10546	92	5.8	92	6.9	X
scaffold10548	86	6.3	82	7.1	3L
scaffold10549	92	12	92	12	3L
scaffold10573	93	9.4	93	8.3	2L
scaffold1058	99	8.9	99	9	2L
scaffold10594	99	9.8	99	9.3	X
scaffold10597	86	7.9	82	5.7	3L
scaffold10616	96	8.7	96	8.8	3L
scaffold1062	96	9.8	97	10	2L
scaffold10622	97	8.2	97	8.5	2R
scaffold10623	98	9.1	97	9	3L
scaffold10637	97	8.4	97	8.3	3R
scaffold10638	100	8.2	100	9	3L
scaffold10643	98	9	98	9	3L
scaffold10658	98	9.3	97	9.2	2R
scaffold1066	98	9	98	8.8	3L
scaffold10669	98	8.4	98	8.3	3L
scaffold10703	92	8	93	7.7	2L
scaffold10705	91	8.2	93	6.9	3L
scaffold10718	99	8.9	98	8.9	2R
scaffold1072	98	9.1	97	8.5	X
scaffold10723	89	10	89	9.6	2R
scaffold10731	90	6.8	92	8.6	3L
scaffold10733	50	3.5	58	4.3	2L
scaffold10739	96	9.6	97	9.2	3R
scaffold1074	98	9.2	98	8.7	2L
scaffold10741	98	9.7	98	9.5	X
scaffold10763	97	9.5	98	9.1	2R
scaffold10765	99	9.2	99	9	U
scaffold10793	87	7.2	79	4.3	3L
scaffold1080	99	9.7	99	8.9	3R
scaffold1082	99	9.1	99	8.6	2R
scaffold10827	90	7.4	91	7.1	U
scaffold10829	88	7.4	89	6.8	3R
scaffold10832	98	8.9	98	8.8	3R
scaffold10836	98	8.6	98	8.7	2R
scaffold1084	94	9.4	96	9	2L
scaffold10850	86	5.8	82	7.4	U
scaffold10858	91	6.9	92	7.3	X
scaffold10859	97	9.1	96	8.4	2R
scaffold10864	89	8	91	8	3R
scaffold10869	98	9.7	98	9.4	3R
scaffold10875	99	9.6	99	8.9	3R
scaffold10878	87	7.9	86	8.4	2L
scaffold10879	99	9.7	99	9.2	2R
scaffold10887	89	8.2	88	7.8	2L
scaffold10890	67	5.6	72	5.4	X
scaffold10900	97	8.9	97	8.7	2L
scaffold10916	98	9.2	98	8.7	X
scaffold10942	80	4.8	81	5.5	3R
scaffold1095	97	9.9	98	9.2	X
scaffold10976	91	8.4	91	9.3	3R
scaffold10980	100	9.6	100	9.3	2L
scaffold10982	96	9	96	8.5	X
scaffold10984	97	8.9	97	9.2	3R
scaffold10988	93	9.5	93	8.6	3R
scaffold10992	68	5.2	65	5.8	X
scaffold1100	98	8.9	98	9.1	U
scaffold11013	99	9.4	99	9.5	3L
scaffold11038	72	5.5	73	5	2L
scaffold11046	99	8.9	99	9.1	3L
scaffold11048	95	5.6	93	7.7	3R
scaffold1105	96	8.9	96	8.6	4
scaffold11051	76	6	81	6	3L
scaffold11056	99	8.7	100	8.3	2L
scaffold11062	96	8.6	96	9.2	3L
scaffold11074	99	9.4	99	9.2	2R
scaffold11079	88	6.7	88	6.6	2L
scaffold11091	98	9.4	97	9.5	2L
scaffold11093	95	9.4	95	9.7	2R
scaffold1110	96	8.1	96	8.6	3R
scaffold11121	99	9.6	98	10	3R
scaffold11137	89	11	89	9.4	2R
scaffold11151	100	9.2	99	9.1	3R
scaffold11152	95	8.8	95	8.7	2R
scaffold11159	98	9.7	97	9.5	3R
scaffold11163	98	9.3	98	8.8	2R
scaffold11169	70	4.7	71	4.6	2L
scaffold11170	99	9.1	99	8.7	2R
scaffold11171	90	6.4	89	7.5	U
scaffold11174	95	8.8	94	8.9	3L
scaffold11178	98	9.3	99	9	3R
scaffold11183	88	8.9	88	8.1	2R
scaffold11187	85	5.5	75	6	2L
scaffold11202	98	8.9	97	8.8	2L
scaffold1121	99	9.3	99	8.8	X
scaffold11218	95	9.7	95	9.2	2L
scaffold11230	95	8.3	93	8.6	3R
scaffold11244	99	9.5	99	9	3L
scaffold11255	97	8.7	97	9.2	3L
scaffold11268	98	9.6	98	8.1	2L
scaffold11278	97	8.1	97	8	3L
scaffold11289	97	9.3	97	9.5	3R
scaffold11291	100	9.3	100	8.9	3L
scaffold11293	92	8	90	8.9	3L
scaffold1130	98	9.2	98	9.1	3L
scaffold11305	93	8.5	92	7.3	3R
scaffold11308	100	9	100	9.1	3L
scaffold11310	98	9	98	8.8	3L
scaffold11323	94	9.5	95	9.3	2R
scaffold11331	98	8.8	98	9.1	2R
scaffold11346	100	8.9	100	8.6	U
scaffold11351	99	9.5	99	9.1	3L
scaffold11354	99	9.8	99	9.5	3R
scaffold11356	90	7.9	87	9.6	3L
scaffold11358	94	8.1	95	8	3R
scaffold1137	97	8.8	97	8.8	3L
scaffold1139	99	9.3	99	8.6	2R
scaffold11406	96	8.8	95	9.5	2L
scaffold11410	97	9.3	97	8.9	3R
scaffold11413	98	9	98	9.4	3L
scaffold11430	96	9.2	97	8.7	3R
scaffold11441	87	8.5	87	8.6	2R
scaffold11449	96	8.7	97	9	X
scaffold1145	87	8.5	89	7.1	2R
scaffold11457	98	9.5	98	9.4	X
scaffold11459	97	8.8	97	8.5	2L
scaffold11462	97	19	96	9.1	3L
scaffold11469	98	10	98	9	3L
scaffold11477	98	8.9	98	8.8	3L
scaffold11496	99	9.3	99	9.4	3L
scaffold11498	7.5	1.7	71	6.5	3L
scaffold11502	83	5.9	76	8.7	2L
scaffold11505	96	18	96	8.5	3R
scaffold11514	92	8	91	8.5	3L
scaffold11527	100	9.7	99	9.2	U
scaffold11540	97	8.6	97	8.3	X
scaffold11565	95	8.9	95	8.8	3R
scaffold11567	99	9	99	9.2	3R
scaffold11575	99	8.9	99	8.1	U
scaffold1158	96	9.2	96	9.2	2L
scaffold11581	98	9.4	98	9.3	X
scaffold11584	98	10	98	9.6	4
scaffold11596	87	7.7	86	7.4	3L
scaffold1160	99	9.2	99	8.6	X
scaffold11603	98	9.6	98	8.9	3R
scaffold11607	83	7.6	85	7.2	3R
scaffold11610	96	9.1	96	9	2L
scaffold11611	94	8.6	94	8.7	4
scaffold11620	86	7	84	7.8	2R
scaffold11624	99	9.4	99	9.2	3R
scaffold11636	100	9.6	100	9.6	3L
scaffold11642	97	9.8	97	8.2	3R
scaffold11648	97	9.7	97	9.2	2L
scaffold1165	97	9.2	98	8.9	U
scaffold11650	98	9.3	98	8.8	2R
scaffold11655	85	4.7	89	7.4	3R
scaffold11667	79	7.9	77	6.9	X
scaffold11669	99	10	99	9.3	3R
scaffold1168	100	9.2	100	9	3L
scaffold11692	99	9.3	99	8	X
scaffold11693	69	6.8	57	3	3L
scaffold11697	84	6.6	83	6.8	X
scaffold11701	96	9.4	95	8.9	2R
scaffold11707	97	8	97	8	3L
scaffold11715	96	11	96	10	3L
scaffold11716	97	8.3	98	8.1	3L
scaffold11721	99	9.3	99	9.3	U
scaffold11724	83	3.7	81	4.4	2L
scaffold11737	97	8.9	97	7.8	X
scaffold11741	98	8.8	97	9.1	3L
scaffold11750	96	9	96	9	2L
scaffold1177	98	9.6	98	8.9	2L
scaffold11771	99	9.1	99	9	U
scaffold11778	98	9.1	99	9.6	U
scaffold11791	100	9.1	99	9.2	X
scaffold1180	94	8.8	93	9	U
scaffold11801	87	6.8	88	8.2	2L
scaffold11806	99	9.3	99	9	3L
scaffold11807	98	9	98	9.6	3L
scaffold11809	88	5.7	89	6.9	X
scaffold11813	99	8.8	99	8.8	3R
scaffold11814	98	9.5	97	9.4	3R
scaffold11818	91	4.4	91	4.8	2L
scaffold11820	99	9.1	99	9.3	U
scaffold11823	95	9.3	95	8.7	3R
scaffold11826	96	8.7	96	8.5	3R
scaffold11829	100	9.3	100	9.3	X
scaffold11847	79	6.1	78	6.1	X
scaffold11867	75	4.9	75	7.1	3R
scaffold1187	88	7.6	88	7.5	3L
scaffold11870	99	9.3	99	9.2	3R
scaffold11893	100	9.3	100	9.6	2R
scaffold11896	95	6.6	94	8.3	X
scaffold11899	95	9.2	95	9.3	2R
scaffold11902	99	8.5	99	8.4	U
scaffold11923	99	9	99	8.9	3L
scaffold11927	90	6.1	87	6.2	X
scaffold11932	99	9.4	99	9.2	2R
scaffold11933	97	8.9	97	9.1	3R
scaffold11934	97	9.4	97	9.3	X
scaffold11935	98	9.2	98	8.7	2L
scaffold11937	97	8.8	97	9.3	2L
scaffold11946	99	8.6	98	8.5	2R
scaffold1195	99	9.2	99	8.7	3R
scaffold11952	98	8.5	96	7.7	2R
scaffold11978	97	11	98	11	U
scaffold11983	99	9.1	100	8.8	3L
scaffold11990	97	9.4	96	9.1	2L
scaffold12008	100	8.5	100	8.6	2R
scaffold12009	91	8.2	91	7.6	2L
scaffold12030	99	9.6	99	9.5	3L
scaffold12080	80	5	81	5.5	2L
scaffold12081	97	8.8	97	8.2	2L
scaffold121	99	8.6	98	8.5	2L
scaffold12100	100	8.9	100	9	X
scaffold12108	97	8	96	7.7	3R
scaffold12120	100	8.9	100	8.9	X
scaffold12127	97	9.3	98	8.7	U
scaffold12129	100	9.8	99	9.9	2R
scaffold1213	98	9.6	99	8.4	2L
scaffold12141	99	9	99	9	3L
scaffold12152	91	7.9	92	7.8	3R
scaffold12157	97	8.9	97	9.1	U
scaffold12167	97	9.7	97	8.5	U
scaffold12169	98	8.6	97	8.8	U
scaffold12173	91	7.6	90	8.1	U
scaffold12180	64	2.8	48	2.5	X
scaffold12181	88	6	88	8.9	2R
scaffold12185	96	8.9	95	9.2	2L
scaffold12189	91	9.2	91	8.5	2L
scaffold12194	97	8.9	97	9.6	4
scaffold12203	96	8.5	95	8.7	X
scaffold12205	95	9.8	95	9	3R
scaffold1221	99	7.8	99	9.7	2R
scaffold12221	91	8.8	91	8.3	2R
scaffold12222	98	9	98	8.5	3L
scaffold12237	97	9.1	97	8.5	U
scaffold12256	99	9.8	99	9.6	2L
scaffold12273	99	9.3	99	9.2	4
scaffold12276	100	9.5	100	9	2R
scaffold12290	92	7.9	93	7.3	3L
scaffold12291	96	9.5	96	9	X
scaffold12295	92	6.9	97	7	X
scaffold12297	96	8.1	97	8.2	2R
scaffold12303	99	9.1	99	9.4	3R
scaffold12315	99	9.6	99	9.4	2R
scaffold12319	93	14	93	13	U
scaffold12324	98	9.6	99	9.2	2R
scaffold12328	97	9.9	97	10	X
scaffold12331	91	8.9	90	9.3	3R
scaffold12338	96	9	96	9.6	2L
scaffold12358	99	8.9	99	9.2	3L
scaffold12360	96	9.4	96	9	3L
scaffold12372	99	9.7	99	8.9	2L
scaffold1240	95	6.4	95	7.5	3L
scaffold12400	97	9.3	96	8.7	3R
scaffold12401	99	9.6	99	9.6	2R
scaffold12413	95	8.9	96	8	X
scaffold1244	99	9.5	98	9.3	3R
scaffold12458	96	8.6	96	8.3	3R
scaffold12461	95	8.3	95	9.1	3R
scaffold12471	98	8.8	98	9.2	3R
scaffold12484	97	8.6	97	8.8	2R
scaffold12486	99	8.5	99	9	2R
scaffold12505	98	9.7	98	8.3	3R
scaffold12508	100	9.5	100	9.6	2R
scaffold12519	99	9.6	99	8.9	3R
scaffold12527	96	9.4	96	9.4	2L
scaffold12531	96	8.2	95	8.4	U
scaffold12545	96	8.6	95	8.5	3L
scaffold12556	100	9.1	100	9	2L
scaffold12567	97	9	97	8.9	3R
scaffold12568	99	9.3	100	9	3L
scaffold12596	96	8.9	97	9	U
scaffold12601	100	9.7	100	9.2	3R
scaffold12604	96	9.1	97	9	2L
scaffold12610	88	6.5	86	6.4	U
scaffold12631	99	9.1	99	8.7	3L
scaffold12638	85	6.7	83	7.5	2R
scaffold1264	98	9.9	98	9.4	U
scaffold12645	99	9.1	98	8.8	U
scaffold12648	97	10	96	8.7	3R
scaffold12658	99	9	98	9	X
scaffold12674	100	9	100	8.9	3R
scaffold12698	93	9.2	92	8.1	3R
scaffold12703	97	8.8	97	9.1	2L
scaffold12708	93	8.6	93	9.2	2R
scaffold12711	98	9.3	98	9.1	2R
scaffold12718	99	9.2	99	9.2	U
scaffold12727	99	8.9	99	9.4	3R
scaffold1273	99	8.9	99	8.8	3L
scaffold12730	98	8.9	98	9.1	3L
scaffold12732	91	10	91	9.5	2L
scaffold12733	100	9	100	9.2	3R
scaffold12745	88	7.6	88	8.2	4
scaffold1275	96	8.7	95	8.4	3R
scaffold12750	98	9.1	98	9.4	3L
scaffold12755	98	9.4	98	9.2	U
scaffold12756	95	9.3	96	9.3	2L
scaffold12762	78	6.2	75	6.7	2L
scaffold12763	97	9.2	97	8.6	2L
scaffold12767	96	9.7	97	8.7	3R
scaffold12775	98	10	97	9.1	3L
scaffold12812	93	7.2	92	8.6	3L
scaffold12817	99	9.1	99	9.1	3R
scaffold12818	56	3.8	50	3.4	3R
scaffold12853	98	9.3	97	9	X
scaffold12878	100	9.3	99	9.2	3R
scaffold12879	97	9.4	97	9.5	U
scaffold12880	93	8.4	94	8.4	3L
scaffold12882	97	8.3	98	8.2	2R
scaffold12890	98	9.3	99	8.4	2R
scaffold12910	92	9.3	91	9.5	2R
scaffold1293	92	9.5	92	8.9	U
scaffold12931	95	9.4	95	9	U
scaffold12940	98	9.1	97	8.8	3R
scaffold12949	95	9.4	96	9.1	X
scaffold12950	98	9.7	98	9	2L
scaffold12958	99	8.8	99	8.9	2L
scaffold12975	97	9.2	97	9.2	U
scaffold12983	99	9.6	99	8.7	2L
scaffold12989	96	9.4	97	8.8	2R
scaffold1299	96	9	96	8.9	2L
scaffold13005	95	8.9	95	8.7	2L
scaffold13034	91	10	92	10	3L
scaffold1305	99	9.1	99	8.1	X
scaffold13072	92	8.6	94	8.2	2L
scaffold13084	97	9.3	97	9.1	3L
scaffold13085	89	11	90	9.8	3R
scaffold13115	99	9.7	99	9	U
scaffold13139	98	9.1	98	8.9	3L
scaffold13145	97	9	97	9.4	3R
scaffold13162	99	10	99	9.3	X
scaffold13167	76	4.6	81	5.3	2L
scaffold13169	89	7.3	89	7.4	3R
scaffold13170	99	9.3	99	8.8	2R
scaffold13193	93	9.1	94	9.4	2L
scaffold13195	100	9.1	100	9.2	3R
scaffold13201	95	9	96	8.4	3R
scaffold13225	98	9.1	97	9.2	U
scaffold13245	98	9.2	98	9.1	3L
scaffold13248	98	8.1	98	8.5	3R
scaffold1326	96	10	96	8.7	3R
scaffold13275	94	8.6	95	8.8	2L
scaffold13276	100	8.8	99	8.1	3R
scaffold13297	93	9.4	93	9.5	3R
scaffold13301	96	8.5	95	8.9	2L
scaffold13316	92	7.4	92	7.9	2R
scaffold13326	100	8.9	99	8.9	3R
scaffold13329	98	11	98	10	X
scaffold13331	95	9.1	95	8.5	3L
scaffold13347	93	8.2	94	8.8	3R
scaffold13352	96	8.7	96	9	3L
scaffold13357	98	9.1	99	9.3	2R
scaffold1337	100	8.7	100	9.9	2R
scaffold13382	98	9.4	99	8.9	2R
scaffold1339	96	9.1	95	8.2	2L
scaffold13393	97	9.2	97	8.5	3L
scaffold13394	100	9.3	100	9.3	U
scaffold13396	72	5.1	81	6.3	2L
scaffold13397	87	7.7	86	7.2	3R
scaffold13414	93	8.3	93	8.7	3L
scaffold13417	97	9	96	8.3	2R
scaffold13450	98	9.2	98	9.2	X
scaffold13452	98	9.2	99	8.7	X
scaffold13456	98	10	98	10	3R
scaffold13467	98	9.6	98	9.2	3R
scaffold13485	88	7.7	89	8	3L
scaffold13486	96	9.5	97	9.3	U
scaffold13493	96	9.4	96	8.7	3L
scaffold13500	99	9.6	99	9.1	2L
scaffold13509	96	9	96	8.1	2L
scaffold13531	70	5.6	69	3.9	2R
scaffold13543	93	8.2	93	7.9	2R
scaffold13564	93	10	94	8.8	2L
scaffold13565	98	8.7	98	8.8	X
scaffold1357	97	9.1	97	9.1	2L
scaffold13580	98	9.3	98	9.6	2L
scaffold13589	97	9.2	97	8.3	3R
scaffold13596	98	9.5	99	9.2	3R
scaffold136	100	9.7	100	9.4	2L
scaffold13606	89	6.7	87	7.1	X
scaffold13648	99	9.3	99	9.1	2L
scaffold13650	94	7.9	94	7.4	2R
scaffold1366	94	8.3	94	8.7	X
scaffold13671	100	10	100	9.1	2L
scaffold13688	99	9.1	99	9.3	X
scaffold13690	90	8.7	90	8.2	3R
scaffold13698	95	9.8	95	8.4	3R
scaffold13718	96	8.9	96	9.1	X
scaffold13722	97	9.1	97	9.1	2R
scaffold13765	97	9.6	96	9.3	3L
scaffold13781	97	8.8	97	8.7	3L
scaffold13806	97	9.2	97	9.1	X
scaffold1381	98	9	98	8.6	2L
scaffold13821	94	9	94	9	3R
scaffold13826	93	8.5	93	8.8	U
scaffold13827	97	9.4	98	8.4	X
scaffold13838	97	8.9	97	9.3	2R
scaffold13843	98	9.2	98	9.1	3L
scaffold1385	96	9	97	8.4	4
scaffold13859	98	9.5	99	9.8	2R
scaffold13876	98	8.2	99	9.3	3L
scaffold13882	97	9.9	97	9.3	2L
scaffold13885	98	9.2	97	8.6	3R
scaffold13899	98	9.7	98	9.3	3L
scaffold1391	96	9.3	96	8.9	2L
scaffold13910	94	9	94	8.7	3L
scaffold13911	95	9.1	96	9.4	U
scaffold13914	97	8.8	97	8.4	3R
scaffold1392	99	8.8	99	8.1	3R
scaffold13929	97	9.2	97	9	3R
scaffold13936	99	9.3	99	9	U
scaffold13951	98	10	98	9.2	3L
scaffold13983	99	9.2	99	8.7	3R
scaffold14001	100	8	99	7.8	2R
scaffold14007	96	9.7	97	8.4	3R
scaffold14017	97	9.4	97	9.2	3R
scaffold1402	98	9.4	98	9.1	3L
scaffold14025	100	9.8	100	9.2	3R
scaffold14034	98	9.1	98	9.4	U
scaffold14037	99	9.3	99	8.9	2L
scaffold14042	92	9.2	93	8.6	2L
scaffold14043	96	9	96	8.3	2L
scaffold14059	96	7.4	94	7.5	X
scaffold14103	99	9.4	99	8.7	3L
scaffold1412	99	9.2	98	9	X
scaffold14155	97	9.9	96	9	3R
scaffold14161	99	9.4	99	8.7	X
scaffold14162	71	5.4	59	5	3R
scaffold14165	94	9.4	94	9	X
scaffold14178	95	7.4	93	8	3R
scaffold14185	73	3.6	57	3.5	2R
scaffold14190	98	9.8	98	9.1	2R
scaffold14212	92	6.8	89	7.4	3L
scaffold14219	86	7.8	85	9	2L
scaffold14222	99	9.3	99	9.1	U
scaffold14233	92	7	92	7.2	U
scaffold14234	100	9.1	100	8.8	2L
scaffold14236	63	3.9	64	5.2	2R
scaffold14238	94	8.9	93	8.9	3L
scaffold14244	96	8.3	96	8.3	2R
scaffold14252	95	10	95	9.2	U
scaffold14253	99	8.5	99	8.9	2L
scaffold14259	97	10	96	10	3R
scaffold14267	90	8.4	91	8.7	3L
scaffold143	92	6.9	92	8.6	3L
scaffold1432	91	8.6	92	8.5	X
scaffold1433	98	8.5	99	8.4	4
scaffold14331	100	9.4	99	9.4	3R
scaffold14340	97	9.3	98	9.2	3L
scaffold14363	87	4.4	86	4.7	2L
scaffold14378	98	8.9	99	8.8	3L
scaffold14379	76	5.8	82	5.4	3L
scaffold14381	98	9.3	98	9.2	2R
scaffold14389	96	9.1	97	8.4	U
scaffold14392	99	9.3	99	9.2	3R
scaffold1440	92	9.4	92	9.4	3R
scaffold14408	94	10	95	9.9	2R
scaffold14413	98	9.5	99	8.6	X
scaffold14430	99	9.2	99	8.8	2L
scaffold14431	97	8.8	97	8.9	4
scaffold14439	98	9.5	98	8.9	2L
scaffold14450	95	6.3	96	6.5	X
scaffold14467	93	6.4	91	8.1	X
scaffold14472	94	9.3	97	8.5	3L
scaffold14486	99	9.3	99	9	3L
scaffold14498	98	9.2	98	8.8	U
scaffold1450	99	9.3	100	9.5	3L
scaffold14520	97	9.1	97	9.2	X
scaffold14529	100	9.4	100	8.8	3L
scaffold14530	97	9	97	9.1	2L
scaffold14546	99	9.2	99	8.8	3R
scaffold14575	99	8.9	98	8.6	3R
scaffold14582	99	9.2	99	8.8	2R
scaffold14595	99	9.4	99	9.1	3R
scaffold14598	97	9.3	97	9	3R
scaffold14614	98	9.7	98	9.5	2L
scaffold14621	98	9.1	98	9.2	3R
scaffold14623	93	8.8	94	8.2	3L
scaffold1463	98	9.2	98	8.3	X
scaffold14650	97	8.8	98	8.7	2R
scaffold14677	100	9.4	100	9.1	3L
scaffold14723	95	9	96	9	U
scaffold14732	98	9.5	98	9.6	X
scaffold14741	95	9.4	95	8.8	2R
scaffold14752	95	9.1	95	9.9	3L
scaffold1476	99	9.4	99	8.9	X
scaffold14762	99	8.6	99	8.9	2R
scaffold1477	99	9.1	99	9.5	3L
scaffold14775	100	9.1	100	9.4	2R
scaffold14776	97	9.4	97	8.5	3R
scaffold14778	99	9.2	98	9.1	2R
scaffold14791	91	7.4	90	7.6	X
scaffold14811	97	8.6	97	9.2	2L
scaffold14812	99	9.8	99	8.5	3L
scaffold14824	99	9.3	99	8.6	3L
scaffold14864	99	8.8	99	8.9	2R
scaffold14891	99	9.4	99	8.8	X
scaffold14921	93	8.9	93	8.2	X
scaffold14936	98	9.2	99	9	2R
scaffold14974	78	7.5	77	5.4	2R
scaffold14999	97	9.2	98	8.3	3L
scaffold150	97	9	97	8.9	2R
scaffold15003	99	9.5	99	9.4	2L
scaffold15005	99	9.4	99	9.2	2R
scaffold1502	99	9.2	98	8.9	2L
scaffold1503	99	9.3	99	9.2	2L
scaffold15034	97	10	97	11	2R
scaffold15041	100	9.4	100	9.1	2R
scaffold15067	99	9.3	99	8.8	2L
scaffold15076	98	8.8	98	8.4	2R
scaffold15088	54	3.9	61	5.6	2L
scaffold15089	97	11	96	8.8	U
scaffold151	90	8.7	90	7.6	3L
scaffold15107	95	9.4	94	9	3R
scaffold15125	97	8.7	97	9.4	3L
scaffold15138	99	9	99	8.9	2R
scaffold15148	97	8.7	96	8.7	2R
scaffold1517	100	9.5	100	9.4	X
scaffold15171	70	4	59	2.6	2L
scaffold15175	98	9.2	98	8.4	X
scaffold15178	96	8.8	96	9.2	2L
scaffold15179	91	9	92	8.3	2R
scaffold15187	95	8.5	95	9.5	2L
scaffold15210	86	7.2	88	7.8	X
scaffold15215	95	7.6	94	7.8	3R
scaffold15217	98	8.9	99	8.8	3R
scaffold15226	91	7.3	91	7.6	X
scaffold15238	98	9.2	97	9.1	3R
scaffold15242	97	9.9	96	9.5	3R
scaffold15244	98	8.4	98	9	2L
scaffold15267	99	9.6	99	9.5	X
scaffold1529	99	9.2	99	8.9	X
scaffold15293	98	9.5	98	8.8	3R
scaffold15298	99	9.5	100	9.1	3R
scaffold153	79	4.5	82	4.7	2L
scaffold15302	95	8.7	95	8	2L
scaffold15305	98	9.5	98	8.8	3L
scaffold15310	98	10	98	9.7	2R
scaffold15313	98	8.7	98	9.3	2R
scaffold1533	88	4.9	86	5.3	3L
scaffold15347	98	9.3	96	8.7	2R
scaffold15356	100	9.6	100	9.3	3R
scaffold15369	88	8.7	85	9	3R
scaffold15379	86	8.7	64	2.4	X
scaffold15390	99	8.8	99	8.9	3R
scaffold15392	97	8.9	97	9.4	2R
scaffold15393	99	9.6	99	9.1	3R
scaffold1540	93	10	93	11	2L
scaffold15402	97	9	97	9.2	2R
scaffold15404	88	7.2	88	4.8	3R
scaffold15415	93	8.9	93	8.6	2L
scaffold15419	93	8.5	93	8.9	2R
scaffold15422	100	9.1	99	9.6	U
scaffold15425	99	10	99	10	X
scaffold1544	92	8.8	94	9.1	3R
scaffold15440	96	9	95	9.9	2L
scaffold15443	98	9.3	98	9.3	2L
scaffold15448	96	8.7	96	8.2	3L
scaffold15462	92	9.4	93	8.5	X
scaffold15463	99	9.8	99	9.5	2R
scaffold15473	100	7.2	98	8.2	3L
scaffold15477	90	7.1	93	7.5	2R
scaffold15480	96	8.7	96	8.7	3R
scaffold15504	95	8.7	95	9	2R
scaffold15519	93	9	92	9.1	2R
scaffold15526	99	8.7	99	9	2L
scaffold15536	98	9	99	8.9	X
scaffold15538	88	8.1	88	8	X
scaffold1556	92	8.7	93	7.9	3R
scaffold15570	97	9.7	96	9.3	3R
scaffold15607	95	8.9	95	8.7	U
scaffold15620	97	9.1	97	9.8	3R
scaffold15621	97	9.2	97	9.2	2L
scaffold15634	99	9.3	99	9	2L
scaffold15650	80	5.9	78	7	2L
scaffold15656	99	8.5	99	8.6	3L
scaffold15662	93	8.1	93	8.8	U
scaffold15672	96	8.1	97	8.3	3R
scaffold1568	94	9.3	94	8	U
scaffold15696	97	9.6	97	9.3	2R
scaffold157	97	9	97	8.8	2L
scaffold15703	98	9.1	98	9.3	3R
scaffold15713	75	5.7	79	4.6	3R
scaffold15720	92	9.2	91	9.7	2R
scaffold15736	99	9.6	99	9	2R
scaffold15741	94	8.5	94	9.3	2L
scaffold15743	99	8.9	99	8.9	3L
scaffold15744	93	8	93	8.1	X
scaffold1575	95	9.4	95	8.8	U
scaffold15752	99	9.8	99	9.4	3R
scaffold15758	97	9.7	98	8.9	X
scaffold15765	91	5.7	89	6.8	3L
scaffold1577	98	9	98	8.6	2L
scaffold15792	92	9.9	92	10	3R
scaffold158	97	9.5	97	8.7	2R
scaffold15811	95	8.9	96	8.9	3R
scaffold15823	99	9.7	99	9.1	2L
scaffold15825	98	9.3	98	7.6	3R
scaffold15841	92	7.1	92	6.3	3R
scaffold15846	77	6.3	73	6.7	3R
scaffold15850	99	8.7	99	8.6	3R
scaffold15871	97	8.8	97	9.1	3R
scaffold15883	97	9.4	96	8.4	2L
scaffold15887	82	6.1	81	5.4	3R
scaffold15893	94	8.1	92	8	2L
scaffold15896	88	4.8	88	5.2	2L
scaffold15928	94	8.5	94	9	X
scaffold15936	95	8.2	93	7	2R
scaffold15937	97	8.8	97	9.2	3L
scaffold15952	98	9.4	98	9.4	3L
scaffold15953	97	9.6	96	8.8	3R
scaffold15956	84	5.3	80	5.5	2L
scaffold15957	90	8.7	90	7.2	2L
scaffold15976	96	8.9	96	9.2	3R
scaffold15977	99	9.3	99	9.2	U
scaffold15991	94	9	95	9.2	2L
scaffold160	94	9.3	94	8.9	2R
scaffold16006	98	8.7	98	9.3	3R
scaffold16015	99	9.4	100	8.9	X
scaffold16018	92	6	93	6.3	2L
scaffold1602	98	9.6	98	9.5	3R
scaffold16024	98	9	98	8.9	2R
scaffold16025	99	8.7	100	8.9	3L
scaffold16027	89	8.5	88	8	2L
scaffold1603	96	8.8	96	8.6	2L
scaffold16056	99	9.6	99	9.1	2L
scaffold16062	96	9.4	97	9.6	3R
scaffold16095	97	9	97	8.7	U
scaffold16112	98	8.9	99	9	3R
scaffold16121	99	8.9	98	8.6	U
scaffold1613	97	8.7	97	8.8	2R
scaffold16131	98	9.3	98	8.4	3R
scaffold16137	99	9.4	99	8.7	2R
scaffold16141	100	9.8	100	9.4	U
scaffold16143	94	8.7	94	8.5	3R
scaffold16146	100	9.4	100	9	3R
scaffold1619	95	10	96	9.3	X
scaffold16193	99	8.8	99	8.9	U
scaffold16194	96	10	96	9.7	2R
scaffold16199	99	9.3	99	8.8	U
scaffold162	100	9.5	100	9.2	3R
scaffold16203	94	8.8	95	10	3L
scaffold1621	98	9.1	98	9	2R
scaffold16215	88	9.3	87	8.7	2R
scaffold1623	95	8.8	94	8.6	2R
scaffold16234	97	9.1	97	9.5	2L
scaffold16241	98	8.9	98	9	2R
scaffold16242	99	9.2	100	8.1	2R
scaffold16262	94	5.9	97	6.5	2L
scaffold16285	97	8.9	96	9.1	2L
scaffold16288	100	8.2	100	9	2L
scaffold16290	96	8.8	96	8.9	3L
scaffold16299	99	9.1	99	9	3L
scaffold16309	99	9.3	99	9.5	2R
scaffold1631	98	9.6	98	9.1	3L
scaffold16338	99	9	99	9.1	X
scaffold16346	99	8.8	100	8.7	2R
scaffold16377	98	8.2	98	8.4	X
scaffold1638	97	9.7	98	8.5	3R
scaffold16388	99	9.3	99	9.1	2L
scaffold1641	98	7.7	99	8	U
scaffold16412	94	9.4	95	9.1	2L
scaffold16421	77	4.2	77	3.7	3L
scaffold16435	100	8.7	99	8.3	3R
scaffold16440	94	8.3	94	8.3	3R
scaffold16451	99	9.4	99	8.7	3L
scaffold16462	95	8.8	96	8.8	3R
scaffold16475	96	8.9	97	8.3	X
scaffold16481	100	9.7	100	9.3	3R
scaffold165	97	9.5	97	9.6	2R
scaffold1650	97	11	97	11	3L
scaffold16510	88	7.8	89	8.7	2R
scaffold16522	99	9.6	99	9.5	X
scaffold16571	97	9	97	8.1	2L
scaffold16594	100	9.1	100	9.4	3L
scaffold1660	96	7.9	96	9.3	X
scaffold16608	97	9.3	97	8.8	X
scaffold16617	99	9.5	99	9.4	2R
scaffold16634	99	9.6	99	9.2	2R
scaffold16670	99	8.9	100	8.9	3L
scaffold16679	99	9.2	99	9.1	2L
scaffold16699	95	8.9	95	9.2	2R
scaffold16735	83	7.6	83	7.8	2R
scaffold16746	95	8.7	95	8.7	3L
scaffold16753	99	8.8	99	9.2	U
scaffold16776	100	8.6	100	9.3	3L
scaffold1678	97	8.5	96	8.3	X
scaffold16790	100	9.6	100	9.5	3L
scaffold16794	29	3.7	66	6.8	3L
scaffold16795	97	8.5	97	8.5	2L
scaffold16796	99	9.3	99	9.1	X
scaffold168	94	8.8	93	9.4	3R
scaffold16808	96	9.3	96	9.5	2R
scaffold16815	94	9.8	94	9.5	2L
scaffold16820	99	8.7	99	8.9	U
scaffold16823	95	9.3	94	9.6	X
scaffold16826	93	9	93	8.2	2R
scaffold1683	80	7.3	84	5.9	2R
scaffold16850	79	6.5	80	7.1	X
scaffold16854	100	9.9	100	9.6	3R
scaffold16865	94	8.9	94	8.4	3R
scaffold16901	97	9.1	98	9	2R
scaffold16903	100	9.3	100	9.1	3R
scaffold16914	98	9.2	98	9	3R
scaffold16925	100	9.7	100	10	2L
scaffold16968	94	7.7	94	8.9	3L
scaffold1697	98	9.5	98	8.7	2L
scaffold16984	99	8.6	99	9.4	3R
scaffold16990	99	9.5	99	9.6	3R
scaffold17010	97	9	97	9.1	3R
scaffold17042	93	8.3	93	8.4	2R
scaffold17044	93	9	93	9.1	2R
scaffold1705	96	6.9	95	8.8	2L
scaffold17050	98	10	98	9.9	3R
scaffold17052	87	8.1	87	7.3	2R
scaffold17057	97	9.6	97	9.3	3L
scaffold17064	95	7.7	95	8.5	3L
scaffold17070	99	9.2	99	9.4	2L
scaffold17081	97	9.2	97	9	2L
scaffold17092	97	9.2	97	9.8	2L
scaffold17097	100	10	100	9.4	U
scaffold17102	99	9.4	99	9.6	2R
scaffold17104	87	8.5	87	8.2	3L
scaffold17114	100	9.5	100	9.3	3R
scaffold17120	95	8.6	95	8.8	2L
scaffold1716	85	8.4	85	9.5	2L
scaffold17172	94	9.4	94	8.8	3R
scaffold17176	97	9.1	97	9.2	U
scaffold17178	98	9.8	97	9.9	2L
scaffold1718	100	9.9	100	9.2	2L
scaffold17180	92	6.6	86	7	X
scaffold17193	99	9.1	99	9.4	X
scaffold17195	97	9.5	96	9.5	3L
scaffold1721	98	9.4	98	10	3L
scaffold17219	99	9.5	99	9.7	3L
scaffold17223	95	9.9	94	8.6	X
scaffold17249	92	9.5	92	8.2	U
scaffold17279	100	9.4	100	9.3	2L
scaffold1728	97	8.3	97	9.7	2L
scaffold17297	98	9.1	97	9.5	3L
scaffold17301	97	8.2	97	8.6	2L
scaffold1731	98	8.7	98	9.1	2R
scaffold17316	100	8.5	98	8.8	2R
scaffold17323	86	9.1	87	8	2L
scaffold17332	97	8.9	97	9	2R
scaffold17351	99	9.9	99	10	2L
scaffold17363	76	4.9	83	4.9	2L
scaffold17378	99	9.5	99	9	X
scaffold17386	92	9.2	93	8.4	2L
scaffold17397	100	10	100	9.4	U
scaffold17406	93	8.3	94	8.3	3L
scaffold17408	97	8.9	97	7.9	2R
scaffold1741	98	9.1	98	8.7	2L
scaffold1742	96	8.8	95	9	U
scaffold17454	96	8.9	97	7.8	2L
scaffold17457	81	7.5	81	7.3	2L
scaffold1747	96	9.1	96	9	2R
scaffold17501	100	9.2	100	8.9	2L
scaffold17505	95	9	91	8.4	3L
scaffold17511	96	9.3	96	9.6	3L
scaffold17514	95	9.2	96	9.2	2L
scaffold1753	96	9.5	96	9.1	3R
scaffold17547	89	8.9	88	6.5	2L
scaffold17556	99	9.1	100	9.5	2R
scaffold1756	97	9.5	97	9.1	2L
scaffold17561	94	8.1	94	7.7	X
scaffold17574	93	8.1	95	9.1	2L
scaffold17592	100	9.8	100	9.6	X
scaffold17595	99	9.4	99	9	2L
scaffold17602	100	9.7	100	9.3	2R
scaffold17608	89	6.6	88	7.4	U
scaffold17644	95	8.7	95	8.4	X
scaffold17645	95	7.1	93	9.3	2R
scaffold17646	97	8.6	97	9.1	X
scaffold17652	100	9.5	100	9.4	3R
scaffold17656	83	6.9	84	5.4	3R
scaffold17667	98	9.5	98	9.5	3L
scaffold17668	95	7.5	92	7.7	3R
scaffold17675	98	9	98	8.8	2L
scaffold17678	90	7.7	90	7.3	X
scaffold17687	98	9.4	99	9.2	3R
scaffold17699	98	9.2	98	9.5	X
scaffold177	97	9.2	98	8.7	2R
scaffold17708	92	6.4	93	7.8	3L
scaffold1771	99	9	99	9	U
scaffold17722	97	9.6	98	8.8	2R
scaffold17724	100	9.6	100	8.9	2L
scaffold17765	93	8.9	92	8.3	2R
scaffold17779	94	5.6	94	5.5	2L
scaffold17788	97	8.8	97	9.4	X
scaffold17806	99	9.1	99	8.7	U
scaffold1783	99	9.5	99	9.3	3R
scaffold17832	99	9.5	99	9.1	2L
scaffold17838	96	8.4	96	8.5	2R
scaffold17867	96	8.4	96	8.8	3L
scaffold17889	98	8	98	8.7	X
scaffold17898	97	9.4	97	9.3	2L
scaffold1790	93	8.8	93	9.1	X
scaffold17913	94	9.4	94	8.7	X
scaffold17923	96	8.7	96	8.8	2L
scaffold17924	91	9.1	91	8.8	2R
scaffold17933	74	6.4	71	6.8	3R
scaffold17934	99	8.8	99	8.6	3L
scaffold17945	98	9.3	98	7.7	3L
scaffold17947	99	9.5	99	9.1	2R
scaffold17956	99	9.3	99	8.8	X
scaffold17959	99	9.9	99	9.2	U
scaffold1796	100	9.3	100	9.2	U
scaffold17969	97	9.6	96	9.8	3R
scaffold1798	90	9.6	92	8.6	2L
scaffold17998	98	9.1	98	8.9	X
scaffold17999	78	7.5	85	7.1	2R
scaffold1800	96	9.3	96	8.2	X
scaffold18007	96	6.5	95	8.6	X
scaffold18016	86	7.4	82	4	3R
scaffold18019	99	9.4	99	8.8	3R
scaffold18035	90	7.2	89	8.3	2R
scaffold18041	96	8.1	96	8.1	4
scaffold18061	99	9.5	99	9.1	3R
scaffold18082	86	6.7	87	6	2R
scaffold18116	97	9.2	97	9.6	X
scaffold18123	99	9.7	99	9.4	3R
scaffold18126	91	10	90	11	3R
scaffold18144	99	9	99	8.6	2R
scaffold18147	96	9	95	8.8	U
scaffold18149	100	9.3	100	9.1	2R
scaffold18157	95	9.6	94	9.8	3L
scaffold18165	98	9.1	98	8.9	X
scaffold18168	99	9.6	99	9.3	U
scaffold18192	72	4.5	81	7.8	X
scaffold18197	98	8.9	98	8.8	3L
scaffold182	100	9.2	100	9	2R
scaffold18214	99	8.8	99	9.4	2R
scaffold18229	96	9.2	96	9.1	U
scaffold18236	98	9	98	9	3R
scaffold1825	96	8.1	96	9.1	2L
scaffold18255	84	8	85	6.9	U
scaffold18262	98	9.2	98	9.1	X
scaffold18276	98	9.9	98	9.4	X
scaffold18278	97	9.4	97	8.3	3L
scaffold18289	96	10	97	9.2	2R
scaffold18295	99	9	99	8.9	2L
scaffold18302	91	5.9	90	5.6	2L
scaffold18308	97	8.7	97	8.8	3R
scaffold1831	99	9.1	99	9	3R
scaffold18328	100	8.9	100	9.3	U
scaffold18338	92	8.6	92	7.8	3L
scaffold18339	99	8.9	99	8.9	3L
scaffold18341	88	6.5	83	8	2L
scaffold18345	100	9.7	100	9.2	U
scaffold18347	99	9.2	99	9	U
scaffold18364	96	8.9	95	8.6	3L
scaffold1837	97	8.8	96	8.8	3R
scaffold1838	96	8.9	96	7.6	X
scaffold18380	97	8.5	97	8.3	2R
scaffold18382	94	8.6	94	8.9	X
scaffold18428	97	9.7	97	9.3	2L
scaffold1843	96	9.3	95	8.9	U
scaffold18433	61	6	63	4.8	X
scaffold18473	98	8.4	99	8.3	2R
scaffold18483	97	8.6	97	9.2	U
scaffold18489	86	6.6	87	6.5	3L
scaffold18494	86	8.6	86	8.4	3R
scaffold18499	97	12	98	12	3R
scaffold185	95	6.7	94	8.7	3L
scaffold18502	100	9.6	100	9.6	X
scaffold18505	99	9.2	98	9.6	3R
scaffold18508	99	9.4	99	9.2	3R
scaffold1851	91	8.7	92	8.8	2R
scaffold18511	99	9.5	99	8.8	U
scaffold18513	99	9.1	99	8.8	X
scaffold18531	95	9	96	15	3L
scaffold18550	99	9.1	99	9.2	3L
scaffold18560	98	8.9	98	8.9	U
scaffold18583	91	7	90	7.6	3R
scaffold18588	93	7.6	86	3.4	3R
scaffold18610	97	9.2	97	8.9	U
scaffold18632	98	9.6	98	9.4	2L
scaffold18647	86	9.2	86	9.7	3R
scaffold18648	87	8.8	90	7.5	2L
scaffold18650	100	8.5	100	8.9	3R
scaffold18656	99	8.3	98	8.1	3R
scaffold18665	98	9.1	98	9.5	3R
scaffold18679	97	9.2	97	9.5	2L
scaffold18686	95	9.2	94	9.4	3R
scaffold1869	96	9.1	96	9.6	4
scaffold18713	80	9.1	81	9.2	U
scaffold18718	92	9.2	92	8.6	3R
scaffold1873	100	9.4	100	9.5	2R
scaffold18736	99	9.4	99	9	3R
scaffold18739	98	9.8	98	9.1	2L
scaffold18745	96	9.3	96	9.2	3R
scaffold18748	99	9.4	98	9.9	3L
scaffold18754	96	8.7	95	10	3R
scaffold18758	85	6.1	82	6.1	X
scaffold18759	97	8.9	97	8.8	3L
scaffold18768	98	8.9	98	8.5	4
scaffold18776	82	5.8	82	8.1	X
scaffold18780	99	9.5	99	9.2	X
scaffold1879	96	8.1	96	7.8	2L
scaffold18798	95	7.7	96	8.7	3R
scaffold188	82	8.3	68	3.7	3R
scaffold18804	98	9.1	98	9.3	U
scaffold1882	91	6.6	91	7.2	2L
scaffold1883	98	10	98	9.4	3L
scaffold18837	98	9.3	98	8.2	U
scaffold1884	94	7.8	94	7.4	2L
scaffold18842	89	4.7	90	6.8	3R
scaffold1885	91	10	89	7.3	2L
scaffold18852	99	9	99	9.2	2L
scaffold18867	94	9.8	93	9.6	3R
scaffold18871	99	9.1	99	9	2L
scaffold18881	97	8.6	97	9.2	X
scaffold18888	93	8.9	93	8.5	X
scaffold18895	100	8.5	99	8.6	3R
scaffold189	97	8.8	97	8.6	2R
scaffold18905	99	8.1	98	8.1	3L
scaffold18927	60	3.6	59	4	2R
scaffold1893	87	8	86	7.7	3L
scaffold18933	91	8.6	92	8	X
scaffold18938	96	8.3	96	8	X
scaffold18959	100	9.6	100	9.3	2R
scaffold1896	95	8.4	95	8.8	2L
scaffold18966	86	9.3	86	9.1	3L
scaffold18983	98	9.1	99	8.7	2R
scaffold18985	98	9	98	8.2	2L
scaffold18986	93	8.6	95	8.1	3L
scaffold18987	98	9.1	98	8.8	X
scaffold19004	92	10	96	6.4	3L
scaffold19022	87	7.5	89	6.9	3L
scaffold19023	94	8.8	95	8.8	3L
scaffold19033	98	8.2	98	9.3	2R
scaffold19043	88	3.4	98	4	3L
scaffold19044	90	4.5	88	4.3	2L
scaffold19058	91	9.1	91	8.2	2R
scaffold19068	87	6.5	92	6.9	X
scaffold19084	99	9.4	99	8.7	3R
scaffold19104	99	9.3	99	9	2R
scaffold19106	83	7.8	84	7.4	X
scaffold19121	98	9.9	98	9.5	U
scaffold19132	100	9.5	100	9.3	2R
scaffold19138	92	8	90	8	2R
scaffold19152	97	8.7	97	8.8	3R
scaffold19163	99	9	99	8.9	3R
scaffold1920	98	9.4	98	9.5	2L
scaffold1923	99	9.2	99	8.9	3L
scaffold19233	97	9.1	97	8.1	2L
scaffold1925	95	9.5	94	8.9	3R
scaffold19254	99	9.3	99	9.5	X
scaffold19275	91	7.2	91	6.1	3R
scaffold19286	85	8.2	85	8.4	U
scaffold19301	100	9.4	100	9	3R
scaffold19312	84	8.7	84	8.9	3R
scaffold19332	86	6.1	85	6	2R
scaffold19333	98	11	98	9.1	3L
scaffold19336	99	10	99	9.8	3L
scaffold19378	100	9.7	100	9	2R
scaffold19393	98	9.3	98	9	2L
scaffold19397	70	2.6	70	4.8	2L
scaffold1941	99	9.3	99	9.2	2L
scaffold19418	99	9	99	8.7	3L
scaffold19476	95	8.5	95	9	X
scaffold19517	76	5.5	83	5.3	3L
scaffold19533	100	9.6	100	9.6	3R
scaffold1954	97	9.6	97	9.5	3R
scaffold19552	98	9.2	98	8.9	3R
scaffold19558	99	9.2	99	9.1	3L
scaffold19577	99	9.4	98	9.3	X
scaffold19588	99	15	98	16	X
scaffold19603	98	9.1	98	8.9	X
scaffold19610	98	9.6	97	8.9	X
[truncated: 2,757 more rows]

## Sheet: C.fuscipes
Scaffold	Fper	Fcov	Mper	Mcov	chrom
[truncated: 677 more rows]

[truncated: 29 more sheets: C.patibulatus, D.albomicans, D.busckii, D.melanogaster, D.miranda, D.pseudoobscura, E.diana, E.dimidiata, E.gracilis, E.hians, G.morsitans, H.illucens, H.fusca, L.trifolii, L.sericata, M.destructor, M.abdita, M.cinctipes, P.variegata, S.bullata …]
