# Supplementary material for: Numerous Transitions of Sex Chromosomes in Diptera
Source: PLoS Biol. 2015 Apr 16;13(4):e1002078. doi: 10.1371/journal.pbio.1002078 (PMC4400102; doi:10.1371/journal.pbio.1002078)
Supplement: S2 Data — (XLSX) [file pbio.1002078.s002.xlsx]

## Sheet: Sheet1
This workbook contains the male and female SNPs numbers and the male and female coverage values for each scaffold larger than 1000bps in the genome, as well as the chromosome of its putative homolog in D. melanogaster
Fields:
Scaffold	Scaffold name
Fsites	Number of sites in the scaffold with a coverage depth of at least 6 in the female sample
Fsnps	Number of SNPs detected in the female sample
Msites	Number of sites in the scaffold with a coverage depth of at least 6 in the male sample
Msnps	Number of SNPs detected in the male sample
Fpercentage	Percentage of the scaffold that is covered by female reads
Fcov	Coverage depth per bp in the female sample
Mpercentage	Percentage of the scaffold that is covered by male reads
Mcov	Coverage depth per bp in the male sample
chrom	D. melanogaster chromosome that the scaffold was assigned to based on its gene content
Figures using this data: Fig. 2, Fig. S5

## Sheet: C.erythrocephala
Scaffold	Fsites	Fsnps	Msites	Msnps	Fpercentage	Fcov	Mpercentage	Mcov	chrom
C35676813	762	5	652	5	80	4.1	79	4	2L
C35676867	807	2	722	2	80	4.4	61	4.4	2R
C35676993	777	4	705	2	98	7.2	96	6.6	X
C35677047	788	7	566	3	83	7.2	73	5.6	3L
C35677151	694	4	846	3	80	4.5	68	5.7	2L
C35677243	561	2	566	2	79	4	76	4.1	2R
C35677437	647	1	732	2	71	3.1	71	2.9	3L
C35677791	284	0	305	3	87	3.2	97	3.8	2L
C35677887	402	4	506	4	68	3.7	62	3.7	2L
C35677921	565	1	502	1	95	3.8	91	3.8	X
C35678043	425	3	237	0	80	4.6	72	4.2	3L
C35678093	566	2	361	0	92	4.1	99	4.7	X
C35678225	620	2	535	6	99	5.3	98	6.4	3R
C35678421	495	1	411	1	97	4.5	97	3.8	2L
C35678437	441	0	306	0	72	3.4	78	2.4	2L
C35678487	595	4	596	5	88	3.3	96	4	X
C35678539	558	1	714	3	98	5.3	96	5.8	2L
C35678601	417	0	241	0	83	5.2	89	3.2	X
C35678753	391	3	469	0	61	2.1	68	3.8	3L
C35679287	600	6	352	0	72	3.2	69	2.5	2R
C35679321	371	1	242	1	99	4	94	3.6	2R
C35679437	863	1	849	2	99	8.3	98	8	2R
C35679471	630	5	779	5	81	3.3	86	3.6	2R
C35679537	781	8	644	5	97	6.8	98	5.2	3R
C35679583	314	2	482	5	71	2.4	71	2.9	2L
C35679635	626	3	532	3	75	4.4	72	5.4	3R
C35679749	667	4	654	4	95	5.9	95	4.8	2L
C35680369	620	3	495	4	83	3.2	85	3	2R
C35680487	640	4	519	6	69	6.3	71	3.7	2L
C35680507	990	3	982	1	98	9.9	99	11	2L
C35680539	754	7	353	3	99	6.5	78	3.8	X
C35680563	725	2	528	1	79	4.8	69	3	2L
C35680579	609	9	443	2	96	4.5	86	3.3	3R
C35680607	779	5	668	6	92	6.1	87	4.7	3R
C35680631	443	5	165	0	80	3.4	62	2.5	2R
C35680819	802	1	834	5	97	8.2	98	8.5	2L
C35681003	920	4	785	1	97	10	100	8.3	3L
C35681061	713	3	538	3	95	4.2	70	3.4	3L
C35681083	780	3	491	1	86	3.8	66	2.8	2L
C35681307	137	1	276	0	51	1.9	69	3.6	3L
C35681309	621	5	897	4	95	4.4	97	4.4	2L
C35681403	872	3	751	4	94	7.7	91	7.3	3L
C35681561	336	2	333	0	96	3.3	87	3.4	2R
C35681741	686	4	587	5	81	3.9	74	3.3	2R
C35681827	690	0	977	0	88	3.8	90	6.3	X
C35681889	785	2	830	7	93	3.6	99	4.1	2R
C35681957	611	5	642	1	70	3.7	69	3.4	2L
C35682017	484	3	707	5	89	3.1	97	4	3L
C35682147	716	1	463	4	83	4.9	69	3.2	3R
C35682237	980	9	845	4	85	7.7	83	4.5	2L
C35682321	767	2	499	6	93	4.5	84	2.6	3R
C35682569	317	2	459	2	80	3.3	74	3.6	2L
C35682601	412	0	432	1	93	4.1	87	4.3	2L
C35682645	655	3	741	5	88	4.3	85	4.5	2R
C35682735	894	8	939	3	86	4.3	85	5.2	2L
C35682865	678	9	927	13	98	4.7	94	6.7	2R
C35682875	460	4	658	0	75	2.6	73	4.3	3R
C35682979	923	1	681	1	100	6.9	96	4.8	3L
C35683157	791	3	836	3	91	6.5	93	10	2R
C35683573	716	9	490	8	97	6.2	97	5.1	X
C35683581	530	3	760	2	98	4.6	96	5.4	3R
C35683647	557	9	541	4	78	4	75	3.3	3R
C35683761	400	5	405	4	82	3.6	77	3.3	3R
C35683889	1014	4	1008	3	99	7.1	99	6.9	3L
C35684087	916	3	912	3	98	6.8	100	6.8	X
C35684201	664	1	520	1	98	3.7	91	3.6	2R
C35684469	902	5	807	2	85	5.3	86	4.2	3R
C35684489	937	2	978	6	81	5.5	79	6.8	3R
C35684607	772	2	694	3	83	4.4	77	2.2	3R
C35684721	306	1	495	1	73	2.2	71	3.7	3R
C35684825	702	6	594	4	93	6.1	100	6	3R
C35684911	1001	5	789	0	86	5.9	85	4.7	X
C35685039	566	4	605	3	98	5.3	100	5	2L
C35685051	632	7	335	2	98	4	70	2.3	3L
C35685145	1037	3	901	4	85	5.9	87	3.6	3L
C35685293	962	2	1025	6	97	4.2	87	4.5	3R
C35685433	521	1	301	2	87	3.4	59	3	2L
C35685435	1060	7	1057	5	86	10	82	12	3L
C35685449	259	1	389	0	69	1.8	83	2.6	3R
C35685505	855	2	989	10	84	5.7	79	6.2	2L
C35685757	616	1	531	2	79	4.5	73	3.4	X
C35685851	687	4	663	1	98	4.5	99	4.3	3R
C35685867	460	3	635	2	96	5.4	92	5.8	2L
C35686011	651	2	688	2	88	2.6	86	3.9	X
C35686079	442	2	476	1	86	3.4	87	3.6	2L
C35686103	146	0	85	0	88	2.6	78	2	2R
C35686133	638	3	353	3	75	4.8	76	5	2R
C35686139	754	3	441	2	75	7	88	4.1	2R
C35686155	431	1	559	3	83	3.4	77	5.3	2L
C35686157	781	4	852	0	86	5	98	5.1	3R
C35686239	1021	3	789	2	98	6.6	87	4.4	3R
C35686291	740	3	526	4	82	3.6	74	2.7	2L
C35686441	416	4	416	2	89	3.3	87	3.6	3R
C35686503	647	2	795	4	98	4.3	98	7.9	2L
C35686547	867	7	394	2	75	4.9	79	3.3	3R
C35686629	729	1	993	5	98	6.2	100	8.1	3L
C35686767	770	3	397	0	93	4.3	96	3	X
C35686915	908	6	881	7	92	6.2	87	7.3	3L
C35687007	265	1	47	0	88	3	56	2.8	2R
C35687379	612	3	971	0	99	3.9	99	6.3	3R
C35687409	699	1	526	1	87	3.8	87	3.1	2L
C35687417	951	0	980	0	96	8.2	99	7.6	3R
C35687445	1014	4	917	5	94	5.5	96	4.2	X
C35687749	932	2	903	1	97	8.3	97	6.2	2L
C35687805	487	0	648	1	87	3.8	81	4.1	2L
C35687807	972	8	856	4	99	6.9	97	6.5	3L
C35688117	1120	1	958	0	99	8.4	97	8.4	X
C35688205	578	2	767	3	92	5.8	98	6.5	2L
C35688295	871	1	887	1	92	6.5	86	4.7	2L
C35688301	903	6	786	0	90	5.9	80	6.2	2R
C35688457	967	3	1012	7	93	5.9	89	5.6	X
C35688859	491	2	785	4	90	4.1	89	4.9	2R
C35688997	594	2	431	1	81	4.5	84	3.8	X
C35689033	971	5	667	1	99	5.6	97	4.3	3R
C35689219	529	0	609	4	94	3.5	83	3.8	3L
C35689279	516	0	481	3	97	3.2	76	3	3L
C35689473	877	4	1013	4	99	7.3	98	7	3L
C35689483	951	11	1015	10	98	10	99	11	3R
C35689493	548	0	608	0	85	3.7	85	4.3	2L
C35689501	772	2	919	0	89	4.3	91	5	3R
C35689535	365	4	356	0	89	3.8	83	3.7	2R
C35689577	663	7	529	0	80	4.3	98	3.9	3R
C35689863	1089	0	1030	0	100	8.1	96	6.8	3L
C35689891	642	3	513	0	92	3	86	2.6	2R
C35689933	793	3	742	1	89	3.3	92	3.7	2L
C35689937	801	8	566	9	91	4.5	91	3.7	3R
C35690041	939	7	776	5	92	4	84	4.2	X
C35690161	914	1	1017	0	98	6.7	96	6.9	3L
C35690193	620	6	625	3	89	4.6	72	3.1	3R
C35690309	1034	1	695	1	90	4.5	76	3.5	2L
C35690527	805	4	606	3	97	7	98	5.9	X
C35690969	970	1	983	1	91	6.6	88	5	X
C35691075	779	9	733	4	99	6.8	99	6.2	2R
C35691083	692	8	921	13	97	4.5	94	5.8	2R
C35691263	849	3	569	0	99	6.7	100	4.6	X
C35691397	563	4	796	1	95	4.4	95	6.9	2L
C35691449	1085	3	730	1	99	8.3	98	6.7	3L
C35691473	461	0	264	0	94	3.1	85	3.2	2R
C35691527	1017	4	1058	4	98	10	98	8.3	3R
C35691615	890	2	786	4	97	5.3	92	5	3R
C35691709	836	0	612	0	98	4.5	90	4.4	3R
C35691833	560	4	367	1	87	3.6	79	2.9	2L
C35691841	787	6	674	1	85	3.3	81	4.2	X
C35691955	1048	2	896	6	97	7.3	98	6	3L
C35691967	960	1	603	4	98	6.7	90	3.4	3L
C35691983	549	2	767	0	95	3.8	93	5	X
C35692037	550	6	517	3	94	3.5	92	3.6	3R
C35692073	596	2	503	3	97	4.6	95	4.6	3L
C35692203	968	4	862	4	99	6.9	94	7	2L
C35692257	980	6	675	4	98	7.8	100	6.1	2L
C35692315	1022	3	1093	1	92	4.5	92	5.4	2R
C35692321	1045	3	914	0	96	5.9	98	7.7	3R
C35692367	1094	1	969	0	98	6.6	97	6.3	2R
C35692595	864	0	252	2	98	6.1	92	2.8	2R
C35692607	659	7	479	8	94	5.4	93	4.5	3R
C35692763	758	8	650	3	98	6.8	99	6.1	2L
C35692919	975	3	998	7	99	5	92	4.8	X
C35693025	1064	6	951	3	96	5.5	95	5.2	3L
C35693199	649	3	589	2	92	5	93	4	X
C35693255	289	0	348	0	89	2.6	89	2.7	3L
C35693353	974	2	924	3	93	7.1	99	6.5	2R
C35693393	807	0	890	5	98	6.9	99	6.6	2R
C35693395	719	2	508	2	98	4.5	94	3.8	3R
C35693569	975	4	1152	3	100	6.8	99	7.5	2L
C35693587	585	7	520	1	93	4.6	98	4.4	2L
C35693743	979	5	1101	5	100	6	96	6.2	2R
C35693939	868	6	646	3	92	5.9	95	4.2	3R
C35694021	909	3	1014	5	96	6.9	97	7.2	3R
C35694063	1072	1	1032	2	97	6.4	98	5.8	2R
C35694157	670	5	500	2	97	5.8	96	4.4	X
C35694311	1062	5	1139	3	99	4.9	100	6.3	3L
C35694315	184	0	254	0	85	1.8	85	2.2	2L
C35694365	982	2	1048	1	96	6.8	100	6.9	3L
C35694507	638	1	676	1	99	4.4	88	5	3R
C35694639	823	1	565	2	96	4.5	88	3.9	2L
C35694697	1066	0	1233	0	99	6.7	100	9.5	2L
C35694739	926	3	874	4	98	4.3	97	3.1	2L
C35694871	355	2	305	0	97	3.9	98	3.9	2L
C35694969	425	1	262	2	93	2.9	91	2.5	2L
C35695109	1121	3	1102	0	99	8.5	100	8.5	2R
C35695115	1127	2	1121	1	100	7.9	98	8.6	3R
C35695149	981	4	873	3	99	3.6	87	4.9	3L
C35695171	922	3	742	10	95	4.9	98	4.7	3R
C35695201	696	4	475	2	94	4.1	84	4	X
C35695377	783	3	610	5	100	5	94	5	X
C35695409	1028	0	1196	0	100	7	98	7.2	2L
C35695765	729	1	583	0	95	4.8	93	3.7	3R
C35695797	734	3	688	2	92	2.9	91	2.8	3L
C35696681	971	1	1139	4	98	5.7	98	6.7	3L
C35696725	735	4	456	1	93	4.6	93	4.2	3R
C35696811	874	3	737	4	97	4.3	98	3.9	2R
C35696839	375	2	459	1	100	4.9	95	4.5	X
C35696931	626	0	188	4	94	4.3	78	2.7	X
C35696967	857	2	829	1	96	4.9	95	5.2	3L
C35697141	1095	3	696	2	98	4.9	89	4.2	X
C35697229	750	0	946	4	98	5	90	6.5	X
C35697567	878	0	507	0	82	6.1	92	3.1	3R
C35697669	561	2	575	3	99	4.8	98	3.5	2L
C35697673	1069	0	775	0	100	7.9	99	6.2	3L
C35698055	997	8	1174	6	94	5.2	96	6.3	X
C35698159	1036	5	705	3	98	6.1	100	4.5	2R
C35698167	786	7	783	0	96	4.4	94	6.2	2L
C35698225	883	5	896	5	90	3.7	99	3.9	3L
C35698235	1166	5	958	1	97	6.3	86	3.8	3L
C35698343	1307	1	1350	1	98	8.6	99	8.6	2L
C35698381	1203	0	1272	0	92	7.3	99	8.4	3R
C35698469	1203	2	1133	1	98	10	99	9.1	X
C35698661	1360	0	1233	7	100	11	100	9.4	2L
C35698927	1099	8	1030	6	99	5.8	92	6.2	2L
C35699007	1063	4	483	5	97	6.6	87	3.9	2L
C35699159	998	4	851	2	97	3.9	91	3.8	2R
C35699185	744	4	770	4	78	4.8	94	3.9	3R
C35699277	1134	0	872	1	97	6.6	98	5.4	3R
C35699347	1190	10	806	7	96	5	86	4	X
C35699551	865	2	922	4	100	5.7	99	5.2	3L
C35699717	291	0	76	0	81	3.3	76	2.4	3L
C35699839	878	7	736	2	99	4.9	99	4.8	4
C35699875	785	4	497	1	97	5.4	98	4.5	2L
C35699957	965	4	1054	2	92	4.8	98	4.8	X
C35699961	733	1	816	2	95	4.9	99	5.1	2R
C35699973	643	0	867	5	96	4.5	96	6.2	2L
C35700083	1027	6	1132	7	95	6.2	98	5.4	X
C35700111	1178	6	1285	4	98	6.6	97	6.1	2R
C35700261	1295	6	1327	3	100	8	99	8.1	2R
C35700285	754	5	1183	0	98	3.5	99	5.3	3R
C35700321	771	7	1014	0	94	3.9	97	4.3	2R
C35700327	939	8	922	4	98	4.5	96	4.1	2L
C35700401	628	7	600	8	98	5	97	5.1	2R
C35700445	1169	5	1176	5	97	5.9	100	4.6	X
C35700677	1029	5	975	2	97	6.1	96	5.6	2R
C35700687	833	2	326	1	100	3.8	75	2.7	3R
C35700749	1158	6	1008	1	100	7.3	96	6.1	2L
C35700843	1036	3	744	5	99	4.9	91	4.9	2L
C35700873	1048	3	563	1	100	4.8	97	4.2	3L
C35700959	1042	9	824	6	100	6.7	99	4.9	X
C35700971	930	2	956	1	99	4.9	94	5	2L
C35701341	1258	3	1371	4	98	6.6	100	8.3	X
C35701487	1177	5	1272	1	97	7.2	98	8.4	3R
C35701585	712	2	812	1	95	4.4	94	4.7	2L
C35701613	1445	8	1108	4	99	9.7	99	6.2	3R
C35701737	1185	9	1162	4	98	5.1	99	5.1	3R
C35701877	1480	5	1276	3	99	7.2	98	5.6	2R
C35701893	1438	0	1435	10	99	7.4	99	8.1	3L
C35701921	876	4	531	3	99	5.1	92	3.6	2L
C35701951	1251	7	1034	5	100	7	95	5.6	3L
C35702153	568	4	479	5	97	4.1	90	3.5	2R
C35702159	1193	2	1208	0	98	7.9	99	9.1	X
C35702169	1209	8	1206	10	100	5.4	95	6.2	X
C35702191	1242	2	1139	5	95	6	96	6.1	X
C35702209	1221	5	1301	4	99	6.9	99	7.4	2L
C35702339	1182	3	1189	3	98	5.8	99	5.1	3L
C35702477	1383	6	1288	3	100	6.8	99	7.9	3L
C35702595	1104	3	747	3	96	6.3	99	5.6	3R
C35702687	893	3	478	0	97	4.2	91	4.4	3L
C35702723	417	1	256	1	73	3.1	60	3.2	3R
C35702725	1225	7	1310	8	99	8.1	98	7.7	2L
C35702811	1424	5	1386	1	99	7.3	99	6.5	3L
C35702843	880	8	799	5	95	5.9	99	5.8	2L
C35703029	1448	7	1087	2	100	9.7	97	7.9	X
C35703065	1402	0	1465	1	99	8.2	99	8.9	3L
C35703097	1338	6	1240	7	99	5.5	99	5.1	2R
C35703197	818	4	1090	6	97	7.1	94	7.5	X
C35703245	1197	4	1219	9	95	5.6	98	5.3	3L
C35703379	1434	7	1498	9	100	9	98	8.7	X
C35703569	1028	3	654	2	100	6.2	98	4.7	3L
C35703615	1094	0	958	0	98	6.7	100	6	3L
C35703861	1330	1	1584	0	99	7.8	98	9.4	3R
C35703869	1093	9	566	5	92	4.8	90	2.5	2R
C35703915	1469	0	1050	0	100	10	99	6.5	2R
C35703925	877	6	984	0	99	3.9	100	3.9	X
C35703973	1277	3	1154	3	99	7.2	96	6.3	3L
C35704107	1517	3	1342	0	100	8.4	99	6.2	3L
C35704253	1137	2	843	2	99	7	100	5.6	3L
C35704287	1537	0	1484	0	99	8.5	99	8.3	3R
C35704439	1114	4	831	7	97	4.8	94	4.6	2R
C35704463	1426	1	1201	0	99	10	98	7.1	4
C35704487	1015	4	743	4	97	5	97	4.4	2R
C35704647	1155	10	920	2	94	6.9	96	5.1	2R
C35704667	1048	4	477	2	99	6.3	98	4.3	X
C35704731	1420	1	1293	5	99	6.7	97	8	3L
C35704787	761	0	1033	0	96	4.2	98	5.4	3R
C35704913	1430	6	1344	3	95	7.3	98	6.5	2L
C35704933	1350	3	1355	1	99	7.6	99	7	X
C35705165	741	7	873	10	97	4.4	99	4.1	3L
C35705249	1659	0	1564	0	100	8	95	8.2	2R
C35705409	1052	5	1063	3	100	7	96	6.4	2L
C35705453	974	3	972	8	98	5.6	100	5.3	3R
C35705525	1124	5	1572	5	95	6.4	98	8.9	3L
C35705555	873	3	883	2	95	4.8	99	4.6	2R
C35705605	1177	0	831	7	94	6.2	89	4.8	2R
C35705797	659	4	474	1	96	3.5	88	3.5	2L
C35705835	808	1	1025	3	97	5.2	98	6.3	2L
C35705969	1155	4	1013	0	98	5.5	95	5	2L
C35706035	968	2	505	4	88	5.8	82	3.8	2L
C35706133	1637	2	1548	5	99	9.2	100	8.1	3L
C35706169	1598	0	1370	1	99	10	97	8.6	4
C35706203	1615	10	1518	7	97	5.7	98	5.3	2L
C35706235	936	3	752	4	90	4.3	93	3.5	2R
C35706311	1798	8	1510	10	99	10	100	8.3	3L
C35706473	872	1	607	1	96	4.7	98	4.3	X
C35706563	1777	7	1551	0	100	8.1	96	7.5	X
C35706591	1802	12	1772	11	99	9.7	99	9.4	3L
C35706645	1126	3	1376	4	98	5.2	100	6.3	X
C35706869	1467	8	1233	4	97	6.2	93	4.9	3L
C35706981	1795	7	1609	6	94	6.7	96	5.6	U
C35707043	1618	0	1879	0	98	8.1	99	8.6	3L
C35707311	1238	6	1305	5	94	6	98	5.6	2R
C35707331	1593	0	1258	0	96	7.8	91	6.3	2R
C35707703	1909	0	1750	6	98	7.3	98	5.5	3L
C35707849	1912	5	1788	3	97	7.7	98	6.3	2R
C35708255	2106	7	1891	6	100	12	99	9.1	3L
C35708267	1510	8	1445	5	100	6.8	99	6.9	3R
C35708279	1442	8	1405	3	97	6.1	97	5.5	2L
C35708357	1950	0	1893	0	99	9.9	99	8.8	2L
C35708367	1675	1	1836	0	99	7.2	98	7.9	2R
C35708399	1571	6	1299	6	98	6.6	99	6.3	X
C35708407	1792	4	1641	5	99	8.4	99	8.4	3R
C35708507	1998	7	2087	0	97	9	98	9.4	2L
C35708597	1703	0	1595	0	98	8	100	6.9	3L
C35708739	1982	6	2022	6	97	9	99	8.8	3R
C35709063	2364	0	2069	0	99	8.6	99	8.7	2R
C35709109	2134	7	2258	6	99	7.5	97	10	2R
C35709143	1697	7	1713	4	94	6.5	98	6.1	2L
C35709211	1407	4	1592	1	93	5.2	97	5.8	2R
C35709229	1595	2	1151	0	97	6.7	99	5.9	3R
C35709381	2423	5	2299	6	100	7.3	99	7.5	2L
C35709383	2287	0	2284	1	100	10	98	9.6	2L
C35709395	2507	9	2432	3	100	12	99	9.9	3L
C35709405	2377	7	2370	7	98	9	99	9.3	3L
C35709607	2530	2	2428	0	100	8.9	97	7.5	X
C35709633	2475	0	1807	1	99	8.6	99	6	3L
C35709641	2084	8	1511	9	99	6.1	95	5.4	2L
C35709801	2618	1	2513	0	100	9.7	99	9.7	2R
C35709817	2803	1	2175	0	100	12	98	7.9	X
C35709863	2489	3	2623	1	99	8.2	100	8.9	X
C35709871	1646	0	1965	2	99	6.4	98	8.1	3L
C35709879	2094	14	1968	13	100	7.4	100	7.7	3R
C35709969	2848	0	2716	0	100	9.3	99	9.4	3L
C35709973	2336	13	2266	9	99	6.9	100	7.4	2L
C35709989	2681	5	2481	8	99	10	99	9.2	3L
C35710167	2265	9	1928	9	97	7.3	100	6.5	X
C35710173	3090	1	3029	0	97	9.4	99	9.4	3R
C35710287	3056	3	2823	0	100	9	99	8.2	3R
C35710365	2703	0	2313	3	96	9.7	98	8	3L
C35710467	3360	0	3400	1	100	9	99	10	3L
C35710475	2793	1	2683	0	99	7	99	6.7	X
C35710635	3771	2	4043	2	100	11	100	10	X
C35710655	3057	1	2214	1	100	7.3	98	6	U
C35710681	3925	0	3907	1	100	10	99	11	3R
C35710775	3435	1	2717	0	99	7	98	5.9	X
C35710841	5550	6	5231	4	100	11	100	9.6	4
C35710853	6010	0	6148	0	100	9.6	100	11	3R
C35710855	5767	0	5247	0	99	9.8	99	8.4	3L
C35710861	6179	1	5905	0	99	9.5	99	9.8	2R
scaffold100005	1016	12	547	5	55	4.9	57	3.4	2R
scaffold100013	2183	11	2417	15	77	5.9	81	5.8	3L
scaffold100020	1227	10	640	0	96	4.1	90	3.7	U
scaffold10003	1675	4	1092	0	80	4.9	75	3.9	3R
scaffold100030	459	7	498	3	72	3.9	69	3.8	3R
scaffold100040	986	0	1141	5	92	6	90	6.1	3R
scaffold100140	4845	13	4528	16	93	6	90	5.5	3R
scaffold10016	4004	14	3716	15	89	7.4	85	6.9	3L
scaffold100174	819	6	153	3	80	4.5	51	2.4	X
scaffold100187	2721	8	2442	7	74	6.5	71	6	2L
scaffold10031	706	2	560	8	75	4.1	69	2.9	X
scaffold100312	2152	19	1216	8	91	6.3	82	5	X
scaffold100372	4047	15	3446	17	78	4.7	79	4.4	3R
scaffold100419	2129	8	1412	7	84	5.8	80	5.4	3R
scaffold100489	19	0	261	0	66	2.4	66	3.5	3R
scaffold1005	1607	9	1785	12	80	6.4	81	6.2	2L
scaffold100510	913	1	362	0	34	4.7	32	3.7	2R
scaffold100529	5582	24	5395	6	85	7	85	6.7	U
scaffold100581	4005	4	2924	4	74	5.9	72	5.2	2R
scaffold10060	5215	19	4440	0	92	6.2	92	5.8	2R
scaffold100608	1754	16	2034	14	67	6.5	85	6.6	3L
scaffold100615	4209	19	3156	18	86	6.9	89	5.5	2L
scaffold100669	1147	2	1346	12	92	5.9	88	5.7	3L
scaffold100757	2409	13	3278	0	92	6.5	98	7.1	3R
scaffold100777	2959	20	2745	15	92	6.1	92	6.3	2R
scaffold100794	2600	0	1726	1	90	5.4	86	4.4	3L
scaffold100845	2169	7	1791	6	74	4	72	3.5	X
scaffold100874	3125	6	2684	18	83	5.2	81	5	3R
scaffold100905	3468	12	3442	14	89	5.9	88	5.9	2L
scaffold10091	4941	26	5466	16	94	6.1	96	6.3	3R
scaffold100915	523	0	428	4	61	4	54	4.5	X
scaffold10096	4323	3	3553	8	96	6.2	97	5.5	X
scaffold101033	897	7	615	4	64	4	69	3.1	3L
scaffold101085	2106	5	1187	3	89	7	91	5	2R
scaffold101087	498	0	482	0	75	4.5	72	4.1	3R
scaffold10113	1939	6	1517	3	94	6.2	95	4.8	2L
scaffold101149	2492	0	2338	3	94	8.3	93	6.5	3R
scaffold101179	2756	12	1629	11	86	5.6	83	4.5	U
scaffold101217	977	15	974	9	93	7.2	90	7	2R
scaffold101221	4836	4	3393	11	89	7.6	88	5.6	3L
scaffold10126	2778	12	2299	21	91	5.1	90	4.7	2R
scaffold101294	1365	15	921	8	73	4.9	71	5.2	2L
scaffold101309	735	6	839	6	84	3.8	89	4.2	3L
scaffold101446	1608	2	1702	2	84	8.5	83	7.8	2L
scaffold10159	5557	16	5162	28	89	5.1	76	5.2	2R
scaffold101654	2920	13	2644	6	91	5.4	89	4.7	2L
scaffold10169	94	0	63	1	89	3.2	67	2.5	3R
scaffold101696	559	4	461	2	66	4.1	71	4.1	2R
scaffold101814	2229	1	1803	1	62	5.9	62	4.9	3R
scaffold101818	2023	15	1695	7	61	7.7	62	6.2	2R
scaffold101819	2187	18	1844	16	93	5.4	91	5	2R
scaffold101836	4815	9	2719	3	90	7.2	88	5	3R
scaffold101837	355	0	341	2	76	3	63	3.4	2L
scaffold10185	2095	17	2416	19	75	5.1	67	5.2	X
scaffold101890	1412	9	1186	3	87	5.8	95	4.9	X
scaffold101915	2589	12	2096	4	96	6.4	93	5.5	2L
scaffold101921	148	0	23	0	25	2.7	26	2.3	2R
scaffold10193	5266	7	4816	3	91	6.3	90	6	2R
scaffold101932	2191	10	2209	7	92	5.8	90	5.9	3L
scaffold101940	2727	5	2170	2	74	7.8	72	6.4	X
scaffold102044	1728	7	1689	9	81	5.6	75	5.5	X
scaffold102068	2958	16	3186	8	83	32	84	30	4
scaffold102096	1958	21	1981	14	78	5.9	80	5.4	U
scaffold1021	327	2	185	1	73	2.4	59	2	2R
scaffold102117	408	2	1068	6	68	4.2	79	5.8	3R
scaffold102157	2703	7	2217	5	82	5	84	4.6	2R
scaffold102181	6350	28	5597	12	92	6.4	92	5.5	3L
scaffold102203	722	4	669	2	73	4.5	73	3.8	2L
scaffold102266	1887	12	1913	4	76	4.9	77	5.3	2L
scaffold102288	1307	8	1278	5	62	5.6	66	5.4	3R
scaffold10234	538	0	249	1	61	3.3	58	2.7	2L
scaffold102386	1477	6	1266	9	84	5.9	78	5.5	X
scaffold102388	243	1	344	0	47	3.2	56	3	2R
scaffold102454	3213	1	1618	6	83	6	78	4.6	U
scaffold102487	2129	5	1936	10	95	5.6	92	5.1	2L
scaffold102560	115	2	152	0	47	2.8	40	2.5	2L
scaffold10258	5827	9	5602	11	98	6.1	98	6.1	3L
scaffold10265	4896	16	4852	31	99	8	96	7.9	3R
scaffold102709	2000	4	2353	8	77	4.5	74	4.5	3L
scaffold102741	1296	7	430	8	92	5.9	84	3.2	3R
scaffold102769	402	2	236	3	40	3.2	44	2.6	2R
scaffold102848	2245	5	2412	7	74	5.3	71	5.6	3L
scaffold10291	5573	17	4642	6	85	6.7	87	6	X
scaffold10296	3745	3	3016	7	84	6.8	84	5.9	3R
scaffold102978	1915	21	2364	11	65	5.2	79	5.1	3R
scaffold103070	2306	5	1385	0	85	5.3	89	4.4	X
scaffold103085	1088	15	1209	9	84	6.5	91	7.1	X
scaffold103107	2874	11	2468	16	68	6.5	68	6	2L
scaffold10315	2742	8	2635	9	86	7.6	89	6.4	2R
scaffold103209	2174	2	1533	2	86	6.1	84	5.8	3R
scaffold103221	4433	0	2958	4	97	5.9	92	5.1	3R
scaffold103232	629	1	806	4	79	3.5	77	3.8	2L
scaffold103285	1597	7	710	3	81	4.4	80	3.4	3R
scaffold103328	2759	10	2853	9	90	5.6	91	5.7	X
scaffold103375	1016	6	437	7	82	4.4	77	3.3	2R
scaffold103469	865	4	497	3	84	5.4	71	4.8	3R
scaffold10347	234	4	710	1	90	3	63	4.2	3R
scaffold103484	1189	2	1279	4	79	7.5	77	8	2R
scaffold103538	4724	27	3838	18	85	6.1	84	5.1	2L
scaffold103542	2077	0	1378	11	78	6.3	75	5.1	3R
scaffold103546	2501	5	1907	8	75	6.1	66	5.1	3L
scaffold103582	642	0	415	0	77	3.9	63	3.3	2R
scaffold10361	792	3	787	3	72	4.2	71	3.9	2L
scaffold10365	3306	20	2694	8	70	5.5	69	4.9	2R
scaffold103736	2618	15	2233	12	66	5.9	68	5.6	2R
scaffold10374	4265	12	3589	22	85	5.4	84	5.2	3R
scaffold103740	3426	7	2559	12	97	6.8	93	5.7	3R
scaffold103752	4034	17	3198	14	92	6.2	85	5.8	2L
scaffold103812	697	2	969	3	55	4.4	63	4.6	3L
scaffold103821	2001	3	1644	4	96	5.8	90	5.5	3L
scaffold103829	1959	7	1344	4	89	5.5	86	4.9	3L
scaffold103972	716	2	657	3	67	3.7	63	3.9	X
scaffold104069	1295	2	761	7	78	6.5	74	5.3	3L
scaffold104109	1567	8	1288	6	76	6.8	71	5.4	X
scaffold104155	448	4	387	3	79	4	95	3.5	2L
scaffold104238	2183	14	2215	6	98	5.6	97	5.5	3L
scaffold104266	2350	12	2271	1	85	5.6	83	5.6	3R
scaffold104294	2513	8	2361	10	77	4.7	80	4.3	2R
scaffold1043	5954	10	5460	14	93	7.1	93	6.7	2R
scaffold104311	7073	38	7090	20	92	7.2	91	7.3	2L
scaffold104318	2478	3	2407	7	99	5.6	98	5.9	3L
scaffold104347	1203	5	1356	9	69	7.3	69	6.6	3R
scaffold104368	1873	6	1624	8	91	4.7	86	4.5	U
scaffold104369	1280	3	1504	7	89	5.1	81	5.7	2R
scaffold104607	5565	13	4844	16	94	5.8	92	5.6	2L
scaffold104622	1892	9	1773	6	72	5.8	71	5.5	X
scaffold104749	1249	4	1194	5	96	5.4	90	5.1	2R
scaffold104786	5470	28	4905	33	95	7.3	93	7.1	3L
scaffold104805	2487	20	2735	14	91	5.6	90	6	2R
scaffold104819	658	2	690	2	77	3.6	70	3.2	X
scaffold104835	136	1	192	4	72	3.2	47	3.8	X
scaffold104836	3144	23	1976	7	89	5	88	4.2	3R
scaffold1049	963	3	939	1	84	4.8	83	4.7	3R
scaffold10494	979	10	355	2	77	5.4	76	3.6	X
scaffold104971	271	1	365	3	72	2.6	66	2.3	3L
scaffold105039	6302	29	6389	0	94	7.1	93	7.6	2L
scaffold105065	1606	3	1370	2	74	4.6	69	4.3	3R
scaffold10507	3687	13	2976	20	84	5.5	86	5.2	3L
scaffold105103	616	4	732	2	56	3.8	65	4.4	3L
scaffold10511	4072	18	3353	14	77	6	74	5.3	2L
scaffold105229	2303	10	2383	13	85	6.4	81	6.5	3L
scaffold105235	4390	13	4438	9	90	7.2	91	6.8	2L
scaffold105370	1401	8	821	2	71	5	71	3.9	2L
scaffold105371	393	2	517	2	44	3.8	59	3.4	3R
scaffold105383	2782	12	1886	2	91	5.4	89	4.5	3R
scaffold105439	3422	6	3391	3	92	5.5	92	5.4	3R
scaffold105478	359	4	456	1	96	2.7	90	2.9	3L
scaffold105491	1626	7	1920	11	79	6.3	79	6.8	2R
scaffold10554	3055	15	2272	4	87	5	87	4.4	2R
scaffold105612	3224	31	3471	19	74	5.8	73	6.1	3L
scaffold10564	1242	10	734	2	75	4.4	73	3.4	3L
scaffold105682	1810	13	1977	8	84	5.8	82	6.2	3L
scaffold105708	3028	4	2299	8	91	5.3	90	4.5	3R
scaffold105711	1402	8	989	4	78	5.4	75	4.8	2R
scaffold105718	2427	1	1387	6	96	6.7	95	5	2L
scaffold10572	1467	6	1206	7	87	5.8	90	5.1	X
scaffold105764	6072	29	5475	18	92	6.7	91	6	X
scaffold105842	4340	11	3382	8	95	7	94	5.9	2L
scaffold105852	720	3	687	3	68	4.1	64	4.1	3L
scaffold105861	2198	2	3122	1	75	4.9	78	6.3	3L
scaffold105874	130	1	47	0	65	2	52	1.7	2R
scaffold105946	479	7	366	1	66	3.4	80	2.9	3R
scaffold10595	1578	6	1589	6	72	5.3	72	5.5	2L
scaffold105991	994	2	508	3	99	5.8	92	4.3	2L
scaffold106014	2589	5	3959	13	84	4.5	83	5.6	U
scaffold106091	2303	13	1745	9	98	5.7	96	5.2	2R
scaffold10613	5838	40	5744	16	90	7.8	88	7.2	3R
scaffold106250	3135	10	2315	7	89	6.7	91	5.3	2R
scaffold10628	1248	9	1043	5	78	4.7	79	4.5	3R
scaffold106294	2643	22	2493	9	98	7.3	98	6.6	3R
scaffold10638	1689	13	920	6	89	5.6	83	4	2R
scaffold106425	934	0	922	2	94	4.7	91	4.9	2L
scaffold106441	975	3	770	4	69	4.6	77	4.2	3R
scaffold106458	5824	6	5433	5	98	7.2	98	6.2	3L
scaffold106479	1672	11	1460	7	86	4.6	85	4.4	3L
scaffold106501	1211	19	1083	6	76	4.2	71	4.2	2R
scaffold106622	2360	9	1780	7	85	5.7	80	5	3R
scaffold106635	2292	15	2112	11	77	5.9	79	5.8	X
scaffold106655	814	6	993	9	77	3.6	71	4	3R
scaffold106657	2421	5	1223	6	74	4.4	66	3.5	2L
scaffold106700	0	0	29	0	18	1.5	28	1.8	2R
scaffold106745	1750	6	1264	5	85	5.8	77	5.2	3R
scaffold106819	1959	8	2551	13	66	5.7	70	6	X
scaffold106849	321	1	92	0	27	3.4	24	2.1	2R
scaffold106882	4277	13	3226	15	87	6.3	82	5.5	2L
scaffold106920	7477	34	6946	18	92	7.1	92	6.8	3L
scaffold106929	953	4	927	5	72	4.1	69	4	2R
scaffold10698	5216	28	4326	16	81	6.8	79	5.9	X
scaffold106997	1173	8	454	1	61	3.6	57	2.4	2R
scaffold107029	5556	11	5287	8	87	7.8	91	7.4	2L
scaffold107069	1061	8	1157	4	76	4.8	75	5.1	2R
scaffold107118	618	6	1281	0	67	4.2	63	7	X
scaffold107134	1140	1	673	8	96	4.5	90	3.5	3R
scaffold107189	1418	7	1604	8	85	5.9	78	6.2	2R
scaffold10720	4013	0	1594	11	87	6.2	85	3.8	X
scaffold107211	3493	24	2850	18	91	8	95	6.3	3L
scaffold107214	466	1	373	3	77	3.7	74	3.8	3L
scaffold107244	860	6	642	2	69	4.7	67	3.5	3R
scaffold107305	4503	16	4204	13	87	6.6	90	6.4	2L
scaffold107322	3152	3	2673	6	92	8.2	92	7.4	3L
scaffold107378	823	5	382	3	76	4.2	76	3.6	X
scaffold107490	5216	12	5805	8	91	5.6	91	5.7	2R
scaffold107504	5456	11	4936	12	94	7.1	95	6.6	2R
scaffold107537	1872	13	2091	7	84	5.3	85	5.5	3L
scaffold107558	3484	18	2564	17	92	6.8	87	5.6	3R
scaffold107705	575	1	453	0	60	3.7	62	3.5	3R
scaffold107786	359	0	133	0	82	4	80	3.2	3L
scaffold107820	1148	11	1224	6	92	5.2	87	5.1	3R
scaffold107823	2150	3	2217	4	92	18	93	12	3R
scaffold10783	4103	25	3887	7	98	7.6	96	7.5	X
scaffold107932	1961	12	2008	10	81	6.3	80	6.1	3L
scaffold107960	4717	23	4203	22	82	6.9	80	6.2	X
scaffold107966	1228	7	1269	5	70	4.7	67	5.1	X
scaffold107989	5667	0	3685	27	97	8.8	97	6.1	X
scaffold108079	280	1	71	1	52	3.3	56	2.2	2R
scaffold108087	3866	17	2961	13	90	6.1	88	5.2	3L
scaffold108089	2185	17	2000	15	87	6.6	82	6	2L
scaffold108151	1745	15	1837	10	69	5.9	73	5.6	3R
scaffold108159	467	3	197	0	61	4.3	66	3.3	3R
scaffold108188	5528	6	4641	8	95	8.5	97	7.5	3R
scaffold108261	1000	4	286	0	73	4.2	69	3.2	3R
scaffold108301	1091	2	1012	2	79	4.3	71	3.8	3R
scaffold108307	1567	2	1163	6	97	6.7	96	5.3	3L
scaffold108336	1154	12	704	3	70	5	65	4.2	2L
scaffold10849	1836	0	485	0	99	7.4	85	3.2	2L
scaffold108558	1075	7	991	6	92	5.4	90	5.2	X
scaffold108630	1199	5	1733	7	80	5.3	80	6.5	3L
scaffold108659	1002	1	680	0	96	5.1	90	4.9	X
scaffold108677	536	2	491	4	72	3.6	75	3.6	3R
scaffold10868	1689	9	1335	4	97	6.6	94	5.1	3R
scaffold108713	2318	8	1849	1	87	4.7	79	4.7	2R
scaffold108732	1303	8	686	3	63	5	54	3.6	3L
scaffold10874	9504	29	8700	27	93	7.3	90	7.2	2L
scaffold108756	1413	8	1039	10	88	6.3	90	5.1	2R
scaffold108785	762	4	526	3	97	5	99	4.3	2L
scaffold10889	779	3	996	5	60	3.3	53	3.9	3R
scaffold108977	3747	0	2302	9	90	7.5	89	5.5	2L
scaffold109	9390	28	8562	11	97	6.6	97	6.2	3L
scaffold109011	2272	11	1297	7	93	6.4	95	4.7	3L
scaffold109087	721	3	542	0	62	4.7	67	3.1	2L
scaffold109135	1565	13	1191	1	98	5.4	87	4.9	2L
scaffold109157	5047	7	3351	8	95	5.7	95	4.6	X
scaffold10926	1990	7	1531	11	59	5.8	53	5.1	3R
scaffold109274	2458	1	1397	13	97	6.9	94	4.8	2L
scaffold109277	1935	4	1429	1	94	6.1	87	5.1	2L
scaffold109288	2209	8	1635	6	88	5.7	83	5	X
scaffold109319	1472	2	1247	5	77	4.4	73	3.6	3L
scaffold109335	821	6	389	0	44	4.4	39	2.6	2R
scaffold109369	777	9	848	5	42	9.2	35	9.2	3R
scaffold10938	3290	26	3455	15	86	5.6	88	5.7	2R
scaffold109389	1511	7	1519	4	86	4.9	92	4.8	2R
scaffold109404	415	1	337	1	64	4.1	61	3.7	2R
scaffold109435	148	1	2	0	46	3.5	37	2.3	3L
scaffold109487	2155	12	2146	10	84	4.8	84	5.3	X
scaffold109514	3982	13	3592	15	96	6.7	93	6.3	2R
scaffold10953	2219	20	2115	0	96	5.8	95	5.9	X
scaffold109547	2275	10	1515	3	90	5.8	85	5	3R
scaffold10958	1767	17	1678	19	64	4.3	60	4.5	3R
scaffold1096	84	0	101	0	42	2.6	34	2.4	2R
scaffold109606	475	0	704	6	57	3.8	53	4.3	3L
scaffold109629	1427	4	1088	1	78	4.4	78	4.2	3R
scaffold109714	3030	9	2336	10	94	5.7	94	4.9	3R
scaffold109739	4341	14	4141	1	87	6.9	86	6.7	3R
scaffold109748	8976	23	8801	27	96	8.2	96	8	3R
scaffold109768	6739	17	7637	0	92	6.5	92	6.7	3L
scaffold1098	1836	11	1949	10	72	4.7	66	5	2L
scaffold10980	1148	11	848	6	76	5.5	72	4.9	X
scaffold109839	2244	9	2213	10	94	6.2	93	5.9	3L
scaffold10985	1611	8	1354	4	58	5.3	63	4.9	2R
scaffold109991	2123	4	1892	4	78	4.6	75	4.6	2L
scaffold110003	1257	7	1136	5	55	3.9	53	4.1	2L
scaffold110053	1972	12	2015	10	88	6.9	88	6.9	2L
scaffold110067	2363	14	2309	13	79	6.1	71	6.5	U
scaffold110339	2994	22	2344	18	78	5.2	75	4.9	2R
scaffold110352	1730	12	2030	12	90	6.4	91	6.8	X
scaffold110381	1727	3	1180	7	69	5.6	61	4.8	2R
scaffold110386	6636	15	6631	23	95	7	95	7.4	3R
scaffold110433	4335	12	2745	15	86	5.7	86	4.5	3R
scaffold110448	1911	8	1453	2	95	4.9	93	4.6	2R
scaffold11047	1878	12	928	3	74	6.4	69	4.2	3R
scaffold110494	1810	11	1364	0	76	5.7	58	4.5	3R
scaffold110555	2042	10	2271	11	80	3.6	81	4.4	2R
scaffold110571	3024	20	2699	12	96	7	96	6.9	3R
scaffold11063	2684	14	1893	5	81	6.2	76	4.7	2R
scaffold110657	2536	8	1803	7	91	7	89	5.4	3R
scaffold110731	2418	16	2927	7	78	5	80	5.8	X
scaffold110746	3111	1	3029	13	89	5.9	88	5.8	X
scaffold110796	1917	25	1560	14	90	5.7	88	5	X
scaffold110809	6225	17	5676	22	94	6.2	93	5.8	3R
scaffold110859	2356	12	2372	21	79	6.9	75	6.7	3L
scaffold110911	1778	18	2721	0	94	4.4	90	5.6	3R
scaffold110990	4188	14	3810	8	95	6.5	93	6.3	3R
scaffold111018	2451	15	2430	22	77	4.9	79	6	3L
scaffold111036	993	9	287	3	61	4.5	56	2.8	2R
scaffold111073	587	0	373	0	89	4.5	91	3.8	2L
scaffold111080	3480	15	2798	14	96	7.1	96	6.1	2R
scaffold111111	120	0	205	0	31	2.3	34	1.6	2R
scaffold111122	1399	10	1189	9	84	4.7	93	4.6	3L
scaffold111164	1909	9	2086	10	90	5.2	93	5.3	X
scaffold111257	1594	8	937	0	87	5.2	65	4.7	3R
scaffold111364	673	2	355	2	45	4.4	36	2.9	2L
scaffold111376	1426	13	1451	4	76	5.5	76	5.9	3R
scaffold11139	1302	9	751	9	81	5.5	82	4.4	2L
scaffold111487	3720	24	3279	24	88	7.9	87	7.6	2L
scaffold111507	1310	1	1172	2	71	4.2	71	4	2L
scaffold111508	3324	17	3162	4	74	7.9	76	7.4	2L
scaffold111521	3017	9	3552	0	96	5.5	96	5.6	2R
scaffold111620	1706	9	1369	3	73	6.5	81	4.7	3L
scaffold111711	685	7	1360	3	66	4.5	71	5.5	2R
scaffold111742	8694	16	9066	20	97	7.3	98	7.3	2L
scaffold111802	1616	4	1546	5	89	5.3	84	4.9	2R
scaffold111813	1346	10	1500	13	83	6.4	84	6.4	X
scaffold111839	811	3	709	5	69	3.4	67	3.2	3R
scaffold11189	6260	28	6353	16	96	6.5	93	6.9	3L
scaffold111890	3686	3	2774	1	86	6.1	84	5.1	3R
scaffold111928	5305	0	4717	17	96	8.3	97	7.8	3L
scaffold111975	3781	11	3565	20	93	5.7	91	5.7	2L
scaffold111984	3632	34	3510	22	89	5.5	87	5.7	3R
scaffold112027	1767	2	2197	5	89	5.2	88	6	2R
scaffold112109	868	6	1025	3	87	4.5	86	5.2	X
scaffold112137	5507	38	4953	29	86	6.2	88	5.5	3R
scaffold112201	2086	22	2266	24	82	7.3	82	7.2	X
scaffold112210	1506	8	657	7	72	4.2	69	3.1	2L
scaffold112244	1001	10	875	3	95	5.2	89	5.1	2R
scaffold112251	1860	6	1420	8	73	4.9	68	4.8	2R
scaffold112274	1800	14	1861	13	96	6.6	97	6.2	X
scaffold11228	667	4	512	7	84	4.1	66	3.2	3L
scaffold11240	2834	12	3336	2	79	5.4	78	6.6	X
scaffold112457	3270	14	5582	1	93	5.6	93	8.8	2L
scaffold11248	7263	32	5785	23	86	6	82	5.4	2R
scaffold112511	2625	13	2285	8	99	6.6	97	6	2L
scaffold11253	2069	19	1508	12	87	7.4	91	4.9	2R
scaffold112532	1424	6	1025	6	92	5	89	4.4	U
scaffold112561	2556	1	2437	1	85	7.8	84	8.3	2L
scaffold112568	1421	5	1904	6	71	4.2	68	5.2	3L
scaffold112579	6938	54	5337	29	95	7.1	96	6	2L
scaffold112619	758	2	670	1	78	3.8	70	4.2	2R
scaffold112651	598	1	513	2	89	4.7	88	4.9	2R
scaffold112759	1951	9	1641	12	86	5.4	84	4.7	3R
scaffold112761	4526	15	3329	13	92	5.9	93	4.9	2R
scaffold112781	2046	18	2036	17	81	7.1	80	7.1	3L
scaffold112854	3232	13	3362	9	93	7.7	94	7.4	3L
scaffold112917	1700	17	1938	14	87	4.7	80	5.1	2R
scaffold112976	1942	7	1482	5	92	5.9	87	5.5	3R
scaffold11299	10551	32	9980	27	91	7.2	87	7	3R
scaffold113052	1933	30	1812	25	92	9.4	90	8.5	2L
scaffold113099	291	1	195	1	62	3.7	61	2.5	2L
scaffold113159	527	4	899	0	63	3.4	71	4.4	3R
scaffold113176	945	7	722	3	80	4.7	76	4	2L
scaffold113233	1299	8	1167	4	95	4.8	91	4.7	3L
scaffold113241	3167	7	2745	6	91	6.4	92	6.2	2L
scaffold113243	5151	22	4786	19	95	6.6	97	6.2	3L
scaffold113265	3072	6	2399	4	87	4.9	83	4.8	X
scaffold11328	5727	0	5526	35	86	7.1	87	6.6	3R
scaffold113302	367	4	140	0	69	2	36	1.7	2R
scaffold113319	2088	9	1185	3	86	4.6	81	3.3	3L
scaffold113324	2497	0	1168	2	90	6.1	78	4.3	X
scaffold113328	1941	7	1926	13	92	4.9	92	4.9	3R
scaffold113437	871	4	408	0	77	4.3	72	3.2	3R
scaffold11347	2373	16	2122	8	87	5.7	83	4.9	2R
scaffold113489	1259	7	921	5	64	4.4	65	4.1	2R
scaffold113642	5438	23	3364	19	81	6	79	5	3L
scaffold113651	841	3	540	5	74	4.8	75	4	2L
scaffold113669	2797	14	2414	8	96	5.9	96	6.1	X
scaffold113699	786	9	286	0	76	4.5	73	2.9	2R
scaffold113753	2893	4	2518	2	92	4.9	89	4.7	3R
scaffold113780	623	1	341	1	99	5.2	97	3.2	3R
scaffold113952	2812	29	2245	19	77	6	80	5.3	X
scaffold11400	968	6	659	3	48	4.8	45	4.6	3R
scaffold114033	3382	14	2411	9	82	5.5	83	4.4	3L
scaffold114107	5367	1	3856	1	100	7.8	100	6.6	3R
scaffold114132	2239	6	1601	3	92	6.6	91	5.8	3R
scaffold114277	1535	14	1980	24	84	5.7	87	6.6	3R
scaffold114332	2837	17	3071	1	97	6.7	96	7.1	2R
scaffold11436	2545	25	3312	18	81	5.8	77	6.4	3L
scaffold11437	1461	12	1577	16	75	5.1	72	5.4	3L
scaffold11441	3101	7	3675	12	78	4.7	77	5.7	2L
scaffold114420	7645	5	5637	6	95	5.5	92	4.7	2R
scaffold114450	423	0	332	0	47	3.4	53	2.9	3R
scaffold11454	947	1	740	3	58	4.3	45	4.5	X
scaffold114600	1394	4	1079	4	84	4.2	78	4.1	2R
scaffold114623	4616	9	4688	22	90	8.4	91	8.5	3L
scaffold114641	7857	47	9271	2	91	9.4	89	8.4	3R
scaffold114642	1309	3	625	1	79	5	66	4.2	3R
scaffold114646	2069	9	2455	14	78	6.6	74	7.5	2R
scaffold114720	2982	18	3012	17	97	7.2	95	7.7	2L
scaffold114737	3166	11	3654	17	90	5.3	88	5.5	3R
scaffold114753	1627	21	1618	21	99	6.4	100	6.7	2R
scaffold114808	1623	14	721	4	87	5.1	76	4	X
scaffold114813	9599	1	9827	0	99	7.7	99	7.9	U
scaffold114820	663	5	741	4	79	3.3	77	4.3	X
scaffold114823	775	11	491	6	49	6.6	58	3.9	3R
scaffold114867	806	3	567	3	79	5.1	80	4.7	3R
scaffold114947	6989	14	5102	7	96	5.6	91	4.8	3L
scaffold115122	5098	12	5481	14	98	8	98	8.6	3R
scaffold1152	8229	16	7403	6	92	7.5	90	6.5	2L
scaffold115202	4000	9	3452	8	88	5.2	89	5	2L
scaffold115234	7180	0	3548	10	87	6.2	87	4.1	3R
scaffold115247	638	4	583	1	80	3.7	74	3.4	2R
scaffold115482	892	3	562	0	93	5	90	3.6	3R
scaffold115513	3674	8	2501	6	83	5	78	4.5	3L
scaffold11554	1481	12	933	9	78	7.1	77	5.3	X
scaffold11558	8134	19	7762	19	89	6.7	87	6.5	2L
scaffold115623	593	0	590	0	86	4.3	89	4.5	3L
scaffold115812	3660	21	2943	12	94	7.7	96	6.2	2L
scaffold115923	795	8	679	4	78	5.2	91	5.1	2R
scaffold115954	1382	7	1169	11	70	4.2	69	3.9	U
scaffold115989	2081	7	2257	14	77	6	78	6.2	X
scaffold11601	2007	4	1154	3	93	5.7	86	4.6	X
scaffold116059	589	1	602	0	97	4.4	85	4.8	2R
scaffold116092	1460	4	1491	6	83	5.1	77	5.6	3R
scaffold116117	1347	9	691	5	81	5	76	3.8	3R
scaffold116122	2459	4	2179	6	93	9.3	91	8.1	2L
scaffold116172	852	10	796	4	95	6.1	93	5.6	3L
scaffold116175	2704	17	2114	1	91	6.4	90	5.1	X
scaffold116210	5590	15	5420	10	93	6.1	95	6.1	3R
scaffold116250	2575	13	1508	9	94	5.6	95	4.2	2L
scaffold116293	3666	13	2874	9	98	6.6	95	6.1	X
scaffold116354	754	2	1175	2	68	4.3	73	6.2	3R
scaffold116388	2525	6	2481	5	80	5.4	81	5.2	2R
scaffold116392	1212	3	1104	5	82	4.6	87	4.5	2L
scaffold116529	483	4	281	1	57	3.3	42	2.5	X
scaffold116589	1761	16	2453	8	91	4.4	90	5.8	3R
scaffold116661	2646	9	2639	7	88	6.8	82	6.8	2L
scaffold116681	1275	5	1293	8	96	5.9	93	5.7	3R
scaffold116737	2851	18	2023	12	85	6.1	81	5.4	2L
scaffold116760	1605	7	1494	4	86	4.9	78	4.9	2L
scaffold116816	1673	3	1766	17	95	6.7	97	6.7	3L
scaffold11684	2497	8	2255	9	78	4.6	76	3.9	3L
scaffold116991	5570	23	4555	12	89	6	88	5.2	X
scaffold117189	1913	11	1631	8	85	6.3	72	5.9	3L
scaffold117199	2180	11	1518	10	87	6.5	83	5.2	2R
scaffold1172	4027	24	3934	23	90	6.3	89	6.5	X
scaffold117266	2456	1	2241	2	94	6.4	95	6.4	2R
scaffold11733	801	2	897	1	87	4.1	94	4.4	2L
scaffold11738	7052	16	7149	32	88	7.2	85	7.3	2R
scaffold117392	1700	8	803	1	97	5.4	91	4.2	2R
scaffold117400	798	1	614	1	92	4.4	90	3.3	2L
scaffold117407	861	6	570	7	61	4.3	61	4.6	X
scaffold11742	1672	13	1059	7	59	5.4	58	4.7	3R
scaffold117425	3949	19	4289	23	83	5.6	91	5.8	2R
scaffold117748	1142	8	975	5	96	5.7	98	4.6	3L
scaffold117798	2295	0	1910	18	91	6.4	90	5.9	X
scaffold1178	3727	7	2687	4	82	5.9	81	4.9	3R
scaffold117816	1757	5	1821	15	82	7	84	6.9	X
scaffold11792	321	1	683	2	72	2.9	69	4.5	3R
scaffold117932	1158	4	808	2	69	8.3	67	7.5	3L
scaffold118071	374	1	149	1	70	3.8	69	3.1	3L
scaffold118088	1107	10	1040	10	96	5.1	95	4.8	3R
scaffold118090	2439	17	2033	5	94	5.5	94	4.7	U
scaffold118274	4044	9	4258	7	90	8.3	91	8.4	3R
scaffold118348	1796	23	1512	20	94	7.3	94	5.9	2L
scaffold118361	2424	21	2599	9	97	6.4	94	7.8	3L
scaffold118362	1723	12	1614	16	83	5.6	75	5.6	X
scaffold118374	3136	13	3233	19	88	6	87	5.6	3L
scaffold118396	454	3	274	4	83	4.2	85	3.4	3L
scaffold118421	4530	6	4037	13	92	8.3	91	6.8	X
scaffold11844	3070	5	2347	16	83	7.5	78	7.4	3R
scaffold118479	5757	19	5226	16	89	6.1	87	5.6	2R
scaffold118567	3012	2	3232	5	99	7.3	100	7.6	3L
scaffold118601	2256	14	1692	10	97	6.6	98	5.3	3L
scaffold118642	1035	0	952	0	93	5.1	93	4.7	2R
scaffold118673	1743	11	1545	7	90	5.6	84	5.1	X
scaffold118705	1562	7	1017	2	83	5.9	82	4.4	3R
scaffold118718	702	7	539	4	51	4.1	50	3.4	2L
scaffold118720	2486	7	2618	6	74	5.2	71	5.2	3L
scaffold118734	2852	14	3149	5	69	4.6	69	5.2	3R
scaffold118767	869	5	1391	2	77	3.9	82	5.3	3R
scaffold118892	1026	1	902	2	98	5.9	93	5	2R
scaffold118896	522	4	69	0	70	3.7	52	2.5	X
scaffold118930	9660	38	9681	25	94	6.1	95	5.7	X
scaffold118933	4080	20	3433	17	74	7.1	74	6.3	U
scaffold119013	674	1	537	2	49	4	44	3.5	3L
scaffold119022	2154	10	1887	12	92	6.7	94	6.3	3L
scaffold119046	1612	5	1327	4	90	4.5	86	4.3	3R
scaffold11905	3268	12	3648	15	86	6.5	86	6.7	2L
scaffold119149	3567	13	3270	24	96	6.8	96	6.1	2R
scaffold119160	2159	4	2388	2	79	5.9	83	6.4	3R
scaffold119236	2804	14	3211	17	85	5	81	5.6	3L
scaffold119239	3120	7	3080	4	92	5.9	93	5.4	3R
scaffold119297	2121	12	2043	5	98	7.9	93	7.7	3L
scaffold119351	2680	12	2180	18	69	7.4	68	6.8	2L
scaffold119462	1206	3	1472	8	86	5	97	5.6	3L
scaffold119477	1883	15	1351	17	71	5.6	66	4.8	3R
scaffold119548	1732	5	1745	5	93	5	83	5.6	3R
scaffold11955	3593	13	4093	27	88	4.9	89	5.4	2R
scaffold119609	7133	29	5768	24	91	7.2	85	6.1	2L
scaffold119612	940	6	595	6	97	5.5	90	3.7	2R
scaffold119662	720	8	1664	0	83	4.3	87	6.8	2R
scaffold119733	800	5	954	7	81	7.1	79	9.4	2R
scaffold119888	1658	7	2113	8	82	5	79	5.8	3R
scaffold120163	4211	7	4058	5	82	8	81	8.3	X
scaffold120231	5636	2	4748	29	92	7	92	6.5	2R
scaffold120385	1284	4	1012	4	93	4.5	85	4	2R
scaffold12045	4274	12	4134	16	83	4.9	81	4.5	2R
scaffold120474	2213	4	1993	7	90	5.7	90	5.3	3L
scaffold120478	2208	15	2233	19	99	6.5	97	7.6	3R
scaffold12050	3145	20	1712	14	86	5.6	80	4	2L
scaffold120529	837	5	769	6	62	4.1	59	3.8	3L
scaffold120615	1054	8	1408	9	70	5.2	74	6.7	3L
scaffold120633	2032	3	1857	8	87	5.4	85	5.4	X
scaffold120773	1129	6	1203	5	85	5	86	5.6	X
scaffold120819	136	1	39	0	46	2.8	41	2.2	3R
scaffold120873	2230	6	1101	2	93	5.4	90	3.2	3R
scaffold120892	2224	13	2260	20	90	5.6	91	5.9	2R
scaffold120930	3241	21	2229	14	94	5.5	92	4.6	3R
scaffold121008	5394	23	4773	24	94	7	91	6.6	U
scaffold12102	1877	6	2250	10	81	5	78	5.8	3R
scaffold121056	1333	10	1397	5	81	5.9	88	6.3	2L
scaffold121244	1061	8	891	5	58	4.4	72	4	3R
scaffold121272	18612	32	17220	19	94	7.6	94	7.1	X
scaffold121302	1885	9	1229	5	95	6.4	93	5	3L
scaffold121405	1740	10	1485	5	84	6.4	80	5.9	3L
scaffold121478	803	6	699	4	86	4.6	82	4.5	2L
scaffold121496	672	1	859	1	79	4.1	75	4.4	2R
scaffold121512	1336	10	1045	15	93	6.1	94	5	3R
scaffold12152	3257	11	2615	13	88	5.7	91	4.9	2R
scaffold121556	824	2	560	2	54	3.7	57	3.1	3R
scaffold121643	2313	3	1885	2	95	7.3	94	6.6	2L
scaffold121693	4661	13	5081	16	89	7.6	89	7.8	2R
scaffold121740	1129	9	744	9	65	4.5	68	4.1	2R
scaffold1218	1000	2	910	3	86	5.1	97	4.3	2L
scaffold121815	239	1	144	1	64	3.4	64	2.6	2L
scaffold121863	2855	9	2411	6	95	7.6	95	6.6	2R
scaffold121936	2216	1	2091	1	99	9	99	8.8	3L
scaffold122172	2099	9	1306	8	66	5.9	66	4.9	3R
scaffold122206	714	7	833	11	79	4.8	79	4	3R
scaffold122291	439	0	192	1	88	3.9	82	3.1	3L
scaffold122433	2571	12	1813	5	94	5.9	94	4.8	2R
scaffold122440	868	5	890	4	72	6.5	70	6.3	3L
scaffold12250	1601	7	1330	4	95	5.3	89	4.6	2R
scaffold122525	116	1	101	0	54	2.2	64	2.5	3R
scaffold122559	4508	27	4150	6	87	7.4	86	7.1	X
scaffold122560	659	3	456	3	75	4.6	80	3.6	3R
scaffold122611	1119	11	1086	8	65	4.6	68	4.4	X
scaffold12268	3317	16	3040	18	90	5.7	83	6.1	X
scaffold12269	4972	21	4186	21	96	5.3	95	5	3R
scaffold122710	737	4	505	0	69	5.1	59	3.2	3R
scaffold122734	2256	17	1518	8	84	5.8	82	4.5	2R
scaffold122843	1948	6	2675	12	81	5.1	76	5.8	2R
scaffold122870	3385	1	2076	11	90	5.3	84	4.8	X
scaffold122876	30	0	1	0	0	nan	0	nan	2R
scaffold122906	1921	16	1662	8	87	6.4	87	6	X
scaffold122967	3140	12	3385	4	88	6.4	87	6.4	3R
scaffold123019	214	1	94	0	50	4.6	54	2.9	3L
scaffold123029	2154	10	1924	9	90	6.8	91	6.1	2R
scaffold123055	4509	26	3949	19	91	6	92	5.5	2L
scaffold123056	1440	3	884	0	92	4.7	86	3.8	3R
scaffold123057	2180	10	1837	8	75	11	75	9.3	3R
scaffold123070	662	4	237	3	79	5.2	79	3.7	2R
scaffold123141	1983	2	1445	5	94	6.1	93	4.8	3L
scaffold123159	3990	22	3447	10	89	7.9	88	7.2	3R
scaffold123220	9762	67	9165	66	96	8	95	7.6	3L
scaffold123255	4477	32	3473	12	84	5.6	75	5.3	2L
scaffold123272	872	2	879	3	82	3.9	81	4.1	3L
scaffold12345	508	3	724	10	52	4	61	4.4	3R
scaffold123459	2074	9	2060	9	78	5.9	80	5.9	2L
scaffold123539	818	1	814	3	94	4.5	97	4.3	2R
scaffold1236	1619	12	1904	11	77	5.9	75	6.2	2L
scaffold12363	2141	14	1962	10	76	6.3	77	6.2	3R
scaffold123642	528	7	123	3	80	4	76	2.9	3R
scaffold123691	3044	6	2746	17	83	6.6	79	6.1	2L
scaffold123704	3511	12	3149	8	89	7.1	88	7.1	3L
scaffold123746	318	0	290	0	65	3.5	58	2.9	2R
scaffold123753	1172	4	757	2	50	4.6	42	4.1	2L
scaffold123783	3598	11	3697	5	93	6.7	93	6.8	2R
scaffold123793	876	10	801	4	92	4.7	94	5.3	2R
scaffold123870	2220	8	1841	6	88	6.3	88	5.8	3L
scaffold123881	4924	0	2697	17	95	6.3	92	4.4	3L
scaffold123902	729	2	687	2	79	4.6	74	4.7	3L
scaffold12392	1469	11	765	5	70	4.5	51	4.4	X
scaffold123942	5974	20	6209	12	93	7.3	95	6.8	3L
scaffold124072	3142	15	1606	10	80	4.8	72	3.7	X
scaffold124084	8049	0	8645	22	92	7.2	94	7.3	U
scaffold124148	971	1	1243	8	68	4.7	73	6	2L
scaffold12425	2390	8	2737	0	92	6.4	90	6.8	2R
scaffold124263	337	0	558	1	99	3.6	97	4.9	X
scaffold124320	1278	3	1101	5	95	7.2	91	6.3	4
scaffold12435	592	1	387	0	66	4	66	3.3	X
scaffold124369	2636	8	2711	11	81	5.5	84	5.8	3R
scaffold124555	811	9	665	3	72	4	68	3.4	2L
scaffold124582	2723	5	2671	10	81	6.8	83	6.2	2R
scaffold12465	4420	15	3949	5	93	6	90	5.8	X
scaffold124668	664	6	975	2	93	3.8	92	4.6	2L
scaffold12471	1117	6	736	7	57	4.4	48	3	X
scaffold124732	446	5	379	3	47	3.4	52	3.5	3L
scaffold124753	2237	6	1804	2	80	7.1	79	6.6	X
scaffold124755	1837	9	1762	12	88	6.8	87	6.5	2L
scaffold12477	3092	17	2967	15	91	6.4	90	5.9	3L
scaffold124823	1891	1	1360	1	97	6.1	88	5.1	4
scaffold124856	784	9	550	6	70	4.5	64	3.7	X
scaffold125062	3778	14	3654	10	80	6.6	81	6.7	X
scaffold12512	3488	24	3016	20	97	7.6	96	7.3	2L
scaffold125255	2618	7	2644	10	86	4.8	80	5.1	2R
scaffold125279	640	5	170	0	75	4.5	72	3.3	X
scaffold125293	1864	10	1779	10	78	4.4	75	4.5	3R
scaffold125313	907	3	872	2	89	5.8	92	5.3	3R
scaffold12543	1903	1	1725	3	77	5.6	74	5.7	3R
scaffold125441	2647	17	1916	8	93	5.1	86	4.3	X
scaffold125580	757	4	702	7	79	4.1	78	4.3	2L
scaffold12559	4004	13	3898	20	80	5.6	84	5.4	3R
scaffold125620	917	7	1161	5	62	3.5	64	4.4	X
scaffold125655	1137	8	872	5	58	5.6	55	4.6	3R
scaffold125696	1014	5	1167	7	89	5.7	92	5.8	2L
scaffold125713	2808	6	2680	8	83	5.7	79	5.4	2R
scaffold125752	3130	9	2575	9	85	6.5	86	5.5	3L
scaffold125795	4147	12	3529	6	99	6.8	96	6.2	3L
scaffold125956	2875	11	2245	5	71	5.5	69	4.5	X
scaffold125984	1452	6	1168	4	94	6	84	5.1	2L
scaffold126	801	8	535	3	89	4.5	80	4.1	2L
scaffold126045	923	9	541	4	92	4.6	74	3.6	3R
scaffold126060	2971	2	2465	2	86	6.4	86	5.7	2R
scaffold126104	334	1	285	1	65	3.6	60	4.2	3L
scaffold126164	5863	20	5399	16	89	6.1	86	6	3R
scaffold12617	1008	9	1709	4	75	5.7	74	9.1	2L
scaffold12625	2726	13	2268	14	96	7.4	95	6	3L
scaffold126285	1885	3	1675	3	89	5.8	91	5	3L
scaffold126403	1507	8	916	7	74	6	67	4.5	3R
scaffold126427	872	0	138	0	85	4.4	91	2.9	X
scaffold126461	2580	20	2856	21	75	7	79	7.7	3L
scaffold1265	5069	27	5036	30	90	7.4	92	7.2	2R
scaffold12650	1702	7	1986	8	90	5.4	85	6	2R
scaffold126559	1184	2	941	5	98	5.6	93	4.6	3L
scaffold126643	2041	5	1959	2	86	6.6	85	6	3L
scaffold126666	508	2	491	5	64	4.4	66	4.5	3L
scaffold12667	420	1	206	1	66	3.7	65	2.8	2R
scaffold126670	5049	15	4127	22	94	6.4	95	5.8	2L
scaffold126685	1403	6	1139	3	84	5	79	4.3	3L
scaffold126716	447	2	550	5	91	4.7	91	4.8	X
scaffold12676	1975	12	1998	19	78	5.5	63	5.9	3L
scaffold126839	2013	8	1560	18	85	7.5	84	6.1	3L
scaffold126847	1277	0	588	6	83	4.5	78	3.3	3L
scaffold126881	909	3	1074	3	90	4.5	82	5.2	2R
scaffold126919	754	6	650	10	73	3.8	60	4.7	X
scaffold12695	2037	19	1796	9	91	6.4	82	6.8	3L
scaffold126956	2100	2	1314	5	77	6.2	76	4.5	3R
scaffold126958	2391	6	1713	8	95	7.1	93	5.5	3R
scaffold126993	3848	4	3373	17	86	6.2	84	5.6	2R
scaffold127078	4205	11	3570	7	91	9.2	90	8.6	3R
scaffold127093	4195	18	4531	9	88	6.8	90	7.1	2R
scaffold127137	560	1	325	0	85	4.8	79	4.2	X
scaffold127153	2800	20	1959	6	97	6.7	94	5.1	2R
scaffold12716	1830	9	3084	1	84	5	82	7	3R
scaffold1272	1080	6	2225	1	84	4.5	90	6.7	2R
scaffold127287	1490	9	1529	10	95	6.5	96	6.3	X
scaffold127373	1345	6	981	4	75	4.4	69	3.4	X
scaffold127403	1467	1	1477	4	93	5	92	5.5	3L
scaffold127471	4088	21	4276	1	84	6.7	83	5.9	X
scaffold127525	3676	0	2098	8	74	7.6	75	5.2	2R
scaffold127548	3260	9	2733	9	84	5.4	84	4.9	X
scaffold12757	3266	23	2452	5	82	5.8	77	5.1	X
scaffold127616	1261	6	1290	4	77	5.1	80	5.2	X
scaffold127644	3648	0	3420	25	90	6.1	91	6.2	3R
scaffold127743	1403	4	1076	4	93	5.2	93	4.2	2R
scaffold127754	944	6	1146	8	85	4.4	81	5.5	2R
scaffold12778	580	11	451	2	60	4.3	57	3.3	X
scaffold12779	961	5	565	5	87	5	82	4.4	3R
scaffold127798	985	6	831	4	74	3.7	72	3.5	3L
scaffold127861	1596	12	1525	6	79	4.6	76	4.6	U
scaffold127892	3687	13	3524	18	86	6.6	88	6.8	3R
scaffold12792	1134	3	1209	0	87	4.5	85	4.5	2R
scaffold127949	1275	6	1048	3	82	6.3	78	6.1	2R
scaffold12796	2739	11	2371	8	91	7	88	6.3	3R
scaffold128028	1333	4	1042	6	93	4.9	88	4.8	2L
scaffold128041	1560	8	1456	2	76	5.2	71	5	3R
scaffold128044	617	2	716	4	97	3.9	96	4.4	2R
scaffold128090	1356	1	1209	3	93	5.6	91	5.6	3R
scaffold128107	4913	32	3479	23	89	6	88	5.1	U
scaffold128154	4010	3	3318	5	99	6.5	99	6.3	2R
scaffold12818	2126	3	1765	1	91	5.1	82	4.7	3R
scaffold128301	967	6	691	0	65	4.7	65	4.2	3R
scaffold128408	998	1	1150	0	93	4.4	86	5.5	3R
scaffold128409	238	1	435	3	74	3.7	82	3.4	X
scaffold128426	1291	5	1133	4	92	5.6	93	4.8	2L
scaffold12852	1941	7	1323	6	90	8.1	88	7	2R
scaffold128673	4408	11	3117	9	84	6	81	5.1	2L
scaffold128864	1906	13	1191	4	84	5.7	83	4.3	3R
scaffold128891	2091	13	1750	4	69	4.3	74	4.2	3R
scaffold128997	987	0	1208	8	71	3.3	76	4.5	U
scaffold128998	560	0	415	5	85	3.5	91	3.6	X
scaffold129072	403	0	67	0	70	3.5	64	2.7	3L
scaffold12910	4200	23	3262	16	95	13	95	11	X
scaffold12913	5411	22	3478	21	89	5.5	84	4.4	2R
scaffold129255	508	2	508	6	87	3.5	90	4.2	2R
scaffold129290	898	10	1166	12	85	3.9	96	5.2	2L
scaffold129365	2014	15	2379	15	94	6	95	6	2L
scaffold129466	4445	0	3992	9	96	8.4	95	7.1	2L
scaffold1296	1346	4	1227	3	58	5.4	56	4.7	3R
scaffold129635	1710	6	979	1	85	4.3	77	3.5	2L
scaffold129746	2018	5	1782	9	94	5.4	89	4.9	3R
scaffold129801	1720	15	2157	14	83	5.7	89	6	X
scaffold12982	363	5	577	6	45	3.7	43	4.7	3R
scaffold12989	2349	6	2023	10	82	6.5	84	5.8	2R
scaffold129893	648	5	997	3	66	4.2	65	5.1	3R
scaffold129942	2470	7	2657	11	75	7.8	81	7.4	X
scaffold13	720	3	423	6	76	4.6	76	3.6	2L
scaffold130033	805	8	1226	6	90	4.3	89	4.5	3L
scaffold130040	4008	13	3950	8	84	6.7	89	6.5	2L
scaffold13006	425	3	250	1	80	3.5	69	2.1	3R
scaffold130115	3832	18	3388	17	87	18	87	15	3L
scaffold130120	6918	14	4562	26	89	5.5	88	4.5	3L
scaffold130226	1894	11	1770	11	90	7	86	6.3	3R
scaffold130323	2860	17	2901	21	96	7.4	100	6.8	3R
scaffold130397	660	6	438	2	89	3.7	97	4.2	3R
scaffold130417	1349	6	1000	9	82	5	84	3.8	3R
scaffold130501	893	8	362	1	91	5.1	87	3.4	3L
scaffold130544	629	0	388	0	88	4.6	83	3.1	2L
scaffold130565	1982	12	1945	11	78	5.3	70	5.3	2L
scaffold13059	2595	17	2513	13	84	6	82	4.9	2L
scaffold13063	6973	4	5381	6	95	8.2	92	6.6	U
scaffold130650	1755	2	1781	1	84	8.1	87	7	2L
scaffold130728	646	3	638	7	91	4.9	95	4.3	2L
scaffold130762	559	0	401	0	57	4	67	3	X
scaffold130831	1067	2	1117	8	91	4.6	89	5.1	3R
scaffold13085	2273	0	1567	7	92	5.4	90	4.8	2R
scaffold130896	401	0	495	7	73	3.5	60	3.7	2L
scaffold130904	2901	0	2457	10	92	5.5	93	4.8	2L
scaffold130957	2952	14	3154	10	93	6.9	98	7	X
scaffold130970	4643	20	3970	23	77	9.7	75	8.5	3R
scaffold130985	2243	9	2377	7	88	6.6	88	6.5	3R
scaffold131028	2833	11	2299	4	72	5	69	5.6	X
scaffold131077	1872	6	1828	5	87	6.1	88	6.5	3L
scaffold131108	3020	13	2159	4	78	7.3	76	5.6	2L
scaffold131218	2251	6	2249	6	82	5.2	77	5.6	X
scaffold131231	1133	9	1389	5	66	4.2	65	4.6	3L
scaffold131255	1054	9	663	0	97	5.4	85	4.7	2R
scaffold131318	376	0	872	0	53	3	69	4.6	3L
scaffold1314	12368	8	10591	19	95	6.1	94	5.7	X
scaffold131502	984	4	541	7	88	4.6	85	3.7	2R
scaffold131638	3149	8	2936	12	95	7.9	95	7.7	2L
scaffold13170	2106	11	1984	7	70	3.9	64	4.2	X
scaffold131741	679	3	328	3	91	5.4	98	4.4	2L
scaffold131764	7824	0	7093	23	95	6	93	5.5	2L
scaffold131768	1077	12	1028	7	98	5.2	97	5.4	3L
scaffold13177	3621	8	3055	7	90	7.8	90	6.8	2R
scaffold13194	2311	20	2023	23	97	6.7	94	6	X
scaffold131991	1021	9	1020	7	82	4.9	75	4.7	2R
scaffold131994	739	3	1311	6	85	3.9	89	5	2R
scaffold132	6111	25	6658	1	91	5.7	90	5.9	3R
scaffold132111	1063	4	517	0	73	5.8	62	3.3	X
scaffold132161	879	4	330	0	86	4.6	88	3.6	X
scaffold132184	6359	16	5632	19	94	7.5	93	6.8	2R
scaffold132221	568	1	635	5	46	3.8	47	3.4	2L
scaffold132226	5337	32	5321	7	87	6.1	88	5.9	2R
scaffold132236	4385	6	3403	5	86	11	85	9.2	2L
scaffold132263	852	2	867	3	70	4.8	65	4.3	3R
scaffold132266	6833	31	5429	28	92	7.5	90	6.2	3L
scaffold132349	5624	34	5774	35	88	6.4	89	6.4	X
scaffold132389	2073	0	1640	14	99	7.5	94	6.1	X
scaffold132430	543	3	94	0	70	3.8	73	2.3	2R
scaffold1326	7037	20	5834	18	97	7	94	6.6	2R
scaffold132612	9362	1	7055	8	92	6	90	5.3	3R
scaffold132616	438	1	322	1	89	3.6	90	3.4	3R
scaffold132622	4811	17	4787	0	97	7.3	96	7.1	X
scaffold132731	762	3	309	2	94	4.5	63	3	3L
scaffold132739	3011	17	3157	0	76	4.8	71	5.1	X
scaffold1328	1153	2	1179	3	62	4.3	64	4.2	2L
scaffold132808	8203	40	7855	38	86	5.4	85	5.2	2L
scaffold132838	2217	8	1948	1	89	6	89	5.7	3R
scaffold132898	1769	7	1193	3	92	5.4	90	4.5	3R
scaffold132915	2794	17	2278	17	99	8.5	94	6.9	2R
scaffold132917	2931	10	995	3	93	5.2	88	3.8	2L
scaffold13292	3237	7	2504	2	91	8.8	86	7.9	X
scaffold132938	550	4	936	5	70	3.3	76	4	2L
scaffold132941	879	6	580	3	73	4.9	73	3.9	3L
scaffold132976	1282	7	784	4	81	5.7	81	4.4	3R
scaffold133021	522	2	683	5	81	4.1	75	5.1	3R
scaffold13320	988	4	666	0	95	4.4	86	3.6	3R
scaffold133217	1914	6	851	7	87	8.1	89	5.7	3L
scaffold13325	1324	0	946	6	82	4.7	75	4.6	X
scaffold133341	1175	0	1163	0	91	4.5	87	4	3R
scaffold133383	858	4	747	3	69	5	70	4.5	3L
scaffold133384	522	2	508	3	96	5.1	86	4.8	2R
scaffold133444	4448	28	4481	22	88	7.2	88	6.6	2R
scaffold133476	566	2	584	1	93	4.6	92	4.4	X
scaffold133496	2424	8	2162	15	85	7.1	88	5.8	2R
scaffold133521	3209	6	2472	8	91	5.1	85	4.6	3L
scaffold133555	1657	13	1432	8	92	6.7	90	5.6	2R
scaffold133562	1384	13	1782	15	81	6.3	81	6.1	3R
scaffold133629	1583	9	939	6	88	5.1	91	4.4	3L
scaffold13374	3326	9	2524	6	91	7.6	90	6.6	X
scaffold13375	4351	8	3690	6	92	8.5	92	7.2	2R
scaffold13387	1127	5	2318	1	87	4.1	87	5.4	3R
scaffold133882	1641	7	1329	3	76	4.3	71	3.7	2R
scaffold133910	4481	7	3344	4	98	6.2	95	5.1	2R
scaffold133986	4660	28	4116	20	92	5.6	91	5.3	2R
scaffold13403	156	0	40	0	71	2.1	21	1	X
scaffold134065	573	6	738	7	79	4	85	4.3	X
scaffold134132	1106	9	958	5	61	5.2	63	4.7	3R
scaffold13418	1434	4	1773	6	85	4.9	82	5.9	2L
scaffold134185	1550	7	617	1	82	5.5	76	3.6	2R
scaffold134189	1266	8	1242	6	57	6	63	5.4	2L
scaffold134251	332	3	207	3	63	3.2	48	2.4	3R
scaffold134259	1972	8	1512	6	75	6.2	75	5.4	3R
scaffold134337	4141	8	3278	9	95	6.4	91	5.8	2R
scaffold134343	899	7	1235	5	73	4.5	75	5	3R
scaffold13442	8364	44	6816	27	88	7.1	89	6.1	2L
scaffold134422	1521	11	905	4	75	5.5	71	4.2	2R
scaffold134424	1392	9	1120	6	85	5.1	88	4.2	3R
scaffold134472	2354	18	1904	19	61	5.7	56	6	3L
scaffold1345	2679	4	2488	11	93	8.4	91	7.5	2L
scaffold13453	518	3	628	8	84	3	84	4.7	3L
scaffold134544	2214	2	1638	5	81	6.6	77	5.5	3L
scaffold134570	767	5	307	1	86	4.2	72	2.8	X
scaffold134615	2437	13	1235	9	88	6.3	84	4.3	3L
scaffold134697	2078	5	1585	3	96	6.6	96	5.1	3R
scaffold13476	6070	21	4933	29	86	7	86	5.8	3R
scaffold13482	3321	14	2375	20	73	5.3	71	4.2	3R
scaffold134893	1925	9	1964	6	82	5.2	77	5.4	3R
scaffold134955	1079	4	995	5	65	5.1	63	5	3L
scaffold134977	3632	7	2908	15	99	7.4	97	5.9	2R
scaffold135051	737	6	1528	2	57	3.8	65	6.2	2R
scaffold135063	2819	5	2481	1	99	7.1	97	7	3R
scaffold135099	3468	8	2750	9	95	6.6	96	5.7	2L
scaffold135130	2251	11	2103	14	81	5.7	70	5.1	3L
scaffold135221	989	7	993	6	86	4.8	83	5.2	X
scaffold135253	9144	36	7882	21	91	6.7	93	5.7	3L
scaffold135256	3064	9	3205	3	95	5.5	97	5.7	3L
scaffold135307	714	4	420	0	55	3.8	47	3.4	3R
scaffold135319	837	1	801	3	77	5.7	77	5.9	X
scaffold135326	4249	24	4011	20	84	6.7	83	6.6	2L
scaffold135347	1925	11	1922	18	88	5	81	5.4	3R
scaffold135384	1251	4	828	10	75	4.9	73	3.9	3L
scaffold13547	3767	7	3276	13	80	4.8	76	4.6	3R
scaffold135549	611	6	457	1	77	4.4	80	4.2	2R
scaffold135596	10195	9	8222	21	91	7.4	92	6.5	3R
scaffold13577	4239	12	4079	13	92	7	89	6.8	3L
scaffold135839	1438	9	1695	2	83	4.3	79	4.4	3R
scaffold135899	1462	19	1379	7	75	5.2	72	5.7	3R
scaffold135906	97	0	255	0	43	2.8	48	3.1	X
scaffold135983	766	2	721	2	80	4.5	70	5.7	X
scaffold1360	1446	7	1117	0	84	5.7	79	5.1	2R
scaffold136017	3183	11	2834	4	100	6.9	98	6.7	3R
scaffold136018	2776	3	1875	2	81	6.5	81	4.7	X
scaffold136064	762	6	761	9	68	4.4	71	5.1	2R
scaffold13620	1282	6	958	9	93	5.4	91	4.8	2R
scaffold136244	1388	8	1402	2	76	4.5	77	4.7	X
scaffold136346	353	0	432	3	85	3.3	73	3.8	2L
scaffold136365	621	3	686	10	71	3.6	74	4	3R
scaffold136378	1545	6	1170	1	82	6	78	5.2	X
scaffold13655	4944	11	5071	4	96	7.6	96	7.4	3L
scaffold136557	1791	8	1522	7	94	5.2	94	4.8	X
scaffold136587	1606	8	1324	8	80	6	81	4.9	3R
scaffold136626	2976	17	2123	6	85	6.6	85	5.5	3R
scaffold13668	683	6	513	5	77	3.9	67	3.7	2L
scaffold136715	720	3	589	2	88	4.2	83	4.2	3R
scaffold136730	850	7	819	8	67	3.7	74	4.3	2L
scaffold136771	240	1	262	0	59	3.3	49	3.3	X
scaffold136781	808	6	804	1	74	5.2	64	5.5	X
scaffold136783	1100	0	541	6	93	6.5	83	4.4	3R
scaffold136788	4406	21	4011	14	77	7.9	79	7.2	3L
scaffold136789	3368	6	2456	7	72	5.6	70	4.4	3L
scaffold136829	3973	4	3031	4	88	5.6	85	4.9	3L
scaffold136836	1594	11	1067	10	91	5.6	93	4.2	2L
scaffold13686	2396	6	1992	8	82	5.2	83	5	U
scaffold136872	1752	9	1638	6	76	5.4	77	5.1	2R
scaffold136953	1176	3	1262	3	99	7.6	98	7.7	2R
scaffold136964	2321	9	2653	13	80	5.5	76	6.9	X
scaffold137029	3385	21	2707	17	84	7.3	84	5.8	2R
scaffold137098	1118	6	1413	12	82	4	77	5.4	3R
scaffold137169	11211	4	10182	5	96	8.8	95	8.6	3R
scaffold137244	3751	20	3738	23	93	6.5	89	6.8	2L
scaffold137252	4127	9	3130	8	90	6.1	87	5.2	3L
scaffold137304	1887	8	1292	2	71	4.5	63	4.2	2L
scaffold137335	2188	8	2090	8	78	6.2	75	5.7	3R
scaffold13735	943	3	521	5	57	3.2	49	2.7	2L
scaffold13744	1076	2	835	4	81	4.5	79	3.7	X
scaffold137448	3122	7	2725	11	89	7.3	88	6.7	X
scaffold137467	1755	11	1447	5	99	6.7	94	6.3	2R
scaffold137686	5578	15	4887	12	97	7.1	98	6.5	2R
scaffold13771	731	2	712	2	78	4.3	76	4.3	3L
scaffold137760	2957	20	2201	13	79	6.2	82	5.4	3R
scaffold137769	3268	10	1424	2	93	5.5	92	4	2L
scaffold137806	2072	10	1296	8	74	5.2	77	4	X
scaffold137917	1699	0	1546	8	80	6.6	84	6.3	3R
scaffold137930	4695	0	4081	15	92	6.7	88	6.8	3R
scaffold137936	3459	7	3432	6	97	7.8	92	8.1	2L
scaffold138088	2530	18	2429	27	69	6.1	63	5.9	X
scaffold138102	6616	1	4972	2	93	7.1	90	6.5	3R
scaffold138124	2046	6	2343	7	88	22	88	20	X
scaffold138198	371	0	275	2	86	3.6	75	3.6	X
scaffold13820	1467	13	1271	7	77	6	82	5	X
scaffold138250	1327	3	1210	3	82	6.4	78	5.9	3L
scaffold13827	1111	6	1009	4	83	4	88	4	3L
scaffold138273	5126	0	3308	18	96	7.4	94	5.7	3R
scaffold138306	4170	18	3466	9	85	6.1	79	5.4	3L
scaffold138310	542	5	404	2	91	3.4	90	3.7	3R
scaffold138337	3012	9	2695	10	79	6.4	80	5.9	3R
scaffold138426	1644	10	1992	20	65	5.7	59	5.7	3R
scaffold138440	41	0	0	0	35	2.6	36	1.7	2L
scaffold13846	3924	20	3154	16	90	7.2	88	5.9	2L
scaffold138539	4411	27	4315	16	80	5.3	76	5.3	3L
scaffold138710	4884	5	3676	6	99	8.7	96	7.2	3R
scaffold138712	6402	3	4827	4	90	8.1	87	6.5	3L
scaffold138723	633	0	593	2	90	4.7	79	4.4	3R
scaffold138766	733	4	893	3	67	3.4	62	3.6	2L
scaffold138769	825	3	1065	5	81	4.7	83	4.3	X
scaffold138809	306	1	132	0	59	3.2	60	2.4	2R
scaffold13882	3237	3	2751	5	88	8.3	83	7.4	2R
scaffold138858	4063	7	2487	4	91	5.2	91	4.2	3L
scaffold13889	7662	15	6579	13	93	6.1	94	5.5	3L
scaffold138909	815	1	653	4	61	4.8	55	4.6	2L
scaffold138941	925	4	561	7	66	5	64	3.4	2L
scaffold138975	1410	9	664	2	92	5.3	89	3.2	3R
scaffold139001	5394	4	5336	4	89	8.4	91	8	3R
scaffold13905	546	1	448	0	94	4.3	77	4.3	2L
scaffold139051	2109	12	1659	16	88	6	91	5.1	2L
scaffold13908	698	5	519	2	61	3.5	52	3.3	2L
scaffold139081	1150	6	1057	8	97	4.7	95	4.7	2L
scaffold13909	6079	11	5363	1	98	6.3	97	5.8	3L
scaffold13945	1784	5	1826	3	98	7.2	97	6.3	3L
scaffold139469	1514	3	849	6	76	5	71	4.4	3R
scaffold139489	2058	7	1779	4	75	6.1	79	5.4	2L
scaffold139550	3110	17	2058	14	92	5.9	87	4.6	2R
scaffold139619	2548	12	2195	9	69	4.9	60	4.5	3L
scaffold139672	324	1	330	3	98	3.1	95	3.3	4
scaffold139705	3603	11	2946	6	90	6.5	88	5.6	3R
scaffold139816	1002	8	223	1	93	4.1	67	2.4	3R
scaffold139949	6501	6	6535	3	94	7.2	96	7.1	2R
scaffold140021	829	1	748	5	91	5.3	82	5.3	2R
scaffold14003	6519	39	5389	33	100	9.5	99	7.6	2L
scaffold140059	3844	3	3676	18	96	6.9	97	7.1	U
scaffold140088	248	6	554	0	84	3.7	79	5.2	3R
scaffold140143	1858	12	1489	3	86	7.2	83	6.6	3R
scaffold140163	2884	12	2156	5	92	6.9	91	5.4	3R
scaffold140195	3492	9	2504	5	88	6.4	83	5.4	X
scaffold140267	1713	11	1315	6	63	5.6	62	4.6	X
scaffold14036	2403	12	2391	10	95	6.3	98	5.8	3R
scaffold140399	1677	1	1573	4	86	7.8	96	6	3L
scaffold140442	3360	3	1806	10	81	6.2	81	4	X
scaffold140489	299	1	651	7	42	2.5	42	4.6	3R
scaffold140561	1359	1	1436	6	78	6.3	78	6.2	3R
scaffold14060	903	3	1178	5	68	4.2	67	4.8	3R
scaffold140623	2040	15	2604	22	89	4.7	86	5.1	3R
scaffold140624	3413	2	3571	11	91	7.6	92	7.8	2L
scaffold140634	904	4	734	2	83	4	83	3.5	X
scaffold14066	3516	6	2666	4	81	6.7	79	6	2L
scaffold14071	3021	7	2459	5	88	8.5	89	6.5	3R
scaffold140740	861	4	959	5	78	5.2	71	5.4	3R
scaffold140753	4925	12	4651	11	95	5.9	91	5.9	2L
scaffold140824	1707	12	2490	11	73	6.4	79	6.7	2L
scaffold140864	1347	4	1435	8	77	4.5	78	5.1	3R
scaffold14089	2087	7	1391	9	88	5.1	91	4.3	2L
scaffold141022	1469	1	1135	11	92	6.1	91	5.1	X
scaffold141151	4131	14	3471	21	83	7.4	82	7	3R
scaffold14116	4256	5	3644	4	89	8.8	88	7.3	3R
scaffold141208	1796	5	1636	4	94	6.4	93	6.3	2L
scaffold141245	595	2	408	3	51	3.9	48	3.3	2R
scaffold141282	343	9	592	0	53	2.6	59	4.1	3R
scaffold141320	2061	13	1562	10	82	6.2	80	5	3R
scaffold141350	632	3	373	1	61	4.4	64	3.6	X
scaffold141447	1576	4	1225	3	91	6	93	4.7	U
scaffold141452	1547	17	1398	9	65	4.7	64	4.3	2R
scaffold141465	5526	4	4871	15	90	6.8	87	6.2	2L
scaffold141537	618	2	666	5	74	3.6	67	4.3	3L
scaffold141544	4262	11	3670	4	90	7.5	89	7.6	2L
scaffold141678	1606	10	1790	2	69	4.4	69	4.4	3R
scaffold141702	957	6	981	7	87	5.2	88	5.4	2R
scaffold14172	1948	6	1290	4	85	6	89	4.7	3L
scaffold141775	309	1	83	0	88	3.2	86	2.9	2L
scaffold141874	830	6	569	4	84	4.5	71	4.1	X
scaffold141924	739	9	777	9	82	5.5	92	5.3	2L
scaffold141982	2045	14	1733	6	68	5.1	69	4.6	X
scaffold142024	4342	22	2868	18	98	6.5	96	5.3	2L
scaffold142036	859	2	502	6	93	5.1	92	4.7	3R
scaffold142046	1551	12	1056	2	86	4.7	81	4.4	3R
scaffold142174	1427	15	1837	18	63	6.3	65	6.7	X
scaffold142199	2401	3	2923	14	86	4.8	85	5.1	3R
scaffold142236	79	0	0	0	27	2.1	9.6	1.9	2L
scaffold142259	1393	14	1330	8	99	5.4	99	6.1	X
scaffold142281	810	1	1512	0	59	4.5	71	5.4	X
scaffold142299	3864	19	3414	11	84	6.7	81	6.2	3L
scaffold142318	10529	28	9065	27	93	6.4	93	5.8	2R
scaffold142351	1994	11	3189	0	63	5.4	68	6.5	3R
scaffold142390	1683	2	1138	3	93	5.1	88	4.6	3R
scaffold142456	5018	11	4447	23	86	6.6	85	5.9	3R
scaffold142487	832	6	468	1	62	4.1	62	3	2L
scaffold142512	116	0	0	0	26	3.1	7.3	2.2	2L
scaffold142520	1578	1	1675	3	85	6.1	89	6.4	2R
scaffold142619	1414	2	1350	1	98	7.1	96	6.9	3R
scaffold142673	2135	9	1773	10	82	6.7	85	6.1	3L
scaffold142691	3263	10	3085	16	87	6.3	89	5.9	3L
scaffold142704	3545	0	3685	0	98	6.4	96	6.6	3R
scaffold142754	485	1	669	3	90	3.8	88	4.5	2R
scaffold142775	5161	18	5198	0	95	5.9	94	6	2R
scaffold14280	5215	18	4393	16	91	9.6	93	7.5	2L
scaffold142827	1703	13	493	5	74	4.6	65	3.2	3L
scaffold14283	5627	16	4304	10	88	22	82	18	3R
scaffold14286	3721	17	2205	10	90	6.1	85	4.8	2L
scaffold142872	5566	17	3616	12	87	5.7	87	4.9	3R
scaffold14288	448	3	435	3	52	3	55	3.3	3R
scaffold142881	2270	17	918	1	88	5.4	84	3.7	2L
scaffold142915	4100	0	3054	20	82	7.6	83	6.1	3R
scaffold143	664	0	873	9	83	4.4	82	5.7	2R
scaffold143085	2254	1	1848	9	85	7	85	6.2	3R
scaffold143110	15428	19	13296	11	94	6.6	93	6.3	2R
scaffold143118	710	1	554	0	94	5.2	92	4.3	3R
scaffold143126	1661	1	1162	3	92	8.2	93	6.5	X
scaffold143140	766	3	1182	2	82	4.1	75	4.9	3R
scaffold143145	1359	12	1462	5	69	4.2	69	4.5	3L
scaffold143268	890	6	682	2	76	4.5	73	3.8	2R
scaffold143399	963	4	947	8	68	5.2	74	5.2	3R
scaffold143429	3024	16	2081	0	91	6.3	84	5.7	3R
scaffold143443	2174	8	1234	10	77	10	71	7.3	3R
scaffold143476	577	0	5	0	57	3.6	45	1.6	2R
scaffold143609	1395	7	874	14	76	5.7	72	4.8	3L
scaffold143622	5529	12	4434	20	85	7.8	81	6.8	3L
scaffold143743	1588	8	1128	2	86	5.5	82	4.7	3R
scaffold143751	2024	7	1486	16	72	6.5	74	5.3	3R
scaffold14381	1546	3	1395	8	76	5.4	81	4.4	3L
scaffold143873	934	6	586	5	74	3.7	69	3.2	2L
scaffold143889	1009	5	674	3	94	6.1	85	4.7	2L
scaffold144074	966	0	823	2	63	4.5	65	4.6	3L
scaffold144090	874	10	724	13	71	4.5	69	3.9	2R
scaffold144207	2269	4	1839	7	90	6.5	83	6.2	X
scaffold144244	565	2	552	0	66	3.8	52	4.3	2L
scaffold144418	2007	10	1847	10	92	7.4	90	7.2	3L
scaffold14445	1974	8	2173	7	97	6.3	93	7.6	3L
scaffold144467	3059	4	2749	5	87	7.9	85	7.6	3L
scaffold144537	78	0	0	0	28	2.8	6.6	2.8	3R
scaffold144583	3804	11	4544	9	84	5.3	85	5.8	U
scaffold144695	786	3	718	2	54	4.8	56	4.3	X
scaffold144726	1884	17	2112	15	92	5.7	86	6.2	3R
scaffold144861	2740	11	3201	13	91	5.9	89	6.3	2R
scaffold144947	2580	5	1953	8	92	5.6	88	5.1	3R
scaffold144953	745	7	575	3	89	4.7	93	3.9	3L
scaffold144996	3677	10	2656	9	90	6.7	87	5.6	X
scaffold145053	1480	8	1245	9	64	5.5	56	5.4	2R
scaffold145135	1332	9	1562	20	76	5.5	77	5.8	X
scaffold14523	742	0	142	0	61	3.7	50	2.6	2R
scaffold14525	1228	14	584	7	80	4.9	73	3.8	2L
scaffold145255	1494	2	1629	0	96	5.9	97	5.8	3R
scaffold145265	2188	4	1745	8	84	6.2	86	5.4	2L
scaffold145300	643	5	1158	8	82	4	84	4.9	3R
scaffold14534	518	2	160	0	89	4.4	79	3.2	2R
scaffold145382	2422	7	2250	7	83	6.1	86	5	3L
scaffold145428	2640	18	2618	14	98	7	97	7.3	2L
scaffold145440	2850	10	1579	4	81	4.9	75	4.1	2L
scaffold14546	758	4	355	0	81	4.3	72	3.6	X
scaffold145495	1045	3	852	1	77	5.9	73	5.3	3R
scaffold145521	489	1	414	3	90	3.4	77	3	3R
scaffold145524	1288	1	1152	3	90	6.3	89	5.1	X
scaffold145534	158	0	156	3	24	2.3	66	3.5	3R
scaffold145568	1046	10	1252	7	70	6	70	6.2	3L
scaffold145651	3232	12	3236	15	93	6.4	92	5.8	3R
scaffold145775	744	1	485	0	86	4.4	77	3.8	3L
scaffold145796	2357	24	2021	17	79	6.1	86	5.4	3L
scaffold145799	615	0	265	0	92	4	93	3.4	3L
scaffold145895	593	5	173	2	54	5	46	2.7	3L
scaffold1459	2862	8	2650	12	88	5	90	4.8	2R
scaffold14594	1021	6	1296	7	82	5.3	86	5.6	3L
scaffold145945	1485	3	804	6	66	4.8	54	4.2	3R
scaffold145956	5738	4	5370	28	81	7.1	78	6.9	3R
scaffold145961	1073	6	454	1	78	4.5	76	3.5	2R
scaffold146055	2239	4	1325	3	80	4.7	72	3.6	2R
scaffold146063	859	8	612	9	59	4	66	3.4	X
scaffold146091	1929	16	2407	19	70	4.8	73	5.4	3L
scaffold146100	1920	1	1836	0	81	5.3	81	5	2R
scaffold146138	715	4	534	1	65	3.9	60	3.7	3L
scaffold146147	1177	3	969	2	78	4.1	80	4.2	2R
scaffold14616	4993	32	4813	0	97	7.5	96	7.4	X
scaffold14617	631	2	1114	8	28	3.3	79	4.4	3R
scaffold146193	1398	2	1720	1	93	5.8	94	7.1	4
scaffold146372	553	1	340	0	75	3.3	82	3.2	2R
scaffold146384	2995	26	2729	24	95	8.1	97	7.5	2R
scaffold146455	2004	6	1635	11	85	6.4	85	5.5	2R
scaffold14647	1613	11	1119	10	74	6.6	72	5.8	3L
scaffold146566	782	5	665	3	80	4.5	68	3.6	3L
scaffold146568	115	0	65	0	75	2.6	80	1.8	3R
scaffold146590	612	7	429	3	23	2.9	21	3.3	2R
scaffold146596	1417	11	1297	9	94	6.7	90	5.6	X
scaffold146603	964	5	1121	2	91	4.6	91	4.7	X
scaffold146646	2060	12	1817	23	91	5	89	4.7	2R
scaffold146673	726	11	317	4	86	4.8	83	3.5	3L
scaffold146740	863	3	808	4	88	6.9	93	6.4	2R
scaffold146787	1003	2	1287	2	81	5.2	81	6.2	3R
scaffold146819	123	2	0	0	41	2.9	35	2.2	2L
scaffold146887	378	0	378	1	43	3.8	35	3.2	X
scaffold146916	1518	8	1757	13	79	5.1	76	5.3	2L
scaffold146945	3325	15	2887	16	97	7	98	6.4	2L
scaffold146952	1320	9	1023	0	86	5	85	4.5	2R
scaffold146975	1717	9	1803	5	74	5.8	75	5.3	3R
scaffold147076	1644	1	1449	3	98	7	98	6.1	2R
scaffold147113	1258	5	819	5	96	5.3	96	4.6	3R
scaffold147179	1201	2	813	0	63	4.7	61	3.7	X
scaffold147197	438	2	414	0	28	5.2	36	4.1	X
scaffold147291	4375	5	3960	17	85	5.5	82	5.3	X
scaffold147303	544	0	923	3	55	4.1	56	5.3	2R
scaffold147423	2124	0	1576	0	71	5.5	68	4.8	2L
scaffold147568	6411	0	5817	1	90	7.5	88	7.4	3L
scaffold147594	2696	17	2440	14	96	6.5	94	7	2L
scaffold147617	1450	6	1246	9	86	6.5	83	5.6	2L
scaffold147682	4240	31	3515	11	97	7.9	97	6.7	X
scaffold147714	923	1	1039	2	80	4.7	68	5.6	2L
scaffold147721	1762	3	1872	8	94	6.7	93	7	2L
scaffold147749	1500	6	1115	9	78	5.5	77	4.5	3R
scaffold147765	3300	8	3476	11	87	6.8	88	6.9	2L
scaffold147829	728	0	736	2	58	3.6	48	4.6	X
scaffold147841	734	2	573	1	97	3.7	85	3	2L
scaffold14786	585	5	953	0	74	4.2	85	5.1	3R
scaffold147873	1123	12	1069	12	78	5.3	72	5	3R
scaffold147890	594	0	333	0	80	4.3	81	3.6	2R
scaffold147920	930	4	1226	10	63	4.8	78	6.4	3L
scaffold14798	3013	12	2554	12	88	7	88	5.9	3L
scaffold14804	483	1	286	1	56	3.5	42	3	3R
scaffold148069	1118	5	880	4	79	8	90	4.9	3R
scaffold148079	2244	18	2352	19	92	7.1	88	6.8	2R
scaffold148129	2022	1	1202	2	94	6.1	88	4.5	2R
scaffold14817	1448	5	1263	6	83	5.2	87	4.6	2R
scaffold14818	1572	12	1498	13	76	5.8	76	5.3	3R
scaffold148262	4670	0	3962	2	98	8	100	6.7	3L
scaffold148275	1723	4	1619	4	61	15	62	13	2L
scaffold148315	1740	12	1811	11	84	6	86	5.3	U
scaffold148390	2030	5	2385	10	74	5.2	74	6.2	3R
scaffold148436	1090	2	1171	7	62	4.5	71	4.4	3R
scaffold14851	597	1	444	0	75	4	67	3.7	2L
scaffold148532	2626	8	1949	7	77	5	69	4.5	X
scaffold14856	1473	6	1453	5	76	4.9	78	5.2	2L
scaffold148600	5031	10	4360	9	86	5.8	84	5.6	2R
scaffold148678	1367	0	166	1	96	5.7	93	2.7	2R
scaffold148683	268	3	230	0	67	3	65	2.5	3R
scaffold14872	2985	12	2355	12	88	5.6	86	4.9	2R
scaffold148740	2708	18	3320	32	93	5.4	92	6.1	U
scaffold14876	3357	10	2276	8	87	5.2	83	4.4	3L
scaffold148838	4849	12	4210	6	98	6.8	96	6.5	2R
scaffold148842	3978	3	3619	4	87	5.7	84	5.2	3R
scaffold148865	1273	7	1422	2	85	5.4	82	6	2L
scaffold14887	7568	15	6990	15	94	5.6	89	5.7	2R
scaffold14891	6212	15	5906	3	82	7.1	83	6.9	X
scaffold148945	38	0	57	0	63	2.2	62	2	3L
scaffold149018	2675	7	2159	11	95	6.7	94	5.9	3R
scaffold149074	2686	6	2421	4	70	5.1	65	5.2	3R
scaffold149080	1000	5	997	2	96	6.6	96	6.5	2L
scaffold149116	1769	2	1523	5	96	5.4	93	5.3	2R
scaffold149126	807	7	265	0	83	4.5	73	3.2	3R
scaffold149147	4457	3	3743	25	95	5.9	95	5.2	3R
scaffold149207	2086	5	1806	8	85	5.9	85	5.4	X
scaffold14927	5417	23	5508	20	72	6.3	73	6.8	3R
scaffold149330	503	1	449	3	88	3.8	90	3.4	X
scaffold149332	2873	8	2385	5	92	7.6	91	6.6	3R
scaffold14945	9794	24	8157	18	88	6.5	87	5.9	2L
scaffold14949	919	8	810	8	84	4.2	89	3.8	3R
scaffold149636	967	3	523	5	94	4.6	94	3.8	X
scaffold149664	1141	8	1005	16	73	4.8	71	4.3	2L
scaffold149680	2526	28	2373	16	88	8.2	92	6.8	3R
scaffold149700	4206	1	3258	1	86	6.8	87	5.5	3R
scaffold149743	720	1	79	0	48	4	10	1.6	3R
scaffold149805	1339	9	1233	4	91	4.6	80	3.8	2L
scaffold149817	453	3	406	4	48	3.3	35	4.3	3R
scaffold14983	2830	26	2764	11	87	5.3	85	5	3R
scaffold14985	2982	10	3170	8	93	5.2	87	5.4	3R
scaffold149964	864	5	225	1	71	4.3	66	3	X
scaffold150054	3663	0	2971	0	97	6.1	96	5.1	3L
scaffold150066	2961	13	2558	13	85	7.1	82	6.3	3L
scaffold150096	4493	20	3955	11	100	8.1	98	6.9	2R
scaffold150202	981	2	638	1	77	4.7	80	3.4	2R
scaffold150218	1724	7	919	2	69	6.1	64	4.8	3R
scaffold150266	568	1	334	3	55	3.7	43	2.7	3R
scaffold150289	444	6	704	10	42	3.4	44	5.4	X
scaffold15029	3818	11	3849	11	87	6.9	84	7	3L
scaffold150292	394	3	177	2	74	3.8	72	3	2R
scaffold15032	1823	21	2153	10	88	5.5	86	5.7	3R
scaffold15044	4388	15	4554	3	97	6.7	97	6.3	3R
scaffold150509	1962	12	753	4	64	6.3	61	4.1	X
scaffold150534	2466	8	3109	9	98	6.3	98	7.2	X
scaffold150561	1338	0	1269	1	94	6	93	6.4	2L
scaffold150574	766	7	586	1	91	4.7	80	4.2	3L
scaffold150615	2281	14	1645	7	69	5.7	64	4.6	3L
scaffold150619	1626	8	822	4	79	6.3	71	4.8	3L
scaffold150644	3741	2	2523	4	83	6.5	84	5.1	X
scaffold15071	3534	22	3285	27	84	5.8	81	5.7	2L
scaffold150720	2096	3	1716	8	85	5.6	81	5.2	3L
scaffold150819	675	4	387	0	82	4.8	86	3.3	2L
scaffold1510	2615	11	2017	12	87	6.4	81	5.6	X
scaffold151046	568	3	498	3	31	3.9	25	4.7	3L
scaffold151082	307	0	894	2	50	2.9	66	4.8	2L
scaffold151108	776	1	886	1	67	3.5	69	3.8	3R
scaffold151148	2343	4	1928	4	90	5.8	86	5.1	2L
scaffold151159	1091	6	1111	12	64	5.4	69	6.3	3R
scaffold15122	1803	8	1843	8	84	5.9	82	6.3	X
scaffold151236	3098	11	2636	4	89	7.5	88	7.4	X
scaffold151289	2609	1	2491	5	70	5.7	69	5.7	3R
scaffold151299	691	1	1077	7	65	4	61	5.5	2L
scaffold1513	6349	28	4346	17	76	5.5	70	4.4	3R
scaffold151306	1661	7	1462	2	74	5.2	76	4.7	3L
scaffold151363	996	10	869	5	67	4.8	63	4	3L
scaffold15137	1070	3	722	1	97	5.2	87	4	X
scaffold151390	3005	7	2240	5	90	5.7	89	5.1	3R
scaffold151493	1612	7	1795	13	92	4.3	92	4.1	3R
scaffold151589	976	2	863	3	71	5.5	70	4.5	2L
scaffold151648	5037	6	4378	12	95	6.6	93	6.1	3L
scaffold15168	1316	11	977	8	82	4.7	79	4.7	3L
scaffold151683	7743	13	7217	13	91	6.5	90	5.9	2R
scaffold151763	2566	15	2723	15	93	7	89	7	3L
scaffold151790	1358	2	569	1	68	5.9	30	4.3	3L
scaffold151864	988	8	708	2	86	4.5	85	3.9	2L
scaffold151898	5132	3	3861	9	95	7.3	95	5.6	3R
scaffold152002	1409	3	1730	3	74	4.5	67	5.4	3L
scaffold152108	608	2	654	6	70	4.4	74	4.7	X
scaffold152136	1306	3	631	3	72	6	69	4.3	3R
scaffold152170	1763	2	1867	2	96	7.3	96	8.1	X
scaffold152228	630	1	798	0	86	3.2	84	4.8	2R
scaffold152246	2375	17	1377	0	97	7	94	4.9	3R
scaffold152280	725	3	424	6	71	4.5	64	3.9	2L
scaffold152360	1857	12	1450	8	96	4.7	88	4.3	2R
scaffold152550	2813	0	2196	18	87	6.7	90	5.3	2R
scaffold152689	5054	4	4500	8	90	6	90	5.3	2R
scaffold15270	1482	9	1076	3	78	5.7	82	4.2	3R
scaffold152728	1767	9	1676	3	88	4.9	90	4.6	2R
scaffold15273	1195	8	983	5	83	4.7	82	5	2R
scaffold15279	2619	9	2067	18	90	6.1	93	5.4	3R
scaffold152839	337	0	400	0	96	3.9	93	3.9	3R
scaffold152853	802	3	683	6	82	3.7	79	3.3	2L
scaffold15300	3190	16	3386	2	89	6	90	6.2	3R
scaffold153015	8642	31	6982	39	86	7.1	86	5.9	U
scaffold153193	4261	20	3727	9	89	6.7	85	5.8	2L
scaffold153315	1995	1	1754	3	73	7.2	73	6.3	2R
scaffold153354	609	5	677	1	57	4.2	61	4.7	2R
scaffold153370	531	1	184	1	58	4.1	55	2.3	3R
scaffold153376	496	2	684	5	79	3.2	82	3.1	2R
scaffold153435	553	3	427	6	54	4.5	50	4.9	2L
scaffold153446	554	4	161	1	54	3	38	2.6	3L
scaffold153477	1027	3	528	2	87	4.1	86	3.2	X
scaffold153528	449	0	396	2	35	3.7	31	4.3	2R
scaffold153642	1006	4	662	2	85	8.6	81	6.4	4
scaffold15367	1040	3	794	9	76	5.9	76	4.2	2R
scaffold153826	2261	16	1600	13	99	7.8	93	6.9	3R
scaffold153866	1888	15	1874	14	81	6	76	6	2R
scaffold153941	776	2	577	5	77	4.5	66	4.1	3L
scaffold154065	5879	8	7175	23	95	6.5	96	7.2	X
scaffold154080	3399	14	2486	4	90	6.4	90	5.5	3R
scaffold154098	353	0	178	0	51	2.7	46	2.7	3L
scaffold154108	1147	6	1072	1	84	4.1	83	3.9	2L
scaffold15414	11453	13	9587	12	96	8.2	96	7	2L
scaffold154225	411	5	528	1	73	4.2	79	3.9	2R
scaffold154356	5221	6	4704	7	86	5.9	85	5.4	3L
scaffold15447	1972	6	2321	7	64	5.7	62	5.7	2R
scaffold154616	739	6	755	8	80	4.3	77	4.2	2L
scaffold154640	4167	2	4413	0	93	5.5	95	5.7	3R
scaffold154809	765	5	728	2	77	5.5	74	5.5	2L
scaffold154832	1945	13	1488	5	91	5	92	4.3	3R
scaffold154843	5038	25	5282	22	92	5.9	95	6	3R
scaffold154845	3226	2	2812	3	90	6.7	90	6.3	3L
scaffold154855	4548	14	3735	7	99	6.7	97	6.1	3L
scaffold154927	1101	12	1227	6	80	5.1	81	5.4	2L
scaffold15503	4690	9	4846	5	91	9.6	93	8.5	X
scaffold155110	285	6	95	1	83	2.9	78	2.9	3R
scaffold155155	227	4	154	0	63	3.2	56	3.3	2R
scaffold155186	847	4	307	0	52	4.2	38	2.9	2R
scaffold15523	2642	10	2209	17	97	6.7	90	6	3L
scaffold155296	5798	0	4998	33	98	8.9	99	7.1	3L
scaffold155327	1902	0	1510	3	94	5.5	92	4.8	3R
scaffold155331	403	0	501	0	39	3.7	79	3.4	X
scaffold155345	1067	8	796	2	83	6.2	82	4.6	2L
scaffold155346	1772	6	1460	4	70	5.4	79	4.8	2R
scaffold155382	549	0	223	0	77	3.5	68	3.1	2R
scaffold155399	1214	7	1180	2	82	6.1	82	7	2R
scaffold155417	8606	24	5778	22	92	6.1	88	5.2	2R
scaffold155425	1513	5	1084	1	86	4.5	83	3.9	3L
scaffold155536	784	5	1062	4	75	4.4	66	5.1	3L
scaffold155634	521	6	620	4	50	4.6	54	5	3R
scaffold155749	1516	6	1347	4	58	7.2	57	5.8	3R
scaffold155780	138	0	102	0	53	2.4	51	2.2	3R
scaffold155876	849	1	917	1	63	4.6	63	4.9	3L
scaffold155895	2199	9	2088	13	49	6.8	47	5.9	X
scaffold15590	2760	22	2259	14	84	8.3	84	6.7	2L
scaffold155960	1335	8	1331	10	78	6.4	78	6.8	X
scaffold156019	694	2	460	0	87	3.8	84	3.8	X
scaffold15611	2230	12	2055	7	90	5.2	88	5.1	3L
scaffold156138	3990	11	3822	6	89	6.4	89	6	3R
scaffold15614	2633	18	2518	27	78	5.1	76	5.5	3L
scaffold156169	1438	14	812	2	81	4.8	79	3.6	3L
scaffold156226	454	0	381	0	54	3.7	36	3	3R
scaffold15626	2432	3	1895	1	88	6.3	88	5.5	3L
scaffold15638	1084	4	749	8	90	4.3	91	3.9	2R
scaffold156381	1015	4	564	1	48	4.1	48	3.4	2R
scaffold156524	2893	16	1982	12	95	6	98	4.8	2L
scaffold156577	3975	11	3873	4	84	5.6	84	5.3	3L
scaffold156586	957	2	557	3	86	5.1	79	3.9	X
scaffold15666	1662	8	1457	7	96	6.2	91	5.4	2L
scaffold156666	761	4	454	2	90	4.9	76	4.2	X
scaffold156702	802	6	395	2	68	4.9	54	4.3	3L
scaffold156766	1428	3	1448	8	82	4.8	74	5.3	3L
scaffold15681	9705	30	8839	29	97	6.8	97	6.5	2L
scaffold156831	2953	7	2940	16	97	7.4	94	7.8	2L
scaffold156861	1932	13	2067	12	92	5.3	89	5.5	2L
scaffold156868	4365	16	3593	5	94	5.5	96	5	3L
scaffold156871	0	0	55	0	28	2	29	2.2	3L
scaffold156905	1949	6	1709	5	93	6	91	5.4	X
scaffold15695	135	3	0	0	27	3	40	1.8	3R
scaffold156977	935	4	720	0	64	5.4	67	4.3	X
scaffold157047	1204	4	914	4	56	34	54	31	3R
scaffold157055	1938	0	1721	2	90	7.9	91	6.7	2L
scaffold157135	7398	22	7453	23	85	6.8	85	6.8	2R
scaffold157189	1742	2	1203	1	84	5.6	85	4.6	2L
scaffold157194	1806	7	951	1	93	6.4	91	4.4	3R
scaffold15728	1250	3	1420	2	94	5.1	94	5.2	3R
scaffold157313	1288	5	1558	15	86	4.1	87	4.3	2L
scaffold157407	1533	9	1391	6	91	7.2	92	6.1	3R
scaffold15743	1560	6	1361	5	80	4.3	83	4.2	2R
scaffold157451	1628	4	1665	4	84	5	86	4.9	U
scaffold157454	326	2	275	0	78	3.7	75	3.5	X
scaffold15754	5345	13	3485	21	93	6.5	90	4.8	3R
scaffold157552	1281	15	742	4	75	7.6	67	6.6	3R
scaffold157595	4044	1	2741	9	95	6	93	4.9	2L
scaffold157600	438	7	240	1	61	3.9	48	3	3R
scaffold157608	1901	5	1960	7	89	4.7	90	4.6	2L
scaffold157665	724	4	664	5	79	5.1	80	4.3	3L
scaffold15776	2433	6	2450	12	88	6.1	88	5.7	X
scaffold157863	1778	10	1102	1	75	5.3	64	4.4	X
scaffold157897	755	3	895	7	90	4.5	90	5.5	2R
scaffold157957	1647	13	1742	8	94	5.6	94	5.3	X
scaffold158135	487	2	98	0	31	2.4	22	2.1	3R
scaffold158147	0	0	0	0	69	2.4	48	2.3	3L
scaffold158190	888	0	850	2	82	4.5	76	4.7	2L
scaffold158198	1655	8	1123	6	72	4.3	74	3.9	3R
scaffold158200	3578	5	2075	11	96	6.1	90	4.8	3R
scaffold15831	8318	2	6651	31	94	7.1	94	6.3	2R
scaffold158315	2694	5	2948	4	86	4.9	85	5.4	3L
scaffold158417	1028	1	1195	2	86	4.8	89	5.3	2L
scaffold158503	9	0	232	0	32	3.1	74	3.6	X
scaffold158659	736	1	487	2	82	3.6	79	3	2L
scaffold15867	1685	9	1046	2	82	6	81	4.2	2R
scaffold158705	1030	7	722	9	88	4.6	87	4	3L
scaffold158759	1234	3	1435	1	97	5.7	98	6.1	3L
scaffold158819	2145	5	2007	4	76	4.4	76	4.1	X
scaffold158877	651	7	588	3	65	3.9	58	3.7	2R
scaffold15894	2403	9	3441	0	95	5	92	6.3	2R
scaffold158942	4690	15	3963	9	88	7	86	6.5	X
scaffold158959	5567	26	4884	23	94	8.5	94	7.3	3R
scaffold159015	1190	12	826	8	84	5.8	74	4.8	2L
scaffold159120	1414	9	1611	15	92	5.7	92	4.9	X
scaffold15914	2973	5	2845	8	86	6.9	86	6.4	X
scaffold15922	2304	27	2248	17	84	5.3	85	4.7	2L
scaffold159229	1874	10	3183	15	69	4.1	67	5.7	3R
scaffold159294	1030	3	1010	6	91	5.6	91	5.2	X
scaffold159325	2848	10	1914	3	81	13	77	12	2L
scaffold159474	422	1	625	6	69	2.8	59	4.1	3R
scaffold15954	9968	10	8956	20	91	6.8	89	6.7	3R
scaffold159600	320	0	366	1	71	4	66	3.4	3R
scaffold15963	3775	18	2926	18	93	6	90	5.3	2R
scaffold159723	665	3	497	3	92	4.2	93	3.4	2R
scaffold159839	2428	16	2733	16	88	5.3	87	5.9	2L
scaffold159842	2242	22	1450	13	83	7.3	84	5.3	2L
scaffold159864	506	2	366	0	33	2.3	31	2.6	3L
scaffold159924	2067	10	1649	19	86	5.3	90	4.6	2L
scaffold159936	1299	8	1135	12	84	6.9	78	6.2	3R
scaffold160028	775	5	1102	4	87	14	89	14	3R
scaffold160090	5756	2	5616	1	93	7.4	92	7.2	2R
scaffold160162	1188	9	1098	7	71	5.2	67	4.6	X
scaffold160171	1923	7	1603	3	81	5.5	77	4.9	3R
scaffold16023	1440	8	2151	10	92	4.5	88	5.3	3R
scaffold160259	678	1	651	0	72	4	76	4.3	3R
scaffold160312	1441	3	1865	8	76	3.8	75	4.3	3L
scaffold160359	2211	9	2439	11	80	5.4	77	5.4	3L
scaffold16039	2085	5	1296	4	67	5.1	63	4	X
scaffold16054	2969	7	2434	5	84	6.3	86	5.3	3L
scaffold160647	1676	5	1389	5	98	6.5	92	6.6	3L
scaffold160656	354	4	393	4	68	3.2	67	2.8	3R
scaffold160711	602	10	608	2	91	3.4	96	3.9	3L
scaffold160812	1573	4	1564	8	90	5.1	83	6	3L
scaffold160818	7428	26	7347	25	95	6.5	92	6.8	X
scaffold160880	3093	2	2903	2	93	7.9	94	7.2	2R
scaffold160911	3904	20	3864	32	88	6.6	85	6.3	X
scaffold16092	9935	37	9932	6	91	6.2	93	6.2	3L
scaffold16095	2607	9	2117	6	91	6.3	92	5.8	2L
scaffold160979	1305	4	1482	7	76	4.4	70	5.1	2L
scaffold161000	493	7	233	1	75	4.4	64	3.1	2L
scaffold161034	4332	9	4186	11	98	7.9	97	7.6	3L
scaffold16105	3621	15	2552	19	94	5.5	92	4.7	3R
scaffold161180	2253	11	2273	13	89	7.3	92	7.6	3R
scaffold161215	1794	10	1386	8	79	5.6	74	5.1	3L
scaffold161338	1533	6	1310	6	83	4.6	85	4.3	X
scaffold161449	617	2	159	3	45	6	24	3.7	2R
scaffold161501	236	1	149	0	45	2.6	36	2.2	2R
scaffold161544	831	4	799	2	96	4.2	90	5.1	2L
scaffold16164	2053	10	2610	15	78	6.9	81	7.2	3R
scaffold161699	1385	13	1141	7	90	5.2	89	5.3	X
scaffold161723	888	5	664	3	62	5	46	4.6	3R
scaffold161774	2253	6	1326	3	88	6	87	4.7	2L
scaffold161808	487	4	192	5	26	3.1	20	2.4	X
scaffold161847	1199	12	686	10	77	6.1	71	4.9	3R
scaffold161911	3453	24	1046	7	97	6.7	89	4.2	2L
scaffold161967	1289	12	808	10	91	5.5	84	4.1	2R
scaffold162033	189	1	161	0	35	3.5	27	3.6	2R
scaffold162073	766	3	782	3	86	4.3	80	4.4	X
scaffold162111	220	0	150	1	42	3.2	41	2.8	3R
scaffold162259	2827	3	3589	1	92	5.8	94	6.6	X
scaffold16227	4448	17	3026	11	95	6.9	94	5.4	2L
scaffold16229	2052	8	2158	10	87	5.4	85	5.6	2R
scaffold162291	1576	6	718	3	90	5.1	87	3.9	2L
scaffold162299	385	2	104	0	60	3.7	41	2.4	3L
scaffold162345	1969	10	1982	11	86	6.4	86	6.4	3R
scaffold162655	607	6	647	1	71	4.3	81	3.9	3R
scaffold162682	2031	8	1718	5	91	5.5	88	5.5	3R
scaffold162798	736	1	1218	4	61	4.2	64	4.8	X
scaffold162814	2532	8	2602	0	94	6.4	88	6.9	X
scaffold162845	4376	10	3685	6	95	6.6	94	6.3	3L
scaffold163111	402	1	489	1	90	3.7	86	3.9	2R
scaffold163171	3032	7	2027	3	93	5.9	93	4.4	2R
scaffold16322	1799	10	1367	7	84	4.7	90	4.3	2R
scaffold163360	1226	0	1259	0	97	6	95	6	3L
scaffold16341	647	2	636	5	68	4.1	62	3.7	2L
scaffold163547	112	0	130	1	52	2.8	59	2.8	2R
scaffold16355	2407	11	2074	11	91	6.6	92	6.1	2L
scaffold163572	4292	20	3363	9	86	6.7	81	5.4	X
scaffold163587	2628	7	3399	0	93	4.6	90	5.2	2R
scaffold16372	1263	12	960	13	82	4.4	84	4.1	2R
scaffold16373	1319	8	804	4	83	4.7	82	3.7	2L
scaffold163774	1129	8	946	8	89	5.1	93	4.8	2R
scaffold163784	3503	17	2891	9	94	5.8	92	5.7	2L
scaffold163811	1510	11	1248	6	86	4.5	86	4.1	3L
scaffold163834	2424	0	2135	0	93	6.7	93	6.4	3R
scaffold163840	1480	8	1130	8	86	4.4	85	4.3	3R
scaffold163872	464	4	523	1	70	3.6	74	3.9	3R
scaffold163930	2130	10	876	4	89	6.2	87	4.6	X
scaffold163972	354	0	849	4	62	3.3	76	4.9	3R
scaffold164080	2575	14	3166	12	74	5.5	79	5.9	3L
scaffold164189	3758	17	3582	11	94	6.2	95	5.6	X
scaffold164206	173	0	246	0	50	3.5	48	3.7	3L
scaffold164269	410	0	468	0	85	2.8	80	3.6	2L
scaffold164325	889	3	729	2	37	3.7	28	3.7	2L
scaffold164327	3911	15	3095	10	96	6	95	5.4	2R
scaffold16445	2469	10	1773	8	84	6.3	85	4.5	X
scaffold164493	1003	7	513	5	85	4.3	77	3.4	X
scaffold164507	1596	11	1214	9	89	6.3	86	4.4	2L
scaffold164528	1578	0	1129	8	96	5.7	95	4.8	X
scaffold164593	2344	9	2346	8	89	7.3	87	7.7	2R
scaffold164665	179	1	400	2	57	3.4	65	3.8	2R
scaffold164694	273	0	0	0	56	3.6	50	1.7	2L
scaffold164884	39	0	16	0	42	3.1	49	2	3R
scaffold164935	1141	6	1137	10	93	5.7	94	4.7	2L
scaffold164977	884	6	848	4	81	6	92	5.9	3L
scaffold165047	1690	4	1706	9	85	5.5	87	5.4	2L
scaffold16507	748	5	280	0	51	4.1	46	3.2	3R
scaffold165071	1811	10	1322	0	99	7.3	97	5.3	3R
scaffold165242	1839	10	1826	5	88	5.8	92	6	3L
scaffold165244	2964	2	2485	0	91	5.3	93	4.7	3L
scaffold165284	2858	18	2247	10	82	6.8	81	5.3	3L
scaffold165297	3886	14	3866	19	86	5.8	85	5.8	X
scaffold16533	1909	6	1898	7	96	6	93	6	3L
scaffold165361	1963	11	1937	15	91	5.4	92	4.9	3R
scaffold16538	3103	18	4288	20	73	4.9	74	6.6	3R
scaffold165467	1083	5	1096	3	99	5.6	95	6	3R
scaffold16548	12294	43	10290	38	91	6.1	89	5.3	3L
scaffold165550	1572	2	1063	4	88	5.4	78	4.9	2R
scaffold165673	1185	8	1126	2	82	5.2	84	5.6	3L
scaffold16571	968	7	715	9	85	5.3	93	4.7	3R
scaffold165749	769	4	480	4	92	4.8	82	4.1	X
scaffold165768	159	1	231	0	32	2.8	31	3.2	2R
scaffold165792	1068	8	334	1	87	4.2	78	3.1	2R
scaffold1658	5674	31	5038	27	96	6.1	92	5.5	3L
scaffold165846	3649	22	2619	11	97	5.8	96	5.3	2L
scaffold165851	2021	3	2661	2	94	5.8	93	6.6	2R
scaffold165902	4171	13	4129	0	97	7.1	96	6.8	2R
scaffold165941	9397	12	8749	10	94	6.8	93	6.4	3R
scaffold166058	2135	13	2019	9	93	5.9	93	5.5	2L
scaffold166060	764	3	803	5	82	4.2	81	4.8	2L
scaffold166093	898	5	885	2	73	4.9	75	4.1	2R
scaffold16617	1312	9	1796	25	95	6.1	93	6.1	X
scaffold166173	643	1	633	1	64	4.1	73	4.3	2R
scaffold166209	902	2	999	10	73	4.2	90	4.7	3R
scaffold166220	1474	4	1613	13	75	4.4	74	5.3	2R
scaffold166244	1710	12	1897	4	83	5.7	80	5.5	3L
scaffold16628	1866	9	1169	5	66	4.4	54	3.5	X
scaffold166282	1975	2	1843	2	87	5	87	5.8	3R
scaffold166592	571	3	201	0	70	3.3	56	3.4	3R
scaffold166598	1127	7	825	7	63	6	59	4.9	2L
scaffold166628	444	0	209	0	45	3.9	39	2.8	2R
scaffold166686	953	0	882	3	80	6.4	80	6	X
scaffold166720	5674	19	5865	24	80	6.2	83	6.2	2R
scaffold166780	24	1	153	3	4.6	3.2	27	3.4	X
scaffold166781	1689	8	1484	3	96	5.1	85	5	3L
scaffold166879	966	0	727	2	75	4.8	66	4.3	2L
scaffold166924	5329	6	4104	3	97	6.4	95	5.3	2R
scaffold166943	1770	7	1328	3	82	5.5	83	4.6	2R
scaffold167143	2778	0	2478	0	89	7	93	6.3	3R
scaffold1672	3241	10	2481	6	91	6.6	91	5.6	3L
scaffold167210	40	0	113	0	50	2.3	41	2.8	3L
scaffold167213	474	4	388	4	51	4.4	49	2.5	3R
scaffold16737	279	0	71	1	44	3.6	41	2.2	3R
scaffold167456	759	6	1799	0	78	3.4	81	6.6	3R
scaffold167462	1133	10	1140	3	72	5.4	69	5.2	3R
scaffold1675	14916	24	12520	17	95	7.1	95	6.4	2L
scaffold167546	3348	19	2607	10	81	5.4	81	5	3L
scaffold167589	2609	11	2036	5	92	160	84	170	2R
scaffold167661	549	1	337	1	76	4.1	71	3.4	2L
scaffold167697	50	0	139	0	40	2.2	74	2	3L
scaffold167706	3908	17	2420	11	90	5.8	84	4.4	3R
scaffold167831	2127	8	1748	4	73	7.3	74	6.3	4
scaffold167969	2388	6	2189	11	88	4.5	87	4.4	2R
scaffold167991	4571	0	3833	0	96	6.6	96	6.2	2L
scaffold168015	2320	13	1550	7	72	4	66	3.7	2L
scaffold168033	2260	9	2294	19	93	6.2	93	5.6	X
scaffold16804	1845	10	1211	5	84	4.6	80	3.8	2L
scaffold168044	4598	10	4158	9	94	5.1	93	5.1	2R
scaffold168125	331	1	221	1	68	3.7	61	3	2L
scaffold168164	3642	2	3162	16	90	6.5	88	6.7	3R
scaffold168207	2520	11	1583	4	86	5	79	4.4	3L
scaffold168245	203	1	249	1	37	2.5	32	4.6	2R
scaffold168360	933	4	710	2	85	4.9	75	4.4	X
scaffold168361	567	4	846	7	64	3.2	61	4.2	3L
scaffold168418	973	12	607	6	81	3.8	78	3.6	2L
scaffold16848	3300	30	3312	27	82	5.4	82	5.2	X
scaffold168585	159	1	328	1	70	2.2	82	2	2R
scaffold168645	868	3	308	0	74	4.1	71	3.1	2L
scaffold168678	568	4	696	3	98	4.1	86	4.5	3L
scaffold1687	630	6	262	1	39	4.7	32	3.2	3R
scaffold168744	1066	2	350	1	75	4.7	70	3.4	2R
scaffold168814	2119	9	1775	2	74	5.1	76	4.9	3L
scaffold168816	556	0	336	1	56	3.6	42	3	3R
scaffold168834	1318	12	1018	3	75	4.4	76	3.8	2R
scaffold16892	3082	26	2175	6	89	6.3	79	5.4	2R
scaffold168930	1408	6	915	4	93	5.3	91	4.2	2R
scaffold168964	1697	12	1310	11	64	5.3	64	4.1	2L
scaffold169079	427	3	143	0	32	4.4	48	2.7	X
scaffold169144	950	4	793	5	81	5.4	77	4.1	2R
scaffold169164	2173	10	1166	11	84	6.5	83	4.9	3L
scaffold169238	1519	6	620	0	61	4.4	62	3.2	3L
scaffold16930	1829	8	1327	3	86	5.1	89	4.1	X
scaffold169456	367	0	436	2	58	3.6	62	2.8	X
scaffold169483	480	4	68	0	85	4.3	73	2.6	X
scaffold169658	900	1	777	7	30	6.9	30	5	3R
scaffold169660	659	6	370	0	78	4.2	70	3.3	2R
scaffold169826	1194	3	1290	0	96	5.3	91	5.9	2L
scaffold169852	652	3	652	1	63	4.4	65	4	2R
scaffold169905	1553	15	1771	8	82	5.9	85	6.1	X
scaffold169914	982	2	897	3	86	5	85	5	3L
scaffold169963	7916	30	6716	28	76	6.4	75	6	X
scaffold170009	807	3	738	1	95	4.4	82	4.2	3L
scaffold1701	583	3	886	0	79	4.1	71	4.5	2L
scaffold170125	939	5	1198	3	81	4.7	83	5	3L
scaffold170140	1904	6	2327	10	71	6.4	76	7.3	3R
scaffold170171	483	1	370	6	61	3.5	74	3.3	X
scaffold170241	5320	30	5015	36	83	5.8	80	5.7	3L
scaffold170313	869	8	907	6	79	4.3	86	4.5	X
scaffold170346	516	2	107	0	75	4.3	64	2.9	3R
scaffold170431	5827	14	5510	19	96	6.9	95	6.5	2R
scaffold170444	1445	8	1387	9	74	5.5	77	5.6	2R
scaffold170566	1305	2	1236	1	61	4	71	4.1	X
scaffold170613	2741	0	1426	9	83	6.1	72	5.4	3L
scaffold170772	1154	14	654	4	91	7.6	93	5.1	3R
scaffold17093	4555	0	2757	15	87	6.5	84	5.1	2L
scaffold171286	154	0	85	1	77	3.1	72	2.7	3L
scaffold1713	3155	10	2431	8	64	6.1	62	4.9	3L
scaffold171409	2367	12	1826	7	78	6.7	81	5.2	3L
scaffold171536	1707	5	1765	1	72	3.7	67	3.7	2R
scaffold171680	5142	13	4595	20	91	5.8	94	5.3	2R
scaffold171686	1057	2	660	5	53	5.3	48	3.6	2L
scaffold17180	3210	9	3059	10	78	8.4	77	7.9	3R
scaffold171805	694	4	461	1	83	4.2	78	3.3	3R
scaffold171883	1184	10	1005	5	83	3.7	82	3.9	3L
scaffold172042	821	1	488	1	91	4.4	86	3.4	3L
scaffold172067	695	3	348	1	80	3.1	85	2.3	2R
scaffold172141	4599	13	4514	10	94	6.2	93	6.3	X
scaffold172177	1021	4	805	1	86	4.6	76	4.8	3R
scaffold172204	1903	3	1949	4	84	7.1	84	7	3R
scaffold172243	2802	9	2069	6	87	6.3	90	5.1	2L
scaffold172354	976	3	1000	7	77	5.3	91	4.5	2R
scaffold17237	9899	31	7044	24	90	7.2	87	6.1	2L
scaffold1724	1572	11	1639	15	64	5.3	63	5.3	3L
scaffold172443	1827	8	1340	1	64	4.7	64	4	3L
scaffold172485	540	4	964	1	62	3.4	69	4.1	3R
scaffold172577	2468	14	2016	13	82	7.5	81	6.7	3R
scaffold172628	302	4	666	6	75	3.7	78	4.2	2L
scaffold172636	481	1	249	0	88	3.6	76	3.1	X
scaffold172685	280	2	309	2	26	4	21	3.6	2R
scaffold172788	4184	13	4646	11	97	6.7	94	7.6	2L
scaffold172818	1212	3	1082	8	88	4.9	82	4.4	X
scaffold17299	1486	7	1679	12	79	5.1	80	6	3L
scaffold172991	445	5	672	3	97	4.3	91	4.7	3R
scaffold172996	452	4	118	0	52	3.8	47	2.8	X
scaffold173036	645	0	592	0	59	4.2	61	4.1	2R
scaffold17307	1065	8	452	1	91	4.7	82	3.8	2L
scaffold173118	1981	2	1641	2	99	6.5	94	6.1	3R
scaffold173154	887	5	699	10	63	5.4	58	3.9	2R
scaffold173156	4933	16	5066	13	94	5.9	95	5.7	2L
scaffold173382	748	5	1025	3	61	9.2	60	8.6	3L
scaffold173384	935	9	919	4	74	5.5	79	5.1	2R
scaffold173391	2052	25	1784	22	83	4.7	81	4.4	3R
scaffold173444	800	4	1079	2	90	5.3	95	5.7	2L
scaffold173550	1822	1	2219	2	100	7.8	99	9.9	2R
scaffold173624	1215	1	740	1	87	6	82	4.4	3R
scaffold173656	2439	6	1676	5	80	4.7	76	4	2R
scaffold173672	29	0	24	0	69	2.6	64	2.5	3R
scaffold173820	3223	12	2768	10	90	6.5	91	5.9	2L
scaffold173909	756	3	997	4	96	4.4	95	4.7	2L
scaffold173947	4314	5	3999	0	87	7.7	87	7.2	3L
scaffold173987	713	5	496	2	97	4.1	91	4.1	2R
scaffold174006	2125	0	1665	3	90	5.5	91	4.7	3L
scaffold174053	1603	13	1035	4	71	5.1	70	4	2L
scaffold174177	5259	4	5155	3	95	6.4	94	6	3L
scaffold17419	1116	10	1874	8	80	4.9	82	6.9	3R
scaffold174332	1847	16	1953	0	90	5.6	89	5.8	3R
scaffold17437	613	5	659	4	98	4	92	4.8	X
scaffold174400	692	7	560	1	51	3.6	42	3.5	X
scaffold17443	804	3	1041	1	90	4.6	88	6	3R
scaffold174576	2101	1	771	8	84	6	82	3.8	3R
scaffold174596	1523	3	1157	1	98	6.9	96	5.7	3R
scaffold174673	2624	10	2665	10	78	6.8	77	6.9	3R
scaffold174786	4476	11	3647	8	95	6.1	95	5.6	2R
scaffold174825	1127	0	781	3	61	5.5	59	4.7	3L
scaffold17484	3614	11	2700	16	90	6.8	90	5.5	2L
scaffold17491	2290	13	2463	20	87	6.2	88	5.9	3R
scaffold174980	1838	7	1550	8	88	6	83	5	3R
scaffold175081	222	0	198	0	11	2.1	13	3.4	2R
scaffold175195	1041	9	1048	4	55	6.2	57	6.7	2L
scaffold175207	2439	0	1490	6	80	6.9	75	4.6	3L
scaffold175212	2916	5	3148	10	77	6.5	75	6.8	2L
scaffold17527	5655	20	5020	25	88	6.6	88	6.2	2R
scaffold175400	4148	13	3075	13	93	6	92	4.9	3R
scaffold175422	2427	6	1810	9	87	5.7	84	5.5	3L
scaffold1755	2366	2	1630	7	79	4.7	77	3.6	3R
scaffold175552	758	2	425	0	66	3.4	59	2.9	2R
scaffold175597	2953	7	3127	4	76	6.8	80	6.7	3L
scaffold17561	4246	23	3656	10	74	6	73	5.6	X
scaffold175668	548	0	1103	7	97	4	95	4.6	X
scaffold175752	2761	11	2767	9	97	5.7	93	5.5	U
scaffold175860	1290	0	1390	0	92	6.3	92	5.5	3R
scaffold175888	1447	17	1063	13	99	6.2	97	4.8	2R
scaffold175938	1148	11	1151	9	91	5.3	92	5.1	2L
scaffold17596	2368	5	1734	3	85	6.8	88	5	3R
scaffold175973	969	6	811	5	96	5	91	4	3R
scaffold175978	2706	6	1998	5	80	4.8	81	4.5	2L
scaffold175990	553	7	124	0	54	4.1	30	2.3	X
scaffold176056	3584	8	3212	4	95	6.9	96	6.6	2L
scaffold176079	1928	5	880	3	86	5.6	84	4.2	2L
scaffold1761	2702	29	3484	0	70	5.3	66	5.9	X
scaffold176120	1871	10	1643	7	95	5.2	94	5.1	3R
scaffold176150	2860	13	2993	14	81	4.9	85	4.8	2R
scaffold176210	518	4	744	2	89	3.3	90	4.1	3R
scaffold176216	305	1	621	4	68	3.6	66	4.7	3L
scaffold176273	934	1	783	1	96	5	89	5.2	3L
scaffold176299	1251	8	567	3	71	4.9	70	4.3	2L
scaffold176307	475	9	405	5	63	3.4	64	3.9	2L
scaffold176456	3596	20	2750	16	91	7.3	90	6.4	3L
scaffold176534	5202	11	4344	17	95	7	96	5.9	2R
scaffold176553	213	3	98	0	28	2.4	17	1.2	X
scaffold176556	700	0	48	0	80	4.1	71	2.5	2L
scaffold176651	1151	4	1131	0	78	5.6	77	5.7	2L
scaffold176787	819	0	670	2	88	5.3	88	4.4	3R
scaffold176825	3734	14	2525	7	95	5.6	92	4.9	X
scaffold176839	849	3	829	6	96	5.2	97	5.5	3R
scaffold176977	1640	12	1524	10	75	5.6	76	5.7	3L
scaffold177024	1253	6	1539	4	66	6.1	76	5.8	3L
[truncated: 5,183 more rows]

## Sheet: D.albomicans
Scaffold	Fsites	Fsnps	Msites	Msnps	Fpercentage	Fcov	Mpercentage	Mcov	chrom
C5166169	822	0	906	6	98	8.8	99	14	3L
C5166173	675	1	918	5	95	4.7	97	7.3	2L
C5166183	842	3	949	0	93	6.6	100	12	3R
C5166225	785	3	879	3	99	7.4	99	11	2L
C5166277	778	0	957	8	97	7.4	100	12	2R
C5166285	804	0	924	5	88	5.8	98	8.7	3L
C5166521	666	10	917	13	96	5	97	9.5	2L
C5166549	981	0	978	5	100	12	99	28	3L
C5166583	871	7	926	6	98	8.9	99	13	2L
C5166585	854	0	911	7	90	6.8	99	10	3L
C5166615	922	0	976	10	99	9.7	100	12	3L
C5166619	767	0	942	10	94	4.6	99	9.8	3L
C5166777	868	4	939	3	94	6.6	99	9.6	2R
C5166829	666	3	934	3	98	6	99	9.7	2L
C5166843	812	1	830	5	98	6.3	97	8.7	3L
C5166869	822	0	935	1	95	6.7	99	9.5	3R
C5166987	649	8	923	7	99	5.8	98	11	2L
C5167071	699	6	946	9	95	5.3	97	9.6	2L
C5167093	882	6	929	4	98	6.4	99	11	3R
C5167159	796	9	971	6	99	6.8	100	13	2L
C5167363	867	11	943	12	99	7.6	99	8.9	2L
C5167429	695	0	934	4	90	6.3	98	11	2R
C5167635	789	0	985	6	96	5.6	99	12	2R
C5167723	850	4	970	9	97	6.3	99	13	3L
C5167765	843	6	949	8	98	6.7	97	11	2L
C5167767	797	0	971	7	95	7.7	99	13	3L
C5167819	941	0	942	8	99	8.2	100	12	2R
C5167875	878	0	988	8	96	6.9	99	13	3L
C5167955	815	6	990	9	99	8	100	16	2L
C5168057	827	0	991	8	96	6.2	99	12	3L
C5168075	795	6	976	8	94	6.8	97	12	2L
C5168113	889	9	1005	12	98	6.1	99	10	2L
C5168153	862	8	946	8	95	8.2	99	14	2L
C5168213	911	6	974	8	94	7.2	100	13	3L
C5168225	810	0	983	7	97	6.5	96	12	3L
C5168275	841	2	979	2	98	7.6	97	12	2R
C5168431	964	12	998	12	99	9.3	99	11	2L
C5168497	703	0	950	2	97	6	98	11	3L
C5168623	812	0	964	10	99	8	98	13	3L
C5168905	861	0	963	12	96	8.9	99	16	3L
C5168927	715	6	998	9	93	5.2	99	10	2L
C5168989	806	0	1009	7	98	7.2	99	14	2R
C5168991	820	0	956	6	98	6	90	11	2R
C5169095	915	0	995	7	97	6	99	14	U
C5169139	786	6	955	7	98	7.1	99	11	2L
C5169177	813	7	978	13	100	8.3	100	12	2L
C5169321	781	3	973	2	91	6.8	98	12	2L
C5169331	930	0	992	5	99	7.8	99	11	2R
C5169403	813	0	988	11	98	6.3	98	10	2R
C5169473	927	3	958	6	99	8.5	98	12	3R
C5169505	914	2	976	3	98	7.8	99	11	2L
C5169551	868	0	1018	7	99	6.4	99	11	2R
C5169615	866	4	983	10	98	5.4	99	9.8	2L
C5169773	820	0	1019	3	98	7.8	100	14	3L
C5169803	1018	8	1024	8	99	19	100	35	3R
C5169817	877	6	958	5	100	8	99	13	2L
C5169843	940	6	1034	5	98	8.1	98	12	2L
C5170001	976	5	1005	10	99	8.3	99	10	3R
C5170109	572	4	881	8	85	4.6	99	6.4	2L
C5170365	814	9	1022	12	97	6	99	12	2L
C5170453	729	4	1013	6	94	4.2	97	11	2L
C5170495	834	0	1010	4	96	7.6	99	12	3L
C5170517	667	0	1051	9	88	3.8	98	11	3L
C5170565	991	9	1027	10	100	7.2	98	9.8	3R
C5170645	764	0	1032	8	99	7.1	99	14	3L
C5170701	682	0	1005	11	96	6.8	97	10	3L
C5171065	915	7	1043	7	99	5.5	100	12	2L
C5171141	795	5	1044	10	97	5.8	99	11	2L
C5171255	911	2	1038	1	93	5.5	97	7.1	2L
C5171313	876	6	1031	10	97	6.4	99	12	2L
C5171391	979	4	1056	8	97	7.2	99	13	2L
C5171395	1024	0	1013	6	98	6.4	97	10	3L
C5171425	783	2	974	5	97	8	99	11	2L
C5171475	1009	9	1040	9	98	6	98	13	2L
C5171825	921	0	1049	8	94	5.5	99	12	2R
C5171875	844	0	1034	8	99	6.9	99	13	3L
C5172059	965	9	1011	9	98	7.8	96	12	2L
C5172323	1010	2	1046	3	96	8.2	99	12	2L
C5172349	935	3	971	6	99	5.9	97	10	2L
C5172351	923	0	1058	5	93	5.6	98	13	3L
C5172517	1038	0	1016	0	100	10	98	12	3L
C5172553	893	5	1044	5	98	6.5	98	12	2L
C5172649	836	5	1053	7	98	5.8	98	11	2L
C5172879	928	0	1035	10	100	9.2	99	15	3L
C5172933	873	5	1015	4	96	6	98	11	2L
C5172947	1073	0	1083	3	99	17	100	17	3L
C5173101	828	3	1059	3	94	6	96	9.3	2L
C5173361	994	0	1026	1	99	9.8	98	17	3L
C5173389	929	2	1073	3	99	6.8	97	12	2L
C5173427	773	4	1094	10	97	7.3	99	14	2L
C5173477	1049	0	1055	0	99	15	100	12	X
C5173577	917	1	1060	1	99	7.4	99	11	3R
C5173601	909	0	1090	6	99	9.4	100	19	2R
C5173641	1030	0	1064	2	100	7.8	99	8.9	3L
C5173755	1038	10	1076	8	93	8.9	99	8.8	2L
C5173795	567	3	1012	6	92	5.4	91	8.8	2L
C5173821	981	0	1075	5	99	7.8	99	13	2R
C5173895	756	0	1061	3	92	8.3	99	12	2R
C5174039	983	0	1089	11	100	6.4	99	12	3L
C5174147	910	1	1089	1	99	7.3	99	13	3L
C5174277	901	0	1092	6	99	7.1	99	12	3L
C5174619	908	6	1101	7	91	6.3	100	14	2L
C5174755	935	0	1079	3	100	7.3	99	11	3L
C5174845	1040	0	1096	5	100	8.3	99	12	3L
C5175057	742	0	1067	10	98	5.4	98	13	3L
C5175085	891	4	1117	7	98	6.9	99	13	2L
C5175087	1008	0	1100	8	100	9.3	99	13	3L
C5175159	984	0	1059	4	98	8.2	100	15	3L
C5175169	940	0	1092	3	99	8.7	98	13	2R
C5175265	982	6	1113	4	99	6.1	100	10	2L
C5175269	929	0	1114	2	95	7	99	12	3L
C5175761	927	0	1073	8	96	7.3	97	14	3L
C5175943	968	3	1125	4	99	6.4	99	13	2L
C5175983	824	2	1068	7	91	7.1	98	11	2R
C5176013	1046	0	1121	9	99	8.8	100	14	3R
C5176167	1110	6	1155	7	99	11	100	17	2L
C5176267	1080	8	1144	9	99	6.6	99	9.9	2L
C5176309	1039	7	1079	8	99	8.4	99	12	3R
C5176405	930	10	1132	9	98	6.9	100	13	2L
C5176421	581	0	992	6	99	5.1	99	11	3L
C5176431	621	2	1155	7	98	4.8	99	13	2L
C5176435	889	2	1135	4	97	6.5	100	13	3L
C5176489	1006	0	1085	9	98	9.9	99	12	3L
C5176571	1070	0	1094	3	99	7.8	98	11	2R
C5176655	1007	7	1103	9	96	8.1	95	13	3R
C5176675	1054	9	1135	10	100	7.8	97	15	2L
C5176733	774	0	1082	7	99	6.3	95	12	3L
C5176765	1047	7	1050	10	93	10	94	11	3R
C5176797	1056	0	1136	3	98	8.6	98	13	2R
C5176823	1035	0	1121	4	98	6.5	99	11	3L
C5176915	1015	4	1117	6	98	7.3	99	12	3R
C5176921	854	0	1140	6	99	10	99	14	2R
C5177145	1033	7	1171	11	95	5.3	98	9.6	2L
C5177185	1056	5	1136	8	98	6.9	97	11	3R
C5177211	845	2	1164	14	96	6.1	99	13	2L
C5177429	1071	0	1171	4	98	7.3	98	12	3L
C5177649	1011	0	1143	6	98	8.6	99	13	3L
C5177651	1088	6	1171	4	99	7.4	97	11	2L
C5177675	1070	0	1147	5	100	8.2	98	15	3L
C5177791	1032	5	1182	7	100	7	100	11	2L
C5177907	1175	8	1178	12	100	9.8	99	16	2L
C5177983	1016	0	1125	5	96	6.7	100	11	2R
C5177997	899	6	1138	8	94	5.9	97	11	3R
C5178035	1050	3	1176	5	97	8.7	98	13	3L
C5178083	1102	3	1191	3	99	9.1	99	13	3R
C5178405	929	3	1148	8	92	5.6	100	11	2L
C5178545	970	5	1198	6	98	6.2	99	11	2L
C5178615	1112	0	1196	6	99	8.3	100	13	2R
C5178755	1061	2	1203	2	98	7.7	100	11	2L
C5178941	1209	0	1231	5	99	15	100	21	2R
C5178959	911	8	1175	10	99	6.5	98	11	2L
C5179049	961	0	1188	10	99	8.1	100	14	2R
C5179375	1034	0	1147	5	99	8.8	99	11	3L
C5179697	1101	6	1215	8	100	6.5	99	13	2L
C5179707	918	0	1205	8	99	5.9	98	12	3L
C5179731	1160	0	1139	4	99	8.5	100	11	3L
C5179733	1032	3	1164	9	98	7.7	99	12	2L
C5179767	1084	5	1230	8	97	8.9	99	14	2L
C5179789	830	4	1200	11	96	4.9	100	10	2L
C5179837	1143	10	1197	14	99	8.5	99	15	2L
C5179949	1077	5	1180	6	96	7.6	97	12	3R
C5179965	1123	6	1247	8	99	8.6	100	14	2L
C5179987	972	0	1236	11	95	7.2	100	14	3L
C5180043	1044	0	1215	7	98	8.5	100	12	3L
C5180073	1094	0	1224	5	99	7.8	97	14	2R
C5180163	1060	5	1235	7	99	5.8	99	11	2L
C5180229	1210	1	1250	1	98	16	100	28	3R
C5180747	1163	9	1186	8	99	7.2	98	12	2L
C5180897	1239	3	1281	3	100	16	99	29	3R
C5180917	1034	0	1253	9	98	6.1	100	15	3L
C5180935	915	0	1226	6	99	8	99	11	2R
C5181145	1029	6	1250	6	98	6.3	98	13	2L
C5181153	1074	10	1183	11	100	9.3	99	14	3R
C5181217	1070	10	1227	8	91	7.3	91	13	2R
C5181259	1203	3	1235	3	98	8.5	96	13	2L
C5181487	1209	0	1269	12	98	9.1	100	12	3L
C5181655	1192	0	1238	6	100	8.6	99	12	2R
C5181725	1104	3	1227	6	100	8.4	98	11	3L
C5181737	1060	0	1290	9	95	7.2	98	16	3L
C5181835	1232	10	1277	8	98	11	99	13	3R
C5181843	1089	0	1296	4	100	7	100	15	2R
C5181853	993	5	1269	8	92	8.3	100	12	2R
C5182029	972	0	1270	6	98	6	98	9.4	3L
C5182091	1087	0	1299	11	96	8.3	99	12	3L
C5182285	1156	0	1285	8	99	9.4	99	16	2R
C5182407	1232	12	1297	13	95	7	99	11	2L
C5182527	1130	9	1295	9	95	6.5	98	11	2R
C5182595	788	3	1281	16	94	4.8	100	10	2L
C5182679	1259	9	1285	11	99	8.2	99	12	2L
C5183113	1157	6	1309	8	100	7.7	98	15	3R
C5183141	1302	7	1316	6	96	7.8	98	12	2L
C5183199	976	0	1199	10	98	5.1	98	6.5	3L
C5183223	1140	0	1295	6	99	8.6	100	16	3L
C5183513	1272	0	1330	1	99	8.5	98	13	2L
C5183597	1201	10	1327	13	99	7.1	100	10	2L
C5183611	1041	5	1340	13	97	6.2	99	13	2L
C5183767	1206	5	1325	9	99	7.4	99	15	2L
C5183959	1262	9	1259	12	93	7.9	99	13	2L
C5183965	1339	1	1355	2	98	14	100	23	3R
C5184061	1283	5	1332	8	98	7.8	99	12	2L
C5184387	1246	0	1296	8	100	8.5	98	11	3L
C5184517	1160	0	1330	5	96	7.2	99	11	3L
C5184815	1129	0	1390	9	94	8.3	100	15	2R
C5184863	1195	4	1377	5	99	6.7	98	13	2L
C5184981	774	1	1327	8	97	5.1	100	14	3R
C5185567	1286	9	1359	12	100	8.5	100	15	2L
C5185631	1326	5	1406	7	97	8.2	100	12	2L
C5185711	1368	5	1386	7	98	8.5	98	12	2L
C5186111	1326	0	1414	3	100	8.4	95	12	2R
C5186215	1202	10	1394	10	98	9.3	99	16	2L
C5186243	1242	5	1398	7	97	8.2	97	10	2L
C5186331	1313	7	1388	9	98	9.4	99	14	2L
C5186389	1145	0	1402	6	99	7.5	100	14	3L
C5186519	1298	6	1358	15	99	9.1	95	14	2L
C5187001	1306	0	1398	5	98	10	98	15	3L
C5187119	1263	0	1431	8	100	6.8	99	13	3L
C5187127	1368	0	1421	1	98	10	98	14	2R
C5187249	1320	0	1441	2	99	8.6	100	15	2R
C5187307	1281	0	1457	4	99	7.9	98	14	3L
C5187309	1314	0	1393	6	96	10	98	13	3L
C5187625	1335	0	1449	5	99	9.4	98	14	3L
C5188415	1251	8	1470	10	99	7.2	99	11	3R
C5188449	1061	10	1517	17	96	5.6	100	12	2L
C5188525	1414	0	1483	11	99	9.5	99	16	3L
C5188651	1301	0	1459	7	100	7.4	99	14	2R
C5188713	1413	9	1476	6	99	8.8	99	14	2L
C5188775	1358	8	1468	16	99	7.5	96	14	2L
C5189041	1334	6	1472	9	99	7.1	97	13	2L
C5189095	1387	0	1497	17	98	9.6	97	12	2R
C5189097	1377	0	1532	10	98	7.2	98	12	3L
C5189115	1442	9	1479	7	100	8.6	97	12	2L
C5189285	1371	0	1436	6	99	9.6	97	12	3L
C5189373	1447	13	1504	16	100	9	99	16	2L
C5189459	1296	0	1519	5	95	7.5	99	13	3L
C5189795	1307	6	1512	6	99	8.2	98	11	2L
C5189995	1364	15	1518	18	94	8.9	93	14	2L
C5190035	1135	0	817	0	99	6.9	99	6.2	X
C5190141	1563	1	1580	0	99	16	99	25	2L
C5190231	1389	0	1557	3	97	7.7	98	12	3L
C5190265	1451	9	1528	13	100	9.8	99	12	3R
C5191003	1621	7	1638	8	100	18	100	32	3L
C5191175	1485	7	1580	10	99	8.2	100	13	2L
C5191305	1621	5	1641	6	96	15	99	23	3R
C5191359	1561	0	1545	4	98	8.4	99	9.9	3L
C5191619	1438	0	1615	11	100	7.5	98	14	3L
C5191647	1245	6	1655	7	98	7.2	98	14	3R
C5191717	1349	11	1639	15	97	8	100	13	2L
C5191965	1356	1	1620	8	99	9.2	99	13	3L
C5192501	1554	7	1615	7	99	10	99	12	2L
C5192667	1191	3	1648	7	98	5.6	99	12	2L
C5192673	1442	0	1659	5	94	7.3	99	12	2R
C5192759	1473	12	1674	16	98	8.7	99	12	2L
C5193069	1580	0	1678	13	99	8.4	99	12	2R
C5193175	1429	0	1617	5	99	7.9	99	13	2R
C5193525	1416	0	1672	6	97	7.5	100	12	2R
C5193727	1442	5	1720	14	99	7.5	99	12	3L
C5193731	1443	1	1676	9	97	7.2	99	12	3L
C5194509	1413	0	1762	8	99	8.1	100	15	3L
C5194973	1546	12	1797	11	96	8	100	11	2L
C5195887	1509	10	1850	11	96	7.1	98	12	2L
C5196037	1818	9	1848	8	96	9	99	14	3R
C5196139	1752	0	1882	6	99	8.9	100	14	2R
C5196173	1503	8	1878	14	96	7.1	99	15	2L
C5196285	1743	17	1873	17	100	8.2	98	15	2L
C5196431	1834	0	1878	7	99	11	100	12	3L
C5196533	1664	3	1902	4	98	9.4	100	14	2L
C5196829	1653	14	1915	22	98	7.1	100	12	2L
C5197349	1649	3	1949	7	99	7.4	99	15	3R
C5197433	1833	5	1940	4	99	10	100	17	2L
C5197667	1561	3	1953	8	97	7.4	99	12	2L
C5197745	1754	0	1900	7	97	9	99	13	3L
C5197961	1907	0	2008	10	99	11	100	14	3L
C5198391	1930	0	1966	16	98	8.9	97	12	3L
C5198695	1944	10	1943	12	98	7.9	100	13	2L
C5198867	1519	11	2052	11	96	7.3	99	13	2L
C5199095	1988	12	2082	13	99	10	100	14	3R
C5199585	2123	7	2094	7	100	16	98	15	X
C5199973	2146	7	2183	6	100	15	100	22	2L
C5200283	1979	10	2129	10	99	9.7	99	14	2L
C5201267	2061	0	2237	2	100	10	99	16	2R
C5201519	2093	2	2277	11	97	8.9	99	15	3L
C5202305	2363	0	2361	1	100	21	99	16	4
C5202781	1991	6	2413	14	100	7.9	99	14	2L
C5202909	2224	12	2426	17	99	8.9	100	14	2L
C5203285	2365	2	2472	3	100	9.1	100	14	3R
C5203501	2240	0	1817	0	99	9.2	97	7.2	X
C5204387	2114	1	2522	21	98	9	99	13	3L
C5204457	2119	16	2573	24	99	7.4	99	13	2L
C5204775	2411	0	2620	6	100	9.4	100	14	2R
C5205051	2129	6	2605	4	99	6.8	100	13	3R
C5205409	2410	0	2737	7	100	8.8	99	15	2R
C5205415	2563	0	2660	7	99	8.7	99	14	3L
C5206513	2732	0	2816	3	99	9.3	99	13	2R
C5208941	2900	0	2434	0	100	8.9	99	7.2	X
C5209757	3081	13	3517	19	99	8.7	100	15	3R
C5210167	3280	3	3590	7	100	9.2	99	16	3L
C5210217	3091	0	3449	0	100	8.9	99	13	3R
C5215881	5908	0	5102	0	100	9.4	99	8.4	X
C5216799	7650	0	7013	0	100	10	99	8.4	X
C5217491	9357	1	10066	0	100	10	100	16	3R
C5217997	11604	0	13166	1	100	10	100	15	3R
C5218011	11875	1	10460	0	100	9.8	100	7.7	X
scaffold10014	10234	0	11462	81	87	9.1	94	13	2R
scaffold10015	2828	0	2932	14	99	9.4	99	12	2R
scaffold1002	2326	16	3050	24	77	8.2	86	12	2L
scaffold10022	7210	1	9077	24	84	7.4	90	13	2R
scaffold10024	30282	35	32684	45	97	9.9	98	16	2L
scaffold10033	24643	3	26747	4	99	10	99	15	4
scaffold1004	19286	0	21421	89	94	9.5	97	14	2R
scaffold10045	9635	2	11298	70	92	9.4	95	14	2R
scaffold10047	616	7	832	16	89	4.1	92	10	2L
scaffold10049	68788	0	53311	6	95	9.1	94	6.9	X
scaffold10051	9633	22	11312	28	96	8.4	97	14	3R
scaffold10062	35485	0	38589	57	96	9.9	97	16	2R
scaffold10067	17734	0	20281	53	93	9.4	97	14	2R
scaffold10074	6793	3	5520	6	95	8.8	93	7.7	3R
scaffold10090	12503	5	10024	2	91	7.7	91	6.5	X
scaffold1010	3686	25	4437	34	92	7.3	94	13	2R
scaffold1011	3785	20	3896	24	95	9.5	96	13	3R
scaffold10127	6421	0	7707	57	91	8.5	94	14	2R
scaffold10138	27592	11	29806	9	99	10	99	15	3R
scaffold10169	913	7	1542	6	67	5.7	76	8.9	2L
scaffold10174	2107	3	2558	11	71	7.4	77	8.1	3L
scaffold10186	36768	4	28696	2	96	9	95	7.1	X
scaffold10187	3396	0	4097	33	88	7.8	93	12	2R
scaffold10189	59886	4	47127	7	99	9.9	98	7.6	X
scaffold10194	1746	6	3124	12	83	5	86	7.9	2L
scaffold102	14214	0	16835	83	91	8.5	92	14	2R
scaffold10200	11362	0	11914	19	98	9.8	99	15	2R
scaffold10215	2259	1	2672	20	97	7.2	98	12	3L
scaffold10227	2603	1	3279	15	85	6.8	88	11	3L
scaffold10233	13611	38	15591	65	95	9.6	95	16	2R
scaffold10237	2321	22	2806	25	85	7.6	87	13	2L
scaffold10239	4278	15	4570	18	97	11	97	16	2R
scaffold10249	78779	7	63779	27	98	9.3	98	7.5	X
scaffold1026	12636	0	13436	56	88	9.3	91	13	2R
scaffold10260	8460	3	9487	38	95	9	98	13	2R
scaffold10269	11208	17	13099	35	98	9.4	99	14	3R
scaffold10275	2013	0	1233	7	67	7.8	65	4.9	3L
scaffold10277	2393	0	2839	11	86	6.5	86	12	3L
scaffold10283	5182	0	5797	23	79	8.3	84	10	3L
scaffold10285	5617	1	6122	37	77	7.9	80	11	U
scaffold10298	4843	0	5511	56	86	8.9	93	12	2R
scaffold1031	15335	5	16498	66	95	10	98	15	2R
scaffold10315	3074	0	3592	18	87	8.6	94	13	2R
scaffold10319	24447	0	19554	0	93	9.5	93	7.5	X
scaffold10328	899	3	1178	3	82	6.1	81	10	2L
scaffold1033	3911	15	4406	14	96	9.2	97	14	2R
scaffold10346	10120	0	10672	50	85	9.9	88	12	2R
scaffold10351	4897	0	5615	25	100	9.2	99	14	2R
scaffold10368	23057	2	24897	112	95	10	96	15	3L
scaffold10369	526	3	664	0	57	4.3	52	4.9	2L
scaffold1038	9483	0	10645	38	87	8.5	91	13	2R
scaffold10382	12579	0	14052	30	92	9.4	96	15	2R
scaffold10388	7245	2	7840	25	90	8.8	91	15	3L
scaffold10395	1524	16	1620	20	90	7.3	93	9.7	2L
scaffold10407	5283	0	5849	30	94	9.2	97	13	2R
scaffold10457	4545	0	5422	10	92	7.7	93	10	2R
scaffold10495	17244	5	18720	47	94	10	95	15	2R
scaffold10499	1353	0	1727	23	93	7.4	97	11	3L
scaffold10502	15644	4	12288	10	98	9.9	97	8	X
scaffold10504	4547	28	5412	32	97	8.3	98	13	2L
scaffold10508	9211	0	10226	73	88	8.8	91	13	3L
scaffold1051	38906	1	42345	98	98	9.9	98	15	2R
scaffold10510	9321	0	10440	56	90	8.9	92	14	2R
scaffold10511	69753	4	55887	4	98	9.1	98	7.3	X
scaffold10517	3694	17	4343	15	91	7.3	91	13	3R
scaffold10518	2253	3	2381	3	87	10	88	15	2L
scaffold10538	1884	0	2258	20	87	7.7	91	10	3L
scaffold10551	9523	71	10795	79	93	9	94	14	2L
scaffold10559	3623	12	3874	12	89	9.8	92	14	2R
scaffold10574	3629	0	4544	26	92	7.4	96	13	2R
scaffold10584	10886	42	12834	42	94	8.2	95	12	2L
scaffold10586	2450	18	3176	29	90	6.6	94	11	2L
scaffold10606	8532	3	10229	55	93	8.5	96	14	2R
scaffold10622	23120	1	20161	1	97	9	96	8	X
scaffold10626	576	8	780	9	53	4.1	64	6.1	X
scaffold10629	52270	2	42611	7	99	9.5	98	7.6	X
scaffold10630	3565	0	3938	29	86	8.1	94	10	3L
scaffold10632	1386	0	1586	27	73	7.2	76	9.2	3L
scaffold10638	306	0	985	4	5.1	1	62	4.9	2R
scaffold10641	69785	2	76031	1	99	10	100	16	3R
scaffold10653	405	0	1164	6	0	nan	47	6	3L
scaffold10654	749	9	800	9	93	6.3	92	9.7	3L
scaffold10670	184462	11	152892	8	99	9.5	99	7.7	X
scaffold10689	33973	6	38071	1	98	9.7	98	15	4
scaffold10692	7058	0	7510	35	79	9.1	83	12	2R
scaffold10693	133245	19	148014	21	99	9.9	100	16	3R
scaffold10703	2132	0	2396	11	90	8.8	90	12	3L
scaffold1074	2425	0	2848	17	88	8.2	93	12	2R
scaffold10750	4558	3	5667	16	95	7.8	98	13	U
scaffold10752	7486	37	8161	31	97	10	98	15	2R
scaffold10765	4033	28	4386	27	95	9.1	97	12	3R
scaffold1077	2447	0	2447	17	97	9.1	98	12	3L
scaffold10774	564	2	790	2	81	3.7	79	7	2L
scaffold10783	44799	1	47898	104	96	10	97	15	3L
scaffold10791	1490	0	1848	9	68	6.8	82	8.6	3L
scaffold10799	8558	0	9272	35	90	9.2	94	14	2R
scaffold10810	782	0	823	7	88	8.9	91	11	3L
scaffold10817	1091	0	1205	10	97	7.6	97	11	3L
scaffold10827	39774	2	45301	3	98	9.5	98	15	3R
scaffold10842	86305	16	95937	11	99	10	99	16	3R
scaffold10853	12567	53	14225	76	95	9.2	97	14	2L
scaffold10864	5150	0	6264	33	91	8.2	92	13	2R
scaffold10879	8998	0	9805	44	93	8.5	95	12	2R
scaffold10883	4179	0	4800	23	95	7.8	97	11	3L
scaffold10884	9951	10	11293	8	97	9.5	97	16	2R
scaffold10896	8099	0	8661	37	96	9.3	95	12	2R
scaffold10903	37386	8	38999	10	94	6.5	93	6.8	X
scaffold10904	103045	3	118330	4	99	9.3	99	15	3R
scaffold1091	680	6	940	16	57	4.9	69	11	3L
scaffold10913	2040	12	2573	12	86	6.5	88	11	2L
scaffold10915	8275	2	9436	45	79	9	87	13	2R
scaffold1092	48758	1	53190	143	96	10	97	15	2R
scaffold10941	43807	143	48446	182	96	9.7	97	15	2L
scaffold10944	949	8	1213	15	94	6.6	93	11	2L
scaffold10968	1421	13	1641	16	84	7.9	89	8.2	2L
scaffold11	33568	14	37063	18	99	9.7	99	15	3R
scaffold11016	133459	8	105040	13	99	9.4	99	7.4	X
scaffold11020	145258	6	162103	6	98	9.6	98	16	3R
scaffold11022	11608	0	12911	54	97	8.8	99	13	3L
scaffold11030	64616	8	55725	7	96	8.8	96	7.4	X
scaffold11035	4442	0	5106	28	92	10	96	15	2R
scaffold11042	3155	22	4328	35	83	6.6	86	12	2L
scaffold11052	1695	0	2429	14	98	6.4	98	12	2R
scaffold11058	21131	3	23037	6	99	9.8	99	15	4
scaffold11059	1817	0	2518	18	79	6.8	93	8.5	3L
scaffold11073	908	0	1615	12	57	6	78	7.4	3L
scaffold11074	14145	17	15427	20	97	10	98	17	4
scaffold1108	764	0	1454	15	61	5.9	89	10	3L
scaffold11081	3600	0	3759	12	91	8.7	90	11	2R
scaffold11092	3851	22	4373	27	98	9.2	97	15	3R
scaffold11098	22014	81	25545	99	95	9	96	15	3R
scaffold111	13102	3	14238	2	98	10	98	15	4
scaffold11106	1910	0	2191	6	92	8.7	94	14	3L
scaffold11114	26778	1	20660	2	96	8.8	95	7.1	U
scaffold11117	973	9	1204	14	84	6.1	80	8.9	2L
scaffold1112	7612	29	8544	41	95	9.1	96	14	3R
scaffold11124	2178	0	2866	25	86	7	88	11	2R
scaffold1113	3850	0	4707	40	93	8	97	12	2R
scaffold11141	75668	14	84262	16	99	9.9	99	16	3R
scaffold11145	7201	0	7834	32	88	10	91	14	2R
scaffold11147	3118	19	3877	27	84	7.3	86	11	2L
scaffold1115	6493	0	6860	37	94	9.5	96	13	3L
scaffold11151	12039	2	14108	30	96	8.5	97	14	3L
scaffold11154	810	0	1149	12	83	6.4	88	9.3	2R
scaffold11160	1505	0	1936	13	71	7.1	83	9.2	3L
scaffold11188	60722	45	66902	66	99	10	99	16	3R
scaffold11207	8091	34	9349	45	96	8.5	96	12	3R
scaffold11217	2868	20	3406	21	93	7.5	95	10	3R
scaffold11234	5008	15	5214	21	98	11	97	16	2L
scaffold11266	1193	7	1754	8	96	5.4	96	9.1	3L
scaffold11285	1837	13	2169	19	78	7.5	88	9.6	2R
scaffold11322	5540	33	6181	35	88	8.2	88	11	3R
scaffold11331	48500	1	36453	3	97	9.5	97	7	X
scaffold11355	63448	8	72650	9	98	9.3	98	15	3R
scaffold11362	5284	0	6161	33	93	9	96	12	3L
scaffold11372	4050	15	4248	17	95	8.6	97	13	2L
scaffold11389	4071	24	4783	41	89	9.2	88	14	2L
scaffold11405	27553	3	32431	127	94	8.7	96	14	2R
scaffold11409	28091	3	24986	2	92	7.1	92	6.4	X
scaffold11418	1430	0	1461	6	90	7.8	95	11	3L
scaffold1142	5838	0	6381	38	88	9.5	94	12	2R
scaffold11428	620	3	1154	7	82	5.1	98	9.2	2L
scaffold11460	1832	0	1942	8	93	7.8	92	13	3L
scaffold11461	5070	35	5324	36	99	9	97	14	2L
scaffold11468	2612	0	2599	8	77	9.5	79	10	3L
scaffold11473	53735	1	61334	0	99	9.4	99	15	3R
scaffold11476	902	15	1268	16	78	7	82	9.8	2R
scaffold11481	747	0	840	6	86	5.2	88	7.6	3L
scaffold11493	13679	1	15129	39	99	9.9	99	15	2R
scaffold11495	3578	33	4623	43	94	6.6	97	11	2L
scaffold115	44724	27	38358	44	91	9.2	90	7.5	X
scaffold11509	2996	16	3627	35	92	8.8	96	14	3R
scaffold11514	289	4	777	2	52	3.3	68	5.4	2L
scaffold11516	1186	7	1697	13	85	4.8	88	9.9	3R
scaffold11520	3046	18	3191	21	98	8	97	9.9	2L
scaffold11536	6514	0	7543	50	85	8.2	87	13	3L
scaffold11540	36164	1	39515	130	95	9.8	96	15	2R
scaffold11543	2793	31	3398	28	94	7.7	95	13	2L
scaffold11547	1767	18	2217	13	95	6.8	90	10	2L
scaffold1156	44629	2	50114	161	96	9.4	97	15	2R
scaffold11563	1748	16	1963	19	93	10	94	16	2R
scaffold11567	3218	22	3924	22	92	8.5	91	14	2L
scaffold1159	2627	15	3156	28	95	7.4	97	12	2L
scaffold11600	3267	15	3616	32	74	11	79	16	2R
scaffold11602	25106	0	27076	47	91	10	94	15	2R
scaffold11606	3076	0	3350	17	94	7.9	96	11	2R
scaffold11610	6574	30	8964	40	89	7.1	93	11	3L
scaffold11611	12926	50	14383	64	97	9.8	97	15	3R
scaffold1162	1635	13	1859	14	86	9	94	12	3R
scaffold11626	2448	0	2611	22	88	9.6	96	12	3L
scaffold11632	5223	0	6053	24	87	8.9	90	14	3L
scaffold11648	14981	6	13275	2	88	7.4	87	7.1	X
scaffold11651	14733	1	16673	66	94	9.3	97	13	2R
scaffold11653	3273	19	3871	17	94	7.6	94	12	2L
scaffold11662	882	2	1035	5	79	4.4	86	5.7	2L
scaffold11664	13200	48	14766	57	93	9	95	15	2L
scaffold11685	14211	0	15825	78	92	9.6	94	13	3L
scaffold11686	21594	1	23827	92	93	9.2	96	14	2R
scaffold117	855	0	1838	0	76	4.4	78	6.4	2L
scaffold11711	8160	43	9214	50	97	8.5	98	13	2L
scaffold1172	585	2	1075	4	89	4.4	86	9	2L
scaffold11720	6998	23	10113	40	89	7	90	13	2R
scaffold11722	12748	40	14739	55	95	8.8	96	15	3L
scaffold11728	2385	0	2738	22	92	9.4	97	12	3L
scaffold1173	6176	0	7122	59	89	8	95	13	3L
scaffold1174	8571	0	9764	36	96	8.4	97	14	2R
scaffold11742	676	1	1434	8	94	4.9	95	9.9	2L
scaffold11762	10499	0	11747	66	90	8.6	93	12	2R
scaffold1177	28907	79	32943	100	97	9.4	98	15	3R
scaffold11777	66746	10	54575	12	99	9.7	98	7.7	X
scaffold11779	4571	15	3745	14	99	11	100	7.7	X
scaffold11783	8809	6	10196	18	84	9.4	94	14	3L
scaffold11786	2808	0	2625	17	99	9.4	100	11	3L
scaffold118	12676	0	13800	89	92	9.5	94	14	2R
scaffold1180	1207	0	1894	10	82	5.7	89	8.7	3L
scaffold11802	90699	13	73753	16	96	9.9	96	7.8	X
scaffold11819	11142	0	8454	2	97	9.5	97	6.9	X
scaffold11829	23939	0	26371	77	97	9.6	98	14	2R
scaffold1183	10830	6	11832	66	94	10	97	16	2R
scaffold11839	4898	0	5500	20	95	7.9	96	12	2R
scaffold1184	4664	0	5388	25	85	9.8	91	14	2R
scaffold11841	24832	11	26626	7	97	10	97	17	3R
scaffold11847	1972	10	2986	16	81	5.7	80	8.9	2L
scaffold11856	3508	0	3857	20	87	8.4	87	11	U
scaffold11862	2663	0	4107	21	64	8.3	93	11	3L
scaffold11863	8442	2	9797	70	85	8.5	88	12	2R
scaffold11867	5414	24	6575	24	93	8.1	94	13	2R
scaffold1187	16347	19	18311	18	97	9.6	98	15	2R
scaffold11872	1131	0	985	2	60	6	57	5.6	3L
scaffold11877	5068	14	5557	13	99	8.9	99	14	2L
scaffold11882	1185	0	1277	8	93	7.9	93	8.6	3L
scaffold11887	4219	0	4689	28	96	8.9	96	13	2R
scaffold1190	9347	28	10916	32	97	9.2	97	14	2L
scaffold11900	19174	1	21084	95	91	9.4	92	15	2R
scaffold11902	3749	0	5116	28	88	7.1	94	11	2R
scaffold11904	4753	0	5084	13	93	9	94	14	3L
scaffold11935	820	3	910	2	90	6.8	93	8.3	2L
scaffold11940	324	0	1765	5	19	6	91	7.8	3L
scaffold11950	15138	8	16286	10	97	11	97	17	3R
scaffold11952	76484	0	84338	2	100	10	100	16	3R
scaffold11964	2092	0	2679	22	64	7.3	74	9.9	3L
scaffold11972	6317	0	7471	28	89	8.2	92	13	2R
scaffold11985	2233	0	2616	11	84	7.9	84	11	3L
scaffold11990	674	6	1097	16	82	4.4	95	6.4	2L
scaffold11993	112870	4	95995	6	98	9.8	98	7.8	X
scaffold11995	946	0	1027	23	92	7.6	90	9.5	3L
scaffold12006	4915	0	6459	27	89	8.1	95	14	2R
scaffold1201	30514	20	33241	19	100	11	100	17	4
scaffold12011	2418	6	2516	18	99	9.9	98	13	2R
scaffold12015	24033	1	26144	85	97	9.5	99	15	3L
scaffold12023	6976	0	8150	25	92	9.1	98	13	3L
scaffold1203	4082	25	4627	18	95	8.5	98	13	2L
scaffold1206	7398	1	7546	32	85	8.7	87	9.5	3L
scaffold12061	21286	1	24226	113	96	9.3	99	14	2R
scaffold12066	18262	27	19758	27	97	9.8	97	16	4
scaffold12086	2497	0	2710	10	77	8.1	79	9.2	3L
scaffold1209	229349	11	262732	10	100	9.4	100	15	3R
scaffold12100	3714	0	5453	26	69	7.6	89	9.2	2R
scaffold12109	17531	1	19128	68	96	9.5	98	15	2R
scaffold12110	1693	18	2268	21	91	7.9	93	12	2L
scaffold12112	711	2	704	2	46	16	44	25	X
scaffold12113	7669	0	9735	41	93	8.5	96	13	3L
scaffold12118	3092	26	3690	29	95	8.4	96	13	2L
scaffold12121	8715	8	9364	38	93	10	95	14	3L
scaffold12126	17568	0	19269	112	92	10	95	15	2R
scaffold12129	78727	9	65722	7	99	9.8	99	7.9	X
scaffold12132	1012	0	923	5	76	6.4	75	6.7	3L
scaffold12141	9510	10	10663	15	98	9.9	98	16	3R
scaffold12161	1003	13	1581	16	87	5.1	86	7.6	2L
scaffold12173	1159	0	1417	16	66	6.9	85	6.1	3L
scaffold1218	709	6	1265	9	91	4.9	95	13	3L
scaffold12181	5477	0	6669	24	91	7.5	94	13	2R
scaffold12182	2430	0	2716	20	85	8.3	89	13	3L
scaffold12196	24465	4	26948	50	96	9.3	96	15	2R
scaffold122	4241	0	4363	30	95	10	96	14	2R
scaffold12204	18034	28	19769	43	98	9.9	98	16	3R
scaffold12211	922	4	1543	6	58	4.5	68	5.6	2L
scaffold12220	20863	57	22830	84	96	9.6	95	15	3L
scaffold12222	250140	21	206779	27	98	9.2	98	7.6	X
scaffold12244	6021	23	7169	28	93	8.6	93	13	2L
scaffold12252	15901	3	13196	0	96	9.6	96	7.6	X
scaffold12255	3987	0	4524	26	95	8.3	98	13	3L
scaffold12256	3361	0	3466	15	89	8.9	91	12	2R
scaffold12260	9356	9	10737	9	97	11	98	19	3L
scaffold12299	7116	30	7842	41	90	9.1	92	14	2L
scaffold1230	10699	0	11963	79	83	8.6	90	12	2R
scaffold12300	44565	4	47817	4	98	10	99	16	4
scaffold12306	4124	42	4616	51	91	8.3	94	12	2L
scaffold12310	994	4	1356	10	66	6.2	69	5.8	3R
scaffold12311	10714	1	9119	0	92	9.4	91	7.5	X
scaffold12314	7563	0	9109	35	93	8.5	94	16	2R
scaffold12321	39307	0	43475	116	94	9.6	97	14	2R
scaffold12327	3618	30	4626	52	91	7.6	93	12	2L
scaffold12341	1900	11	2195	14	97	7.4	97	10	2L
scaffold12367	3193	18	3924	23	92	7.9	94	14	2L
scaffold12397	1126	0	1335	11	85	6.1	99	9.5	3L
scaffold12398	1729	1	1980	5	81	9.1	81	13	3L
scaffold12406	3518	0	3857	19	82	7.8	88	8	3L
scaffold12407	41815	6	32404	14	95	8.8	95	6.9	X
scaffold12409	37164	3	31164	0	97	9.1	97	7.6	X
scaffold1241	2592	13	3037	17	95	8.9	97	15	2L
scaffold12423	238	0	791	2	0	nan	39	5.8	3L
scaffold1243	21640	1	16423	3	96	9.4	95	7.2	X
scaffold1244	793	0	1171	18	86	5.1	96	9.9	3L
scaffold12440	2577	0	2778	17	92	8	96	11	2R
scaffold12441	1179	0	1368	18	69	6.6	74	8	3L
scaffold12447	985	1	2017	0	64	4.1	70	6.7	2L
scaffold12465	972	9	1408	11	93	5.9	97	10	2L
scaffold12467	37714	6	31869	9	98	10	98	8.6	X
scaffold12473	2683	10	3349	26	73	7.5	80	7.3	U
scaffold1248	4902	30	5767	26	94	7.7	97	12	2L
scaffold125	2687	0	2967	14	77	7.3	83	9.1	3L
scaffold12508	710	0	768	6	89	6.8	93	6	3L
scaffold12510	7034	21	7484	24	95	8.7	97	13	2R
scaffold12535	826	3	1022	7	88	6.3	91	9	2L
scaffold1254	83720	7	68754	7	98	9.4	97	7.4	X
scaffold12548	19220	3	20851	3	96	11	95	16	3R
scaffold12552	2951	0	3096	28	79	9.4	82	10	3L
scaffold12577	1591	6	2075	19	84	6.1	92	9.4	2L
scaffold12596	7141	50	8324	54	96	8.4	98	12	2L
scaffold12602	14900	0	16656	52	97	9.5	99	15	3L
scaffold12624	3114	0	3717	18	86	8.5	86	12	3L
scaffold12634	24182	8	26434	55	98	10	99	15	2R
scaffold12639	5880	0	6583	53	92	8.8	96	13	3L
scaffold12647	3138	0	3371	13	93	9	96	12	3L
scaffold12656	1518	7	1697	4	93	6	97	8.5	2L
scaffold1266	11377	0	13275	61	95	8.7	97	14	3L
scaffold12665	2354	0	2390	17	91	8.5	93	8.1	2R
scaffold12669	2890	13	3633	22	89	7.4	94	13	2L
scaffold12683	53365	33	57905	36	98	9.9	99	16	3R
scaffold12689	13191	0	15095	43	97	9.3	97	15	2R
scaffold127	15340	0	17281	92	93	9.5	94	15	2R
scaffold1273	774	0	943	9	85	4.8	87	9.5	3L
scaffold12745	8090	1	9357	48	84	9.3	89	13	2R
scaffold12753	31678	4	34670	5	100	10	100	16	3R
scaffold12784	536	0	1021	9	47	5.1	81	8.4	3L
scaffold12792	8285	1	9134	40	97	9	97	14	2R
scaffold12794	3666	0	4574	29	80	7.5	85	12	3L
scaffold12835	4492	12	5097	17	95	8.6	96	13	2L
scaffold12842	5020	24	5702	27	89	8.6	89	12	2L
scaffold1285	2969	10	3521	19	97	8.2	99	13	3R
scaffold1287	5467	0	5722	20	94	10	96	13	3L
scaffold12871	20045	0	16045	0	99	9.9	99	7.6	X
scaffold12873	81530	2	90591	2	100	9.8	100	16	3R
scaffold12874	1291	7	1526	9	98	6.5	98	11	2L
scaffold12878	2290	0	2988	8	73	8.1	90	11	3L
scaffold12884	38384	31	41210	40	99	10	99	16	2L
scaffold12889	63369	18	68156	13	99	10	100	16	3R
scaffold12895	257	0	346	4	0	nan	20	2.7	3L
scaffold12900	1310	0	1558	11	57	7.1	56	6	3L
scaffold12901	17688	3	20002	100	90	9	94	13	3L
scaffold12904	1523	0	1705	8	64	5.5	80	6.2	3L
scaffold12907	8066	1	9410	64	90	8.6	93	14	3L
scaffold12910	1007	0	1003	11	50	6.3	63	8.5	2R
scaffold12911	22726	0	25424	100	93	9.6	95	15	2R
scaffold12913	8334	8	7088	6	96	9.2	96	7.8	X
scaffold12919	23285	4	18388	3	100	9.7	100	7.6	X
scaffold12920	33999	3	36288	5	100	10	100	16	4
scaffold12925	1872	9	2188	12	89	7.7	90	9.7	2L
scaffold12938	5158	14	6335	17	94	8.5	95	14	3R
scaffold1295	18349	103	21268	139	93	8.7	95	14	2L
scaffold12954	63845	6	61998	7	98	7.2	97	7.1	X
scaffold12955	76526	4	84395	8	99	10	99	16	3R
scaffold12962	12259	45	13405	52	97	9.6	97	16	3R
scaffold12967	8993	43	10578	70	93	8.6	93	13	2L
scaffold12979	33360	0	28558	0	98	9.3	98	7.5	X
scaffold12987	1371	8	1521	8	95	8.3	92	12	3R
scaffold1299	4607	37	5240	42	94	8.7	95	13	2L
scaffold12994	3232	0	4142	15	86	7.8	92	14	3L
scaffold12996	1720	0	1663	6	77	7.4	77	6.4	3L
scaffold13000	1522	13	1823	10	95	6.6	97	11	2L
scaffold13011	1305	0	1418	6	99	11	100	11	3L
scaffold13026	678	0	1467	14	67	3.9	67	7.8	2L
scaffold13027	11237	2	9373	4	99	9.6	99	8.4	X
scaffold13033	9940	9	12102	6	100	8.1	100	14	3R
scaffold13034	8085	0	8947	42	94	9.5	96	15	2R
scaffold13036	1158	11	1331	12	81	5.8	79	8.6	2L
scaffold13045	46008	1	36392	0	99	9.8	99	7.4	X
scaffold13047	18041	1	15667	0	100	9.3	99	7.8	X
scaffold1307	31177	2	33895	98	98	10	98	16	2R
scaffold13071	41987	1	34239	1	96	9.6	96	7.6	U
scaffold13080	15005	1	17755	81	95	9.1	97	14	3L
scaffold13088	127381	5	109208	3	99	9.5	99	7.9	X
scaffold1309	4053	2	4341	1	87	9.9	89	14	3R
scaffold13092	3932	26	4681	44	93	7.4	93	12	2L
scaffold13093	3666	1	4611	41	87	7.5	90	13	2R
scaffold13103	3197	0	3627	12	91	7.6	90	12	2R
scaffold13109	2168	16	2904	24	94	6.9	94	12	2L
scaffold13117	24304	87	28227	113	96	9.1	98	16	3R
scaffold13130	25180	66	28858	82	98	9.4	99	14	3R
scaffold13152	69597	2	76309	5	99	9.9	99	16	3R
scaffold13154	1589	0	2186	7	75	6.3	79	8.1	3L
scaffold13158	6194	1	7617	22	82	8.5	85	13	2R
scaffold13169	4268	35	5189	38	93	7.9	96	14	2L
scaffold1319	40565	3	33802	5	97	9.5	96	7.7	U
scaffold13199	8939	4	9781	5	99	10	99	16	4
scaffold13224	3286	0	3868	20	87	8	93	13	2R
scaffold13226	5063	0	5337	29	95	9.1	97	12	2R
scaffold13238	913	0	938	13	89	8.8	90	11	3L
scaffold13244	49247	21	41041	27	99	9.6	98	7.9	X
scaffold13261	20795	33	23209	39	97	9.6	98	14	3R
scaffold13267	19993	2	21874	77	94	9.8	96	16	3L
scaffold13271	3846	7	4149	11	92	8.9	93	12	3R
scaffold13285	11596	0	12949	1	97	9.8	97	15	4
scaffold13287	16297	10	14709	22	98	10	98	8.9	X
scaffold13294	3383	17	4034	18	94	7.9	96	13	2L
scaffold13303	3977	4	4832	22	77	7.7	88	13	3L
scaffold13330	1626	0	1773	15	76	7.9	78	11	3L
scaffold13333	21605	5	16037	2	97	10	97	7.1	X
scaffold13334	37809	1	40815	104	98	10	99	15	2R
scaffold13339	2470	0	2632	27	93	8.4	94	11	2R
scaffold13347	13310	18	14988	18	96	16	96	32	2L
scaffold13353	21569	1	22970	82	93	9.4	95	14	2R
scaffold13394	37645	3	32663	3	93	8.5	93	7.3	X
scaffold13401	1473	0	1878	16	73	6.1	88	9.9	3L
scaffold1342	6191	37	7250	41	94	8.5	96	12	2L
scaffold13427	4152	2	4431	24	79	9	84	13	U
scaffold13429	4366	0	5307	36	85	7.9	85	14	U
scaffold13451	24080	7	20149	5	99	9.6	99	7.6	X
scaffold13469	65403	35	70612	33	100	10	100	16	3R
scaffold1347	1339	0	1431	10	53	8.4	52	6.2	3L
scaffold13477	430	0	1117	5	53	5.4	57	12	2L
scaffold1348	333687	12	371751	12	99	9.8	99	15	3R
scaffold13490	20946	8	24326	8	99	9.3	99	16	3R
scaffold13502	26228	110	29315	134	97	9.4	96	14	3R
scaffold13505	9324	35	11156	41	98	9.1	98	15	2L
scaffold13513	6361	0	7656	23	91	8	92	13	2R
scaffold13518	2939	0	3410	15	86	8.3	92	11	2R
scaffold13523	1403	17	1677	18	88	6.5	88	13	2L
scaffold1353	2613	12	2767	19	91	8.7	90	14	U
scaffold13535	806	9	842	14	92	8.5	92	9.5	2L
scaffold13546	8014	0	9168	52	92	9.5	96	13	2R
scaffold13558	5330	0	5994	20	93	8.3	98	12	2R
scaffold1356	22857	3	24188	11	94	10	95	15	4
scaffold13576	10006	0	11212	39	92	8.8	95	13	2R
scaffold13619	4065	0	4273	47	93	10	95	14	3L
scaffold13622	3724	0	4390	31	94	7.7	96	12	3L
scaffold13632	1555	1	1292	8	53	9.5	52	9.1	3L
scaffold13667	2555	16	3316	24	88	7.4	92	13	2L
scaffold13668	10908	9	11752	12	97	9.6	98	15	3R
scaffold13669	2342	14	2508	21	98	7.8	98	11	2L
scaffold13670	4686	0	5143	46	88	8.8	94	12	3L
scaffold13681	2205	0	2628	14	82	9.5	87	13	2R
scaffold13695	22121	16	18359	14	98	11	98	8.7	X
scaffold13696	5946	30	6229	40	96	8.9	95	13	2L
scaffold137	88775	3	98926	10	99	9.8	99	16	3R
scaffold13702	1367	0	1606	4	76	6.2	96	5.9	3L
scaffold13706	46640	53	51040	68	98	9.9	99	15	3R
scaffold13722	3348	0	4153	46	89	8.1	90	13	2R
scaffold13728	4235	0	4633	35	90	8.8	91	13	U
scaffold1373	1577	6	2336	8	80	5.2	85	8.3	2L
scaffold13747	453	0	2010	3	0	nan	55	7.5	3L
scaffold13754	740	6	1074	11	92	5.2	92	6.3	2L
scaffold13755	2087	6	2613	14	96	7.3	95	14	2L
scaffold13764	384	0	1440	3	24	5.7	76	8.5	3L
scaffold13791	6346	0	6985	43	98	8.4	99	13	3L
scaffold13794	15023	1	17227	71	88	9.1	92	13	3L
scaffold138	5558	33	6598	33	91	8.6	94	14	3L
scaffold1380	588	1	793	5	87	3.4	86	5.4	2L
scaffold13813	11189	0	12521	42	91	9.2	93	14	2R
scaffold13822	27896	1	23117	2	97	8.7	97	7.2	X
scaffold13826	1167	0	443	1	99	6.2	89	3.9	3L
scaffold13855	124370	9	101346	8	97	9.7	97	7.6	X
scaffold13858	7657	39	8963	48	94	8.4	93	12	2L
scaffold13861	996	0	982	4	80	6.9	87	6.4	3L
scaffold13865	6097	0	6537	18	87	9.6	95	14	3L
scaffold1389	3410	19	4076	26	94	8.2	93	12	2L
scaffold13891	19566	0	22217	75	94	8.9	96	14	3L
scaffold13892	2689	0	3322	22	95	8.1	98	14	3L
scaffold13898	23203	6	20201	9	99	11	98	8.7	X
scaffold13903	4814	24	6018	25	91	7.7	93	12	3L
scaffold13916	338	0	646	2	11	3.4	19	5	3L
scaffold13942	994	13	1016	7	94	5.5	90	7.6	2L
scaffold13953	2374	0	2675	11	95	7.4	96	13	2R
scaffold13957	33681	7	38037	6	97	9.7	97	16	4
scaffold13959	3869	0	4133	35	92	8.7	91	13	3L
scaffold1397	15198	29	16469	48	98	10	99	15	3R
scaffold13982	8069	0	8886	57	95	9.9	96	14	3L
scaffold13985	9027	41	10335	44	92	8.7	94	13	2L
scaffold13992	45368	2	37676	3	96	9.4	96	7.5	X
scaffold14004	5003	0	5271	17	95	9.2	96	14	3L
scaffold14037	7815	21	8780	26	89	8.9	91	13	3L
scaffold14039	569	3	1219	3	70	3	68	6.7	X
scaffold14050	6888	2	7631	3	97	10	98	16	3L
scaffold14059	782	0	927	22	72	7.5	89	9.1	3L
scaffold14066	498	0	1041	5	71	4.3	70	5.4	2L
scaffold1408	244683	7	267808	20	99	10	99	16	3R
scaffold1409	16861	0	17690	52	96	9.7	96	14	2R
scaffold14092	4193	40	4631	35	86	9	86	12	2L
scaffold14094	32493	0	35357	98	96	10	97	16	2R
scaffold14100	2137	0	2862	15	77	6.9	88	9.1	2R
scaffold14102	10494	9	8951	7	93	7.9	92	7	X
scaffold1411	16390	0	17327	41	98	10	98	15	3L
scaffold14113	3890	0	4005	16	96	9.2	95	11	3L
scaffold14129	170933	8	191791	5	100	9.6	100	16	3R
scaffold14136	1152	0	1323	7	95	6.7	99	10	3L
scaffold14142	1680	0	2152	21	76	7.9	88	11	3L
scaffold14161	2303	0	3082	27	77	5.4	83	9.3	2R
scaffold14165	9880	20	10749	23	99	9.6	99	15	3L
scaffold14187	1698	0	2034	6	92	8.9	99	13	3L
scaffold14195	1458	0	1864	18	63	6.6	70	9.1	3L
scaffold14196	10046	8	7902	5	96	8.9	95	7.6	X
scaffold14229	4212	0	4263	36	91	8.6	91	11	3L
scaffold14236	4351	0	5508	38	87	8	91	13	3L
scaffold14247	11735	45	13423	57	94	9	94	16	2L
scaffold14266	3923	0	4071	19	94	8.3	99	11	2R
scaffold14269	1124	3	1206	4	95	6.2	98	7.7	2R
scaffold14275	1590	0	2047	24	88	7.8	87	15	3L
scaffold1428	14071	0	16984	62	94	8.3	97	13	2R
scaffold14308	16346	10	14937	12	100	10	100	8.6	X
scaffold14309	10825	8	9274	5	100	11	100	8.3	X
scaffold14310	17869	6	14679	4	96	9.7	96	7.7	X
scaffold14339	2306	0	2908	17	75	7	79	10	3L
scaffold14353	1878	5	2311	7	98	6.8	98	10	2L
scaffold14354	13011	76	15415	98	97	8.9	97	15	2L
scaffold14359	441	0	1607	4	18	7.1	64	5	3L
scaffold14361	2133	0	2177	23	84	6.4	83	10	3L
scaffold14383	4190	0	4338	19	96	9.7	99	13	3L
scaffold14396	3661	21	4351	27	92	8.5	91	13	2L
scaffold14399	1263	0	1276	5	85	7.3	91	7.3	2R
scaffold1440	48302	11	41717	5	98	9.2	98	7.7	X
scaffold14416	3031	9	3723	12	91	7.5	92	12	2L
scaffold14417	5617	12	6502	25	79	11	85	16	2R
scaffold14422	11325	2	8701	1	92	8.9	92	6.4	X
scaffold14428	2145	0	2431	14	92	7.2	95	12	3L
scaffold14439	3398	0	4111	18	77	8.7	78	13	3L
scaffold1444	195961	6	164178	5	99	9.6	98	7.8	X
scaffold14450	27625	2	24791	5	97	9.2	96	7.8	X
scaffold14451	704	0	1116	8	66	6.3	83	6.7	3L
scaffold14452	567	4	778	7	88	5.7	93	11	2L
scaffold14457	6667	44	7753	44	95	8.5	94	13	3R
scaffold14461	6293	46	7288	51	90	9	90	13	2L
scaffold14491	10377	0	11484	44	97	10	97	16	2R
scaffold14496	42568	17	47224	17	100	10	100	16	3R
scaffold14500	29608	1	33623	82	97	9.4	98	15	2R
scaffold14513	6562	20	7341	28	97	8.6	97	15	2L
scaffold14554	1582	12	1937	24	96	6.9	92	9.7	2L
scaffold14556	33697	0	25931	2	97	9.4	97	7.2	X
scaffold14567	2775	9	3525	12	84	7.8	87	13	2R
scaffold1458	6872	0	7717	54	93	8.8	93	13	3L
scaffold14583	942	4	1286	5	90	6.6	94	11	2L
scaffold14586	3479	0	4306	24	89	7.4	93	11	3L
scaffold14594	7573	0	8199	43	92	9.8	93	15	2R
scaffold14602	441	0	330	0	32	3.4	30	3.8	3L
scaffold14610	5097	0	5891	34	86	8.8	90	14	2R
scaffold14612	3287	14	3674	16	88	8.3	92	12	2L
scaffold14619	2729	0	2912	16	91	9.4	96	13	2R
scaffold14641	17428	7	14731	1	100	11	100	8.8	2L
scaffold14648	5994	0	7139	51	96	8.7	97	15	3L
scaffold14650	4698	14	5878	11	89	9	93	15	2R
scaffold1467	50237	1	42743	4	95	8.5	95	7.2	X
scaffold14673	822	5	1684	16	76	4.2	81	8.1	3R
scaffold1468	805	9	915	9	81	7	91	7.3	2L
scaffold14681	5361	36	5771	38	93	8.5	94	13	2L
scaffold147	6038	10	6979	15	98	9.1	99	17	2L
scaffold14708	1574	0	1752	13	87	6.9	91	9.4	2R
scaffold1471	2412	1	2891	28	88	8.4	93	13	3L
scaffold14712	824	0	876	8	54	9	61	11	3L
scaffold14728	1294	0	1485	22	96	7.7	98	11	3L
scaffold1473	5160	0	6735	47	91	7.3	93	12	2R
scaffold14731	23873	0	26485	0	100	9.7	100	16	3R
scaffold14736	2266	26	3559	46	92	5.6	93	11	2L
scaffold14748	20670	0	22770	93	92	9.6	94	14	2R
scaffold14751	1466	0	1944	21	94	6.9	96	11	3L
scaffold14753	9733	2	11174	27	95	8.8	96	14	2R
scaffold14762	4483	24	5204	27	95	9.4	95	14	3R
scaffold14763	8359	0	9354	40	86	8.9	91	13	3L
scaffold1477	21315	90	24380	105	97	9.4	97	15	3R
scaffold14781	3131	8	3606	23	89	8.6	89	12	2R
scaffold14782	1159	7	1696	10	84	5.9	88	10	2L
scaffold14786	68017	5	74171	3	98	10	98	16	3R
scaffold14813	7856	1	8726	59	91	9.2	95	14	2R
scaffold1484	933	10	1621	14	61	4.1	65	5.7	2L
scaffold14866	10685	0	11866	0	97	9.3	97	14	4
scaffold14872	5554	1	5755	2	98	10	97	14	3L
scaffold14874	6552	0	7096	14	95	9.3	95	14	3L
scaffold14888	4466	0	5304	29	85	8.5	91	13	3L
scaffold14890	1977	18	2544	25	89	7.3	91	14	2L
scaffold14896	292	0	697	1	76	3.3	87	5.2	2L
scaffold14903	158481	6	179451	7	100	9.6	100	16	3R
scaffold14909	272	0	1060	3	40	5.3	86	9.5	3L
scaffold14915	24917	2	27735	86	97	9.4	97	15	3L
scaffold14949	12329	1	14002	54	90	9.1	92	13	3L
scaffold14952	11599	0	12544	54	92	9.2	93	13	2R
scaffold14955	32375	8	23966	8	97	9.8	96	7.1	X
scaffold14956	2128	12	2322	11	92	7.9	88	11	2L
scaffold14970	15508	0	17049	78	99	9.4	100	14	3L
scaffold14973	23094	10	19837	14	96	9.1	96	7.7	X
scaffold14979	13211	2	14656	54	97	9.1	99	14	2R
scaffold14982	1516	20	2048	19	84	6.4	88	8.6	2L
scaffold14989	799	0	791	5	55	7.3	54	5	3L
scaffold14991	2717	4	3413	12	82	6.4	87	10	3L
scaffold14993	1835	0	2605	22	88	5.9	92	8.7	3L
scaffold15	6499	30	7502	30	86	9.6	86	14	3R
scaffold150	2279	21	2766	32	94	7.1	91	11	2L
scaffold15000	4588	0	5122	12	95	8.3	100	13	3L
scaffold15003	75767	6	62451	7	96	9.4	96	7.4	X
scaffold15005	106520	1	118073	4	99	9.8	99	16	3R
scaffold15015	5446	34	6153	43	96	8.6	97	14	3R
scaffold15018	10391	0	11929	57	91	8.7	94	13	3L
scaffold15020	3489	0	4034	41	84	9	90	14	3L
scaffold15027	7518	35	8675	40	97	8.5	98	13	3R
scaffold15048	1009	0	1073	10	52	5.7	60	8	3L
scaffold15051	12589	56	13858	62	97	9.4	96	14	2L
scaffold15061	5981	0	7089	42	83	8.9	90	14	2R
scaffold15093	17653	0	19291	32	96	9.7	97	15	2R
scaffold15094	16712	61	18432	87	96	9.5	96	14	2L
scaffold151	3051	23	4147	39	95	6.6	93	10	2L
scaffold15115	938	3	1189	3	94	4.7	79	8	2R
scaffold1513	3224	0	3612	31	91	7.7	96	9.7	3L
scaffold15146	1413	0	2604	25	61	6.8	91	11	3L
scaffold15169	985	0	1139	6	82	6.2	86	9.4	2R
scaffold1518	50705	3	55729	5	99	11	99	17	3R
scaffold15182	1286	12	1743	10	92	6.2	89	9.6	2L
scaffold15184	2774	18	3376	26	97	6.8	95	12	3R
scaffold15198	1259	0	1775	17	53	9.2	59	8.8	2R
scaffold1520	1384	0	1767	9	81	5.8	93	9.4	2R
scaffold15213	2168	0	2829	19	53	7.6	61	10	3L
scaffold15214	1235	24	1297	18	95	15	94	25	2L
scaffold15215	728	5	1006	9	89	4	94	6.6	2L
scaffold15220	33158	8	27208	8	91	9.2	91	7.5	X
scaffold15233	4919	26	5366	31	92	7.6	95	9.8	2L
scaffold15239	840	1	1127	4	74	6.6	75	11	3L
scaffold15248	2836	13	3305	25	93	7.6	95	12	2R
scaffold15255	3823	0	4032	12	96	9	97	13	3L
scaffold15259	3977	2	5338	53	82	7.5	89	12	3L
scaffold1528	3074	0	3562	24	78	8.2	86	12	2R
scaffold15311	45992	5	37725	6	97	9.4	97	7.4	X
scaffold15315	232	0	1006	3	70	3	74	5.4	2L
scaffold15347	8383	13	9566	14	99	8.7	99	14	U
scaffold15349	7219	0	6377	0	98	8.9	97	8	X
scaffold15361	8365	1	9845	58	85	9.1	90	13	3L
scaffold15369	4989	1	5655	25	90	8.6	94	12	2R
scaffold15391	1483	0	1765	16	88	6.6	91	11	2R
scaffold154	1451	0	1711	7	61	5.2	69	5.9	3L
scaffold1542	4041	0	3805	23	62	8.8	63	8.4	2R
scaffold15424	999	0	1304	22	83	7.3	92	9.5	3L
scaffold15431	9757	24	11055	38	95	9.5	96	14	2L
scaffold15434	665	3	757	0	63	3.7	62	3.6	2L
scaffold15436	188	0	1680	1	4.7	1	64	6	3L
scaffold15445	1422	0	2082	19	49	6.6	62	6.8	3L
scaffold1545	38858	9	34345	11	97	8.7	98	7.7	2L
scaffold15458	2323	0	2695	12	97	7.7	95	12	3L
scaffold1546	10433	0	11587	39	92	8.5	94	13	3L
scaffold15466	299	1	802	4	80	2.5	69	4.2	2L
scaffold15482	8473	0	10453	79	90	8.3	94	14	2R
scaffold15486	26279	42	30307	45	97	9	97	14	3R
scaffold1550	26033	71	30023	98	96	9	97	14	2L
scaffold15503	31478	2	35064	53	96	9.8	97	16	2R
scaffold15509	9368	0	10878	39	88	9.6	92	15	2R
scaffold1551	2339	1	2294	4	57	7.9	63	8.9	3L
scaffold15512	5090	0	5490	13	95	9.5	95	16	2R
scaffold15519	3703	0	4317	30	84	8.5	97	10	3L
scaffold1554	10636	2	11956	63	92	9.2	95	14	3L
scaffold15547	3381	20	3932	29	79	8.6	80	13	2L
scaffold1555	7231	30	9542	54	77	7.6	78	12	3L
scaffold1557	84151	9	68302	4	99	9.7	98	7.6	X
scaffold15572	6468	50	7724	53	93	8.1	95	14	2L
scaffold15573	1523	9	2010	11	90	6.4	93	11	2L
scaffold15581	1837	14	2234	18	89	7.2	89	11	3R
scaffold15591	2993	0	3328	13	96	9.3	96	13	2R
scaffold15598	474	3	1007	14	68	5.3	75	9.5	2L
scaffold15602	1636	12	2057	14	84	7.4	90	12	U
scaffold15607	4709	0	5438	21	93	8.8	96	14	3L
scaffold15617	4377	1	5101	38	91	8.5	92	15	3L
scaffold1564	36670	0	39775	157	96	9.6	97	16	2R
scaffold15643	12733	45	13938	53	95	10	96	16	2R
scaffold15696	8469	2	10056	3	99	8.7	99	15	3R
scaffold15701	758	0	1017	4	74	6.8	85	8.1	3L
scaffold15708	1215	6	1381	2	71	5.5	76	8.5	3R
scaffold15709	1133	0	1248	3	78	9.6	85	7.2	3L
scaffold15715	1706	11	1956	14	92	8.3	93	14	3R
scaffold1572	8811	0	9737	66	88	9	92	14	2R
scaffold15721	1649	0	1663	9	58	6.7	61	8.8	2R
scaffold15736	10051	0	11374	45	90	8.6	92	12	2R
scaffold15749	1427	0	1666	17	88	6.6	89	11	3L
scaffold1575	11191	0	12943	71	88	9.1	93	14	2R
scaffold15757	19537	0	23324	61	91	8.7	94	13	2R
scaffold15759	592	0	732	15	66	5.9	80	7.5	3L
scaffold15763	5070	0	6425	32	90	7.3	94	11	2R
scaffold15775	5954	3	7513	8	92	7.9	94	15	3R
scaffold15777	2901	0	3431	13	95	7.3	97	11	3R
scaffold15782	6916	0	7630	53	91	9	94	12	2R
scaffold15785	4547	1	5364	24	78	9.6	86	13	2R
scaffold1579	555	1	1319	4	66	4.4	81	7.4	3L
scaffold15794	827	0	850	3	74	6	92	4.9	3R
scaffold15798	20198	0	21965	96	93	9.7	95	14	2R
scaffold15813	21706	0	23796	55	95	10	97	15	2R
scaffold15817	3286	0	4278	22	74	7.8	83	12	2R
scaffold15818	5090	2	5990	19	92	10	95	17	2R
scaffold15821	3059	0	3371	13	91	8	91	11	3L
scaffold15825	1514	0	2104	24	90	6.4	95	11	3L
scaffold15856	196	0	970	1	27	5.2	89	6.8	3L
scaffold15860	6059	0	6074	34	95	10	97	13	2R
scaffold15872	7215	22	8289	35	94	9.4	95	16	2R
scaffold15891	3024	0	3957	31	82	6.7	85	13	3L
scaffold159	2953	0	3331	20	97	8.8	98	13	2R
scaffold15916	63181	6	60678	14	97	8.1	96	7.8	X
scaffold15919	831	4	1077	7	80	9.8	79	19	2L
scaffold15935	1902	9	2156	9	84	7.4	92	9.6	3R
scaffold15971	2816	0	3337	22	81	6.9	85	9.7	3L
scaffold15976	4860	0	5287	21	99	9.5	97	16	2R
scaffold1598	2579	15	2993	18	95	9.3	94	15	2L
scaffold15990	2194	19	2752	23	86	7.3	91	9.7	2L
scaffold16011	800	3	1583	3	95	5.6	99	12	2R
scaffold16019	5993	0	6502	45	85	9.3	89	13	2R
scaffold16020	3115	13	3265	20	94	8.1	94	11	2L
scaffold16036	8346	4	9010	37	93	10	96	15	2R
scaffold16037	13228	6	15172	53	92	9	94	15	2R
scaffold16040	1188	0	1551	14	69	6.5	76	8.9	3L
scaffold16050	1234	6	1682	10	90	6.1	90	9.8	2R
scaffold16074	2096	0	2452	27	97	8.4	97	11	3L
scaffold16087	23408	61	27713	82	97	8.8	98	15	3R
scaffold1609	658	4	854	5	90	5.5	91	6.9	2L
scaffold16101	1766	0	1297	2	71	7.5	67	5.2	3L
scaffold16108	8899	22	10147	17	96	9.1	98	14	2L
scaffold16126	26030	0	28054	121	94	10	96	14	2R
scaffold1613	2925	11	4308	13	79	5.1	84	7.2	2L
scaffold16147	13779	1	11052	3	99	9.3	98	7.1	X
scaffold16154	4614	1	5047	34	88	9	88	12	2R
scaffold16155	11374	0	13244	63	94	8.8	96	14	3L
scaffold16162	1106	10	1540	8	92	6	89	9.7	2L
scaffold16173	39330	0	43136	1	100	9.8	100	16	3R
scaffold16182	10655	0	12390	59	95	8.7	97	14	2R
scaffold1619	11771	27	13159	36	95	9.5	96	15	3R
scaffold162	10377	0	11371	46	92	9.8	94	14	2R
scaffold16203	5488	30	6785	40	94	8.1	96	14	2L
scaffold16216	2461	0	3090	24	79	7.6	86	12	3L
scaffold1623	3215	0	3966	34	89	7.6	93	13	3L
scaffold16259	1285	15	1494	20	81	7.3	87	13	2L
scaffold16260	1121	3	1627	10	86	4.6	92	8.9	2L
scaffold16287	1064	0	842	4	70	8.3	70	5.9	3L
scaffold16289	13245	0	14447	48	88	9.5	89	14	3L
scaffold16294	1128	0	1608	8	82	5.2	94	7.9	3L
scaffold16302	195	0	2316	15	5.7	1	58	5.4	3L
scaffold16306	4061	0	3612	20	93	8.8	94	10	3L
scaffold16317	7773	0	8514	32	97	9.8	99	15	3L
scaffold16326	1001	9	1124	9	89	6.1	91	9.1	3L
scaffold1633	16297	1	15969	3	97	8.2	97	8.3	X
scaffold16332	1347	0	1911	16	83	6.3	89	9.9	2R
scaffold16337	909	1	1142	2	67	6.2	68	9.2	2L
scaffold16354	1263	0	1446	22	93	6.8	97	7.4	3L
scaffold16360	345	0	1028	0	71	3.4	75	5.2	2L
scaffold16363	2026	0	2561	10	94	7.3	97	14	3L
scaffold1637	8938	7	9556	38	97	9.8	99	15	2R
scaffold16378	2019	0	2437	13	86	7	91	9.3	3L
scaffold16385	1531	17	1979	24	99	7	99	10	2L
scaffold16405	12246	0	13744	37	96	10	96	16	3L
scaffold16409	6167	1	7368	57	93	8.1	98	13	3L
scaffold16411	749	5	885	5	83	5.5	89	8.1	3L
scaffold16417	6117	38	7928	56	88	7.8	92	12	2L
scaffold16430	2096	13	2086	21	96	8.6	97	14	2L
scaffold16432	3128	21	3448	23	95	7.9	95	11	3R
scaffold16440	1179	4	2058	6	69	5.7	72	7.7	2L
scaffold16454	3650	21	4476	24	96	7.7	95	14	3R
scaffold16459	21315	0	24048	77	94	9.2	97	15	2R
scaffold1646	7651	16	6418	26	96	11	96	17	X
scaffold16469	3829	19	4293	23	91	8.2	91	12	2L
scaffold16479	5709	0	6528	38	89	9.3	94	13	2R
scaffold16482	387	2	706	6	44	2.8	49	4.8	2L
scaffold16485	8718	0	9730	62	88	9.2	92	15	3L
scaffold16499	39273	1	32757	0	96	9.5	97	7.6	X
scaffold165	11818	1	14166	46	92	8.5	94	13	3L
scaffold16514	1638	5	2250	12	87	6.9	93	11	2L
scaffold16518	3890	18	4532	29	94	8.6	97	12	3R
scaffold1652	4190	0	4546	25	88	8.9	90	12	2R
scaffold16520	3769	23	4682	32	96	7.5	98	14	2L
scaffold16524	4419	0	4942	21	86	9.1	91	12	3L
scaffold16550	838	2	1041	6	91	7.2	91	11	2L
scaffold16555	68969	33	76331	41	99	9.8	99	15	2L
scaffold16558	4241	0	4472	15	98	8.1	99	12	2R
scaffold16575	7490	3	8576	46	92	8.9	94	14	3L
scaffold16578	2589	13	2763	21	92	7.5	94	12	2L
scaffold16581	19743	67	23258	71	96	9.1	98	14	3R
scaffold16582	23312	101	27777	122	96	8.8	98	15	2L
scaffold16586	14806	7	15658	6	95	11	95	15	4
scaffold16587	252804	7	278013	2	100	10	100	16	3R
scaffold16591	2002	0	2460	13	89	8.3	89	11	3L
scaffold16595	11399	0	13192	65	86	9	92	13	2R
scaffold16597	4579	0	4551	0	97	6.8	97	7.1	X
scaffold16602	1935	21	2463	22	91	7.2	92	11	2L
scaffold16610	62162	2	50849	3	98	9.2	98	7.5	X
scaffold1662	1189	0	1287	10	98	6.8	96	10	3L
scaffold16626	4761	0	4585	0	92	8.2	91	8.4	X
scaffold1663	5870	0	6640	37	81	7.6	85	11	3L
scaffold16630	10407	0	12015	54	87	8.9	90	14	2R
scaffold16638	14231	12	15435	22	98	10	98	16	3L
scaffold16651	16726	0	13776	4	100	9.6	100	7.4	X
scaffold16660	6040	9	7821	11	96	8.8	97	16	3L
scaffold16662	3244	0	3521	19	96	9.6	96	13	2R
scaffold16684	181	0	3732	11	0	nan	76	8.9	3R
scaffold16686	11861	70	14403	88	96	8.1	96	12	3R
scaffold16712	2056	5	2091	9	91	13	91	19	2R
scaffold16715	940	5	1419	11	86	5.6	94	8.7	2L
scaffold16716	806	0	874	0	97	5.8	96	6.1	3L
scaffold16723	1974	0	2414	22	96	6.6	99	11	2R
scaffold16739	13901	6	15357	9	94	9.6	93	16	4
scaffold16749	2508	23	2772	28	93	8.6	96	13	2L
scaffold1675	33489	6	27168	8	92	9.7	92	7.6	X
scaffold16780	2421	17	2458	15	98	9.6	97	12	2L
scaffold16783	3939	0	4958	20	89	6.9	92	14	3L
scaffold16789	264	0	551	8	0	nan	26	4.4	3L
scaffold16791	643	1	1320	5	79	3.7	85	5.7	2L
scaffold16799	1355	12	1598	19	92	6.5	95	10	3R
scaffold16805	45017	2	50302	3	98	9.9	98	16	3R
scaffold16806	7566	9	8152	41	82	11	85	16	2R
scaffold16813	8978	0	10077	38	86	8.5	90	13	2R
scaffold16815	2791	0	3115	22	93	8.1	95	12	3L
scaffold16835	2373	0	2957	14	83	8.3	93	12	3L
scaffold16849	18629	1	21038	80	93	9.6	96	14	3L
scaffold16852	2888	12	3032	23	87	8.4	92	12	2L
scaffold16863	1652	12	2517	27	83	5.8	91	9.8	2R
scaffold16869	12130	30	13435	29	95	9.2	95	15	2L
scaffold1687	1744	0	2126	19	60	8	76	8.8	3L
scaffold16879	11361	0	13030	65	96	8.6	98	14	2R
scaffold16880	11065	0	12082	45	87	9.5	90	14	2R
scaffold16884	11444	2	12881	49	95	8.9	97	13	2R
scaffold16898	59415	0	48904	1	96	9.4	96	7.7	X
scaffold16902	574	4	901	9	88	4.3	91	8.3	2L
scaffold16904	21591	10	23569	9	99	9.9	99	16	3R
scaffold16906	2900	0	3621	26	84	7.2	96	9.9	3L
scaffold16912	1059	0	1278	3	79	6.4	81	13	2R
scaffold1692	120782	9	133463	10	100	10	100	16	3R
scaffold16921	74597	4	81435	6	100	9.9	100	15	3R
scaffold16929	3655	0	4730	22	88	7.7	95	12	2R
scaffold16933	1405	18	1984	13	92	7.9	93	15	2L
scaffold1696	6714	0	7402	29	87	9.6	91	11	2R
scaffold16975	6827	29	7302	29	95	10	97	13	3R
scaffold16987	2276	17	3280	32	89	6	95	11	2L
scaffold16999	1723	0	2904	11	62	9.6	84	10	3L
scaffold17002	29968	34	25263	37	99	10	99	8.7	X
scaffold17010	3895	1	4917	32	84	7.9	90	12	2R
scaffold17013	7572	18	8533	25	97	9.8	97	14	2L
scaffold17024	20090	49	22446	69	94	9.5	94	15	3R
scaffold17026	8933	55	10390	38	84	9.5	88	13	3L
scaffold17057	1028	0	1157	7	92	8	87	10	3L
scaffold17066	15443	0	17237	63	93	9	94	12	2R
scaffold17068	5238	0	5764	30	95	8.8	97	14	3L
scaffold1708	3051	0	3764	14	92	7.3	96	12	2R
scaffold17086	963	19	2351	12	70	4.6	77	9.2	2L
scaffold17087	56397	3	47556	1	98	9.4	98	7.8	X
scaffold17096	8945	37	10045	44	96	9.4	97	14	3R
scaffold17098	800	0	1010	11	57	7.5	75	7.5	2R
scaffold17101	12152	1	13253	48	95	9.5	97	14	2R
scaffold17115	27876	4	28268	2	98	7.4	98	7.8	X
scaffold17121	2904	17	3383	13	92	9.1	94	14	3L
scaffold17130	3926	0	4401	20	91	9.3	96	15	2R
scaffold17134	1266	0	1727	23	86	6.1	96	11	3L
scaffold17140	34417	6	37763	8	98	9.9	99	15	3R
scaffold17152	9276	2	10430	36	90	9.7	93	14	2R
scaffold17157	7966	1	8124	38	93	9	93	12	3L
scaffold17164	482	0	608	6	43	3.7	45	2.9	2R
scaffold17166	8321	0	8616	40	88	9.8	92	13	3L
scaffold17176	7917	0	8659	28	92	9.4	95	15	3L
scaffold17177	1665	0	1764	4	67	6.4	70	6.7	3L
scaffold1718	1080	3	1666	2	78	4.8	83	7	2L
scaffold17187	209	0	1205	1	48	3.5	51	6.1	2L
scaffold17191	143651	8	173699	2	99	8.6	100	15	3R
scaffold17192	1546	8	1674	3	67	8.4	69	14	X
scaffold1721	67529	21	72298	23	99	10	99	15	3R
scaffold17213	459	0	1014	6	9.8	1.8	42	3.7	3L
scaffold17215	0	0	1832	1	0	nan	81	8.3	3L
scaffold17228	12461	0	13440	24	99	10	99	16	2R
scaffold17229	19668	0	21244	56	99	9.8	99	15	2R
scaffold17239	48078	8	38881	7	98	9.3	98	7.2	X
scaffold17245	11092	44	12290	61	99	9.8	99	16	2R
scaffold17246	19690	2	22455	57	95	9.9	98	15	2R
scaffold17249	1516	11	1979	16	91	5.9	93	10	2L
scaffold17262	1050	8	1462	15	89	5.9	91	9.3	2L
scaffold17277	14215	2	11922	0	98	9.1	97	7.4	X
scaffold17280	16057	58	18542	52	96	9.3	97	15	2R
scaffold17285	6394	0	7392	25	83	8.8	89	14	2R
scaffold17294	1907	8	2487	14	96	5.7	96	8.9	2L
scaffold17298	1226	0	984	5	79	7	80	7.2	3L
scaffold1730	1572	13	2773	24	76	5.6	84	10	2L
scaffold17308	1383	9	2035	11	86	5	87	9.9	2L
scaffold17315	8392	0	9132	28	92	9	91	13	3L
scaffold17316	2457	18	2544	13	97	8.3	98	13	3R
scaffold17327	24457	0	20109	2	89	9.6	89	7.6	X
scaffold1733	5013	33	7321	48	87	6.5	86	11	2L
scaffold17333	1348	0	1605	5	89	6.9	92	8.4	2R
scaffold17336	27681	9	20381	8	98	9.6	98	7	X
scaffold17341	11841	16	12976	14	96	10	97	15	3R
scaffold1735	36969	8	40170	8	99	10	99	16	U
scaffold17365	2477	0	2748	31	82	7.9	89	11	3L
scaffold17367	21291	71	23740	73	96	9.3	96	14	3R
scaffold17382	1858	16	2261	19	90	7.3	94	13	2L
scaffold17391	78026	4	85023	1	99	10	99	16	3R
scaffold17395	9905	0	12394	44	83	8.1	88	12	3L
scaffold17400	55256	1	60137	4	100	9.7	100	15	3R
scaffold17417	89114	2	98616	3	99	10	100	16	3R
scaffold1742	1035	5	2503	6	82	3.7	86	6.6	2L
scaffold17421	486	0	2408	18	19	4.4	76	7.7	3L
scaffold17429	4464	18	5495	24	94	8	95	14	3L
scaffold17451	1395	8	2164	21	93	5	93	7.8	2L
scaffold17457	828	0	1263	1	81	5.1	84	6.7	2L
scaffold17473	8877	1	7923	4	99	8.8	99	7.5	X
scaffold17482	12660	31	14970	54	92	8.4	95	14	2R
scaffold17491	923	0	1015	10	92	5.3	85	9	2R
scaffold17492	1009	0	1612	15	90	4.8	88	9.5	3L
scaffold17493	7091	6	8106	22	95	8.9	97	14	2R
scaffold17506	3887	0	4487	38	80	8.9	85	12	3L
scaffold17515	15560	0	17339	62	90	9.6	94	14	2R
scaffold17526	24564	0	20221	5	99	9.7	99	7.7	X
scaffold17529	594	1	1550	6	64	4.1	68	6.2	2L
scaffold17536	2032	19	2536	20	82	8.8	87	14	3R
scaffold17551	18128	0	20450	68	95	9.2	97	14	2R
scaffold17580	20307	0	21694	63	99	10	99	16	3L
scaffold17582	1385	0	1807	19	85	7.1	91	9.8	2R
scaffold17594	646	2	1107	6	70	3.8	85	7.7	2L
scaffold1760	189633	6	149558	11	98	9.3	98	7.3	X
scaffold17606	820	2	1630	7	89	4.2	90	8.6	2L
scaffold17623	2641	20	3487	33	90	7.1	92	12	2L
scaffold17624	1418	0	1465	23	95	7.5	96	13	3L
scaffold17639	4679	1	5196	23	92	8.8	97	12	2R
scaffold17652	8747	4	9027	38	99	11	99	16	2R
scaffold17656	11043	0	11962	26	93	9.6	96	15	2R
scaffold17661	13006	0	14130	58	93	9.7	95	13	3L
scaffold17676	363	1	944	2	32	3.3	71	4.2	2R
scaffold17702	2104	0	3001	14	95	7.1	97	11	2R
scaffold17703	3445	16	3944	16	86	8.8	84	13	3R
scaffold17709	1158	0	1160	3	95	9.4	90	12	3L
scaffold17724	17240	3	13713	1	89	9.2	89	7.2	X
scaffold17729	3883	0	4280	29	94	8.5	97	13	3L
scaffold1773	5019	0	5726	19	83	9.2	86	15	3L
scaffold17737	3271	28	3542	32	91	8.5	91	13	2L
scaffold17760	1464	0	2493	9	63	5.6	91	8.2	3L
scaffold17788	2991	0	3581	33	78	7.9	88	10	3L
scaffold17789	1765	0	2037	18	69	9.3	77	13	3L
scaffold17790	8104	16	9617	20	91	8.3	93	14	3R
scaffold1781	13988	10	15528	10	97	10	97	16	U
scaffold17810	2952	0	3241	25	92	9.8	98	13	3L
scaffold17812	2059	12	2615	14	92	7.8	93	11	3L
scaffold17837	5551	0	6538	25	94	9.1	94	13	2R
scaffold17849	1724	0	2090	26	62	6.5	77	7	3L
scaffold17854	11700	1	10170	0	98	8.8	98	7.6	X
scaffold1786	7662	50	8822	49	93	9.1	97	14	2L
scaffold17861	1286	15	1388	14	91	8.2	91	12	2L
scaffold17879	2682	0	3829	34	74	5.9	81	11	3L
scaffold17893	2339	0	2543	9	99	8.1	98	11	3L
scaffold179	173907	10	192219	11	100	10	100	16	3R
scaffold1790	18458	6	14479	10	95	9.8	94	7.6	X
scaffold17906	944	0	859	0	82	8.2	79	6.8	2R
scaffold1792	2095	0	2349	20	96	8.1	97	11	3R
scaffold17921	618	14	1226	8	57	4.3	55	8.6	2R
scaffold17925	2936	0	3513	24	89	7.7	90	14	2R
scaffold17938	595	1	1458	8	93	4.7	91	7.3	2L
scaffold17947	1131	0	1662	11	79	5.9	97	8.4	3L
scaffold17959	5402	0	5893	39	91	8.5	96	13	3L
scaffold17961	3614	27	4394	36	93	7.5	95	14	2L
scaffold17974	2348	17	3489	18	95	7.4	97	14	2L
scaffold17979	1528	0	1881	15	90	7.1	96	11	2R
scaffold17988	49913	7	39032	5	97	9.7	97	7.3	X
scaffold1799	6907	0	7171	50	90	9.5	95	14	3L
scaffold17997	25256	25	27890	37	99	9.7	99	15	3R
scaffold18003	6318	1	6957	52	89	8.5	93	11	2R
scaffold18011	19103	0	14458	2	86	9.5	86	7.1	X
scaffold18023	819	1	1448	1	84	4.2	84	6	2L
scaffold18030	6536	0	5408	15	86	8.6	86	8.1	3L
scaffold18048	5374	0	6028	21	92	8.8	94	13	2R
scaffold18053	4508	0	4855	25	86	9.4	90	12	3L
scaffold18076	34186	1	38157	89	97	9.5	98	14	2R
scaffold1808	8847	0	10038	43	96	8.7	97	14	3L
scaffold18087	23837	3	26507	82	94	9.3	96	15	2R
scaffold18095	6188	28	7160	18	87	8.3	90	13	2R
scaffold181	2103	12	2531	16	97	6.2	96	13	3L
scaffold18108	4621	13	5983	12	89	7.6	90	10	2L
scaffold18121	10347	1	11383	47	92	9.6	98	14	2R
scaffold18136	372	0	667	0	66	3.8	71	4.6	2L
scaffold1816	57440	1	63109	187	96	10	97	16	2R
scaffold18167	660	0	719	3	65	4.5	76	5.4	3L
scaffold18172	14116	1	15446	69	92	9.1	95	14	2R
scaffold18175	651	0	953	13	82	4.4	100	9.7	3L
scaffold18177	32894	0	25978	3	100	9.6	100	7.4	X
scaffold18194	4055	0	4662	19	91	8.5	94	13	2R
scaffold18198	4387	0	5374	25	89	8.7	93	14	2R
scaffold18201	23813	0	18276	2	98	9.8	98	7.5	X
scaffold18220	1410	9	1553	6	98	7.8	99	12	2L
scaffold18254	4150	24	4654	33	88	8.2	90	13	2L
scaffold18265	6699	0	7619	26	89	9.1	89	14	2R
scaffold18268	65598	7	60593	5	98	7.6	97	7.1	X
scaffold1827	7960	0	9276	44	90	8.6	91	14	2R
scaffold18271	9730	1	11249	76	92	8.1	92	13	3L
scaffold18273	4729	0	5527	30	70	9	76	12	U
scaffold18279	2589	4	2733	6	94	9.8	94	14	3L
scaffold18281	3855	0	4137	21	89	9.8	89	11	3L
scaffold18288	2544	0	2933	13	88	8.2	90	13	3L
scaffold1829	10315	56	11863	55	96	9.4	96	15	2L
scaffold18303	51825	14	43739	6	97	7.9	97	7	X
scaffold18305	14187	65	16802	83	98	8.8	98	14	2L
scaffold18320	12083	0	14011	50	93	8.5	98	14	2R
scaffold18349	3865	21	4474	40	87	7.6	92	12	2L
scaffold18366	16111	0	17720	56	94	9.7	96	15	2R
scaffold18374	2043	0	2362	15	89	7.3	87	12	2R
scaffold18380	13417	6	14920	9	99	9.8	99	15	2L
scaffold18381	2476	0	2992	19	90	8.3	95	12	2R
scaffold18382	8082	0	9293	39	93	8.7	95	14	2R
scaffold18398	7874	0	9257	41	94	8.6	95	14	3L
scaffold184	117829	18	94961	11	97	8.6	97	7.2	X
scaffold1840	427	2	725	8	71	4.7	74	6.1	2L
scaffold18453	11408	0	12630	35	98	9.6	99	16	2R
scaffold18456	61464	3	49460	3	100	9.7	100	7.6	X
scaffold1846	2799	1	3098	18	83	6.9	86	9.1	3L
scaffold18468	7949	0	8789	37	96	9	98	13	U
scaffold18475	25764	3	19659	2	96	9.2	96	7	X
scaffold18477	1740	0	1734	13	39	9.7	41	7	3L
scaffold1851	10412	0	12007	47	91	9.5	93	13	2R
scaffold18542	2374	25	2852	25	97	7	97	14	3L
scaffold18551	51349	1	41014	4	98	9.6	98	7.3	X
scaffold18555	2027	15	2847	28	79	5.7	84	9.9	2L
scaffold1857	3856	0	4188	32	86	9.2	91	13	3L
scaffold18572	127900	4	101582	2	99	9.6	99	7.4	X
scaffold1858	4665	0	4488	26	95	9.2	94	13	2R
scaffold1859	80009	7	68267	7	98	9	98	7.7	X
scaffold18596	29936	1	27433	1	97	8.1	97	7.5	X
scaffold186	8583	1	10676	45	88	8.5	92	13	2R
scaffold18603	255	0	1185	6	8	4	65	5.4	3L
scaffold18620	662	7	1026	5	78	5.4	86	8.3	2L
scaffold18630	3987	0	4217	24	89	8.5	93	12	2R
scaffold18634	7180	0	7428	33	92	9.5	94	12	2R
scaffold18639	12216	43	14064	54	96	8.7	98	15	3R
scaffold18644	2260	5	2763	10	91	7.9	92	12	2R
scaffold18675	1032	7	1197	8	95	6.1	96	12	2L
scaffold18678	49934	3	45644	2	99	7.4	98	6.9	X
scaffold18685	1040	4	1293	8	90	5.7	93	8.9	2L
scaffold18699	2108	10	3532	9	81	5	82	7.2	3R
scaffold18702	4181	0	5224	23	90	8.3	94	12	2R
scaffold18720	22214	41	25654	57	97	9.2	98	15	3R
scaffold18722	16621	0	17729	0	100	11	100	17	3R
scaffold18739	33883	6	26721	8	100	9.9	99	7.6	X
scaffold18751	4410	22	5241	25	94	8.6	96	12	2L
scaffold18780	8649	1	7257	0	96	10	96	8.4	X
scaffold18781	2959	2	3723	21	87	7.6	91	13	3L
scaffold18797	54117	1	43459	4	99	9.8	98	7.6	X
scaffold18801	23119	96	25365	105	99	9.4	99	15	3R
scaffold18805	14444	1	12749	2	98	9.2	98	7.7	X
scaffold18811	2343	0	2555	24	82	7.4	88	8.4	3L
scaffold18814	115313	11	125433	9	100	10	100	16	3R
scaffold18830	1577	11	1968	20	89	6.8	90	11	2R
scaffold18834	2009	7	2689	10	93	7.2	95	12	2L
scaffold18873	7071	2	7597	48	90	9.4	91	13	3L
scaffold18875	1242	7	1272	7	90	6.3	77	8.7	2L
scaffold18887	899	2	1312	2	85	5.5	85	6.3	2L
scaffold18897	15062	1	16791	57	97	9.1	96	14	2R
scaffold1890	8866	16	11691	12	99	7.5	99	13	3L
scaffold18900	5158	0	5118	26	91	9.5	92	12	3L
scaffold18902	3216	21	3866	21	94	7.4	95	12	2R
scaffold18912	3144	0	4015	31	93	7.5	95	11	3L
scaffold1892	2132	0	2737	14	81	8.5	85	15	2R
scaffold18926	3699	0	4225	23	86	8.6	97	11	3L
scaffold18937	35388	1	28239	3	99	9.5	99	7.3	X
scaffold1894	100402	7	110971	2	99	9.9	99	16	3R
scaffold18942	4776	0	5522	16	96	9.4	97	13	2R
scaffold18958	265	1	719	1	65	4	67	7.2	2L
scaffold18969	908	0	985	7	94	7.3	95	11	3L
scaffold18982	538	1	775	3	94	6	86	6.9	2L
scaffold18986	1505	0	1487	5	92	7.6	92	8.1	2R
scaffold18999	268	1	656	6	32	3	38	4.5	2L
scaffold19001	1362	3	1367	4	67	13	65	21	3L
scaffold1902	73181	15	60685	14	96	8.6	96	7.4	X
scaffold19028	2523	0	2720	27	82	8.8	90	12	3L
scaffold19030	4048	16	4537	20	96	9.6	98	14	2L
scaffold19044	4323	0	5738	22	86	8.1	89	13	2R
scaffold19046	1043	0	1714	20	82	6.1	86	11	3L
scaffold19063	3985	13	4901	15	96	8.2	97	14	2L
scaffold19070	23218	14	18447	11	89	9.2	88	7.5	X
scaffold19080	2926	24	3166	27	97	8.2	97	11	2L
scaffold19099	9436	0	10582	49	94	8.5	98	14	3L
scaffold1910	7523	26	9521	42	95	7.6	96	12	2L
scaffold19116	13774	1	15695	34	96	9	98	13	2R
scaffold19118	832	0	900	9	85	7.2	86	7.2	3L
scaffold19129	6672	0	8117	19	91	8.3	93	13	2R
scaffold19135	5839	8	6561	11	94	9.3	95	14	3R
scaffold19175	3074	0	3462	16	94	7.5	97	11	3L
scaffold19182	23353	3	18553	6	98	7.9	98	6.7	X
scaffold19183	832	4	1087	3	98	5.1	93	5.9	2L
scaffold19225	12189	0	13362	61	92	9.4	96	13	2R
scaffold1923	5718	1	6232	44	85	8.8	88	14	3L
scaffold19241	605	1	954	2	62	3.7	72	5.5	2L
scaffold19245	11641	0	10747	0	86	7.3	85	7	X
scaffold1925	60059	4	50642	3	99	9.7	99	8	X
scaffold19259	141641	16	167244	14	99	9.1	99	15	3R
scaffold19260	4292	0	4459	25	91	9.9	94	14	2R
scaffold19293	16730	0	17910	68	95	10	97	14	2R
scaffold193	101011	5	85433	18	98	9.3	98	7.7	X
scaffold19300	2589	0	2831	20	96	7.9	96	12	3L
scaffold19301	4848	29	6138	39	91	7.9	91	13	2R
scaffold19310	4016	14	4878	21	93	8	96	12	2L
scaffold19320	55401	4	45251	0	100	9.8	99	7.6	X
scaffold19343	759	2	878	4	71	6.2	68	8.1	3R
scaffold19344	1687	20	2195	22	87	7.4	86	12	2R
scaffold19357	607	1	1437	2	95	4.7	100	8.5	2L
scaffold19370	102033	3	81620	8	100	9.5	99	7.4	X
scaffold19374	16609	0	18601	29	95	9.4	98	14	3L
scaffold19382	589	0	1050	3	86	5.7	96	9.2	3L
scaffold19385	1931	0	2431	15	82	7.1	91	9.4	3L
scaffold19405	15680	0	12676	0	99	9.3	98	7.6	X
scaffold19417	10590	57	11959	66	94	9.2	96	13	3R
scaffold19422	567	2	830	3	75	3.7	89	4.9	2L
scaffold19430	4067	7	4757	29	92	7.1	91	11	2R
scaffold19466	8887	0	10084	45	92	9.2	95	14	2R
scaffold19473	1629	1	1771	17	76	7.5	75	9.5	3L
scaffold19479	1154	0	1460	16	77	8.2	84	14	3L
scaffold19492	63034	1	50446	0	100	9.7	99	7.5	X
scaffold19517	3544	28	4129	38	92	7.9	93	12	2L
scaffold19521	21084	5	22477	4	100	10	100	16	3R
scaffold19545	2667	0	2925	18	90	9.5	96	12	2R
scaffold19552	2181	0	2370	19	91	7.2	91	9.3	3L
scaffold19556	1496	16	1536	12	98	6.2	96	10	3R
scaffold19570	68888	3	55852	2	98	8.9	98	7.3	X
scaffold19580	405	0	1523	4	38	4	88	8.6	3L
scaffold19585	4733	0	5430	24	97	8.4	99	14	3L
scaffold19587	10529	13	11203	21	99	10	99	15	3R
scaffold19618	1407	18	1453	18	97	7	98	9.5	2L
scaffold19623	3788	22	4760	36	91	8.3	94	12	2R
scaffold19635	1053	11	1786	8	89	5.3	89	7.8	2L
scaffold19641	6448	21	7949	39	86	7.8	87	13	2L
scaffold19652	5658	0	5969	39	85	9.8	89	12	3L
scaffold19679	1322	8	2472	9	77	5.1	78	7.7	2L
scaffold1969	1179	0	1242	15	87	9.7	92	14	2R
scaffold19692	4465	21	5696	21	86	7.6	88	11	2L
scaffold19696	1417	0	1471	11	57	8	64	12	3L
scaffold19706	8953	1	9956	45	89	9.1	91	13	2R
scaffold19711	56958	0	46187	4	96	8.8	96	7.1	X
scaffold1973	7926	1	8727	28	95	9.6	97	16	2R
scaffold19743	3534	23	3834	35	94	9.1	91	14	2L
scaffold19760	3563	0	4399	29	80	8.2	86	14	2R
scaffold19762	6237	0	6611	20	91	9.4	90	14	2R
scaffold1977	223823	18	248087	12	100	10	100	16	3R
scaffold19774	5267	24	6071	22	97	8.6	98	15	2L
scaffold19775	99145	3	118277	0	100	8.6	100	14	3R
scaffold198	544	0	805	4	82	4.9	82	6.2	3L
scaffold19804	3601	0	3933	16	86	7.7	90	9	3L
scaffold19823	4754	0	4892	31	95	9.8	93	13	U
scaffold1983	2936	25	3540	24	90	7.3	92	12	3L
scaffold19845	4715	0	5268	43	78	9.2	83	14	3L
scaffold19873	1797	0	2477	8	79	6.4	82	11	2R
scaffold19879	792	2	1291	5	71	6.3	87	7.7	2L
scaffold1989	2135	7	2850	13	78	7	80	13	U
scaffold19899	17799	0	20587	1	97	9.1	98	15	3R
scaffold19925	3983	22	4239	21	93	9.2	93	12	2L
scaffold19926	7484	40	8969	53	94	8.6	95	14	2R
scaffold19929	1955	12	2160	19	97	8.9	97	15	2L
scaffold1996	38301	14	30959	29	97	9.6	97	7.5	X
scaffold19967	3548	19	4220	28	95	7.8	96	11	2L
scaffold19969	1759	5	1981	8	76	5.9	79	8.1	3L
scaffold1997	2469	9	4170	26	94	5.4	97	11	3L
scaffold19971	1187	5	2000	19	55	4.8	56	9.1	2L
scaffold2	4363	1	5187	27	90	8.1	95	11	2R
scaffold200	3279	3	3526	24	99	9.7	98	15	3L
scaffold2001	1437	6	1508	9	97	7.5	96	9.5	2L
scaffold2003	2069	11	2482	15	88	7	87	13	2L
scaffold20031	2105	0	2347	18	89	7.2	92	10	3L
scaffold2007	31261	123	34366	137	97	10	97	15	3R
scaffold20070	12552	35	14139	42	97	9.2	98	16	2L
scaffold20074	1334	17	1326	17	86	9.6	88	13	2L
scaffold20084	1435	0	1287	12	98	8.3	95	11	3L
scaffold20088	2207	6	2520	10	87	8	89	13	3L
scaffold20096	5499	0	5521	32	94	9.5	97	13	2R
scaffold20097	7549	0	7696	37	90	9.9	92	14	2R
scaffold201	174692	9	199203	9	100	9.5	100	16	3R
scaffold20125	4410	0	5292	32	90	9	95	13	2R
scaffold20128	2461	25	3625	32	94	7.3	94	12	2L
scaffold2013	1026	9	1584	9	90	5.4	90	8.8	2L
scaffold20147	59782	5	64697	2	99	10	99	16	3R
scaffold20156	57724	0	63839	2	99	10	99	16	3R
scaffold2018	3554	1	4519	28	85	7.5	92	10	2R
scaffold20229	394	0	928	1	28	6.2	80	5.7	3L
scaffold20230	843	0	837	6	79	6.2	86	5.2	2R
scaffold20243	1906	0	1398	10	91	7.2	91	6.7	3L
scaffold20259	22179	0	26165	0	86	9.1	86	15	3R
scaffold20266	3203	0	3874	6	83	7.9	83	13	3L
scaffold20271	8485	17	9198	13	97	12	97	19	4
scaffold20273	2189	1	2357	14	97	7.4	95	11	3L
scaffold20287	2555	0	3272	19	93	7.7	96	13	2R
scaffold20288	4636	0	5233	20	94	8.8	98	12	2R
scaffold20302	40274	3	44622	0	98	10	99	16	3R
scaffold20304	6234	0	7105	25	90	8.5	93	14	3L
scaffold20322	11735	0	13031	72	96	9.9	97	14	2R
scaffold20331	7894	0	8445	25	98	9.7	98	15	2R
scaffold20334	511	1	1226	9	76	4.3	78	7.1	2L
scaffold20336	3390	20	4373	34	88	7	89	12	3R
scaffold20343	1145	12	1675	9	94	7.9	99	11	3R
scaffold20353	303	0	721	2	77	2.6	84	6.9	2L
scaffold20359	820	0	789	10	86	7.3	92	7.8	3L
scaffold20360	989	4	1079	7	96	6.9	97	15	3L
scaffold20377	3331	25	4048	28	96	7.8	95	15	3R
scaffold204	5063	29	6021	30	97	7.8	96	12	2L
scaffold20406	1805	0	2177	9	81	8	83	14	3L
scaffold20407	39041	1	34104	1	100	9.4	100	8	X
scaffold20445	567	1	916	9	86	5.3	93	7.3	2L
scaffold20460	7954	0	9409	30	96	8.5	98	15	2R
scaffold2047	14203	0	15043	70	95	9.3	97	12	3L
scaffold2050	1768	0	1836	12	80	9.9	81	16	2R
scaffold20500	539	5	1536	2	82	4.8	90	9	2L
scaffold20506	2758	0	3242	31	85	9	93	13	3L
scaffold2051	23949	0	25994	83	94	10	96	15	2R
scaffold20518	3108	20	3603	32	95	8	97	13	3L
scaffold20530	61204	3	51020	6	98	9.1	98	7.4	X
scaffold20541	13421	35	15544	49	96	9.5	98	15	2L
scaffold20542	2000	0	2610	18	76	7.6	76	10	2R
scaffold20545	15301	14	17228	12	95	9.2	95	15	3R
scaffold20555	1465	0	1727	13	84	8.1	89	11	3L
scaffold20586	3952	0	4468	43	97	8.6	97	13	3L
scaffold20590	2822	6	3453	9	94	7.6	95	13	2L
scaffold20618	16392	2	19549	132	90	9	94	13	3L
scaffold20621	21976	10	24474	15	99	9.3	99	15	3R
scaffold20642	57474	11	43806	10	98	9.7	98	7.2	X
scaffold20667	13483	1	15071	44	93	8.8	96	14	2R
scaffold2067	3004	18	3454	25	94	7.8	95	11	2L
scaffold20689	1510	5	1878	12	76	7.1	80	9.5	2L
scaffold207	2102	13	2623	12	92	7.3	92	13	2L
scaffold20704	28135	1	24076	3	94	8.4	94	7.3	X
scaffold20710	185172	8	209810	11	99	9.5	99	15	3R
scaffold20723	12284	70	14981	101	97	8.3	97	14	2L
scaffold20734	6304	0	6805	55	93	9.1	92	13	2R
scaffold20745	1667	12	2149	18	89	6.3	90	11	2L
scaffold2075	16545	0	19743	78	92	8.3	95	13	2R
scaffold20750	13415	0	11316	2	98	9.2	98	7.9	X
scaffold20752	907	10	1151	12	74	4.9	81	7.7	3L
scaffold20761	16663	60	18540	67	98	9.3	99	16	3R
scaffold2077	15895	32	17293	29	98	9.4	97	15	3R
scaffold20772	2746	0	2958	24	87	8.4	90	14	3L
scaffold20791	2789	19	3466	19	88	7.4	89	10	2L
scaffold20794	4605	31	5951	34	96	7.7	97	12	2L
scaffold20797	1267	0	1296	12	78	7.2	75	6.9	3L
scaffold208	54873	3	43939	3	97	10	97	7.6	X
scaffold2080	82711	17	69104	15	96	9.4	96	7.7	X
scaffold20824	8433	11	9088	21	100	10	100	15	2L
scaffold20832	2619	0	2906	18	89	8.3	93	12	2R
scaffold20836	909	0	1318	10	60	4.1	73	7.5	3L
scaffold20851	5160	1	5832	22	93	8.4	99	12	3L
scaffold20908	31522	24	33794	25	99	10	99	16	2L
scaffold2094	13141	0	14911	78	94	8.6	95	14	3L
scaffold20947	23388	6	26157	7	98	10	98	17	3R
scaffold20977	705	6	805	6	98	6.3	87	9.3	2L
scaffold2098	2395	13	3848	28	93	5.9	91	9.8	2L
scaffold20984	294	2	593	3	29	1.7	26	1.5	3R
scaffold20991	8627	48	11027	45	94	7.7	96	13	2R
scaffold2102	44153	3	48087	4	99	10	99	15	3R
scaffold21035	939	8	898	9	85	14	88	18	2L
scaffold21046	17291	0	19226	106	94	9.9	97	15	2R
scaffold21049	49420	2	40161	2	97	9.4	97	7.4	X
scaffold21051	2116	0	2862	21	75	6.7	84	10	2R
scaffold21083	1595	12	1881	15	98	8.1	98	13	3R
scaffold2109	22821	0	24684	109	90	9.8	94	14	2R
scaffold21095	935	6	1227	12	90	6.1	90	11	2L
scaffold21097	3947	13	4829	17	92	7.3	93	12	3R
scaffold21098	2622	0	2621	24	79	8.7	81	9.4	3L
scaffold2110	641	3	673	0	72	4.7	77	5.8	X
scaffold21134	29151	2	23406	0	98	9.3	98	7.1	X
scaffold21142	5484	1	5798	46	91	8.8	94	12	3L
scaffold21165	4169	23	4552	34	94	8.1	95	11	2L
scaffold2118	13802	1	15213	82	91	9.1	93	13	3L
scaffold21191	19012	0	21100	89	90	9.3	94	14	2R
scaffold212	33472	1	26736	0	98	8.6	98	7	X
scaffold2120	4478	0	5399	29	87	8.3	91	13	3L
scaffold21214	1089	10	1404	15	75	5.8	76	9.3	2L
scaffold21256	2029	5	2757	5	85	7.1	88	10	2L
scaffold21262	930	9	1842	10	72	4.7	73	7.5	3R
scaffold21266	11601	1	13279	58	98	9.2	99	15	2R
scaffold21279	5935	2	6933	31	89	8.4	91	13	3L
scaffold21285	13633	0	15159	73	95	9.2	97	13	2R
scaffold21286	935	15	917	9	46	9.3	46	11	2L
scaffold2129	4254	0	4739	30	90	8.3	91	12	3L
scaffold21310	4422	0	5077	23	78	7.7	86	9.7	2R
scaffold21322	2530	0	3746	24	77	6.3	88	11	2R
scaffold2135	1973	0	1932	16	93	7.1	97	10	3L
scaffold21362	3874	34	4638	40	86	8.6	87	13	2L
scaffold21364	6698	0	8081	52	94	8.4	96	15	2R
scaffold21375	3278	21	3715	34	94	9.1	94	13	2L
scaffold21386	4539	0	5037	13	88	8.2	89	13	3L
scaffold21394	1202	0	1363	5	84	5.7	82	8.1	3L
scaffold2140	5077	0	6036	40	91	7.8	93	14	3L
scaffold21401	1452	7	2773	18	79	6	85	9	3R
scaffold21442	1446	0	2526	7	67	4.1	67	6.1	2L
scaffold21447	231704	6	249397	11	99	11	99	17	3R
scaffold21451	1441	0	1768	9	90	6.3	96	10	3L
scaffold21492	954	0	1120	7	94	5.8	93	9.9	3L
scaffold2150	2325	10	2407	20	94	9.9	93	13	2R
scaffold21501	1284	5	1630	6	63	5.4	63	8.5	2L
scaffold21502	2517	0	3411	21	85	7.8	87	12	3L
scaffold21503	4751	21	5195	28	87	8.8	89	12	2L
scaffold21512	1883	21	2658	32	96	6.2	96	12	2L
scaffold21519	2800	17	3051	26	93	7.9	92	13	2L
scaffold21528	2228	13	2505	15	89	8	90	13	2L
scaffold21533	1664	12	1928	16	87	6.9	95	9.5	2L
scaffold21541	1545	0	1756	10	89	9	98	10	3L
scaffold2155	95338	2	78473	5	99	9.5	99	7.5	X
scaffold21608	1141	0	1380	14	78	6.1	92	5.7	2R
scaffold2163	1253	9	1520	14	93	6.9	96	9.1	2L
scaffold21641	6984	0	7952	35	94	9	98	13	3L
scaffold21642	1607	5	2519	10	77	5.7	81	9.7	2L
scaffold21644	2797	0	3260	19	76	8.9	80	10	3L
scaffold2166	4362	24	5379	43	96	7.4	95	12	2L
scaffold21660	10444	23	12107	34	99	9.2	99	15	3R
scaffold21663	40678	16	44747	10	98	9.9	98	16	3R
scaffold2167	14154	64	16557	70	89	13	91	24	3R
scaffold21674	7518	0	7929	44	97	9.4	97	14	3L
scaffold21680	5394	0	6646	55	91	7.4	96	11	3L
scaffold21682	197530	7	160002	8	99	10	99	7.8	X
scaffold21685	38459	2	30158	4	100	9.3	99	7.4	X
scaffold21691	3074	2	3578	23	80	7.9	82	11	2R
scaffold21697	68945	3	57097	5	99	8.7	99	7.3	X
scaffold217	96357	3	106325	3	98	9.9	98	16	3R
scaffold21713	1137	7	1458	9	66	7.7	65	11	2R
scaffold21717	3873	0	3672	6	90	8.6	90	7.3	3L
scaffold21755	2167	13	2532	18	88	7.3	88	11	2L
scaffold21759	24175	1	20266	5	97	9	97	7.6	X
scaffold21805	983	6	1317	4	81	5.4	86	6.8	3R
scaffold21811	172833	11	142518	14	99	9.4	99	7.6	X
scaffold21836	1703	1	1731	11	94	9.2	99	12	3L
scaffold21838	18339	83	20789	107	94	9	95	15	2L
scaffold21852	7190	32	7626	42	95	9.3	96	13	3R
scaffold21855	10126	58	11554	64	97	8.8	97	14	2L
scaffold21870	3946	0	4544	33	80	8	87	11	3L
scaffold21885	52802	7	43153	9	97	9.3	97	7.5	U
scaffold21902	5325	0	5798	22	97	9.6	97	13	3L
scaffold21910	5346	0	6710	33	87	7.7	94	12	3L
scaffold21958	87333	2	97905	3	100	9.7	100	16	3R
scaffold21969	1624	6	2248	7	83	5.5	85	9.3	3L
scaffold2198	37188	79	42117	92	98	9.7	98	15	3R
scaffold21983	14539	46	15482	55	96	10	97	15	2L
scaffold21988	1522	0	1689	7	90	7.4	95	11	2R
scaffold2199	12832	1	15239	0	99	9.5	100	16	3R
scaffold22006	3378	16	3799	21	98	8.5	97	13	2L
scaffold22029	7117	23	7848	29	91	9.2	94	13	2L
scaffold2203	1053	0	1302	15	84	6.9	98	9.9	3L
scaffold2204	43958	0	37511	2	99	9	99	7.3	X
scaffold22067	2527	0	2986	23	89	7.8	93	13	2R
scaffold2207	1589	6	2778	16	66	4.3	71	7.5	2L
scaffold22072	760	7	1070	6	53	3.3	54	5.1	2L
scaffold2208	36570	6	29634	6	95	9.9	95	7.5	X
scaffold22081	7025	2	8008	47	86	9.4	92	13	2R
scaffold2209	3234	0	3296	20	91	8.1	92	12	3L
scaffold22097	4426	25	6667	47	96	6.7	97	13	2L
scaffold22104	1748	11	1872	13	92	7.4	92	11	2L
scaffold22109	20867	2	16266	1	96	9.4	96	7.3	X
scaffold22111	2350	15	2955	25	93	8.8	94	15	2L
scaffold2212	3578	0	3726	23	95	9.3	94	12	3L
scaffold22123	9443	8	9993	9	99	10	99	16	2L
scaffold2213	1799	1	1733	11	72	6.8	75	8.8	3L
scaffold22134	2718	2	2510	0	97	9.4	97	7.3	X
scaffold22148	4692	0	5921	18	94	8	96	12	2R
scaffold2216	4803	5	5195	25	67	14	79	19	3L
scaffold22167	2436	6	3658	8	94	6.2	96	11	2L
scaffold22174	13404	10	15100	15	96	9	97	14	3R
scaffold22184	50116	4	39543	1	99	9.6	98	7.5	X
scaffold22188	839	0	1086	14	45	5.1	59	7.5	3L
scaffold22216	1452	0	1552	13	94	9.1	93	12	3L
scaffold22247	1560	7	2160	9	78	6	81	12	2L
scaffold22248	2640	9	2881	20	96	8.9	97	12	2R
scaffold22255	1829	0	2411	8	48	5.8	61	5.4	3L
scaffold22261	5425	0	6088	13	93	8.6	96	13	3L
scaffold22264	2450	20	2684	24	93	8.6	90	12	3R
scaffold22267	9895	0	11538	31	92	8.9	93	15	3L
scaffold22285	3565	0	3962	22	88	9	92	13	2R
scaffold22291	1150	0	1259	7	88	7.5	98	11	2R
scaffold22309	5736	0	6925	31	82	8.4	86	14	3L
scaffold22314	12351	8	14019	8	95	9.5	95	15	3R
scaffold22316	10889	0	12047	70	88	9.7	90	14	3L
scaffold22326	1097	8	1502	10	90	6.4	97	9.4	2L
scaffold22334	2698	0	3131	26	91	8.5	92	12	2R
scaffold22335	13744	5	14675	6	100	11	100	17	3R
scaffold22351	579	2	1006	3	76	4.3	72	5.6	2L
scaffold22359	717	10	1153	12	78	4.7	81	7.9	2L
scaffold22360	464	0	950	17	66	3.5	88	7.2	3L
scaffold22365	5014	0	5343	15	91	9.8	98	14	2R
scaffold2238	5254	28	6679	31	95	7.9	98	14	2L
scaffold22385	1655	9	1968	14	84	6.8	86	13	2R
scaffold22410	2123	0	2655	10	87	6.3	91	11	3L
scaffold22419	1546	2	2107	8	45	7.7	50	10	3L
scaffold22426	2086	14	2330	10	97	7.4	97	11	2L
scaffold2244	11010	0	12806	47	93	9.3	95	15	2R
scaffold22449	1747	0	1851	17	94	8.2	94	12	2R
scaffold22457	1827	11	2341	16	90	7.6	93	14	3R
scaffold22463	21471	0	22735	77	98	9.9	98	15	2R
scaffold22504	11133	24	13263	25	95	9	95	14	2R
scaffold22512	964	6	1428	11	81	4.8	85	7.7	3R
scaffold22516	1981	0	1881	27	89	7.8	85	8.6	3L
scaffold22542	2204	5	2433	14	88	8.4	94	10	3L
scaffold22543	119314	10	99307	21	98	9.3	98	7.4	X
scaffold22545	10003	4	10877	3	100	10	100	14	4
scaffold22549	15341	3	16793	5	98	10	98	15	3R
scaffold22561	2742	10	3823	21	91	5.7	92	7	2L
scaffold22565	11518	3	9554	6	96	9.2	96	7.3	X
scaffold2257	2990	0	3949	34	81	7.7	94	12	3L
scaffold226	4616	2	5106	22	85	9.5	89	13	2R
scaffold22610	1318	0	2112	17	29	6.3	52	5.4	3L
scaffold22624	850	0	1197	16	75	5.9	93	6.9	3L
scaffold22627	2467	0	2332	20	94	9.1	97	11	3L
scaffold22628	7019	1	7854	8	97	9.1	98	14	2R
scaffold22636	79004	3	65782	4	100	9.7	99	7.8	X
scaffold22647	8642	11	9352	14	97	11	97	17	4
scaffold22654	9027	0	10530	48	93	8	95	13	3L
scaffold22668	1042	10	1691	22	91	5.2	96	11	2L
scaffold22678	6862	40	8553	67	88	7.8	88	13	2L
scaffold2268	26849	0	24969	0	89	7.2	89	6.8	X
scaffold22690	4706	14	5467	18	88	8.4	90	14	3R
scaffold22697	2800	9	3189	18	90	8	93	11	2L
scaffold22707	18628	0	21014	93	95	9.7	97	15	2R
scaffold2271	1339	0	1892	25	78	6	91	9	3L
scaffold22715	4650	0	5299	29	90	9.3	93	13	3L
scaffold22732	13821	0	15235	42	94	9.6	97	14	2R
scaffold22738	405	0	738	2	74	4.6	88	4.9	2L
scaffold2274	5887	1	6355	31	96	10	100	14	2R
scaffold22744	2088	0	2778	35	83	7.2	89	11	3L
scaffold22761	1242	0	1270	13	93	7.8	95	9.9	2R
scaffold22769	1547	0	1441	18	84	7.8	90	6.8	2R
scaffold22771	869	0	991	4	92	6.6	92	9.7	3L
scaffold22772	38294	6	30914	3	96	9.8	96	7.8	X
scaffold22774	12009	43	13322	66	99	10	99	15	3R
scaffold2278	3099	0	3300	16	94	9.3	96	13	3L
scaffold2280	3081	17	3664	24	99	7.9	99	13	2L
scaffold22803	2404	0	2766	15	92	7.4	92	12	2R
scaffold22826	964	0	1006	7	90	8.5	97	9.6	3L
scaffold22828	1437	0	1312	4	75	7.2	76	5.1	3L
scaffold22832	3940	0	4289	33	92	8.8	94	12	2R
scaffold22853	5225	8	4941	14	92	9.8	94	8.8	X
scaffold22862	194	0	773	0	61	2.7	67	5.3	2L
scaffold22878	664	3	1260	2	92	4	96	5.9	2L
scaffold22883	5069	0	6077	33	90	8.7	95	13	2R
scaffold22895	1412	10	2304	17	88	7.2	90	11	2L
scaffold22898	2197	0	2812	20	84	6.6	89	10	3L
scaffold22905	7275	2	8379	49	89	9.9	96	14	3L
scaffold2293	23793	5	25479	9	97	10	97	16	4
scaffold22946	4409	0	5002	27	94	8.2	93	13	3L
scaffold22953	1231	0	1985	18	68	6.5	91	8.3	3L
scaffold22957	1527	0	2134	14	83	7	87	14	2R
scaffold22961	38393	4	32937	1	98	9.3	98	7.9	X
scaffold22962	955	5	1083	9	89	5.2	88	6.2	3R
scaffold22967	3446	0	4104	16	86	8.2	92	12	3L
scaffold22968	13887	1	11776	3	99	9.6	99	7.7	X
scaffold22976	7036	0	7707	38	90	9.1	96	13	2R
scaffold2299	4592	0	5163	30	88	8.5	94	12	3L
scaffold23005	442	1	655	1	54	4.1	59	4.4	2L
scaffold23015	1901	16	2593	19	96	6.3	97	11	2L
scaffold23023	2572	0	3337	0	98	9.1	99	14	3R
scaffold23030	6775	0	8730	37	93	8.4	93	14	2R
scaffold23032	2076	0	1990	1	82	7.4	84	5.9	3L
scaffold23039	109304	56	118499	56	99	10	99	16	3R
scaffold2304	29331	9	32136	14	97	9.8	97	15	4
scaffold23043	6015	0	6714	37	97	9.2	98	13	2R
scaffold23050	5063	0	6378	42	92	8.4	97	13	2R
scaffold23076	14526	0	15942	45	93	9.8	96	14	2R
scaffold23082	5619	17	6444	19	95	8.8	97	14	2R
scaffold23087	4023	2	4910	29	85	8.5	94	12	3L
scaffold23095	6529	1	7275	24	94	9.1	95	14	2R
scaffold23105	1424	0	1789	25	68	8.4	79	10	2R
scaffold23115	315	0	883	10	58	4.3	95	8.9	3L
scaffold23128	1613	14	2114	24	93	7.5	95	11	2L
scaffold23155	4338	0	4569	11	98	9.9	97	13	3L
scaffold2317	34883	2	28143	3	98	9.9	97	7.3	X
scaffold23182	12913	62	14758	69	97	8.9	98	15	2L
scaffold2320	6242	50	6868	47	95	9.2	97	13	2L
scaffold23204	34486	0	29840	0	99	9.6	99	7.9	X
scaffold23218	3842	5	4718	26	88	18	89	29	3L
scaffold23238	700	0	865	8	84	8.3	88	9.9	3L
scaffold23250	2744	0	3321	31	80	6.9	84	12	3L
scaffold23264	1431	0	1897	6	70	8.3	90	11	3L
scaffold23277	127	0	371	4	17	1.2	7.6	3.7	3L
scaffold23288	1802	0	1909	9	83	6.5	87	8	3L
scaffold23332	2176	2	2062	6	93	9.6	90	8.7	3L
scaffold23348	14995	0	16639	59	94	9.3	97	14	2R
scaffold2335	1153	0	1240	2	73	19	80	28	2L
scaffold23379	6657	20	7326	21	97	9.1	97	14	2L
scaffold23391	2190	12	2724	17	98	7.1	99	13	3L
scaffold23402	8684	45	9817	48	97	9.1	97	13	2L
scaffold23437	4371	0	3820	0	93	9.2	93	7.2	X
scaffold23452	2056	6	3060	16	94	6.7	98	12	2L
scaffold23473	39207	7	33302	6	94	9.6	94	7.6	X
scaffold23483	13936	9	10755	7	88	9.6	88	7.3	X
scaffold23496	1603	16	1830	18	96	7.4	96	12	2L
scaffold235	666	4	965	3	83	6.1	95	8.3	2L
scaffold23520	8072	0	9060	19	95	8.9	96	14	2R
scaffold2353	50021	2	55225	150	96	9.8	97	16	3L
scaffold23532	1093	4	1198	7	91	5.4	86	8.1	2L
scaffold23543	125	2	739	2	61	2.5	76	4.2	2L
scaffold23564	13523	25	15298	35	95	8.8	95	15	3R
scaffold23567	4157	0	5140	40	87	7.8	92	11	2R
scaffold23568	40643	49	49454	66	97	8.4	97	15	2L
scaffold23576	3105	0	3455	19	94	8.5	95	14	2R
scaffold23577	3175	5	3506	22	93	8.3	97	12	U
scaffold2358	2455	19	3043	25	95	7.6	96	12	2L
scaffold23586	317	1	768	5	75	2.9	82	5	2L
scaffold2359	16234	0	18219	94	94	9.3	96	15	2R
scaffold2360	22756	17	18960	17	94	9.8	94	7.8	X
scaffold23602	3759	0	4304	39	84	7.6	86	12	2R
scaffold23615	47871	5	54659	2	99	9.3	99	15	3R
scaffold23617	4301	14	4821	13	93	9	97	13	3L
scaffold23621	908	0	651	6	91	8.1	85	5.8	2R
scaffold23625	1077	7	1499	6	92	6.4	94	11	2L
scaffold23626	8406	33	9750	43	96	8.4	98	14	3R
scaffold23640	4338	0	4994	25	84	7.8	88	13	3L
scaffold23655	3277	0	3395	15	95	8.2	96	12	3L
scaffold23672	61915	2	52384	4	95	9.7	95	8.2	X
scaffold23686	783	0	966	12	88	6.2	89	9	3L
scaffold23703	947	0	663	3	99	9.3	99	7.8	3L
scaffold23717	4601	0	5066	36	95	9.4	97	13	2R
scaffold23719	2535	0	2492	18	86	7.5	89	10	2R
scaffold23723	981	5	1412	12	76	6.4	80	9.3	2L
scaffold23740	1208	8	1421	15	87	6.5	95	7.5	2L
scaffold23747	13876	0	10818	1	95	9.5	95	7.1	X
scaffold23749	4134	3	4993	26	86	8.2	89	13	3L
scaffold23775	481	0	473	4	51	6.7	70	3.5	3L
scaffold23785	11778	0	13023	0	99	9.3	99	15	4
scaffold23802	3744	19	4190	20	97	9.3	99	14	2L
scaffold23808	10067	7	10669	8	100	9.9	100	15	3R
scaffold2381	2358	11	2859	14	90	7.8	92	13	2L
scaffold23818	1263	4	1735	6	81	4.8	85	6.6	2L
scaffold23821	1747	6	2162	8	86	7.7	85	11	3R
scaffold23829	1028	8	1521	9	94	5.6	94	10	2L
scaffold23837	3308	22	3735	23	91	7.9	94	11	2L
scaffold23850	2472	1	3192	15	89	7.1	95	10	2R
scaffold23852	10005	0	11924	53	94	9.1	96	15	2R
scaffold23861	5877	42	6467	40	92	9	95	13	2L
scaffold2388	1112	0	1798	22	84	7	94	11	3L
scaffold23891	4294	0	4720	17	80	9.3	87	12	3L
scaffold23893	3689	17	4225	28	95	8.2	95	12	3R
scaffold239	38868	1	44009	131	95	9.2	97	14	2R
scaffold23901	61663	1	50891	2	97	21	98	17	X
scaffold2391	15512	0	17276	90	89	8.7	91	14	3L
scaffold23914	1220	1	2277	14	53	7.5	88	8.6	3L
scaffold23915	948	0	1263	5	63	5.5	67	8.1	3L
scaffold23916	1078	0	376	4	73	6.4	39	3.4	3L
scaffold23922	4964	0	5408	22	95	9	94	14	2R
scaffold23924	621	10	677	7	84	5.4	87	6.4	2L
scaffold23936	830	6	1343	11	81	5.2	85	9.8	2L
scaffold23955	997	0	692	5	76	7.3	73	4.6	3L
scaffold23973	5829	0	6622	24	92	8.2	94	12	2R
scaffold24021	12005	0	13247	51	93	9.6	96	14	3L
scaffold24040	5361	0	6037	25	91	8.6	95	13	3L
scaffold24050	1852	0	2042	15	90	6.4	97	8.2	2R
scaffold24053	2280	0	3130	27	84	6.8	94	11	3L
scaffold24054	2648	0	3184	18	90	7.7	91	10	3L
scaffold2406	6105	0	5043	0	100	8.8	99	7.5	X
scaffold24096	3800	0	4434	26	89	8.2	89	13	2R
scaffold24102	730	4	1165	16	72	5.5	74	7.9	2L
scaffold24109	2578	0	2654	16	97	11	96	14	2R
scaffold24114	0	0	221	2	13	1	21	2.1	3L
scaffold24118	16345	1	18321	46	95	9.1	97	14	2R
scaffold24139	4807	35	5159	44	93	9.2	95	13	2L
scaffold24142	894	1	953	11	91	5.4	87	9.3	3L
scaffold24180	67379	0	55617	2	98	9.1	98	7.6	3R
scaffold24195	17787	0	19899	79	93	9.1	97	15	2R
scaffold24212	1949	0	2674	22	81	6.2	86	11	3L
scaffold24223	33106	5	28544	6	100	9.9	99	8.2	X
scaffold2428	35962	5	38109	6	99	10	99	16	4
scaffold2429	93647	16	80021	13	98	9.3	97	7.9	X
scaffold24296	757	4	900	9	89	5.4	91	7.9	2L
scaffold2430	9454	0	8801	0	94	10	93	8.5	X
scaffold24320	1369	0	1489	8	91	7.5	87	9.4	2R
scaffold24351	2104	0	2641	11	81	9.1	86	13	3L
scaffold24356	380	0	868	11	34	3.4	59	7.2	3L
scaffold24362	6414	0	7570	31	88	7.7	94	12	2R
scaffold24377	1227	4	1388	2	99	8	99	9.7	3R
scaffold24382	1838	0	2602	17	88	7.1	93	14	3L
scaffold24402	851	0	946	2	73	6.6	92	8.5	2R
scaffold24429	3961	0	4073	23	90	9.2	95	12	2R
scaffold24440	6167	0	6948	47	96	8.7	97	14	3L
scaffold24456	456	3	627	9	66	6.7	69	13	3R
scaffold2446	656	0	903	7	98	6.8	100	13	3L
scaffold24478	12869	0	14506	50	97	8.8	98	14	2R
scaffold24494	1280	0	1267	10	91	9	91	12	3L
scaffold24498	5223	0	5962	32	93	9.5	93	13	2R
scaffold2451	1491	2	2581	7	83	4.9	87	7.4	2L
scaffold24512	29055	1	32444	101	93	9.5	94	14	2R
scaffold2452	1902	0	2040	14	74	7.5	73	7.8	X
scaffold24548	2260	14	2624	18	91	7.5	94	13	2L
scaffold2457	14831	4	16198	8	98	10	99	16	3R
scaffold24580	9648	54	11191	67	97	9	97	13	3R
scaffold24596	12278	2	13946	4	98	9.6	98	13	4
scaffold2460	9166	0	10482	61	90	9	92	14	2R
scaffold24603	13241	5	14077	7	100	10	100	17	2L
scaffold24615	4588	0	5043	26	98	8.8	99	13	3L
scaffold24643	1379	14	1842	15	92	6.6	93	9.1	2L
scaffold24651	8978	3	8300	2	97	8.9	97	7.7	X
scaffold24672	11637	59	13766	99	98	8.6	99	14	2L
scaffold24686	50536	2	40386	4	99	9.3	99	7.3	X
scaffold247	46822	16	40648	18	97	7.7	97	7	X
scaffold24712	1564	4	2122	2	64	7.5	65	11	2R
scaffold2472	6160	1	6424	47	92	8.5	93	12	3L
scaffold2473	42221	10	32864	17	94	9.4	94	7.1	X
scaffold24742	2960	0	3291	16	88	7.8	93	9.5	2R
scaffold2477	4513	0	5647	42	92	6.8	92	13	2R
scaffold24809	1530	3	1653	5	96	6.4	90	9.3	3L
scaffold24817	4596	15	5542	28	97	8	97	12	3R
scaffold24823	9589	1	11183	41	92	8.9	95	13	2R
scaffold24846	15097	2	12534	1	99	9.2	99	7.4	X
scaffold24854	4809	0	4511	18	92	8.1	93	9.8	2R
scaffold24869	1353	10	1490	15	98	6.1	99	11	2L
scaffold24874	27088	5	28694	2	99	11	99	16	3R
scaffold24875	25827	0	29745	110	91	9.3	93	15	2R
scaffold24904	4369	0	4682	26	98	8.6	99	14	2R
scaffold2491	1714	9	3210	15	51	5.6	45	9.3	2L
scaffold24935	6326	0	6685	33	87	8.2	90	12	2R
scaffold2494	2342	0	2328	18	89	10	96	13	3L
scaffold24942	3103	0	3791	25	88	7.8	94	10	3L
scaffold24955	2119	0	2561	20	82	7.8	82	9.7	3L
scaffold24960	4000	0	4537	11	90	8.4	93	13	3L
scaffold24998	5740	26	6715	38	95	8.6	95	12	2L
scaffold25026	7865	26	8929	47	96	8.5	97	14	3L
scaffold25033	750	12	878	7	83	5.3	82	8.3	3R
scaffold25035	8909	51	10153	62	90	8.1	90	12	3L
scaffold25044	31276	2	30095	2	97	7.9	97	7.4	X
scaffold25085	6614	16	8082	21	93	9.1	93	13	3R
scaffold25091	970	0	1169	7	83	6.7	94	8	3L
scaffold25094	6757	0	7343	26	91	8.9	93	13	3L
scaffold25104	2400	0	2729	24	79	7.6	83	8.3	3L
scaffold25107	8471	1	9475	49	93	8.7	96	13	3L
scaffold25117	4623	31	5796	30	91	8	94	12	2L
scaffold25127	759	7	1035	7	81	4.9	75	7.8	2L
scaffold25145	979	14	968	13	94	7.4	92	10	2L
scaffold2518	1519	11	1719	17	86	7	87	8.9	2L
scaffold25180	64268	1	69568	1	99	10	99	16	U
scaffold25182	1546	7	1640	7	93	8.8	97	12	3R
scaffold25209	6520	0	7271	39	91	8.7	93	14	2R
scaffold25213	41307	0	45532	48	100	10	100	16	2R
scaffold25217	2387	9	2686	9	82	8.6	84	13	3L
scaffold2524	4865	14	5576	35	92	8.8	95	14	3L
scaffold25257	2203	0	2704	11	92	9.2	89	13	3L
scaffold25259	2674	0	3332	18	66	7.9	72	11	3L
scaffold25270	5733	33	6803	43	93	8.5	95	14	3R
scaffold25273	420	0	668	0	77	3.3	76	4.4	2L
scaffold2528	12260	56	14158	59	91	9.1	93	13	3R
scaffold2529	2280	0	2332	22	65	7.8	63	7.7	3L
scaffold25294	1424	0	1819	16	89	7.4	93	11	2R
scaffold25306	388	1	803	0	41	3.9	53	5.5	2L
scaffold25322	47774	8	37914	8	92	9	92	7.1	X
scaffold25330	1131	0	1551	8	91	6.5	91	9.5	3L
scaffold25336	1879	0	1966	16	64	9.4	64	11	3L
scaffold25354	25739	1	28109	1	99	9.9	100	15	3R
scaffold2539	51286	0	55492	169	95	10	97	15	2R
scaffold25397	3711	20	4747	32	96	7	98	15	2L
scaffold25404	4716	30	5422	38	96	8.5	98	14	2L
scaffold25423	13239	0	15383	48	92	9.2	94	14	3L
scaffold25436	603	0	1287	9	17	2.6	47	5.4	3L
scaffold25447	154444	0	168862	3	100	10	100	16	3R
scaffold25453	1821	0	2478	7	79	7.6	95	9.8	3L
scaffold25474	4229	0	4451	13	96	9.8	97	16	U
scaffold25490	181602	11	200413	3	100	9.9	100	16	3R
scaffold25499	1157	0	1600	7	40	5.1	57	4.1	3L
scaffold25502	904	3	2570	4	71	3.9	79	5.6	2L
scaffold25515	54786	14	46777	10	94	9.5	93	7.9	X
scaffold2553	14159	0	16489	60	98	9.1	98	15	2R
scaffold2554	15647	7	17444	10	100	9.8	100	15	4
scaffold25555	1479	14	1614	12	99	7.7	99	12	3R
scaffold25573	2306	0	3026	13	75	9.7	92	14	2R
scaffold25582	6351	14	7115	24	88	9.4	89	15	3L
scaffold25646	564	2	942	3	67	4.8	78	7.5	2L
scaffold25648	1815	12	2736	19	89	6.2	93	10	2L
scaffold25674	12975	27	14631	27	97	10	99	15	2L
scaffold25686	1758	10	2166	14	86	7.6	88	14	2L
scaffold257	173371	5	143145	2	99	8.9	99	7.4	X
scaffold25705	106701	36	118336	36	100	10	100	16	3R
scaffold25715	4004	18	4611	18	98	8.2	97	12	2L
scaffold25727	38593	5	30253	8	99	9.5	99	7.4	X
scaffold25729	14865	3	16381	52	89	9.3	93	13	3L
scaffold2574	2591	23	3333	23	86	6.6	86	10	2L
scaffold2575	41133	17	45128	15	99	10	99	16	3R
scaffold25752	964	0	1028	8	98	8.2	98	10	3L
scaffold2578	954	5	1972	7	95	4.5	98	8.5	3R
scaffold25789	12447	0	13560	39	94	9.8	95	16	3L
scaffold25808	2750	10	3223	20	96	7.4	96	12	2L
scaffold2581	32752	1	35737	114	98	9.8	98	15	2R
scaffold25819	224	1	848	4	29	3.7	28	4.5	2L
scaffold2584	10295	0	11197	67	98	9.4	99	14	2R
scaffold25853	5927	47	6803	42	94	8.3	95	12	2L
scaffold25895	3435	14	3817	22	85	8.7	87	12	2L
scaffold25899	1956	0	2633	14	80	7	87	11	3L
scaffold259	170789	13	139117	10	96	9	95	7.2	X
scaffold25905	2628	9	2960	14	93	7.6	95	11	2L
scaffold25941	6266	0	7156	28	95	9.4	98	14	3L
scaffold25942	1084	3	1382	6	92	6.3	93	13	2R
scaffold25954	1255	5	2527	6	85	5	90	8.7	2L
scaffold25973	16865	1	15378	2	96	9.3	96	7.7	X
scaffold25978	2115	0	2345	20	94	8.9	92	11	2R
scaffold25983	3868	11	4573	12	97	8.2	98	15	2L
scaffold25996	4450	0	5332	47	91	8.6	94	13	3L
scaffold260	3928	0	4556	13	53	6.8	67	7.1	3L
scaffold26076	3851	2	4221	19	91	9.2	91	11	3L
scaffold2608	90604	5	73318	3	99	9.4	98	7.4	X
scaffold26084	4584	22	5586	26	90	8.7	96	12	2L
scaffold26112	691	4	1293	8	72	4.8	77	7.3	2L
scaffold26125	706	10	876	5	91	5.1	92	8.9	3R
scaffold26133	1245	0	1433	13	62	6.2	83	6.9	3L
scaffold26135	6860	0	7976	56	96	7.9	96	12	2R
scaffold26137	868	0	909	6	40	4.8	37	3.7	3L
scaffold26172	3732	16	4423	36	85	7.2	88	11	2R
scaffold26190	13781	0	15666	60	98	9.1	99	14	2R
scaffold26200	1775	0	2104	23	97	7.8	99	12	3L
scaffold26210	20840	31	23967	34	99	9.3	100	15	3R
scaffold26228	1389	0	1666	13	88	7.4	96	10	3L
scaffold26234	2451	0	2598	25	80	8.3	86	11	3L
scaffold26252	14981	3	13020	2	99	9.5	99	8.4	X
scaffold2626	12694	2	14006	60	89	9.5	92	15	2R
scaffold26261	3853	2	4332	33	87	8.5	91	13	2R
[truncated: 2,910 more rows]

## Sheet: D.busckii
Scaffold	Fsites	Fsnps	Msites	Msnps	Fpercentage	Fcov	Mpercentage	Mcov	chrom
C3906778	955	1	961	1	84	20	85	25	2L
C3907144	986	0	955	0	100	33	100	31	2R
C3908824	985	0	987	0	100	35	100	32	3R
C3909516	990	2	995	2	99	20	99	23	3L
C3910568	1023	0	1015	0	99	25	100	26	2R
C3911334	1004	0	999	0	99	34	99	34	2R
C3912150	1035	0	1034	0	99	25	100	28	2L
C3912404	1024	0	1041	1	100	28	100	31	2L
C3912406	1015	2	981	2	99	23	99	18	2L
C3914172	1054	0	1057	0	100	31	99	36	3R
C3915150	1053	0	1060	0	99	28	99	26	3R
C3917090	1084	0	1082	0	100	30	99	30	3R
C3917348	1080	0	1056	0	99	31	99	14	X
C3918086	1102	0	1120	0	100	38	100	40	2R
C3918772	1109	1	1121	1	100	33	100	32	3L
C3919052	1120	0	1119	0	100	40	100	31	3L
C3919392	1092	0	1105	0	99	30	100	35	3R
C3920390	1110	1	1108	0	99	22	98	23	2L
C3921230	1101	2	1141	2	99	27	99	29	2L
C3923476	1135	0	1167	0	100	21	100	22	2R
C3923902	1170	0	1172	1	99	23	98	30	2L
C3926770	1225	1	1216	1	100	18	99	20	2L
C3927580	1209	0	1235	0	99	28	100	30	3L
C3927806	1206	1	1202	0	99	24	98	27	2L
C3930258	1270	0	1274	0	100	43	100	36	2R
C3930626	1285	0	1266	0	100	31	99	29	2L
C3932390	1315	0	1289	0	100	29	99	16	X
C3934600	1319	0	1335	0	97	32	98	35	3R
C3934808	1362	2	1340	3	100	36	99	33	2L
C3934840	1351	0	1348	0	100	35	100	35	2L
C3935670	1339	0	1332	0	100	25	99	25	2L
C3938718	1422	8	1392	5	99	22	99	23	2L
C3939998	1353	1	1280	3	99	19	99	22	3L
C3941532	1493	0	1481	0	100	30	99	29	2L
C3941798	1497	0	1418	0	100	27	99	16	X
C3941918	1484	1	1491	5	100	20	99	25	2L
C3942342	1479	0	1215	1	98	23	98	13	X
C3943778	1547	0	1535	0	100	33	99	32	2L
C3944720	1542	0	1554	0	100	20	100	20	2L
C3948748	1679	2	1672	2	100	30	100	37	3L
C3949952	1718	0	1701	0	100	43	99	38	2R
C3950192	1653	0	1589	0	99	19	98	12	X
C3950502	1734	0	1735	0	100	30	100	31	2L
C3953398	1813	0	1833	0	100	32	100	32	2R
C3954886	1875	0	1889	0	100	40	100	34	2L
C3955750	1775	0	1634	0	99	29	99	13	X
C3956774	1951	0	1907	0	100	40	99	18	X
C3957222	2007	0	2004	0	100	31	100	32	2R
C3957408	1982	1	2002	1	100	29	99	28	3L
C3959256	2118	0	2107	0	100	42	100	41	2R
C3963416	2434	1	2425	0	100	22	100	31	2L
C3966290	2780	1	2771	0	100	33	100	35	3L
C3969656	3432	0	3577	0	100	26	100	30	2L
scaffold10013	24228	8	23500	6	99	35	99	17	U
scaffold10032	15610	2	15608	2	100	34	100	33	3R
scaffold10033	16466	30	16442	28	100	33	99	33	3L
scaffold10036	28553	1	28553	2	99	29	99	32	2R
scaffold10037	21578	1	21338	1	100	36	100	17	X
scaffold10042	1285	0	1278	0	99	22	99	23	3L
scaffold10049	15693	0	15626	2	98	39	98	21	X
scaffold10050	1433	0	1429	1	83	20	82	22	3R
scaffold10051	50680	3	50585	3	100	34	100	33	2R
scaffold10055	1011	7	968	9	85	20	86	22	2L
scaffold1006	32831	1	32794	0	99	39	99	35	2R
scaffold10064	22975	0	22554	3	100	36	99	16	X
scaffold10067	2487	1	2534	2	99	25	100	27	2L
scaffold10071	2609	7	2619	7	100	22	99	25	2L
scaffold10073	14427	0	13612	0	99	32	99	15	X
scaffold10088	41426	1	41434	2	100	38	100	37	3R
scaffold1009	33754	0	33753	1	99	38	98	36	3R
scaffold10113	29024	0	28991	0	100	36	100	36	3R
scaffold1012	4413	1	4426	1	100	43	100	39	3R
scaffold10122	6117	3	6101	3	99	34	100	35	3R
scaffold10123	2251	2	2283	2	96	36	97	33	2R
scaffold10133	2266	1	2277	4	100	39	100	28	2R
scaffold10134	21342	1	20688	0	100	29	100	15	X
scaffold10135	16045	1	15987	2	99	30	99	31	3L
scaffold1014	4076	10	4066	10	96	35	95	31	3L
scaffold10141	8572	10	8631	20	98	34	99	32	2L
scaffold10152	12054	0	11870	0	100	34	100	30	3R
scaffold10179	7946	16	8006	16	99	30	99	33	2R
scaffold1021	22691	1	22659	0	99	33	99	34	3R
scaffold10212	3815	11	3808	9	100	23	100	24	2L
scaffold10215	7425	7	7453	6	99	35	99	36	3L
scaffold1022	10202	25	10282	20	94	29	94	29	3L
scaffold10221	4343	3	4338	2	100	32	100	26	3L
scaffold1023	28058	2	26978	3	99	27	99	14	X
scaffold10240	14652	0	14784	1	100	27	100	31	2R
scaffold10241	22966	3	22917	2	99	36	99	35	2R
scaffold10250	10049	2	10115	2	100	26	100	28	3R
scaffold10253	6869	6	6880	5	100	41	100	39	2L
scaffold10257	15222	0	15230	0	100	36	100	34	3R
scaffold10263	8787	0	8820	0	99	38	99	37	3L
scaffold10268	35263	3	34102	2	100	35	100	17	X
scaffold10269	10196	0	10224	0	99	31	100	33	2R
scaffold10271	18834	1	18873	1	100	32	100	32	3L
scaffold1028	16644	2	16614	2	100	38	100	35	3R
scaffold10283	25381	1	25416	2	100	35	100	34	3L
scaffold10291	8068	1	7713	1	98	27	99	14	X
scaffold10299	16017	16	16017	40	100	37	100	36	2L
scaffold10308	12370	7	12362	2	99	39	99	34	2L
scaffold10315	35526	7	33863	3	99	30	99	16	X
scaffold1032	8773	9	8693	9	99	33	99	31	2L
scaffold10341	21177	0	21164	0	100	37	100	36	2R
scaffold1035	21324	0	20144	1	98	32	98	16	X
scaffold10353	11149	4	11221	4	90	37	90	33	3L
scaffold10355	5292	1	5296	4	100	35	100	36	3L
scaffold10359	2419	0	2447	1	100	20	99	20	2L
scaffold10360	8794	0	8765	3	99	38	99	34	3L
scaffold10363	20490	1	20461	0	100	36	100	35	2R
scaffold10375	9108	1	9087	0	98	39	97	35	3R
scaffold10378	17432	2	17497	0	97	27	97	28	2L
scaffold10384	12185	30	12177	30	100	33	100	35	2L
scaffold10406	26760	2	26718	1	99	34	99	34	3L
scaffold10407	19317	0	19288	1	100	36	100	34	3R
scaffold10425	1451	2	1443	3	94	20	96	22	3L
scaffold10427	29253	0	29226	1	100	37	100	36	2R
scaffold10430	9947	0	9820	0	99	36	99	18	X
scaffold1044	2240	0	2238	0	98	35	99	30	3R
scaffold10445	3276	9	3301	12	100	30	99	34	3L
scaffold10449	35199	0	35176	1	99	37	99	37	3R
scaffold1045	3440	0	3434	0	100	43	100	36	2L
scaffold10458	17020	0	15163	0	99	24	99	12	X
scaffold1046	15864	21	15843	16	100	36	100	34	2L
scaffold10462	41013	0	40938	1	98	33	97	33	2R
scaffold10465	2667	17	2652	18	99	28	99	28	3L
scaffold10479	983	3	906	2	98	21	99	23	3L
scaffold10482	27363	0	27336	1	100	37	100	36	3R
scaffold10485	8931	6	8927	6	100	33	100	33	3L
scaffold10488	14234	2	14157	2	99	29	99	32	3R
scaffold10498	3535	4	3512	7	100	31	100	30	2L
scaffold1050	23430	26	23456	24	100	37	100	35	3L
scaffold10502	2378	6	2405	7	100	33	100	33	2L
scaffold10513	5744	0	5761	0	98	30	98	31	3R
scaffold10514	19713	21	19665	22	95	36	95	36	3L
scaffold10517	3529	3	10193	4	83	4.2	88	8.4	3R
scaffold10521	6297	5	6280	1	99	37	99	33	3L
scaffold10522	1041	2	1077	2	84	11	89	14	2L
scaffold10523	38413	0	38408	0	99	35	98	35	3R
scaffold10532	11960	0	11738	0	100	35	99	17	X
scaffold10539	29344	3	29535	1	99	31	99	32	2R
scaffold1054	44528	0	44506	1	100	32	100	34	3R
scaffold10548	5768	1	5795	0	100	28	100	31	2R
scaffold1055	40158	1	38172	3	100	29	100	15	X
scaffold10574	4265	0	4334	3	93	26	94	27	2R
scaffold10575	31221	14	31127	12	100	35	100	33	2L
scaffold10582	15460	4	15457	12	98	32	97	33	3L
scaffold10583	8309	1	8295	3	99	37	99	36	3L
scaffold10587	6262	0	5588	3	98	19	98	11	X
scaffold10595	19077	2	19040	2	99	34	99	33	2R
scaffold10605	1440	2	1414	3	87	19	85	23	2L
scaffold10608	20615	0	20650	0	100	34	100	33	2R
scaffold10620	1886	3	2065	29	87	34	90	27	4
scaffold10627	17033	0	17035	0	100	32	100	33	3R
scaffold10628	9198	0	9071	1	98	30	98	30	3R
scaffold1063	44373	5	44505	7	99	32	99	32	3L
scaffold10630	3836	9	3865	8	96	23	96	25	2L
scaffold10634	2234	0	2200	4	85	32	85	16	4
scaffold10637	18532	0	18518	0	100	35	100	35	2R
scaffold10645	2448	4	2477	3	99	26	100	27	2L
scaffold10646	24857	0	24844	0	100	33	100	33	2L
scaffold10674	9582	0	9583	0	97	33	97	37	2L
scaffold10675	997	1	1009	0	94	11	99	19	3L
scaffold10680	16415	0	15751	0	99	28	99	15	X
scaffold10686	23207	0	22695	2	100	36	100	17	X
scaffold10688	7776	4	7758	5	99	38	99	36	2L
scaffold10690	8353	5	8267	13	100	33	100	32	2L
scaffold10694	23684	0	23725	0	100	32	100	33	2R
scaffold10695	11271	0	10676	0	98	28	98	15	X
scaffold10696	4965	17	4953	16	98	37	97	34	2L
scaffold1070	2623	9	2626	17	91	28	90	26	2L
scaffold10704	6537	1	6474	0	95	25	94	15	X
scaffold10705	26935	0	25608	0	100	31	99	15	X
scaffold1071	472	0	2253	6	24	12	99	17	4
scaffold10714	34859	4	34835	6	100	34	100	34	2L
scaffold1072	47968	0	47956	0	98	36	99	36	3R
scaffold10724	76115	0	73873	3	99	30	99	16	X
scaffold10730	7292	0	7275	0	100	38	100	38	3L
scaffold10734	16526	4	16573	7	99	29	99	29	3L
scaffold10745	9291	0	9283	0	100	36	100	34	3R
scaffold10746	5938	0	5937	2	94	29	94	30	2R
scaffold1075	32013	1	31936	2	98	33	98	33	3R
scaffold10750	6014	3	5988	5	84	21	84	21	2L
scaffold10754	48030	2	48422	1	100	27	100	29	X
scaffold10762	32815	4	32799	9	100	34	99	36	2L
scaffold10771	12539	0	12502	2	100	30	100	30	2R
scaffold10779	19004	0	19030	0	100	33	100	34	2R
scaffold10780	8182	0	8219	0	97	42	97	39	2R
scaffold10784	2531	0	2532	2	100	29	100	31	2L
scaffold10792	8374	6	8374	7	91	33	92	39	2R
scaffold10793	2473	0	2397	25	90	38	90	28	4
scaffold10796	16292	0	16318	0	100	30	100	31	2R
scaffold1080	49666	5	49988	3	98	28	98	30	3L
scaffold10804	35662	0	35658	0	100	38	100	36	2R
scaffold10816	2644	9	2651	7	100	28	100	27	2L
scaffold1082	15377	4	15342	4	98	33	99	33	2L
scaffold10849	13168	15	13217	12	97	31	97	31	2L
scaffold10860	17683	0	17672	0	99	33	99	32	3R
scaffold10862	21008	2	21236	1	97	28	98	28	3L
scaffold10865	17941	2	17973	2	100	35	100	34	2L
scaffold10871	4160	0	4153	0	97	27	97	25	2R
scaffold10882	1228	3	1201	2	100	24	100	23	2L
scaffold10883	24771	0	24692	0	100	35	100	35	2R
scaffold10884	5085	2	5078	4	92	33	92	38	2R
scaffold10894	48075	2	46296	4	99	31	99	16	X
scaffold1090	21314	8	21309	9	97	34	97	33	2L
scaffold10901	5267	0	5261	0	98	38	98	36	3L
scaffold10906	6288	0	6194	1	100	35	100	17	3L
scaffold10909	10500	0	10516	0	100	37	100	34	2R
scaffold10912	12198	17	12026	19	100	33	100	31	3L
scaffold10918	8835	0	7868	0	98	24	99	11	X
scaffold10926	8387	0	8396	1	99	31	99	31	2R
scaffold10931	6440	0	6424	0	99	35	99	35	2R
scaffold10932	5439	12	5540	17	97	29	96	30	3L
scaffold10937	27214	4	27290	0	99	31	99	30	2R
scaffold10938	7101	7	7085	10	98	33	99	35	2L
scaffold10939	909	3	992	3	78	21	79	26	2L
scaffold10940	30928	8	29878	5	99	28	99	16	X
scaffold1095	5333	12	5370	13	100	38	100	37	3L
scaffold10954	21420	0	21391	2	100	39	100	39	3R
scaffold10959	4047	13	4007	15	89	29	92	28	2L
scaffold10960	15296	1	15301	0	100	36	100	35	2R
scaffold10963	39495	0	39484	0	100	37	100	37	3R
scaffold10979	40155	0	39695	1	100	34	100	17	X
scaffold1098	17473	0	17519	2	100	34	100	33	2R
scaffold10983	9633	0	9626	2	100	36	99	35	2R
scaffold10984	20914	0	20889	1	99	29	99	30	2L
scaffold10985	1313	0	1668	10	85	33	96	31	4
scaffold1100	29463	0	29492	1	99	34	99	32	3L
scaffold1101	73972	3	73940	4	99	36	99	35	3R
scaffold11011	38315	1	38223	0	100	36	100	34	2R
scaffold11036	6932	0	6921	0	98	36	97	37	2R
scaffold11039	6158	3	6142	0	99	25	98	28	3R
scaffold11053	14600	1	14167	1	100	33	100	16	X
scaffold11055	21811	0	21707	1	99	32	99	30	3R
scaffold11061	8990	3	8819	2	100	30	100	15	X
scaffold11090	14065	0	14061	0	100	35	100	34	3R
scaffold11101	2928	6	2948	8	97	31	97	32	2L
scaffold11108	2103	3	2094	5	100	25	97	27	3L
scaffold11119	10630	0	10619	0	99	36	99	36	2R
scaffold11121	24066	2	23571	7	100	38	100	18	X
scaffold11124	16803	29	16763	23	96	38	96	36	3L
scaffold11127	17524	0	17561	1	100	34	100	32	2R
scaffold11128	22617	2	22313	2	100	31	100	16	X
scaffold11134	1029	9	1006	9	100	26	98	26	3L
scaffold11135	8841	1	8816	0	100	36	100	37	3L
scaffold1114	5076	5	5072	5	100	34	100	34	2L
scaffold11146	26982	0	26917	1	100	34	100	33	2R
scaffold1115	6416	0	6428	1	100	28	99	28	2R
scaffold11152	20939	1	20986	1	100	30	100	31	2L
scaffold11154	4977	2	4958	3	100	36	100	32	2L
scaffold11155	1122	1	1251	8	57	19	71	20	2L
scaffold11165	32220	2	32205	0	99	31	99	31	2R
scaffold11173	23937	0	23504	0	99	37	99	19	X
scaffold11185	8010	12	7997	10	94	36	93	33	3L
scaffold11189	5497	15	5503	13	100	34	100	34	2L
scaffold1120	16683	0	16722	0	100	33	100	29	2R
scaffold11207	21810	1	21837	1	96	32	96	32	3R
scaffold11208	9140	0	8731	1	100	37	100	17	X
scaffold11216	5561	0	5521	5	99	33	99	32	2R
scaffold11226	1067	1	1063	0	94	18	94	23	3L
scaffold11234	2505	1	2494	0	87	25	86	25	2L
scaffold11238	10265	0	10208	0	96	38	96	36	3R
scaffold11246	23495	1	23433	3	100	34	100	31	3R
scaffold11255	26693	0	26685	2	99	33	100	32	2R
scaffold11259	11144	0	10838	1	98	24	98	14	X
scaffold11275	9981	4	9973	7	99	32	99	34	2R
scaffold11279	14226	0	14370	0	97	29	97	28	2R
scaffold1129	21187	24	21145	21	99	38	99	35	2L
scaffold11291	22741	2	22749	0	100	33	100	34	3R
scaffold11297	6101	7	6167	9	94	32	97	29	2L
scaffold11299	4849	1	4556	0	100	25	100	14	X
scaffold113	87592	1	87541	1	100	36	100	35	3R
scaffold1130	6546	3	6588	3	100	31	100	34	3R
scaffold11307	27030	1	25702	2	98	33	98	15	X
scaffold11309	1254	6	1310	5	96	21	100	22	2L
scaffold11313	7584	1	7590	0	100	28	100	28	3R
scaffold11314	20857	2	20857	0	100	37	100	36	2R
scaffold11328	6283	0	6230	0	99	40	99	37	3R
scaffold11331	5357	0	5317	0	100	30	100	28	2R
scaffold11332	2483	11	2535	16	92	29	92	28	3L
scaffold11342	2499	3	2613	2	96	28	98	27	2L
scaffold11343	6206	0	6222	1	98	27	99	30	3L
scaffold11356	28792	2	28796	0	100	38	100	37	2R
scaffold11357	20131	0	20105	0	100	30	100	33	2R
scaffold11358	1136	2	1120	3	94	22	98	23	3L
scaffold11366	13249	1	13162	0	100	33	99	17	X
scaffold11369	16766	0	16724	0	96	30	96	30	3R
scaffold11379	3788	0	3786	0	100	24	100	25	2R
scaffold11382	11045	0	11122	0	100	31	100	31	2R
scaffold11400	31381	1	31375	1	100	34	100	36	3R
scaffold11417	1429	2	1440	3	99	26	100	28	2L
scaffold11419	24260	0	24314	0	99	34	98	34	3L
scaffold1142	18481	6	18528	4	98	34	98	34	3L
scaffold11422	2084	0	2176	16	84	26	92	35	2L
scaffold11423	5631	0	5639	3	100	37	100	37	3R
scaffold11424	6605	0	6631	0	99	29	99	29	2R
scaffold11429	8238	0	7806	0	96	24	96	14	X
scaffold11430	7627	0	7691	1	99	30	98	30	2L
scaffold11438	2481	3	2476	6	97	27	97	29	2L
scaffold11440	6673	0	6670	0	95	31	94	34	2R
scaffold11446	7193	4	7151	4	99	33	99	34	2L
scaffold1145	25892	3	25917	2	98	35	97	34	3R
scaffold11457	8219	0	8249	0	99	31	100	31	2R
scaffold11458	12144	18	12086	18	98	37	98	29	2L
scaffold11459	43910	2	43864	0	100	33	100	33	3R
scaffold11465	12701	0	12054	0	100	31	99	16	X
scaffold1148	18074	0	17572	2	99	29	99	14	U
scaffold11481	5027	14	5017	16	100	39	100	37	3L
scaffold11482	10646	5	10662	5	100	35	99	33	3L
scaffold11483	6021	0	6043	2	97	35	97	34	2R
scaffold11485	17313	1	15913	0	100	23	100	12	X
scaffold11487	24665	5	24646	3	99	36	99	34	2L
scaffold11493	15163	0	15202	1	99	32	100	33	3L
scaffold11496	12588	0	11403	0	98	26	96	12	X
scaffold11497	3808	0	3340	0	100	19	97	11	X
scaffold115	10762	1	10735	0	100	31	100	32	3L
scaffold1150	22899	0	22959	1	100	32	100	33	3R
scaffold11506	7135	5	7128	6	100	37	100	30	3L
scaffold11508	13020	29	12984	30	99	36	99	32	2L
scaffold11512	3636	0	3620	0	100	26	100	30	2L
scaffold11513	40976	21	40969	25	100	38	100	35	2L
scaffold11522	10910	2	10381	0	100	36	100	16	X
scaffold11526	46718	0	46701	1	100	40	100	38	3R
scaffold11531	13756	18	13792	13	100	34	100	31	2L
scaffold11541	19200	0	19181	0	100	35	100	34	3L
scaffold1155	36994	2	37132	3	98	33	98	34	3R
scaffold11550	6449	5	6464	11	96	31	99	32	2L
scaffold11557	5385	0	4894	0	100	23	99	12	X
scaffold1158	34212	0	34108	1	99	34	99	35	3R
scaffold11580	5986	0	5989	0	100	36	100	36	3R
scaffold11585	20241	0	19492	0	99	27	99	15	X
scaffold11592	3400	16	3378	15	99	32	98	28	3L
scaffold11594	16714	1	16693	0	97	32	97	34	2L
scaffold11595	4261	0	4240	0	95	36	94	35	3L
scaffold11599	4436	0	4428	0	100	39	100	33	2L
scaffold11619	6413	11	6422	8	99	31	99	32	3L
scaffold11626	41999	5	42447	1	100	26	100	29	2R
scaffold1163	28126	1	28216	1	100	33	100	33	3R
scaffold11639	11194	7	11189	7	100	27	100	29	3L
scaffold11640	18947	0	18962	0	100	36	100	34	3L
scaffold11669	1611	5	1645	10	89	33	89	29	3L
scaffold1167	43919	1	42187	8	99	30	99	15	X
scaffold1168	16087	0	16092	8	100	30	100	31	2R
scaffold11684	14455	0	14037	1	98	31	97	15	X
scaffold11687	63025	45	63021	51	100	36	100	35	2R
scaffold11698	4817	8	4746	6	97	32	97	31	3L
scaffold117	11576	0	11576	0	100	32	100	32	3R
scaffold1171	18986	0	18976	1	98	29	97	30	2L
scaffold11716	40939	1	41121	0	100	29	100	32	3R
scaffold11718	4778	0	4807	0	100	34	100	33	3R
scaffold11719	29109	1	29094	0	99	34	98	33	2R
scaffold11721	28873	35	28880	37	99	31	99	32	2L
scaffold1173	14164	0	14207	0	100	28	100	31	2L
scaffold11739	10615	3	10634	2	100	36	100	34	2R
scaffold11740	7507	0	7510	0	100	36	100	36	2R
scaffold11753	20952	1	20967	2	100	33	100	32	3R
scaffold11756	28121	1	27952	1	100	29	100	30	2R
scaffold11758	6067	8	6084	9	100	35	100	34	2L
scaffold11766	40743	0	40761	1	100	35	100	35	U
scaffold11768	52844	19	52750	11	99	34	99	32	2L
scaffold11776	16360	0	16346	0	99	35	99	33	2R
scaffold1178	12878	17	12890	21	99	32	98	32	2L
scaffold11786	1906	4	1973	6	96	21	98	24	3L
scaffold11789	1612	0	1585	1	65	22	65	19	2L
scaffold11790	16673	0	16657	0	100	32	100	32	2L
scaffold11795	10092	0	10113	0	100	33	100	33	3R
scaffold11797	4512	2	4514	3	98	27	99	29	3L
scaffold11799	42560	2	42614	1	100	34	100	34	3R
scaffold1181	62863	3	62854	0	100	34	100	35	3R
scaffold11813	11559	0	11556	0	100	33	100	32	2R
scaffold11814	8027	0	8015	0	100	34	100	34	3L
scaffold11824	12651	18	12693	24	100	35	100	35	2L
scaffold11832	19054	1	19082	0	98	31	98	32	2R
scaffold11833	17715	0	17038	3	100	35	100	17	X
scaffold1184	62108	1	61967	4	100	32	100	30	2L
scaffold11843	5766	0	5776	0	100	35	100	34	3R
scaffold11861	22601	2	21700	3	100	34	100	15	X
scaffold11862	15912	31	15914	21	100	40	100	37	3L
scaffold11866	1572	0	1521	11	100	22	98	12	4
scaffold1187	26328	0	26394	0	99	30	99	33	2R
scaffold11872	19085	17	19065	12	98	31	98	34	3L
scaffold11875	17539	0	17604	2	99	33	99	32	2R
scaffold11876	9215	0	9199	0	99	39	99	37	3R
scaffold11886	6627	5	6624	4	97	32	97	32	3L
scaffold11892	13241	5	13209	5	100	36	100	38	2L
scaffold119	16876	0	16961	0	99	32	99	33	3L
scaffold1190	22452	0	21693	1	100	35	99	16	X
scaffold11903	14760	1	14743	1	99	28	99	28	3L
scaffold11908	27420	2	27416	2	99	31	100	31	3R
scaffold11911	1248	8	1177	11	97	26	97	26	3L
scaffold11917	17486	16	17510	18	100	34	100	36	3L
scaffold11924	25603	0	25668	1	97	33	97	33	3R
scaffold11939	9487	3	9500	3	100	34	100	36	2R
scaffold11942	4143	1	4183	1	97	30	97	32	2L
scaffold11948	8968	3	8995	2	99	52	98	76	3R
scaffold11957	1756	6	1795	5	85	17	79	21	3R
scaffold11965	16278	0	16280	1	100	40	100	37	3R
scaffold11973	11805	4	11766	6	98	31	97	30	3L
scaffold1198	51946	7	49523	6	97	32	97	16	X
scaffold11980	19180	0	19153	0	99	37	98	36	3R
scaffold12	84470	2	84565	3	99	35	99	35	3R
scaffold120	30003	1	29927	1	99	36	99	35	3R
scaffold12005	1901	1	1893	1	100	30	100	28	3L
scaffold12006	31853	0	32203	3	99	27	99	31	2R
scaffold12010	17502	0	17589	1	99	30	100	33	3R
scaffold12012	2559	12	2576	13	95	28	94	28	3L
scaffold12015	7860	0	7856	0	100	43	100	37	3R
scaffold12028	3728	0	3749	0	100	30	100	32	3L
scaffold12032	60593	0	60518	2	99	37	99	36	2R
scaffold12042	7237	11	7201	14	100	32	100	32	3L
scaffold12046	641	0	843	11	70	9.3	74	14	4
scaffold1205	86153	4	86046	4	100	37	100	36	3R
scaffold12050	8835	9	8842	9	96	33	96	32	2R
scaffold12051	32921	3	29854	0	100	24	99	13	X
scaffold12065	35050	3	33910	1	100	29	100	15	X
scaffold12070	10554	0	10557	0	100	36	100	35	3R
scaffold12079	1878	11	1908	9	98	29	100	29	2L
scaffold1208	12669	24	12644	29	90	28	90	28	2L
scaffold12081	9428	1	9196	0	99	28	99	16	X
scaffold1209	17860	0	17818	1	99	32	100	31	2L
scaffold12090	19728	0	19757	1	100	36	100	36	3R
scaffold12092	20789	0	20795	1	100	34	100	32	3R
scaffold12094	1555	9	1554	10	99	27	99	30	3L
scaffold12103	5205	2	4924	1	97	41	96	22	X
scaffold12113	731	0	997	11	81	16	100	18	4
scaffold1212	11314	10	11313	15	96	33	97	32	2L
scaffold12124	21494	0	20826	3	100	39	100	16	X
scaffold12126	8311	12	8350	15	99	31	100	33	3L
scaffold12129	15165	0	15156	0	100	34	100	34	2R
scaffold12139	25006	1	24979	0	99	36	99	35	3L
scaffold1214	16858	10	16881	8	100	38	100	36	3L
scaffold12147	22730	2	22721	0	99	40	99	39	2R
scaffold12155	10731	7	10801	11	99	31	99	31	3L
scaffold12162	10241	0	8796	2	99	19	99	9.9	3L
scaffold12163	65869	9	64786	4	99	35	99	17	X
scaffold12170	28453	1	28354	0	99	37	99	36	2R
scaffold12174	22535	2	22864	2	95	26	95	27	2L
scaffold12175	17875	3	17885	3	100	41	100	39	3L
scaffold1218	12610	1	12622	0	100	38	100	36	2L
scaffold12181	5049	10	5053	9	100	30	100	30	3L
scaffold122	10736	0	10900	1	99	26	99	27	2R
scaffold1220	10537	0	10529	0	100	36	100	35	3R
scaffold12203	3839	2	3913	2	98	34	98	37	3L
scaffold12206	10576	2	10608	1	100	33	100	33	3L
scaffold12223	1829	1	1790	2	100	26	100	25	2L
scaffold12224	24755	4	24814	3	99	33	99	33	2L
scaffold12231	1730	5	1724	4	100	25	100	27	3L
scaffold12242	13322	9	13279	7	99	36	99	33	3L
scaffold12244	20356	0	19034	1	99	26	99	14	U
scaffold12245	3372	0	3397	0	99	27	100	26	2L
scaffold12247	5090	10	5095	7	100	36	100	34	2L
scaffold12248	1585	0	1608	0	99	37	100	34	3L
scaffold12256	22187	0	22109	2	100	32	100	31	3R
scaffold1226	7689	0	7150	3	98	31	97	13	X
scaffold12262	2549	10	2553	14	99	37	99	35	2L
scaffold12268	12403	25	12376	31	100	41	100	36	2L
scaffold1227	51438	2	51384	0	99	35	99	35	2R
scaffold12277	29645	0	29854	0	100	29	100	30	2R
scaffold12279	17271	0	17249	0	100	38	100	36	3R
scaffold12282	4717	4	4746	1	98	28	98	29	3L
scaffold1229	40269	0	40278	0	100	37	100	37	2L
scaffold123	19201	0	19214	0	100	35	100	36	3L
scaffold12306	5679	14	5653	13	99	31	100	32	2L
scaffold12309	20158	0	19426	3	100	37	100	16	X
scaffold12310	21663	1	21690	7	100	37	100	35	2L
scaffold12324	22023	1	21393	0	98	31	98	16	X
scaffold12349	11797	1	11519	2	99	27	99	15	X
scaffold1235	15374	0	15395	0	100	43	100	35	2R
scaffold12357	2194	1	2209	1	81	25	82	22	2R
scaffold1236	28677	2	26628	7	100	26	100	13	X
scaffold12361	3087	5	3128	10	94	28	94	32	2L
scaffold12363	17299	0	17296	0	100	38	100	37	3R
scaffold12365	14849	0	13565	0	98	22	97	13	3L
scaffold1237	50246	2	48562	2	100	30	100	15	X
scaffold12379	3121	4	3087	5	95	28	95	24	2L
scaffold1238	21068	1	20252	2	100	30	100	15	X
scaffold12380	22435	42	22485	37	96	32	95	33	3L
scaffold12385	2627	0	2658	1	100	34	100	31	2R
scaffold12411	903	6	840	3	79	16	76	24	3L
scaffold1242	88672	15	88580	16	100	39	100	35	3R
scaffold1244	19664	3	19683	2	100	34	100	34	3L
scaffold12463	5440	2	4402	0	97	17	97	10	X
scaffold12471	18538	0	18535	1	100	36	100	34	2R
scaffold12475	12935	1	11818	3	98	24	98	13	X
scaffold12477	8813	18	8803	18	97	31	97	32	3L
scaffold12479	18296	0	18243	0	100	31	100	32	3L
scaffold1248	74753	0	74773	3	99	35	99	34	2R
scaffold12486	4543	0	4537	1	100	36	100	31	2R
scaffold12488	24449	0	24024	1	100	34	100	17	X
scaffold12489	15059	1	15090	1	100	35	100	37	3R
scaffold12496	12773	0	12770	0	100	38	100	38	3R
scaffold125	39588	1	39569	1	99	35	99	34	3R
scaffold12502	6503	3	6513	3	100	36	100	34	3R
scaffold12523	7386	0	7376	0	100	40	100	31	3R
scaffold12526	1465	0	1461	0	99	28	100	26	3L
scaffold1253	3503	5	3469	4	93	27	93	27	2L
scaffold12533	1873	7	1909	7	97	27	97	29	2L
scaffold12544	9414	24	9417	25	100	33	99	33	3L
scaffold12549	19202	0	19210	1	98	35	98	34	2L
scaffold1255	101382	3	101441	0	100	36	100	36	2R
scaffold12558	7205	12	7265	15	100	33	100	34	2L
scaffold1256	7292	0	7255	1	98	37	98	38	2R
scaffold12561	8751	7	8763	4	100	32	99	33	2L
scaffold12563	23153	4	23180	5	99	32	99	33	2L
scaffold12573	9470	3	9507	0	100	34	100	35	2R
scaffold12579	3184	4	3193	8	92	29	93	31	3L
scaffold1258	18286	4	17282	0	99	27	98	14	X
scaffold12584	4233	3	4179	6	94	30	94	29	2L
scaffold12589	3194	3	3207	4	99	33	100	32	3L
scaffold12599	5744	0	5490	0	99	28	99	16	X
scaffold12608	23416	0	23450	0	100	34	100	34	3R
scaffold12616	9308	0	9209	1	99	35	99	17	X
scaffold12619	24522	0	24568	0	100	38	99	35	3R
scaffold12621	2841	7	2861	7	100	32	100	29	2L
scaffold12630	2702	4	2705	7	99	24	100	26	3L
scaffold12632	26530	0	26544	0	97	30	97	31	3L
scaffold12636	1412	0	1419	0	95	59	96	46	3R
scaffold12645	14594	0	14595	1	97	35	98	35	3R
scaffold12651	1525	1	1509	1	98	16	96	24	3L
scaffold12668	882	0	911	0	95	19	98	15	3R
scaffold1267	83406	2	83713	7	100	32	100	33	2R
scaffold12671	6561	0	6576	0	100	38	100	32	3R
scaffold12677	9787	1	9362	0	100	26	100	15	X
scaffold12678	3964	0	3912	1	86	30	86	16	X
scaffold12685	18889	0	18080	0	100	28	99	15	X
scaffold12687	1025	0	986	0	100	27	98	18	3L
scaffold1270	24035	18	24105	19	92	30	92	32	2R
scaffold12706	1016	0	1161	11	87	20	100	21	4
scaffold12712	2792	12	2787	7	100	27	100	25	3L
scaffold12715	12315	0	12315	1	100	33	100	33	2L
scaffold12721	4634	8	4653	16	99	32	100	34	2L
scaffold12725	2355	6	2373	5	99	39	100	33	3L
scaffold1273	16007	0	15983	1	100	30	100	31	2L
scaffold12730	11172	0	11341	0	100	25	100	29	3L
scaffold12736	10794	18	10821	21	100	29	100	29	2L
scaffold12738	17326	0	17336	0	99	34	99	35	3L
scaffold12739	10112	3	10133	2	100	34	100	34	3L
scaffold12740	3649	6	3645	6	100	31	100	32	3L
scaffold12747	28835	2	29167	2	98	32	98	31	2R
scaffold12749	11705	17	11757	15	99	37	100	36	3L
scaffold12757	11436	3	10642	3	99	23	98	13	X
scaffold12766	11812	24	11793	19	99	34	99	33	3L
scaffold12768	9597	0	9534	0	100	35	99	31	3R
scaffold12770	10095	0	10119	0	99	38	99	37	3L
scaffold12773	15792	0	14722	2	100	26	100	14	X
scaffold12776	26845	0	26848	0	100	37	100	36	3R
scaffold1278	11178	0	11194	0	100	36	100	35	3R
scaffold1279	16101	0	15150	0	98	28	97	14	X
scaffold12798	1366	0	1342	0	100	29	100	33	3R
scaffold128	16538	2	16499	1	99	38	99	37	3R
scaffold1280	7834	0	7871	4	98	32	98	30	2R
scaffold12804	3615	4	3635	2	99	33	100	36	2R
scaffold12805	20382	22	20396	18	100	36	100	35	2L
scaffold12808	342	0	395	1	39	2.6	49	4.6	2L
scaffold1281	3474	0	3451	5	95	34	92	29	3R
scaffold12815	14058	20	14056	20	100	36	100	34	2L
scaffold12841	4659	13	4544	11	100	26	99	23	3L
scaffold12843	1542	0	1528	0	80	27	80	27	3L
scaffold12849	7885	0	7682	0	99	28	99	15	X
scaffold1285	4807	1	4713	0	94	33	92	32	3L
scaffold1286	30633	3	30565	1	100	34	100	35	2R
scaffold12867	17965	9	17982	5	100	39	100	38	3R
scaffold12870	27223	1	27248	1	99	35	99	35	3R
scaffold12871	12388	0	12110	0	100	34	100	18	X
scaffold12876	23737	6	23752	1	98	32	98	33	2L
scaffold12880	41724	5	37850	4	99	22	99	13	X
scaffold12882	8467	3	8381	1	100	32	99	17	X
scaffold1289	38254	2	38301	0	99	31	99	32	3R
scaffold129	12691	4	10958	7	99	25	98	13	X
scaffold12900	1868	6	1770	3	95	29	94	29	2L
scaffold12901	15467	0	15413	2	98	31	98	31	3L
scaffold12902	7751	11	7757	11	99	33	99	33	2L
scaffold12908	16726	0	16765	0	100	30	100	32	2L
scaffold12921	6707	0	6683	0	100	30	100	32	3R
scaffold1293	68569	3	68547	1	99	37	99	36	3R
scaffold1294	13722	0	13715	1	100	30	100	31	2R
scaffold12947	2234	16	2142	12	99	20	95	23	2L
scaffold1295	31563	0	31668	5	100	37	100	36	2L
scaffold12956	4639	2	4618	1	99	24	99	24	2L
scaffold1296	24681	0	24695	1	99	33	99	33	2L
scaffold1297	30666	1	30686	2	100	37	99	35	3L
scaffold12971	6019	0	6035	0	99	41	99	38	3R
scaffold12974	7513	15	7551	12	95	31	95	33	3L
scaffold12978	4016	6	4000	7	100	27	99	28	2L
scaffold1298	45561	0	45734	0	100	39	100	37	3R
scaffold12994	26256	0	26246	0	100	32	100	34	3L
scaffold13019	1163	1	1365	1	79	8	83	13	2L
scaffold1302	12662	0	12658	0	100	39	100	38	3R
scaffold13026	17383	0	17381	1	100	40	100	36	2R
scaffold13042	10557	0	10546	0	100	42	100	36	3R
scaffold13044	10102	27	10058	23	100	32	100	33	3L
scaffold13045	6150	0	6144	0	99	28	99	33	2R
scaffold13059	6090	0	5908	0	100	30	100	15	X
scaffold13065	9360	1	8656	2	99	27	97	13	X
scaffold13068	7662	0	7624	2	100	33	100	33	3R
scaffold13070	40903	0	41013	2	100	37	100	35	2R
scaffold13073	23023	0	23010	0	100	38	100	35	3L
scaffold13074	19272	0	19232	0	99	37	99	36	3R
scaffold13076	1172	7	1147	6	99	23	100	20	3L
scaffold13077	61317	1	61339	1	100	31	100	33	2L
scaffold13081	10581	0	10581	0	99	34	99	36	2L
scaffold13090	31479	3	31603	4	100	34	99	34	2L
scaffold13091	3919	0	3953	1	100	33	100	29	3L
scaffold13098	8246	0	8207	0	100	31	100	32	3R
scaffold1310	16198	2	16412	0	99	28	99	28	2R
scaffold13101	2280	5	2259	4	100	38	99	36	2L
scaffold13103	19274	0	19331	0	99	34	99	35	2R
scaffold13125	1621	5	1607	6	100	27	99	26	3L
scaffold13126	22952	1	22925	0	100	35	100	35	3R
scaffold13149	4494	13	4518	12	97	37	98	35	2L
scaffold13152	15413	0	14999	2	96	30	96	15	X
scaffold13154	7002	1	7009	2	100	36	100	19	X
scaffold13184	1642	2	1631	1	100	32	100	36	2L
scaffold13194	15411	0	14898	4	98	28	98	15	X
scaffold13197	6565	0	6621	0	95	27	95	26	3R
scaffold13205	39913	2	40008	4	99	28	99	30	2R
scaffold13206	9541	0	9586	0	93	26	93	29	2R
scaffold13209	11349	0	11339	0	100	31	100	35	3L
scaffold13217	16111	33	16098	33	100	32	100	32	3L
scaffold13221	9834	0	9796	0	97	34	97	35	3R
scaffold13227	6679	5	6650	4	98	36	99	32	3L
scaffold13232	60911	1	60855	0	100	30	100	32	2R
scaffold13241	16096	19	16125	20	98	37	99	35	2L
scaffold13259	26117	1	26100	1	100	32	100	32	2L
scaffold13266	30504	0	30510	0	100	33	100	33	3L
scaffold13271	13291	0	13329	0	100	37	100	37	3L
scaffold13276	4214	9	4199	9	100	40	100	35	2L
scaffold1328	13239	5	12819	5	99	31	99	18	X
scaffold13282	13008	27	13009	22	98	35	98	34	2L
scaffold13296	7314	21	7320	22	100	33	100	33	3L
scaffold1330	7969	0	7981	0	99	36	99	38	3R
scaffold13305	6958	13	7044	16	96	32	97	37	2L
scaffold13314	10851	2	10813	1	99	37	99	35	2R
scaffold13317	1634	2	1688	1	99	19	98	21	3L
scaffold13323	10666	0	10580	0	100	44	100	19	X
scaffold1333	41476	1	41496	1	100	38	100	36	2R
scaffold1334	23706	0	23303	1	100	34	100	16	X
scaffold13347	6650	1	6671	0	99	30	100	33	3R
scaffold13359	33596	1	33591	0	99	36	99	36	3R
scaffold13364	19251	0	19286	1	100	29	100	31	2R
scaffold13365	14120	7	14131	6	100	36	100	32	3L
scaffold13369	24775	1	23840	4	98	30	98	15	X
scaffold13386	7629	0	7614	0	99	36	99	36	2R
scaffold13389	7093	0	7104	0	100	37	100	34	2R
scaffold1339	4271	10	4241	9	98	23	98	26	2L
scaffold13392	14182	0	14200	0	99	35	99	33	2R
scaffold1340	5371	0	5358	0	100	31	100	32	2L
scaffold1341	12652	0	12618	2	99	40	99	36	3L
scaffold13415	18596	0	18637	1	100	34	100	35	2R
scaffold13422	6806	19	6800	19	99	28	99	30	3L
scaffold13439	2011	0	1989	0	100	44	100	34	3L
scaffold13440	3789	0	3819	0	99	29	100	28	3L
scaffold13441	12153	0	12153	0	100	38	100	34	2L
scaffold13445	2843	3	2894	3	99	31	100	33	2L
scaffold13453	22748	21	22787	18	98	33	98	34	2L
scaffold13456	5410	0	5407	0	100	32	99	34	3R
scaffold13467	11935	21	11898	16	97	30	96	29	3L
scaffold1347	27093	0	27307	0	99	28	99	29	3R
scaffold13471	3711	0	3711	0	99	31	100	32	3L
scaffold13481	4048	0	4140	5	97	33	99	32	3R
scaffold13482	4901	0	4761	1	98	29	98	15	X
scaffold13483	10012	1	9753	2	100	32	100	15	X
scaffold13492	1053	7	1093	6	99	11	98	14	2L
scaffold13494	1758	0	1733	14	100	31	98	31	4
scaffold1350	53867	16	53922	14	99	36	99	35	3L
scaffold13506	50710	4	48978	6	100	31	100	15	X
scaffold13511	9626	0	9593	0	100	38	100	36	3L
scaffold13517	7368	13	7286	9	97	29	96	30	3L
scaffold13518	6980	0	6978	0	99	37	99	40	3R
scaffold13519	1482	2	1431	8	87	22	86	22	3L
scaffold13522	3455	0	2947	0	97	24	95	9.8	X
scaffold13525	16057	2	16025	2	100	31	100	32	2R
scaffold1353	27001	24	27016	22	98	30	98	30	3L
scaffold13545	14822	2	14853	0	100	35	100	34	3L
scaffold13546	6829	2	6834	0	99	35	99	33	3L
scaffold1355	42600	0	42747	0	97	31	97	31	2R
scaffold1356	1966	7	1962	8	100	26	100	29	2L
scaffold13574	42290	3	40831	5	100	31	100	15	X
scaffold13586	7303	0	7209	0	98	30	97	29	2L
scaffold13594	2894	4	2918	5	94	31	94	33	3L
scaffold1361	3169	1	3147	4	96	33	97	29	2R
scaffold13624	7746	0	7725	0	100	34	99	34	3L
scaffold1363	87489	1	87506	0	99	38	99	36	3L
scaffold13638	11448	2	11465	3	99	35	99	32	2R
scaffold13640	11268	10	11277	11	100	31	100	32	2L
scaffold13642	12233	0	12249	0	96	33	96	33	2R
scaffold13644	18853	2	18463	3	100	30	100	16	X
scaffold1365	89263	2	85782	13	99	36	99	17	X
scaffold13651	16196	0	16216	0	100	30	100	32	3R
scaffold13658	6086	13	6081	12	100	34	100	36	3L
scaffold1366	56959	1	57030	0	100	36	100	36	3R
scaffold13660	60417	6	59449	14	100	37	100	18	X
scaffold13668	30584	1	30556	2	100	37	100	34	3L
scaffold13673	9865	0	9858	1	100	48	100	46	3L
scaffold13686	4941	0	4947	0	94	35	94	35	2R
scaffold13690	2583	4	2593	2	100	31	100	29	2L
scaffold13691	5807	6	5812	9	100	35	100	32	3L
scaffold13693	12964	0	12972	0	100	34	100	36	2R
scaffold13696	8284	0	8270	1	100	30	100	32	2R
scaffold13712	26182	3	26214	1	99	34	99	34	3R
scaffold13722	2161	4	2179	8	99	42	99	37	2L
scaffold13725	8504	19	8625	13	96	29	95	28	3L
scaffold13734	23769	0	22310	1	100	32	100	15	X
scaffold13737	3758	1	3757	2	99	41	96	39	X
scaffold13738	7050	2	6990	2	96	33	93	31	2R
scaffold13748	14535	0	14489	0	97	35	97	35	3R
scaffold13755	13504	2	13592	2	100	31	100	31	2R
scaffold13765	27701	1	26493	2	99	26	98	14	X
scaffold13769	12446	3	12436	1	100	33	100	31	3L
scaffold13780	27146	2	25672	0	99	27	99	15	X
scaffold13788	16446	0	16445	0	100	32	100	32	2R
scaffold1380	10332	0	10386	0	96	29	96	31	3R
scaffold1381	36507	0	36460	0	100	38	100	36	3R
scaffold13810	3101	0	2918	1	97	25	98	14	X
scaffold13811	31868	0	31875	0	100	35	100	36	U
scaffold13816	14429	0	14222	0	100	37	100	18	X
scaffold13818	38143	2	38165	1	100	34	100	34	2L
scaffold13823	5890	0	5882	0	100	32	100	31	3L
scaffold13825	14418	0	14444	1	100	36	100	34	2L
scaffold13829	1757	0	1770	0	97	21	100	22	3L
scaffold13836	7983	8	8013	19	100	39	99	36	2L
scaffold13842	22810	6	22756	6	100	44	100	38	2L
scaffold13859	1553	7	1507	4	100	22	99	19	2L
scaffold13862	6942	0	6945	0	100	34	100	36	2L
scaffold1387	153458	7	153369	5	100	36	100	35	3R
scaffold13875	2486	7	2439	5	100	35	99	33	2L
scaffold13876	1691	0	1682	0	100	37	100	32	2L
scaffold1388	17605	0	17595	0	100	39	100	37	3R
scaffold13884	19646	6	19643	3	100	37	100	37	2L
scaffold13885	1287	0	1226	10	99	30	97	24	4
scaffold139	31503	1	31550	0	99	31	99	33	3R
scaffold1390	5960	6	5956	3	99	31	99	26	2L
scaffold13905	12434	4	12432	5	99	31	99	31	2L
scaffold13906	19843	0	19858	0	99	33	99	33	3L
scaffold1391	75800	0	75831	0	100	36	100	36	2R
scaffold13926	11116	1	11109	2	97	26	97	25	3L
scaffold13927	4195	0	4270	0	99	29	99	28	2R
scaffold13945	2798	7	2785	6	100	31	99	30	2L
scaffold1395	15638	0	15679	0	100	36	100	34	2L
scaffold13954	11093	0	11103	0	100	36	100	34	3L
scaffold13956	8309	0	8316	0	100	33	100	33	3R
scaffold13959	8469	1	8458	0	95	33	95	34	2R
scaffold13973	7708	2	7657	1	94	28	94	30	2R
scaffold1398	10514	2	10471	2	96	33	96	34	3R
scaffold13989	3596	0	3181	0	89	16	87	13	X
scaffold1399	5767	9	5723	10	100	38	100	33	3L
scaffold1400	7532	14	7451	19	94	31	95	32	2L
scaffold14003	2973	4	2943	6	98	21	98	25	2L
scaffold14011	969	0	959	0	81	24	75	24	3L
scaffold14016	49114	4	47733	3	100	33	100	16	X
scaffold1402	26520	0	26471	0	100	40	100	38	2L
scaffold14021	16509	2	16488	1	98	30	98	29	2R
scaffold14025	1313	0	1284	0	100	24	99	21	3L
scaffold14026	17776	4	17223	1	100	31	100	16	X
scaffold14028	9091	3	9135	3	98	37	98	34	2L
scaffold1403	26589	0	26591	0	98	36	98	35	3R
scaffold14048	22385	4	20297	4	99	28	99	14	X
scaffold14052	5649	0	5648	0	100	32	100	32	3R
scaffold1406	36496	0	36463	0	99	40	99	37	3R
scaffold14060	4451	1	4487	1	90	37	90	35	3R
scaffold14061	32407	3	32386	3	100	31	100	31	3L
scaffold14068	7368	1	7374	0	99	34	100	35	3R
scaffold1407	20587	0	19847	0	98	29	97	15	X
scaffold14077	1969	0	2068	1	97	29	96	27	2R
scaffold14079	14774	0	14632	1	97	30	97	30	3L
scaffold14093	1815	3	1822	6	91	25	93	25	3L
scaffold1411	49945	0	49122	8	100	32	100	16	X
scaffold14120	5295	24	5271	19	98	28	98	31	2L
scaffold14128	12259	0	12217	0	98	37	98	33	3R
scaffold14129	14073	1	14070	1	100	32	100	32	3R
scaffold14146	26604	0	26696	1	100	36	100	33	3R
scaffold1415	1274	7	1262	7	99	30	98	27	3L
scaffold14177	7476	0	7466	0	100	37	100	37	3R
scaffold14181	75008	0	75012	1	100	36	100	35	3L
scaffold14194	16095	0	16082	0	100	31	100	30	2R
scaffold14197	8013	1	7930	0	98	31	99	30	3R
scaffold1420	39220	2	39292	5	99	34	99	34	2R
scaffold14202	13076	11	13132	9	100	34	100	35	3L
scaffold14208	23030	1	23053	0	100	41	100	38	3L
scaffold14225	3967	0	3781	0	100	23	100	13	X
scaffold14227	8711	0	8747	1	100	23	100	26	3L
scaffold1424	13043	0	12733	1	100	32	99	15	X
scaffold14244	5309	5	5321	5	97	33	98	34	2L
scaffold1425	7453	7	7436	5	99	31	99	31	3L
scaffold14256	22590	0	21672	3	99	29	99	16	X
scaffold14259	4822	13	4908	19	95	30	95	33	2L
scaffold14288	11407	1	10570	1	100	24	99	13	X
scaffold14306	7211	2	7228	2	100	31	100	33	3R
scaffold14307	32885	0	32863	0	100	36	100	36	2R
scaffold14308	2663	1	2663	3	100	25	100	26	2L
scaffold1432	15524	1	15497	0	100	36	100	35	3R
scaffold14320	4278	0	3953	0	100	31	100	16	X
scaffold14327	21535	0	20810	0	100	24	100	14	X
scaffold14331	9018	0	8903	0	100	32	100	16	X
scaffold14334	1433	1	1410	0	95	26	94	30	2R
scaffold14338	4594	6	4638	6	99	25	100	27	2L
scaffold14350	7580	7	7588	7	100	32	100	27	3L
scaffold14356	15348	1	14794	3	97	32	97	15	X
scaffold14363	4151	0	4141	0	99	30	98	32	3L
scaffold14369	10205	35	10209	36	96	31	96	31	3L
scaffold14372	4425	0	4440	1	100	40	100	36	3R
scaffold14378	1404	8	1413	6	99	29	100	26	2L
scaffold1439	23069	0	23084	2	100	35	100	36	2R
scaffold14395	12580	6	12715	8	94	27	95	28	2L
scaffold144	36597	41	36641	47	99	34	99	34	2L
scaffold1440	32571	3	30482	1	99	26	100	14	X
scaffold1441	44038	0	44001	1	100	30	100	31	2R
scaffold14415	14944	1	14932	0	100	35	100	33	3L
scaffold1442	23983	2	23002	3	99	34	99	16	X
scaffold14420	7300	8	7285	8	98	34	99	34	2L
scaffold14421	2404	7	2408	3	99	37	99	32	3L
scaffold1443	30026	1	29281	2	99	34	99	17	X
scaffold14436	10348	0	10324	0	100	39	100	35	3L
scaffold14447	6707	11	6786	9	97	31	97	29	3L
scaffold14449	5195	0	5195	0	100	35	100	34	2R
scaffold14454	12211	0	12249	0	100	39	100	39	3R
scaffold14461	1905	2	1922	3	100	28	100	30	3L
scaffold14471	5536	0	5545	0	100	34	100	33	2R
scaffold14472	6920	3	6886	2	99	32	99	17	X
scaffold14482	10026	0	9944	0	100	33	100	16	X
scaffold14485	13269	0	13236	0	100	31	100	31	2R
scaffold14487	2743	3	2686	3	98	28	98	28	3L
scaffold14488	9640	12	9646	14	97	37	97	36	2L
scaffold14498	34374	0	34389	0	99	35	99	34	3R
scaffold14499	6845	6	6809	6	100	34	99	34	3L
scaffold14506	20503	5	20505	6	100	37	100	34	3L
scaffold1451	40856	2	40841	0	100	33	100	34	3R
scaffold1452	34265	1	34250	2	100	34	100	34	3R
scaffold14530	17472	0	17482	0	100	37	100	35	3L
scaffold14533	5989	7	5970	7	99	31	98	29	2L
scaffold14544	22300	3	22273	4	100	34	100	34	3L
scaffold14548	3798	6	3800	6	100	35	100	31	2R
scaffold14552	22100	13	22108	13	99	42	99	39	2R
scaffold14559	6824	0	6814	5	100	32	100	33	3R
scaffold1457	14891	22	14748	22	100	29	100	31	3L
scaffold14583	21618	0	21570	0	100	25	100	28	2R
scaffold14584	15334	1	15325	3	99	29	99	29	3R
scaffold14599	5255	0	5193	1	99	25	99	23	3R
scaffold14603	8558	0	8586	0	100	35	100	32	3L
scaffold14606	3739	0	3735	0	100	32	100	33	2R
scaffold14623	11499	0	11493	0	99	35	98	34	3R
scaffold14631	4009	14	4001	10	90	38	90	35	2L
scaffold14634	1183	0	1188	0	98	28	100	28	3L
scaffold14638	2234	2	2256	3	100	34	99	34	3L
scaffold14641	1525	0	1563	0	99	27	99	26	3L
scaffold14645	9067	1	9073	1	100	35	100	36	3L
scaffold14650	17213	1	16566	3	100	31	99	16	X
scaffold14659	1869	0	2028	0	99	21	97	27	3R
scaffold1466	56336	0	56386	2	97	31	97	33	2R
scaffold14663	8926	1	8954	0	100	34	100	36	2L
scaffold14664	1846	0	1833	0	95	31	100	33	3R
scaffold14669	6599	0	6551	0	100	31	100	17	X
scaffold14672	15738	1	15748	0	100	34	100	34	2R
scaffold14690	8363	0	8418	0	98	33	98	34	3R
scaffold14692	27891	4	27920	6	100	37	100	35	3L
scaffold14694	5534	16	5517	15	100	36	100	32	3L
scaffold14700	21237	1	20376	2	99	29	99	14	X
scaffold14708	16120	0	16124	0	98	35	98	34	3R
scaffold14717	8295	0	8291	0	100	35	100	34	3R
scaffold14718	4389	0	4306	10	93	24	92	16	4
scaffold14719	14754	1	14496	2	100	29	100	16	X
scaffold14727	14397	0	14496	0	100	29	100	32	2R
scaffold14728	1545	1	1541	2	100	32	100	30	2L
scaffold14739	8760	0	8376	4	100	34	99	16	X
scaffold14747	14513	0	14477	0	100	28	100	29	2R
scaffold14752	9549	2	9529	3	98	29	98	30	2L
scaffold1476	20528	0	19987	0	99	29	99	15	X
scaffold14762	15189	2	13696	2	99	17	98	11	X
scaffold14765	1432	5	1416	3	92	50	91	48	3L
scaffold14772	14464	0	14475	0	99	34	99	34	3R
scaffold14777	2271	6	2298	6	99	34	100	31	3L
scaffold14779	17890	3	17895	1	100	35	100	35	3L
scaffold14780	5077	3	5085	2	100	31	100	28	3L
scaffold14782	19066	1	17743	1	100	29	99	14	X
scaffold14791	14640	0	14638	0	100	42	100	39	3R
scaffold14793	4984	0	5216	0	98	27	98	27	3R
scaffold14794	19422	0	18870	0	100	40	100	19	X
scaffold148	13258	1	13238	2	100	36	100	38	3R
scaffold14802	5260	0	5022	0	100	33	99	17	X
scaffold14804	9432	2	9460	0	99	34	99	33	3L
scaffold14808	2980	0	2970	0	98	40	98	32	3L
scaffold1481	43752	4	43760	1	100	35	100	33	3L
scaffold14819	10393	0	10291	0	99	32	99	16	X
scaffold14834	7259	1	7290	0	99	30	99	30	2R
scaffold1484	22132	9	22150	8	99	38	100	38	3L
scaffold14846	2031	0	2048	1	94	33	99	26	X
scaffold14849	12913	1	12922	0	100	35	100	35	2R
scaffold1485	55347	2	55575	3	98	30	98	32	3L
scaffold14876	2028	10	2036	11	99	33	100	31	3L
scaffold1488	1419	4	1418	3	100	27	100	28	3L
scaffold14887	1680	0	1720	4	90	20	91	24	2L
scaffold1489	23530	0	23581	0	100	36	100	34	3R
scaffold14894	7680	0	7772	1	100	35	100	33	2R
scaffold14895	11225	2	11259	0	100	35	100	35	2R
scaffold14902	7610	3	7642	7	92	27	92	26	3R
scaffold14903	2344	0	2332	0	91	37	92	33	2R
scaffold14916	11065	0	11102	0	99	32	99	33	3R
scaffold14918	3251	2	3262	7	98	35	98	33	2L
scaffold14919	2199	4	1974	10	98	15	100	14	3L
scaffold14920	5449	0	5562	0	94	30	96	33	3R
scaffold14921	30510	9	30520	9	100	36	100	35	2R
scaffold14933	18030	0	17574	1	100	34	100	16	X
scaffold14937	9296	0	8445	1	100	31	99	15	X
scaffold1494	19905	25	19866	25	99	36	99	35	3L
scaffold14948	8542	7	8546	8	96	34	96	37	3R
scaffold14954	957	3	996	2	83	10	83	15	3L
scaffold14969	32293	1	31279	5	100	29	100	15	X
scaffold14970	3562	0	3542	0	100	30	100	32	2R
scaffold14973	8874	0	8879	0	100	34	100	32	2R
scaffold14980	523	2	609	2	72	6.1	70	11	3L
scaffold14990	2128	0	2130	0	100	25	99	26	2R
scaffold14991	3384	6	3386	8	100	21	100	28	2L
scaffold14996	2288	1	2226	1	99	25	99	23	3L
scaffold15002	6629	20	6620	22	96	27	97	25	3L
scaffold15013	24356	2	24383	0	98	27	98	30	2R
scaffold15019	7002	16	7056	24	98	31	98	34	2L
scaffold15025	1138	10	1174	11	97	11	98	14	2L
scaffold1503	40359	2	39371	3	99	32	99	16	X
scaffold15037	1721	2	1735	3	92	22	93	23	2L
scaffold1504	17730	1	17676	1	98	31	98	32	3L
scaffold15042	3654	0	3644	0	98	40	99	39	2R
scaffold15054	2976	0	2995	1	100	34	100	36	2L
scaffold15055	1827	8	1852	7	96	26	97	30	3L
scaffold15063	14795	0	14835	0	100	36	100	35	3R
scaffold15064	2273	2	2220	3	94	33	90	30	3L
scaffold15071	33245	0	33263	0	100	38	100	37	3R
scaffold1508	92102	0	92073	2	99	31	99	32	3L
scaffold15087	9372	9	9379	9	100	40	100	38	3L
scaffold15097	7194	0	7188	0	99	38	99	34	3L
scaffold151	15990	0	15989	0	100	30	100	31	2R
scaffold15101	4238	6	4260	9	100	42	100	36	2L
scaffold15104	6340	0	6349	0	100	26	100	31	2R
scaffold15108	1157	1	1134	5	94	15	97	16	2L
scaffold15113	1966	6	1966	5	88	21	87	20	3L
scaffold15123	2084	1	2079	0	90	28	87	27	2R
scaffold15124	3304	2	3305	1	99	31	100	29	2L
scaffold15130	7227	2	7216	5	100	35	100	30	3L
scaffold15137	3001	8	3085	7	99	23	100	30	3L
scaffold15140	10640	0	9814	1	98	22	98	13	X
scaffold15148	5664	0	5647	0	99	32	99	30	3R
scaffold15155	17051	0	16236	1	100	32	100	15	X
scaffold1516	21652	3	21591	0	100	29	100	29	2R
scaffold15161	45462	0	45466	0	99	36	99	35	3R
scaffold15172	11542	10	11482	7	100	37	100	35	3L
scaffold15179	11980	2	10795	2	98	25	97	13	X
scaffold15184	18304	0	17463	1	99	31	99	15	X
scaffold15185	21822	1	21671	0	100	37	100	36	3R
scaffold15195	1525	3	1467	2	95	20	92	22	2L
scaffold15204	19031	0	19010	0	100	36	100	33	3L
scaffold15221	8668	16	8666	10	100	28	100	32	3L
scaffold15224	6387	3	6348	3	100	31	100	31	3L
scaffold15226	6689	2	6637	7	100	33	100	35	U
scaffold15230	28299	16	28304	14	100	32	100	34	2L
scaffold1525	61995	0	62400	0	99	31	99	32	2R
scaffold15255	13143	0	13151	0	100	36	100	36	3R
scaffold15258	9182	0	9190	0	99	35	99	36	3R
scaffold1527	12641	0	12735	1	97	26	96	29	3R
scaffold15273	16665	1	16042	0	99	32	99	15	X
scaffold15283	2824	10	2776	10	98	23	97	21	3L
scaffold15285	10675	0	10469	2	100	34	99	15	X
scaffold15287	2478	0	2460	0	100	26	100	29	3L
scaffold15297	16014	1	15960	0	100	32	100	34	3L
scaffold15298	14915	1	13843	1	100	26	98	14	X
scaffold153	65187	2	65212	4	100	36	100	35	3R
scaffold15308	3893	11	3830	16	99	25	99	24	2L
scaffold15315	3076	1	2550	2	88	13	85	7.5	X
scaffold15318	15411	0	15331	0	100	37	99	17	X
scaffold15325	2689	0	2720	1	100	27	100	25	3L
scaffold15326	18720	24	18750	20	100	36	100	34	3L
scaffold15328	19601	0	19608	0	100	37	100	36	3R
scaffold1533	17021	0	16774	0	100	38	100	17	X
scaffold1535	2985	11	3060	12	99	18	99	20	3L
scaffold15355	34796	0	34818	1	100	37	100	37	2R
scaffold15361	11127	0	10792	0	99	26	99	14	2L
scaffold15369	6295	2	6222	2	99	27	99	27	3L
scaffold15382	1324	5	1296	3	100	25	99	29	3L
scaffold15397	2347	2	2467	1	94	33	98	35	3L
scaffold15399	4966	0	4987	1	99	42	100	34	2R
scaffold15406	20471	0	19924	2	97	33	97	16	X
scaffold15408	1754	6	1749	8	100	33	100	29	3L
scaffold15412	3641	0	3669	0	93	30	95	30	3L
scaffold15419	13649	0	13618	0	100	38	100	37	3R
scaffold15427	4045	0	4053	3	100	39	100	33	3R
scaffold15436	1833	5	1837	3	97	37	97	29	3L
scaffold15437	4712	10	4723	9	98	32	98	31	2L
scaffold1544	24183	0	24229	0	99	28	98	31	3L
scaffold15440	5155	8	5162	7	100	36	100	33	2L
scaffold15447	31894	4	30940	3	100	34	100	16	X
scaffold15452	4591	10	4645	8	79	24	80	28	3L
scaffold15457	9125	5	9101	12	100	37	100	35	2L
scaffold15492	26118	0	25961	0	100	38	100	18	X
scaffold15494	3497	6	3499	3	100	29	100	30	3L
scaffold15507	6064	10	6132	8	91	30	91	32	3L
scaffold1551	28217	1	28236	1	100	38	99	36	3L
scaffold15515	13303	0	13313	1	98	30	99	29	2L
scaffold15530	3074	9	3077	10	96	29	96	30	2L
scaffold15540	2079	0	2042	3	96	25	95	24	2L
scaffold15548	9130	0	9109	0	100	36	100	36	3L
scaffold1555	26837	0	26849	0	100	34	100	36	3L
scaffold15551	18023	0	18095	0	100	40	100	39	3R
scaffold15552	6451	0	6389	1	98	21	99	14	X
scaffold1556	28143	3	26208	3	98	28	98	14	X
scaffold15598	1615	7	1641	6	100	29	100	29	2L
scaffold15603	3633	1	3618	1	99	28	99	31	2L
scaffold15606	18180	0	17626	1	100	34	99	15	X
scaffold15609	1006	0	1013	3	100	25	99	27	3L
scaffold1561	102414	3	102514	2	98	35	98	34	2R
scaffold15616	3642	0	3584	0	92	24	96	22	2L
scaffold1562	36523	3	36243	1	99	31	98	28	3R
scaffold15621	21950	0	21982	0	100	34	100	35	3L
scaffold15623	3218	1	3128	0	98	33	96	17	X
scaffold15627	20709	1	20763	0	100	34	100	35	2R
scaffold15638	142	2	2265	1	6.1	4.2	93	9.2	3R
scaffold15645	1026	6	994	4	99	27	97	28	3L
scaffold1565	14180	1	14014	3	100	30	100	16	X
scaffold15656	496	0	522	2	56	6.7	54	10	2L
scaffold15662	4827	2	4834	5	100	31	100	34	2R
scaffold15667	4842	0	4866	0	100	32	100	35	3L
scaffold15669	3102	1	3118	1	100	31	100	31	3L
scaffold15688	5200	0	5214	0	100	38	100	36	3R
scaffold15690	4372	8	4372	8	98	39	98	33	2L
scaffold15710	27712	2	27678	4	100	38	100	36	3L
scaffold15716	8857	0	8893	0	96	29	95	31	3R
scaffold15717	9022	0	8621	0	97	28	96	15	X
scaffold15727	4217	3	4200	2	100	28	100	29	2L
scaffold15729	4233	14	4206	14	87	33	88	31	2L
scaffold1574	22031	4	20307	5	97	28	96	15	X
scaffold15743	2731	0	2732	0	98	34	98	33	2L
scaffold15750	9270	0	9270	0	100	35	100	34	2R
scaffold15751	5171	8	5190	6	92	28	89	30	3L
scaffold15771	23116	3	21342	0	99	24	99	13	X
scaffold1578	2057	1	2059	0	99	32	99	29	3L
scaffold1579	45187	1	45227	0	100	36	100	35	3R
scaffold15814	14627	0	14657	0	100	30	100	31	2R
scaffold1583	26378	0	26312	1	100	34	100	36	2R
scaffold15838	7231	0	7231	0	97	37	98	36	3R
scaffold15839	1300	2	1193	2	98	18	99	16	2L
scaffold1584	16346	12	16357	10	99	38	99	36	2L
scaffold15847	17075	0	17073	0	100	37	100	36	3L
scaffold15849	4160	1	4118	5	89	23	90	24	2R
scaffold1585	15840	4	15855	9	100	35	100	35	3R
scaffold15853	22301	0	22312	0	100	36	100	36	3R
scaffold15868	6762	4	6760	5	100	40	100	37	2L
scaffold15870	9893	1	9883	1	100	37	100	36	3L
scaffold15896	4639	0	4627	0	100	36	100	30	3L
scaffold159	30090	43	30226	38	100	37	100	35	3L
scaffold1590	18447	49	18583	42	96	33	96	33	2L
scaffold15907	1253	9	1238	8	100	21	99	23	3L
scaffold15913	1905	0	1891	2	97	28	97	25	2L
scaffold15914	23317	2	21826	0	100	22	100	13	X
scaffold15919	5729	0	5756	1	99	33	100	33	2R
scaffold15924	10841	0	10834	0	100	28	100	28	2L
scaffold15932	1486	0	1488	1	90	18	80	22	3R
scaffold15933	8057	17	8068	16	100	37	100	37	3L
scaffold15934	1363	15	1313	12	84	33	85	29	2L
scaffold15940	2373	2	2363	2	99	34	100	30	3L
scaffold15947	2289	7	2283	7	100	67	99	65	3L
scaffold15954	2859	2	2884	1	97	34	97	36	3L
scaffold15956	2176	4	2170	6	99	20	100	24	3L
scaffold15958	11402	2	11381	1	100	32	100	33	2R
scaffold15963	32190	1	32139	3	100	31	100	32	2R
scaffold15971	2156	6	2150	3	97	26	97	25	2L
scaffold15972	15222	0	15174	0	100	37	100	36	3R
scaffold15983	1409	0	1408	0	99	22	99	24	3L
scaffold15987	15306	0	15303	0	100	36	99	36	2R
scaffold16000	2115	9	2123	12	100	27	99	30	2L
scaffold16009	9205	0	9161	1	95	33	95	33	3R
scaffold1601	9778	1	8903	1	96	24	95	12	X
scaffold16012	3927	12	3945	19	100	31	100	31	2L
scaffold16014	23008	0	23033	0	99	34	99	35	2R
scaffold16016	12837	0	12812	0	100	34	100	35	2L
scaffold1602	19694	1	19637	0	99	31	99	31	2R
scaffold16022	2539	4	2559	7	98	34	98	31	2L
scaffold16036	10104	0	10105	0	100	34	100	35	3R
scaffold16039	1483	2	1478	4	96	18	96	21	2L
scaffold16051	6880	12	6823	14	93	25	93	24	3L
scaffold16052	1454	7	1440	7	99	28	99	24	3L
scaffold16057	5298	10	5308	9	99	29	100	32	2L
scaffold1606	6818	20	6921	26	99	31	100	33	2L
scaffold16064	8069	2	8070	6	100	28	100	31	3L
scaffold16065	11440	1	9971	2	93	22	93	11	X
scaffold16066	15612	2	15661	0	100	28	100	29	2L
scaffold16086	2117	7	2106	6	100	36	99	29	3L
scaffold1609	4184	2	4142	25	100	26	100	17	4
scaffold16105	21354	0	21380	1	100	38	100	36	2R
scaffold1611	91381	1	91440	1	99	34	99	34	2R
scaffold16111	6920	10	6907	9	100	33	100	32	2L
scaffold16120	2149	6	2130	5	100	34	100	34	2R
scaffold16146	2319	3	2316	9	100	30	100	28	3L
scaffold1615	13758	31	13816	28	93	30	94	32	3L
scaffold16150	1835	0	1801	0	90	28	89	24	3L
scaffold16159	1011	0	996	0	100	14	99	16	3L
scaffold16167	34270	0	33400	1	98	37	98	17	X
scaffold1617	19277	29	19191	30	98	32	98	33	2L
scaffold16177	8540	0	8531	0	100	33	100	37	2R
scaffold16186	1399	1	1401	2	98	22	100	30	2L
scaffold16201	2090	0	2092	1	100	34	100	35	2R
scaffold16204	19120	0	19141	0	100	35	100	36	3R
scaffold16233	4707	11	4709	10	96	34	96	34	2L
scaffold16234	6460	3	6449	6	99	31	99	32	2L
scaffold16235	4145	0	4178	1	100	33	100	29	3R
scaffold16244	4543	0	4571	0	96	31	96	34	3R
scaffold16245	2569	2	2428	3	92	28	92	14	X
scaffold16250	13276	1	13237	1	100	32	100	31	3R
scaffold16255	5481	17	5454	20	99	28	99	30	2L
scaffold16259	11711	1	11689	1	100	35	100	34	3L
scaffold16263	20795	0	20428	0	100	37	100	18	X
scaffold16264	5059	14	5074	14	100	28	99	29	3L
scaffold16268	1699	2	1689	1	99	25	99	29	3L
scaffold1627	18927	1	17480	2	98	28	98	14	X
scaffold16287	5987	9	5939	8	94	31	94	30	3L
scaffold16297	3482	3	3484	1	97	29	97	29	3L
scaffold16300	5820	9	5819	10	100	29	99	32	2L
scaffold16302	7858	0	7851	1	100	36	100	33	3R
scaffold16313	5395	7	5382	6	99	31	99	33	3L
scaffold16317	20124	4	19309	2	99	31	99	15	X
scaffold16328	30979	9	31013	9	99	38	99	38	2R
scaffold16331	6214	11	6197	11	98	31	98	29	3L
scaffold16333	26963	0	26990	0	100	38	100	37	3R
scaffold16338	14352	2	14358	2	100	38	100	37	2L
scaffold16342	6015	1	6023	0	99	34	99	16	X
scaffold16354	23355	0	23337	1	100	35	100	34	3L
scaffold16362	4470	7	4466	5	100	39	100	35	2L
scaffold16363	9243	0	9222	0	100	35	99	35	3L
scaffold16365	10907	0	10900	0	97	37	97	34	3R
scaffold1638	14634	9	14605	12	100	30	100	30	2L
scaffold16381	29442	0	30432	0	98	23	98	27	2R
scaffold16385	2522	4	2524	2	99	37	99	36	3L
scaffold16392	9946	13	9924	14	100	37	100	37	2L
scaffold16398	10766	2	10690	3	100	31	100	31	3L
scaffold16415	20644	1	20694	0	99	34	99	35	3L
scaffold16417	8777	8	8769	7	100	39	100	36	3L
scaffold1642	38296	0	38301	0	100	33	100	34	2L
scaffold16429	8259	16	8295	15	100	36	100	34	2L
scaffold1645	43987	0	44051	2	98	33	98	35	2R
scaffold16469	23033	0	23053	0	100	38	100	36	3L
scaffold16471	1634	0	1638	3	99	34	99	31	2L
scaffold16473	1950	8	1965	6	96	29	96	33	3L
scaffold165	129341	3	129487	2	100	37	100	35	3R
scaffold16504	23701	6	23755	6	98	33	98	39	2R
scaffold16511	5052	1	5052	0	99	38	99	35	2R
scaffold16513	4791	0	4787	0	99	29	98	31	3L
scaffold16515	2835	5	2792	8	100	32	100	34	2L
scaffold16516	4138	0	4224	0	98	32	99	34	2R
scaffold16518	10920	7	10917	7	98	29	99	30	3R
scaffold16533	1313	5	1325	5	97	23	99	22	3L
scaffold1654	19398	1	18922	1	96	33	96	16	X
scaffold16544	5752	6	5763	6	99	31	99	33	3L
scaffold16557	13269	0	12568	1	100	28	99	14	X
scaffold1656	40516	1	40572	1	99	31	99	33	2R
scaffold16563	1473	3	1494	2	98	23	100	21	2L
scaffold16582	7777	1	7754	0	100	38	100	37	3R
scaffold166	3199	8	3153	5	99	31	99	31	2L
scaffold16612	6561	10	6585	8	97	34	97	35	3L
scaffold16620	477	0	359	0	49	8.7	48	6.5	2L
scaffold16622	11587	1	11026	0	99	26	99	14	X
scaffold16624	3640	8	3559	5	100	34	99	34	3L
scaffold16632	7396	11	7388	8	100	34	100	35	3L
scaffold16634	4458	7	4450	7	99	27	98	30	3L
scaffold16636	4276	1	4317	0	99	19	100	21	2R
scaffold16639	12319	22	12311	19	98	33	98	31	3L
scaffold16651	2687	0	2695	0	100	40	100	39	2R
scaffold16653	1256	3	1241	3	100	34	99	27	2L
scaffold16663	4375	13	4393	9	97	32	98	32	2L
scaffold16679	10192	1	10171	0	99	39	99	37	3R
scaffold16680	7265	5	7275	6	100	35	100	34	2R
scaffold16683	18657	0	18675	0	100	36	100	35	3R
scaffold1669	20748	1	20727	1	100	29	100	30	3R
scaffold1671	3841	8	3903	8	100	23	100	27	2L
scaffold16711	1105	2	1097	1	96	23	94	21	2L
scaffold1673	26659	0	24494	1	98	26	98	13	X
scaffold16733	4373	1	4351	0	100	37	100	33	3R
scaffold16743	3606	2	3604	2	100	28	100	29	2L
scaffold16744	7109	5	7103	9	100	33	100	32	3L
scaffold16745	11694	2	11687	0	98	34	98	34	2R
scaffold16746	20812	0	20821	0	98	33	99	33	3L
scaffold16748	3038	11	3041	14	97	30	97	30	3L
scaffold16750	13044	0	12647	2	99	28	99	16	X
scaffold16753	7525	7	7608	8	96	27	95	31	3L
scaffold16754	30161	3	29170	3	100	27	100	14	X
scaffold16760	12419	0	11693	2	97	28	97	15	X
scaffold16786	22636	2	22722	0	100	26	100	28	2R
scaffold16791	15410	0	15411	0	100	38	100	37	3R
scaffold16792	5971	8	5961	11	88	36	88	35	2L
scaffold168	17984	0	18013	0	96	31	96	32	2R
scaffold1680	16601	0	16639	0	100	32	100	32	2R
scaffold16802	6298	16	6273	20	95	36	95	34	2L
scaffold16804	1727	0	1725	0	96	29	97	31	3L
scaffold16812	2661	4	2694	3	99	27	99	25	2L
scaffold16825	13268	1	13192	2	100	33	100	29	3L
scaffold16832	4511	1	4513	20	100	42	100	37	4
scaffold16834	8600	1	7726	0	100	23	100	12	X
scaffold1684	2669	1	2656	8	100	26	99	24	3R
scaffold16840	2392	5	2395	7	98	30	100	33	2L
scaffold16848	10728	15	10753	17	99	33	99	33	3L
scaffold16864	12861	0	12670	1	100	36	99	16	X
scaffold16868	4453	0	4456	0	99	34	99	37	3R
scaffold1687	9219	0	9222	0	100	34	100	33	3L
scaffold16881	30930	2	29696	2	100	30	100	15	X
scaffold16885	5970	0	5964	0	100	35	100	33	3R
scaffold1689	4052	1	4058	1	99	35	100	34	2L
scaffold16901	15611	0	15619	0	100	32	100	34	3L
scaffold16902	19445	0	19436	0	100	37	100	37	2R
scaffold16903	6691	0	6695	0	100	39	100	38	2L
scaffold16913	2689	5	2754	3	94	26	93	28	2L
scaffold16919	17762	0	17766	0	100	38	100	33	2R
scaffold1692	34952	14	34906	13	97	36	96	35	2L
scaffold16924	2960	5	2966	4	100	31	100	31	3L
scaffold16925	2905	0	2903	0	99	28	100	34	3R
scaffold16926	12452	0	11636	1	100	30	99	15	X
scaffold16949	2890	3	2864	5	100	38	100	34	3L
scaffold16961	17384	1	17371	0	100	36	100	34	2R
scaffold16979	5820	1	5812	1	97	37	98	36	2R
scaffold16987	5570	0	5603	3	99	33	99	33	3R
scaffold1699	47708	4	47794	3	98	33	98	34	2L
scaffold16999	7388	11	7387	12	99	39	99	40	2L
scaffold17010	2478	9	2437	8	98	35	98	31	2L
scaffold17013	2313	3	2350	4	100	28	100	30	2L
scaffold17018	10444	3	20600	3	92	5.1	96	10	2L
scaffold1702	47077	5	47073	2	99	39	99	38	3R
scaffold17023	32595	0	32606	0	100	38	100	36	3L
scaffold17026	1361	5	1339	6	98	32	99	30	2L
scaffold17029	3172	4	3172	4	100	39	100	34	2L
scaffold1704	13567	1	13515	0	98	32	98	32	3R
scaffold17040	1993	1	1979	1	100	33	99	31	2L
scaffold17044	4586	3	4598	7	100	33	100	35	2L
scaffold17048	2126	8	2114	6	98	26	99	29	3L
scaffold17053	3221	2	3197	0	99	34	98	38	2L
scaffold17056	3556	5	3531	3	99	31	99	31	2L
scaffold1706	53586	1	53593	3	100	34	100	35	2L
scaffold17061	16574	1	16599	0	100	33	100	34	2R
scaffold17065	6108	0	6181	0	97	38	97	35	3R
scaffold1707	14785	0	14788	1	94	30	94	30	2R
scaffold17072	8150	16	8265	18	95	27	95	31	2L
scaffold17074	10353	1	10442	0	100	36	100	34	3R
scaffold17075	5107	0	5086	0	100	29	100	33	2L
scaffold17082	971	1	984	1	97	13	97	19	2L
scaffold17087	1840	11	1820	11	100	31	100	30	2L
scaffold1710	8418	2	8548	1	100	33	99	31	3L
scaffold17104	7418	0	7425	0	94	31	94	32	2R
scaffold17108	6842	0	6869	0	100	42	100	43	3R
scaffold17115	3933	8	3944	7	100	32	100	34	3L
scaffold17116	17368	0	17372	0	100	33	100	33	3L
scaffold17122	13851	0	13869	0	100	38	100	39	3R
scaffold17124	3476	0	3459	0	98	36	98	35	3L
scaffold1713	30694	29	30722	20	100	32	100	33	2L
scaffold1714	100134	1	100135	2	99	32	99	31	2R
scaffold17144	1207	0	1196	1	100	32	99	29	3R
scaffold17147	3464	0	3344	0	100	32	100	16	X
scaffold17148	11933	0	11925	0	100	29	100	32	3R
scaffold17156	6162	5	6151	3	99	34	99	36	2R
scaffold17163	4359	0	4390	0	100	27	100	29	2R
scaffold17168	20408	0	20451	2	100	35	100	34	3R
scaffold1717	91705	1	91649	1	100	35	100	34	2R
scaffold17174	5654	0	5654	0	100	33	100	33	3R
scaffold17178	7248	18	7210	14	97	35	97	33	3L
scaffold17186	7289	0	7295	0	100	36	100	35	2R
scaffold1719	127005	6	127051	6	98	33	98	34	2L
scaffold17195	1925	4	1956	4	100	27	100	30	3L
scaffold1720	34281	0	34311	1	100	35	100	34	3L
scaffold17205	702	0	1062	11	66	20	94	20	4
scaffold1723	2355	12	2615	13	97	17	98	20	3L
scaffold17236	8656	0	8529	0	100	40	100	19	X
scaffold1725	79647	3	77951	6	99	34	99	16	X
scaffold17250	3306	12	3283	13	95	27	95	30	2L
scaffold17252	2402	0	2412	2	100	20	100	22	2L
scaffold17254	7733	1	7667	0	100	29	100	27	3R
scaffold17255	1957	0	1707	1	100	19	96	10	X
scaffold1726	3711	0	3778	0	93	34	93	29	2R
scaffold17274	6823	9	6833	12	98	38	99	34	3L
scaffold17276	2669	10	2675	8	99	26	100	30	2L
scaffold17279	8459	3	8444	5	100	39	100	38	2R
scaffold1729	20912	1	20028	1	99	31	99	16	X
scaffold17295	7717	2	7746	1	100	35	100	35	2L
scaffold17298	17972	5	17930	2	100	28	100	27	2R
scaffold17308	1220	2	1196	2	100	31	100	28	2L
scaffold17332	1586	8	1561	8	69	12	71	13	3L
scaffold1734	3592	14	3534	15	82	35	84	32	3L
scaffold17350	7384	0	7422	0	98	33	99	31	2R
scaffold17369	4775	11	4785	12	100	33	100	36	2L
scaffold1737	75237	7	71074	6	99	31	99	16	X
scaffold17370	1324	8	1315	7	99	25	99	28	3L
scaffold17378	1786	4	1768	3	95	25	96	29	2L
scaffold1739	36480	3	36470	2	99	36	99	35	2L
scaffold17390	5063	0	5073	0	98	36	98	35	3R
scaffold17400	1910	2	1886	4	99	27	100	26	3L
scaffold1741	30000	0	29349	0	100	35	100	17	X
scaffold17417	1953	0	1946	3	100	30	100	30	2L
scaffold17419	9124	4	9032	0	98	32	98	33	3L
scaffold17426	34559	2	34521	2	100	34	100	33	3R
scaffold1743	28370	6	28374	4	100	35	100	35	3R
scaffold17431	23252	1	23201	0	100	33	100	30	2R
scaffold17440	10197	0	10222	0	100	35	100	34	3R
scaffold17442	1724	3	1731	9	99	45	99	39	2L
scaffold17449	4443	28	4446	22	100	38	100	35	2L
scaffold17459	5219	0	5240	1	96	39	96	29	2R
scaffold17465	2056	9	2089	11	94	26	93	22	3L
scaffold17474	2387	0	2367	12	97	23	95	16	4
scaffold1748	6711	14	6723	10	100	35	100	36	3L
scaffold17487	16890	0	16790	0	100	34	100	33	2L
scaffold17488	1907	1	1889	0	96	39	96	39	3R
scaffold17498	2250	0	2234	0	98	32	98	33	3L
scaffold17505	5661	0	5733	0	99	24	99	21	3R
scaffold1752	33156	2	32948	3	97	32	98	32	2R
scaffold17520	9154	0	9153	1	100	37	100	34	2R
scaffold17524	4482	17	4464	19	100	32	100	34	3L
scaffold1753	26440	1	26467	1	98	34	98	34	2L
scaffold17539	4030	6	3998	5	100	34	99	31	3L
scaffold17541	4900	3	4385	1	99	18	99	9.6	X
scaffold17543	1003	1	1031	1	90	21	95	19	2L
scaffold17550	6759	1	6763	0	100	36	100	33	3L
scaffold1756	26524	1	26532	1	100	36	100	33	3R
scaffold17573	5973	0	5969	3	100	28	100	29	2R
scaffold17579	5266	0	5408	0	93	30	93	35	3R
scaffold1759	8752	0	8757	0	100	32	100	31	3R
scaffold17594	3991	1	3988	0	99	31	99	32	3R
scaffold176	18045	0	18064	1	100	35	100	35	3R
scaffold1760	11931	1	11214	0	96	25	96	12	X
scaffold17603	13912	1	13994	0	99	29	99	27	2R
scaffold17606	5984	12	6003	12	98	28	98	32	2L
scaffold17613	1663	3	1670	8	99	26	100	29	4
scaffold17614	2568	4	2577	9	100	36	100	35	2L
scaffold1762	38082	0	37119	2	99	30	99	16	X
scaffold17623	1929	1	1854	1	99	20	99	23	2L
scaffold17626	2415	3	2423	4	100	27	100	30	2L
scaffold1763	8794	1	8808	2	99	28	99	31	3R
scaffold17630	4761	4	4732	6	98	27	98	27	2L
scaffold17639	1809	6	1852	8	94	30	99	28	2L
scaffold17640	22302	0	21323	2	100	29	99	15	X
scaffold17641	1310	8	1352	9	100	22	100	19	3L
scaffold17656	5554	0	5553	2	100	35	100	33	2R
scaffold17659	11382	0	11351	1	100	36	100	37	3R
scaffold17663	16924	0	15826	1	99	26	99	14	X
scaffold17671	3272	1	3176	0	100	26	99	12	X
scaffold17672	10106	8	10082	7	98	29	98	32	2L
scaffold17684	18780	0	18821	1	100	36	100	36	3R
scaffold17691	3803	13	3792	13	93	28	93	30	2L
scaffold17701	11540	0	11557	0	100	36	100	35	3R
scaffold17702	3429	12	3434	14	100	25	98	27	3L
scaffold1771	15322	1	15332	1	99	37	99	36	2R
scaffold17718	4940	0	4708	1	100	26	100	15	X
scaffold17722	15424	0	15436	1	100	36	100	35	3R
scaffold17724	6842	12	6847	14	100	36	100	34	3L
scaffold1773	6747	8	6693	6	99	32	99	33	3L
scaffold17747	3376	0	3254	0	95	31	95	18	X
scaffold17750	10610	9	10639	11	99	33	99	34	3L
scaffold17751	1226	0	1187	1	92	22	89	21	3L
scaffold1776	49522	1	49333	2	100	31	100	31	2R
scaffold17761	2345	1	2338	4	100	32	99	31	3R
scaffold17768	6950	0	6954	0	100	33	100	30	3R
scaffold17796	940	3	938	2	96	24	99	20	2L
scaffold178	60926	1	60873	1	100	35	99	35	2R
scaffold1780	46419	12	46465	8	100	35	100	35	3L
scaffold17816	8704	2	8683	3	100	36	100	36	2L
scaffold1782	41720	6	40465	10	100	32	100	16	X
scaffold17823	1839	3	1832	4	100	27	100	26	3L
scaffold17825	7953	0	7930	0	100	39	100	35	3R
scaffold17833	1900	8	1904	9	100	33	100	31	2L
scaffold17837	1282	2	1266	0	100	24	99	22	3L
scaffold17839	1617	1	1624	3	99	32	99	31	2L
scaffold17849	18364	2	18344	0	100	33	100	34	2R
scaffold17851	12610	0	12627	0	99	41	99	38	3L
scaffold17865	17523	0	18059	0	97	26	98	30	2L
scaffold17873	6860	1	6840	3	99	36	99	36	3R
scaffold17881	25535	1	24615	3	98	33	98	16	X
scaffold17885	4357	3	4371	1	99	40	99	42	3R
scaffold17887	3185	12	3189	9	99	28	100	27	3L
scaffold1789	1158	1	1131	4	99	21	99	22	4
scaffold17890	4775	1	4673	0	99	29	98	15	X
scaffold17898	3740	14	3764	11	97	27	97	25	3L
scaffold17920	3238	9	3251	8	99	29	100	33	2L
scaffold17927	10699	5	9902	0	99	28	98	13	X
scaffold17942	2362	1	2269	1	89	22	89	25	3R
scaffold17948	1662	3	1668	6	100	25	99	22	2L
scaffold17953	13943	0	13950	0	97	36	97	35	2R
scaffold17960	18149	6	16947	6	99	22	99	13	X
scaffold17965	24921	2	24861	0	100	34	100	33	2R
scaffold17975	3100	1	3086	0	100	30	99	30	3L
scaffold1799	27898	4	27892	1	99	27	99	29	2R
scaffold18	12144	0	12187	4	99	32	99	31	3R
scaffold18000	17833	12	17902	8	97	38	98	35	3L
scaffold18005	5759	0	5721	0	92	26	92	31	2L
scaffold1801	68702	3	68748	2	99	34	99	34	3L
scaffold18020	1669	4	1673	5	99	23	99	22	2L
scaffold18042	3588	4	3596	4	100	68	100	70	2L
scaffold18067	8693	4	7772	0	92	19	92	11	X
scaffold18068	7706	0	7757	0	100	33	100	31	2R
scaffold18081	2551	3	2538	4	99	30	100	31	2L
scaffold18093	1345	7	1318	8	97	32	97	28	3L
scaffold18098	1016	2	1015	3	97	25	98	22	2L
scaffold18101	5464	5	5478	2	100	35	100	34	3L
scaffold18105	7724	14	7638	12	98	31	98	29	3L
scaffold18111	1226	3	1169	3	91	25	88	20	3L
scaffold18114	1629	5	1555	3	92	28	92	29	2L
scaffold18116	30004	0	29980	1	100	37	100	39	2L
scaffold1812	62455	0	62487	3	100	37	100	37	2R
scaffold1813	1521	0	1387	3	51	29	50	15	4
scaffold18147	4845	3	4884	4	91	31	92	31	3L
scaffold18150	8117	0	8109	0	100	32	100	32	3R
scaffold18152	4141	0	4131	0	100	35	100	35	3R
scaffold18160	1849	0	1827	1	100	35	99	33	2R
scaffold1817	8342	14	8368	14	100	39	100	38	3L
scaffold18175	3266	9	3254	15	95	41	94	34	3L
scaffold18178	3798	1	3302	0	100	28	100	12	X
scaffold1818	1713	3	1720	2	97	29	98	32	3L
scaffold18189	3919	15	3932	19	100	33	99	33	2L
scaffold1819	32933	4	31511	2	98	30	98	16	X
scaffold18196	33257	2	32073	2	100	28	100	15	X
scaffold182	22272	8	22285	6	100	34	100	34	2L
scaffold18201	863	0	896	1	72	11	74	19	3R
scaffold18208	11974	31	11922	26	100	38	100	38	U
scaffold18212	2270	0	2274	0	97	41	98	38	3L
scaffold18213	4143	3	4094	6	99	30	100	29	2L
scaffold18219	788	1	1013	2	92	8.7	99	11	2L
scaffold18223	11908	0	11853	1	100	32	100	34	3L
scaffold18234	4424	13	4443	12	100	22	100	22	2L
scaffold18239	4028	0	4021	0	99	35	99	34	3R
scaffold18242	1202	0	1217	0	100	27	100	31	3L
scaffold18249	7234	2	7185	1	100	33	100	31	3L
scaffold1825	22015	3	22094	1	95	28	95	30	2R
scaffold18250	3849	1	3821	1	99	34	99	17	X
scaffold18259	5292	13	5290	16	100	27	99	29	2L
scaffold18261	1740	3	1713	4	99	33	98	29	2L
scaffold1827	19317	6	19356	3	96	35	96	37	3R
scaffold18281	32680	0	32680	1	100	36	100	35	3R
scaffold18292	7595	0	7602	0	100	37	100	34	2L
scaffold183	4685	7	4707	11	96	28	94	31	2L
scaffold18302	2589	5	2601	6	99	32	100	28	2L
scaffold18318	9126	0	9129	0	100	35	100	35	3L
scaffold1832	19710	0	19680	1	100	29	100	30	2R
scaffold18338	4582	15	4615	14	99	33	99	33	X
scaffold18342	2735	13	2712	12	95	25	96	26	2L
scaffold1835	34000	0	33995	0	98	32	98	33	2R
scaffold1836	4748	0	4756	0	96	27	96	31	3R
scaffold1838	15087	21	15218	22	97	32	96	34	2L
scaffold18408	11245	0	11180	0	98	35	98	34	2R
scaffold18417	3015	0	3031	0	100	40	100	38	3R
scaffold18429	16410	0	16387	0	100	36	100	34	3L
scaffold1843	23480	0	23502	1	100	37	100	36	2R
scaffold18437	5806	2	5857	5	100	30	100	31	2L
scaffold1845	57760	4	57818	5	100	32	100	32	3L
scaffold18475	4038	0	4098	0	100	25	99	31	2L
scaffold18477	3782	11	3744	5	98	26	98	23	3L
scaffold18478	11313	0	11289	1	100	32	100	32	3L
scaffold1848	2349	5	2395	1	98	19	99	22	2L
scaffold18491	11667	15	11698	14	100	34	100	36	2L
scaffold18497	2099	6	2109	4	99	40	100	34	2L
scaffold18512	5666	3	5684	3	98	33	99	34	2L
scaffold18518	922	0	944	0	67	13	67	14	3L
scaffold1852	7116	0	7114	0	99	35	99	33	U
scaffold18520	1824	4	1837	0	100	32	100	28	2L
scaffold18525	1714	3	1691	2	97	30	97	28	3L
scaffold18527	12589	0	12554	0	100	32	100	30	2L
scaffold18556	6924	0	6926	0	99	37	99	35	3L
scaffold18558	2934	6	2903	6	100	27	100	26	2L
scaffold18562	15913	0	15352	0	100	33	100	17	X
scaffold18587	3410	13	3410	16	97	26	100	30	2L
scaffold18588	11438	0	11439	0	100	37	100	37	3R
scaffold18595	1811	2	1796	8	98	26	97	28	2L
scaffold18606	20829	3	19512	6	100	25	100	14	X
scaffold18621	18630	2	18663	1	99	34	99	34	2R
scaffold18627	8207	1	8231	0	100	28	100	28	2R
scaffold18629	1487	4	1497	5	99	20	99	19	2L
scaffold18630	1331	0	1314	4	98	26	100	17	4
scaffold18633	4801	0	4763	0	100	45	99	42	3R
scaffold18636	1397	3	1353	2	97	20	98	20	3L
scaffold18648	1100	0	1110	0	99	17	100	22	3L
scaffold18653	12761	1	12790	0	100	36	100	38	3R
scaffold1866	29249	0	29293	0	100	34	100	34	3L
scaffold18661	1082	0	1058	0	99	18	95	15	2R
scaffold18663	1957	0	1986	0	98	42	98	34	3R
scaffold18670	4726	4	4733	2	100	27	100	32	3L
scaffold1868	2504	0	2535	5	97	27	98	32	2R
scaffold18684	23409	0	23400	0	98	36	98	35	3R
scaffold18685	6413	0	6444	1	99	39	99	37	2R
scaffold18693	1006	0	1004	3	98	17	96	11	4
scaffold1870	22054	2	19524	0	96	20	95	12	X
scaffold18704	1326	5	1336	5	100	30	100	33	3L
scaffold1873	105700	4	107776	4	100	26	100	28	2L
scaffold1876	4059	13	4267	7	99	20	98	23	2L
scaffold18771	2915	1	2902	10	100	39	99	40	2L
scaffold1878	3538	2	3555	0	97	37	97	29	3L
scaffold18780	564	0	379	0	63	7	69	4.9	X
scaffold18807	18599	0	18436	0	100	33	100	17	X
scaffold18814	4410	6	4298	7	96	31	94	26	3L
scaffold18842	8807	14	8818	16	99	35	99	33	3L
scaffold1885	33643	31	33648	33	99	41	99	37	3L
scaffold18857	20478	0	20453	1	99	40	99	36	3R
scaffold1886	20179	6	20029	2	92	28	91	31	3R
scaffold18878	1567	0	1582	0	98	26	98	26	3L
scaffold18893	1876	5	1911	2	96	24	98	24	3L
scaffold18899	1671	5	1652	5	99	25	99	25	3L
scaffold18910	5658	10	5691	11	100	27	100	28	2L
scaffold18933	5680	0	5682	0	99	31	99	30	2L
scaffold18938	18408	0	17266	2	100	35	100	15	X
scaffold18943	5621	0	5603	0	99	31	99	25	3R
scaffold1895	27519	40	27406	36	95	30	95	31	2L
scaffold18953	2315	2	2310	2	100	40	99	34	2L
scaffold18961	9111	0	9082	0	100	35	99	33	2R
scaffold18973	4836	0	4844	0	100	35	100	34	2L
scaffold1900	19777	0	19797	0	100	31	100	32	3R
scaffold19008	1138	0	977	10	98	16	97	10	4
scaffold1901	63980	0	63951	0	100	38	100	36	2R
scaffold19010	1656	0	1651	2	100	31	99	29	2R
scaffold19018	1847	0	1857	3	100	36	100	34	3R
scaffold19019	3931	0	3943	0	100	33	100	33	3L
scaffold19021	2340	6	2341	3	100	36	100	34	3R
scaffold19036	2639	8	2497	10	92	20	93	20	2L
scaffold19039	17557	0	17618	0	98	34	98	36	2R
scaffold19050	3524	1	3533	1	100	35	100	37	2L
scaffold19063	936	0	944	3	99	18	99	22	2R
scaffold19066	7831	0	7323	2	100	29	99	14	X
scaffold19067	1129	0	1104	0	100	20	99	24	2R
scaffold19101	3122	2	3111	4	100	39	100	34	2L
scaffold19102	8697	1	8700	2	99	34	99	37	3R
scaffold19103	3744	10	3877	3	100	28	100	27	2L
scaffold19104	24586	0	24588	0	100	35	100	36	3L
scaffold19106	6099	1	5915	1	96	34	95	15	X
scaffold19123	8909	0	8988	0	94	33	94	33	2R
scaffold19130	6384	0	6408	0	95	25	95	28	2R
scaffold19133	3460	5	3467	3	99	32	99	32	3L
scaffold19136	2437	2	2422	5	85	22	85	25	3L
scaffold1914	1956	0	1916	22	59	33	58	18	4
scaffold19144	1852	5	1862	4	85	20	86	23	2L
scaffold19155	22807	0	22826	0	100	38	100	37	3R
scaffold19160	12882	0	12890	0	100	36	100	31	2R
scaffold19183	9704	0	8721	1	96	18	95	10	X
scaffold19189	17108	0	16690	5	100	29	100	15	X
scaffold19194	9422	1	9416	0	100	32	100	35	2R
scaffold19199	9029	0	8891	1	100	36	100	16	X
scaffold19205	20122	0	20160	1	99	41	99	39	3R
scaffold19206	5716	9	5682	8	100	29	99	28	3L
scaffold19219	16337	0	16311	0	100	32	100	33	2R
scaffold1922	17105	4	17337	7	98	28	98	28	2R
scaffold1923	54108	5	52137	2	99	32	99	16	X
scaffold1925	900	1	929	4	86	17	87	18	2L
scaffold19257	2772	1	2782	3	100	29	100	32	2L
scaffold1926	28650	5	28641	6	100	34	100	33	2L
scaffold1927	14904	0	14923	0	100	35	100	37	3R
scaffold19277	10247	0	10239	0	100	40	100	41	3R
scaffold19305	1280	1	1297	0	98	24	99	22	3L
scaffold19307	21421	1	20640	3	98	30	98	15	X
scaffold19311	24772	2	24748	0	96	37	96	35	2R
scaffold19316	7897	0	7943	0	98	33	98	34	3R
scaffold19320	9880	0	9834	0	100	29	100	30	2R
scaffold19321	2323	0	2347	0	100	34	100	29	3L
scaffold19327	5368	3	5370	2	100	47	100	42	2L
scaffold19340	2954	0	2965	0	98	36	99	33	3L
scaffold19355	1850	6	1828	4	99	36	100	30	3L
scaffold19364	2251	5	2256	7	97	29	97	32	2L
scaffold19373	11859	0	12169	1	100	27	100	30	2L
scaffold19378	6505	0	6523	0	100	31	100	31	3L
scaffold1938	3549	5	3553	5	100	36	100	38	3R
scaffold19383	11654	0	11659	0	100	34	100	33	3R
scaffold19385	1992	0	1982	0	99	21	98	25	2L
scaffold19388	3608	4	3616	11	95	30	95	30	2L
scaffold19397	6135	3	6142	3	99	37	99	34	2L
scaffold19399	14700	0	14124	1	97	29	96	15	X
scaffold19401	1670	1	1578	0	97	21	98	16	3L
scaffold19405	14805	0	14848	0	100	31	100	32	3R
scaffold19415	3245	1	3170	0	95	34	96	31	2L
scaffold19449	5737	2	5764	2	95	34	96	32	2L
scaffold19451	1206	2	1217	0	96	24	98	24	3L
scaffold19462	1945	1	1984	4	100	23	100	29	2L
scaffold1948	32516	0	32774	0	98	38	98	35	3L
scaffold19487	7268	10	7186	10	99	41	99	37	3L
scaffold19488	8128	0	8102	0	100	40	100	38	3R
scaffold19493	1634	0	1605	0	82	28	82	31	2R
scaffold195	58057	1	58037	0	100	33	100	34	3L
scaffold1950	68850	1	68910	2	100	35	100	35	3L
scaffold19504	1719	2	1721	3	99	31	100	29	2R
scaffold1951	11854	3	11846	3	98	37	98	36	2L
scaffold19510	1981	4	1956	1	98	29	98	26	3L
scaffold19531	2533	4	2518	4	100	25	100	27	2L
scaffold19534	4791	5	4795	5	98	31	98	34	2L
scaffold19558	4195	8	4179	5	99	34	99	36	2L
scaffold19565	2519	2	2544	1	100	25	99	31	3L
scaffold19566	4959	1	4638	0	100	26	100	13	X
scaffold19573	2501	0	2490	1	100	31	100	29	2R
scaffold19574	13646	24	13622	20	100	39	100	36	3L
scaffold19586	4989	5	4984	5	99	35	99	33	2L
scaffold1959	33273	2	33267	1	100	34	100	34	3R
scaffold19595	10280	2	10367	2	100	25	100	30	2L
scaffold19611	1978	3	1970	5	100	39	100	34	2L
scaffold19621	3225	8	3259	10	100	25	96	25	2L
scaffold19627	8882	0	8883	1	100	32	100	34	3R
scaffold19628	1128	2	1125	5	100	19	99	23	3L
scaffold1963	27213	0	27207	0	100	36	100	36	3R
scaffold19640	1049	2	1054	1	81	16	83	15	3L
scaffold19665	4717	1	4711	0	100	33	100	32	3R
scaffold1967	2489	0	2493	0	100	31	96	33	2R
scaffold19673	6467	0	6469	0	100	31	100	35	3R
scaffold1968	47998	4	48076	0	100	34	100	33	3R
scaffold19688	26254	0	26269	0	100	40	100	40	3R
scaffold19694	15249	0	14907	1	100	26	100	14	X
scaffold19709	4651	2	4651	2	100	29	99	30	2L
scaffold1972	5608	0	5591	0	96	37	95	37	3R
scaffold19724	1396	0	1377	0	95	31	96	26	2R
scaffold19736	1094	0	1129	0	97	18	97	17	3L
scaffold1974	10005	2	9995	0	100	39	100	35	3L
scaffold19740	7155	0	6821	0	99	30	100	15	X
scaffold19744	1562	0	1361	0	86	20	83	8.2	X
scaffold19748	5529	0	5533	1	99	38	99	35	2R
scaffold19755	1832	4	1857	3	99	26	99	24	2L
scaffold19766	1001	4	1009	4	100	21	100	26	2L
scaffold19774	4637	0	4621	0	100	27	100	27	3L
scaffold19780	6390	0	6396	0	98	32	98	33	3R
scaffold19789	12006	2	11999	1	100	36	100	35	2L
scaffold19792	11690	9	11698	5	97	38	98	35	3L
scaffold19794	2148	6	2154	4	89	19	92	21	2L
scaffold19795	6812	3	6581	7	97	29	96	15	X
scaffold1980	5775	0	5785	1	100	35	100	33	3R
scaffold19807	1610	2	1651	4	99	24	98	28	2L
scaffold19814	1274	1	1253	1	95	14	94	19	3L
scaffold19817	2236	3	2242	6	99	25	100	28	2L
scaffold1982	2558	0	2879	26	89	32	94	27	4
scaffold1983	11402	25	11503	24	100	29	100	28	3L
scaffold19833	2077	3	2073	3	99	28	97	28	3L
scaffold19858	1148	14	1145	15	99	30	99	28	2L
scaffold19865	2287	0	2283	4	100	31	99	30	2L
scaffold1987	18891	3	18029	3	99	31	99	15	X
scaffold19876	2462	12	2453	9	86	23	87	23	3L
scaffold19878	2555	0	2564	0	97	39	98	36	3R
scaffold19882	3050	2	3059	2	100	31	100	34	2L
scaffold19890	1095	7	1089	8	99	21	99	21	3L
scaffold1990	58338	3	58253	1	99	37	99	35	3R
scaffold19901	5116	9	5105	7	100	31	100	32	2L
scaffold19905	1066	2	1072	3	100	28	99	28	2L
scaffold1991	39317	0	38256	2	99	32	99	17	X
scaffold19911	1340	0	1361	2	100	24	100	27	2L
scaffold19913	2783	4	2776	4	96	25	97	23	2L
scaffold19926	7206	0	7159	0	100	38	100	36	3R
scaffold19932	5354	5	5374	5	94	28	94	29	3R
scaffold19959	11181	0	11232	0	100	38	100	37	3L
scaffold19966	9351	0	9348	0	100	37	100	18	X
scaffold19976	2307	6	2353	6	90	23	91	24	3L
scaffold19985	2011	4	2001	2	100	33	99	32	3L
scaffold19988	936	3	924	2	94	19	94	22	3L
scaffold19993	1104	3	1114	3	99	25	100	26	3L
scaffold19994	1424	0	1424	0	99	17	99	24	2L
scaffold20	6793	22	6837	27	90	31	91	30	2L
scaffold20001	10201	1	10170	0	99	35	99	34	3R
scaffold2001	28831	1	28932	3	99	32	100	33	2R
scaffold20019	2647	10	2617	11	98	33	98	27	3L
scaffold20025	22865	0	22859	0	100	36	100	37	3R
scaffold20033	1206	0	1216	0	100	20	99	21	3L
scaffold20038	1908	2	1951	2	100	19	99	21	2L
scaffold20053	933	0	896	0	69	30	69	29	2L
scaffold20065	25248	2	25231	1	100	35	100	34	2L
scaffold20084	2190	10	2198	8	97	32	97	28	2L
scaffold20085	8952	2	8870	0	99	32	99	32	3R
scaffold201	31960	1	31948	3	100	36	100	36	3R
scaffold2012	23666	1	23748	0	99	29	99	31	2L
scaffold20128	3403	0	3408	0	100	31	100	31	3L
scaffold20133	16429	0	16417	0	100	33	100	35	3R
scaffold20145	3916	14	3898	11	99	33	100	33	3L
scaffold20147	3309	9	3314	8	99	32	99	31	2R
scaffold20167	10667	0	10772	0	97	33	97	31	3L
scaffold2017	21857	2	21890	0	100	33	100	34	2L
scaffold20178	2939	2	2895	2	90	24	87	25	3L
scaffold202	44500	6	43236	4	99	28	99	16	X
scaffold20218	10340	0	10416	0	100	38	100	34	2R
scaffold20220	11849	0	11698	1	100	39	99	17	X
scaffold20226	3359	5	3384	7	91	25	93	25	2L
scaffold20228	3438	1	3356	0	99	41	98	17	U
scaffold2023	8930	2	8896	4	100	37	100	34	3L
scaffold20231	10538	0	10545	0	100	29	100	30	2R
scaffold20234	2547	10	2547	12	98	23	98	23	2L
scaffold20236	3998	0	4054	0	99	34	100	34	2R
scaffold20238	6272	0	6269	0	100	39	100	35	3L
scaffold20242	4720	0	4734	0	100	35	100	34	2R
scaffold20258	10094	0	10079	0	100	37	100	38	3L
scaffold20259	1341	0	1244	1	84	18	83	17	3L
scaffold20273	3032	11	3031	12	99	30	99	31	2L
scaffold20277	3877	7	3875	6	100	39	100	34	3L
scaffold203	6089	8	6114	10	98	41	98	35	3L
scaffold20300	5495	2	5423	0	99	26	99	16	X
scaffold20311	1766	5	1788	5	97	19	97	20	2L
scaffold20330	4078	6	4043	9	98	27	98	28	2L
scaffold2037	10863	0	10871	0	99	32	99	34	2L
scaffold2038	68924	5	68866	4	100	36	99	35	3L
scaffold20385	8514	17	8551	16	99	34	99	36	3L
scaffold20389	2663	0	2991	1	99	35	99	32	3L
scaffold2039	12497	0	12218	2	100	30	100	16	X
scaffold20396	844	0	819	0	85	19	84	17	3L
scaffold2040	9418	0	9436	0	99	37	100	36	2R
scaffold20401	6450	0	6444	0	100	29	100	29	3R
scaffold20405	13675	0	13646	0	100	33	100	34	3R
scaffold20412	7458	0	7461	0	100	37	100	36	2R
scaffold20429	4608	3	4600	2	100	38	99	40	3L
scaffold20437	1641	3	1612	6	96	21	95	17	2L
scaffold20447	7192	0	6996	1	99	40	98	22	X
scaffold2047	29982	1	30011	1	98	34	98	33	3L
scaffold20471	6007	1	6006	0	99	30	98	30	3L
scaffold20472	1779	0	1717	0	100	22	97	23	3L
scaffold20473	3731	0	3746	0	99	32	98	31	3L
scaffold20474	2795	5	2789	5	99	31	100	31	3L
scaffold20477	11336	0	10786	0	100	31	99	16	X
scaffold20485	1613	0	1626	0	99	25	100	26	3L
scaffold2049	20379	0	20407	0	100	39	100	38	2L
scaffold20492	4792	0	4736	1	95	31	95	29	3L
scaffold205	8243	9	8145	15	97	37	97	35	2L
scaffold20505	3967	0	3940	0	97	19	95	20	3R
scaffold2052	31361	2	30683	1	100	36	99	17	X
scaffold20532	1270	1	1275	6	99	11	100	13	2L
scaffold20542	1346	3	1361	2	99	19	99	24	3L
scaffold20569	2220	0	2216	1	100	25	99	29	3L
scaffold20570	4175	0	4171	0	100	33	100	31	3R
scaffold20583	2074	1	2069	1	100	34	100	30	2L
scaffold20593	2780	7	2767	3	100	30	100	27	3L
scaffold20598	11132	0	11130	0	100	32	100	33	2R
scaffold20602	3587	5	3608	5	100	28	100	30	3L
scaffold2062	26453	2	26491	7	100	30	100	30	2L
scaffold20626	2388	3	2346	3	100	30	99	32	2L
scaffold20627	3266	5	3300	2	97	31	97	30	2L
scaffold20648	1026	1	1021	1	100	30	100	34	3L
scaffold20665	3212	3	3202	5	87	31	87	32	3L
scaffold20667	6128	1	6142	1	99	40	99	39	3R
scaffold20672	11264	0	11301	0	98	31	99	33	2R
scaffold20673	4964	0	4908	0	99	33	99	32	3L
scaffold20679	1552	4	1487	4	83	14	85	14	3L
scaffold20684	8936	0	8857	0	98	33	99	16	X
scaffold20697	4866	6	4863	7	99	31	100	31	2L
scaffold207	50527	3	49971	1	100	29	100	17	X
scaffold20711	1667	1	1678	4	99	26	100	28	2L
scaffold20716	1569	3	1585	4	98	28	98	25	3L
scaffold20723	6846	0	6849	1	100	28	100	30	2R
scaffold20724	1395	2	1415	2	89	23	89	30	2L
scaffold20738	1323	2	1312	1	100	39	100	32	2L
scaffold2074	19181	0	19227	0	100	35	100	35	3R
scaffold20745	22576	0	22080	0	100	32	100	16	X
scaffold20746	3945	0	3613	2	100	25	100	12	X
scaffold2075	57408	0	57380	1	100	36	100	35	3R
scaffold2076	22413	2	22447	3	100	35	100	34	3R
scaffold20767	5747	0	5651	1	100	36	100	18	X
scaffold20770	833	2	833	3	85	9.8	94	9.8	2L
scaffold2078	58418	2	58393	0	99	38	99	37	3R
scaffold20784	9241	0	9257	2	100	32	100	34	3L
scaffold20785	3566	2	3136	0	100	25	98	14	X
scaffold20791	1188	0	1185	0	99	28	100	32	3L
scaffold2080	10364	29	10345	28	100	38	100	35	3L
scaffold20800	9682	0	9457	0	100	33	100	16	X
scaffold20812	1037	0	1090	0	96	19	98	21	3L
scaffold20816	1525	4	1513	2	84	16	87	18	3L
scaffold20817	1085	5	1078	8	100	22	100	25	2L
scaffold2082	8882	2	8907	1	99	35	99	35	3R
scaffold20827	12998	0	13012	0	100	34	100	35	3R
scaffold2084	61182	2	61244	1	99	32	99	33	2R
scaffold20840	11813	3	11770	5	99	28	99	26	2R
scaffold20844	1073	2	1047	1	90	14	90	14	2L
scaffold20852	1576	8	1570	6	100	21	99	21	2L
scaffold20863	1235	4	1226	3	99	22	100	25	2L
scaffold20865	2707	3	2717	3	100	33	100	32	2L
scaffold20878	3460	0	3452	1	99	23	100	25	2R
scaffold20891	3516	6	3515	6	100	27	100	32	3L
scaffold20893	3081	1	3084	1	97	34	98	38	2L
scaffold20904	2769	6	2789	8	99	37	100	37	2L
scaffold20910	6508	0	6498	0	100	24	99	28	2R
scaffold20916	5554	2	5543	0	99	26	98	28	2R
scaffold20925	3189	0	3188	0	100	31	100	32	3L
scaffold20937	1896	3	1889	4	99	24	99	27	2L
scaffold20938	15708	0	15753	0	99	35	99	35	3R
scaffold20947	1319	2	1340	2	99	26	99	24	2L
scaffold20949	1129	1	1079	0	99	17	97	18	3L
scaffold2095	32572	0	32616	0	98	31	98	32	2L
scaffold2096	27599	0	26836	2	97	36	95	18	X
scaffold20960	3686	3	3690	2	99	37	100	36	2L
scaffold20969	1253	0	1261	0	96	27	96	26	3L
scaffold2097	3888	0	3891	9	100	41	100	35	4
scaffold20983	1243	1	1238	2	98	18	99	23	2L
scaffold21005	4858	0	4852	0	99	28	100	29	3R
scaffold21028	1841	5	1843	2	100	26	100	27	2L
scaffold2103	13234	0	13236	0	100	37	100	35	3L
scaffold21036	1952	0	1929	1	98	27	97	19	3L
scaffold21038	1589	1	1662	1	90	19	91	19	2L
scaffold21048	5426	0	4423	0	99	21	97	11	X
scaffold21051	1231	0	1228	1	95	27	95	26	2R
scaffold21070	7314	4	7330	5	100	37	99	35	3L
scaffold21071	1556	0	1557	0	99	23	99	22	3R
scaffold21098	2101	0	2099	3	100	33	99	33	2L
scaffold2110	30294	0	30328	1	100	37	100	37	3R
scaffold21104	2387	3	2444	3	99	30	99	30	2L
scaffold21106	4610	0	4615	0	100	34	100	34	2R
scaffold21109	1833	3	1817	5	100	34	99	31	3L
scaffold2112	52711	6	52937	3	97	30	97	31	2L
scaffold2113	14446	3	14408	2	100	32	100	31	2R
scaffold21133	1057	8	1085	7	98	19	100	23	3L
scaffold21139	9691	7	9700	2	100	39	100	37	2R
scaffold2114	14576	0	14542	0	100	32	100	33	3L
scaffold21144	4306	5	4319	6	100	32	100	36	2L
scaffold21163	1508	1	1475	0	100	34	100	33	3L
scaffold21169	2813	0	2830	0	100	32	100	31	3R
scaffold2117	43966	4	43979	9	99	36	99	35	2L
scaffold21186	1327	10	1332	10	100	24	100	28	2L
scaffold21187	6535	0	6526	0	99	39	99	35	3R
scaffold2120	9785	13	9782	14	100	38	100	36	3L
scaffold21217	4737	1	4752	0	100	32	99	31	3R
scaffold21219	1110	6	1091	5	100	20	99	20	3L
scaffold21225	1194	3	1229	6	100	16	100	15	2L
scaffold21226	2119	9	2087	5	100	29	99	28	3L
scaffold2123	48535	2	48779	2	99	31	100	32	3L
scaffold21238	2840	0	2828	0	100	33	100	33	3R
scaffold2124	22665	6	20930	3	100	23	100	13	X
scaffold21267	1327	2	1292	1	100	32	100	38	2L
scaffold21268	1879	2	1884	0	100	26	100	29	2L
scaffold2127	46329	36	46224	37	100	39	100	36	3L
scaffold21274	1913	6	1926	5	97	35	97	31	2L
scaffold21280	3276	6	3275	6	100	26	100	29	3L
scaffold2129	10863	0	10854	1	99	27	99	30	2R
scaffold21294	5412	0	5611	0	100	33	100	32	2R
scaffold21296	3389	0	3240	0	99	29	99	14	X
scaffold21301	8676	3	8669	4	99	38	99	35	3L
scaffold21303	2681	0	2283	0	100	23	98	12	X
scaffold21324	4127	13	4125	7	99	33	100	32	2L
scaffold21325	9268	0	8762	0	100	29	100	14	X
scaffold21328	9429	0	9444	0	100	43	100	40	3R
scaffold2133	46732	0	45291	2	100	33	100	16	X
scaffold21336	11493	1	11485	0	100	34	100	35	2R
scaffold21338	1218	1	1265	2	95	17	98	21	3L
scaffold21339	1052	0	1038	0	99	25	99	23	2L
scaffold2134	37697	1	35791	2	99	25	99	14	X
scaffold21347	15829	0	15836	1	100	36	100	37	3R
scaffold2135	9579	17	9780	16	97	30	98	30	3L
scaffold21354	1106	3	1097	4	99	31	100	24	3L
scaffold21356	3310	6	3317	14	100	35	100	34	2L
scaffold21373	1975	5	1942	4	96	30	95	30	2L
scaffold2138	10415	0	10412	1	100	35	100	35	3R
scaffold21388	10807	0	10790	0	100	37	100	34	U
scaffold21409	7057	0	7087	0	100	32	100	30	2R
scaffold21411	3458	0	3481	0	100	30	100	32	3R
scaffold21440	3417	2	3410	0	100	34	100	31	2L
scaffold21441	969	6	957	5	99	23	100	23	2L
scaffold21459	2990	4	2961	5	98	26	98	27	2L
scaffold21468	1795	1	1802	2	97	24	97	24	2L
scaffold21475	4753	0	4665	0	99	27	99	24	2L
scaffold21510	5608	0	5581	0	94	34	94	36	3R
scaffold21516	11625	0	11659	0	99	35	99	34	2R
scaffold21520	3246	0	3238	0	99	35	98	33	2R
scaffold21527	2641	0	2658	0	100	34	100	35	2R
scaffold2153	4717	10	4725	10	98	25	98	24	2L
scaffold21539	1600	6	1600	1	98	23	99	25	2L
scaffold2155	14149	0	14243	0	100	35	100	35	3R
scaffold21552	2896	2	2906	2	98	35	98	31	3L
scaffold2157	62689	0	62743	0	100	37	100	35	3L
scaffold21570	14546	0	14614	2	100	28	100	30	2R
scaffold21572	5244	1	5146	0	100	26	100	29	2L
scaffold2159	4704	7	4731	6	95	26	95	27	2L
scaffold216	24016	0	21940	7	99	26	98	13	X
scaffold21615	1495	2	1498	1	99	32	99	35	3L
scaffold21617	2149	5	2080	7	100	29	99	28	2L
scaffold21622	15760	0	15713	0	99	34	99	33	3R
scaffold21634	1254	0	1257	0	100	32	99	29	3R
scaffold21642	5895	2	5795	0	97	38	97	36	3L
scaffold21647	4882	1	4865	1	100	39	100	34	3R
scaffold21649	5834	0	5854	0	98	30	97	31	2R
scaffold21650	5850	0	5794	0	99	26	98	27	2L
scaffold21656	3433	0	3425	0	100	46	100	39	3R
scaffold2167	35402	2	34032	4	98	29	97	15	X
scaffold21690	10031	0	10042	0	100	34	100	34	2R
scaffold21692	7161	0	7148	0	100	35	100	34	2R
scaffold21703	3393	4	3354	2	100	37	100	34	2L
scaffold21720	2733	0	2703	0	100	18	100	23	2R
scaffold2173	45601	1	45738	2	100	28	100	32	2R
scaffold21733	5507	1	5512	0	100	35	100	34	2L
scaffold21739	1605	4	1595	5	99	34	99	35	3L
scaffold21755	8016	6	8059	7	97	30	98	28	3L
scaffold21774	1638	0	1634	3	99	27	99	27	2L
scaffold2178	4345	8	4381	12	99	31	100	25	3L
scaffold21780	7107	1	7013	1	100	25	99	14	X
scaffold21782	2519	1	2563	1	92	27	94	24	2L
scaffold21786	4114	0	4138	0	100	33	100	34	2R
scaffold2180	28251	2	28254	0	100	37	100	36	3R
scaffold21802	3940	0	3952	0	100	31	100	34	3R
scaffold21808	2833	7	2860	8	100	35	100	36	2L
scaffold21819	2271	8	2272	4	99	28	98	25	3L
scaffold21834	7342	0	7354	0	100	39	100	35	2R
scaffold21841	3378	0	3367	1	98	30	99	29	2R
scaffold21847	3556	2	3575	2	98	36	98	35	3L
scaffold2185	56950	1	56948	1	100	36	100	33	2R
scaffold21859	1170	2	1153	0	99	24	98	24	2L
scaffold21869	1278	9	1266	5	89	25	89	22	3L
scaffold21877	5035	0	5034	0	100	31	100	33	2R
scaffold21902	3392	1	3397	0	99	27	99	28	3R
scaffold21903	3490	0	3350	0	100	28	100	16	X
scaffold2192	37393	26	37556	33	99	32	99	33	2L
scaffold21925	2066	0	2094	1	77	19	73	23	3L
scaffold21930	4076	0	3831	3	99	34	99	14	X
scaffold21934	1149	0	1143	2	100	25	99	26	3R
scaffold21935	1474	2	1492	1	97	12	96	13	3L
scaffold21937	4848	11	4875	11	100	30	99	31	2L
scaffold21944	2035	0	2024	0	99	27	99	28	3L
scaffold21956	3880	3	3870	2	100	25	100	27	3L
scaffold21963	2880	0	2870	0	100	34	100	35	2L
scaffold21990	4993	0	5016	0	100	35	99	33	2R
scaffold21992	1230	0	1231	0	100	33	100	33	3R
scaffold21997	5363	0	5349	0	98	29	98	32	2R
scaffold22	12743	0	12760	0	100	33	100	36	2R
scaffold220	45453	1	45529	1	100	32	100	33	2L
scaffold2200	23348	3	23302	3	100	36	100	35	3L
scaffold22005	4774	0	4491	1	100	24	100	12	X
scaffold22006	2369	10	2370	12	100	36	99	34	3L
scaffold22015	2044	0	2041	0	99	35	100	32	3L
scaffold22016	7872	0	7873	0	100	37	100	38	3R
scaffold22026	4320	5	4333	3	96	30	97	31	3L
scaffold22032	2976	2	3005	2	100	35	100	37	2L
scaffold2204	25810	0	25830	1	100	37	100	37	3R
scaffold22050	2671	0	2675	0	98	30	98	29	2R
scaffold22053	3691	0	3649	0	98	38	98	31	3R
scaffold22064	1723	8	1740	6	99	23	99	27	3L
scaffold22065	1572	2	1542	2	94	23	93	28	3L
scaffold22071	2681	2	2732	3	97	23	98	25	2L
scaffold22076	566	0	1158	14	43	7.9	96	16	4
scaffold2209	29994	2	29995	1	100	35	99	36	2R
scaffold22093	1312	0	1327	0	96	41	97	37	3R
scaffold22099	3015	2	2994	3	98	36	98	33	3R
scaffold22138	14389	1	14391	1	100	38	100	37	3R
scaffold22139	1732	7	1700	4	98	27	96	22	2L
scaffold22142	1091	5	1167	4	96	35	96	35	2L
scaffold22149	3115	0	3129	0	99	25	100	28	2L
scaffold22150	1946	0	2028	1	99	20	100	26	3L
scaffold22151	1529	6	1585	11	73	26	73	27	2L
scaffold22153	1746	3	1765	7	93	31	94	29	2L
scaffold22171	1013	2	1013	0	91	14	94	12	2L
scaffold22173	2279	0	2177	1	99	26	98	14	X
scaffold22174	3131	0	3125	0	100	25	100	25	3R
scaffold22178	3131	0	3115	1	100	36	100	37	3R
scaffold22181	2165	2	2205	2	82	31	83	33	3L
scaffold22183	1816	0	1809	0	90	34	91	30	3R
scaffold22190	2075	0	2070	0	98	28	100	29	2R
scaffold22191	6729	1	6701	0	100	34	100	33	2R
scaffold22197	4685	0	4677	0	100	34	100	32	3R
scaffold22199	3280	0	3357	0	100	30	100	32	3L
scaffold22201	2642	0	2617	0	99	22	99	22	2R
scaffold22202	4984	0	4762	0	100	28	99	14	X
scaffold22237	1341	3	1334	1	97	33	97	27	3L
scaffold2224	7256	1	7224	0	99	34	98	33	2R
scaffold22240	9133	0	9139	0	100	37	100	32	2L
scaffold2227	17601	2	17600	2	100	35	100	36	3L
scaffold22278	1008	0	1022	0	94	30	94	31	2L
scaffold22281	5773	0	5758	0	100	36	100	37	3R
scaffold2229	29727	0	29704	0	100	39	100	36	2R
scaffold22307	4036	0	4017	0	99	37	99	35	3R
scaffold22317	2049	7	2017	9	98	28	98	26	2L
scaffold22318	1287	1	1295	1	95	19	96	22	2R
scaffold22319	1350	0	1370	0	91	27	92	30	2R
scaffold22322	1439	0	1441	0	97	35	97	34	2L
scaffold22325	3504	0	3476	1	99	26	99	25	3R
scaffold22328	2148	1	2137	0	100	28	99	30	3R
scaffold22329	3366	3	3373	2	98	30	99	31	2R
scaffold22330	4184	1	4223	1	100	33	100	36	2R
scaffold22332	3158	0	3049	0	99	20	98	14	X
scaffold22335	1767	0	1788	0	97	28	94	32	3L
scaffold22337	3905	0	3908	0	100	38	100	38	3R
scaffold22346	4644	0	4672	0	100	38	100	37	2R
scaffold22347	2276	0	2163	0	91	22	90	14	X
scaffold2235	3164	5	3153	6	100	37	100	35	3L
scaffold224	92076	0	92134	4	100	35	100	35	3R
scaffold2240	51779	0	49885	1	100	32	100	16	X
scaffold2241	844	0	589	0	66	11	56	15	X
scaffold2242	31948	55	31929	54	98	36	98	34	3L
scaffold2244	2831	5	2859	6	99	28	100	27	2L
scaffold2246	51383	2	51483	2	99	32	99	34	2R
scaffold2248	35669	0	35733	0	100	39	100	36	2R
scaffold2250	18201	0	17616	0	100	30	100	16	X
scaffold2252	45269	1	43882	9	99	32	99	15	X
scaffold2255	54194	1	54098	1	99	37	99	36	3R
scaffold2256	13129	0	13096	0	99	34	99	34	3R
scaffold2259	4873	14	4882	11	100	28	100	29	3L
scaffold226	17474	5	17479	5	99	39	98	38	3R
scaffold2268	6335	0	6339	0	100	36	99	31	2R
scaffold2275	17490	2	16256	1	96	27	96	13	X
scaffold228	73895	1	73868	3	100	37	100	35	3R
scaffold2293	21298	4	21397	3	97	35	97	37	3R
scaffold2299	41246	0	41264	0	100	33	100	35	3R
scaffold2300	8211	0	8213	0	100	39	100	40	3R
scaffold2303	19470	2	19519	1	100	35	100	34	3R
scaffold2305	12334	0	12370	0	98	34	98	34	2R
scaffold2310	7341	14	7359	14	100	31	100	31	2L
scaffold2315	14037	1	13985	0	100	24	99	23	3R
scaffold2316	40585	0	40652	0	100	35	100	34	3R
scaffold2321	12609	1	12561	1	99	33	99	32	3R
scaffold2327	14639	1	14622	0	99	38	99	37	3R
scaffold2328	12754	1	12872	0	100	31	100	30	2R
scaffold2330	7403	0	7420	1	100	37	99	32	2R
scaffold2333	82492	1	82617	6	100	35	100	35	3R
scaffold2334	111156	7	111168	9	100	29	100	32	3R
scaffold2335	75363	4	73026	7	100	34	99	16	X
scaffold2339	10417	0	10376	2	98	38	98	38	2R
scaffold2343	14940	1	14909	0	100	31	100	33	3L
scaffold2344	20136	0	19619	0	100	29	100	15	2L
scaffold2345	38700	5	38890	5	98	34	97	35	3R
scaffold2348	72944	2	72929	4	99	36	99	35	3L
scaffold2349	17428	0	17422	0	100	39	99	37	2R
scaffold235	17159	0	17122	0	100	30	100	31	3L
scaffold2350	24878	1	24875	0	100	41	100	37	2R
scaffold2358	2795	3	2806	3	97	29	97	31	2L
scaffold2359	18919	22	18941	25	99	35	99	32	3L
scaffold2363	24095	1	23961	1	97	34	97	30	2R
[truncated: 1,810 more rows]

## Sheet: D.miranda
Scaffold	Fsites	Fsnps	Msites	Msnps	Fpercentage	Fcov	Mpercentage	Mcov	chrom
C3900935	330	0	554	5	87	3.5	94	5.5	2R
C3901069	234	0	883	10	91	3.1	98	8.3	2R
C3901125	609	0	613	5	96	5.6	98	5.9	2R
C3901165	478	0	855	4	98	5.1	98	8.6	2R
C3901845	664	0	837	6	100	5.8	98	8	2R
C3902021	393	0	595	7	96	3.2	94	3.5	2R
C3902597	392	0	736	5	97	4.5	97	6.3	2R
C3902599	849	0	877	6	97	7.7	100	8.9	2R
C3902747	346	0	823	7	88	3.3	95	5.6	2R
C3902815	450	0	826	4	85	4.7	93	6.6	2R
C3902843	653	0	720	3	96	5.9	93	6.7	2R
C3903087	327	0	940	3	94	3.5	98	7.4	2R
C3903337	544	0	919	13	98	5.5	99	7.5	2R
C3903529	550	5	791	2	97	4.7	99	6.5	3R
C3903689	416	1	316	0	97	3.9	86	3.3	2R
C3903807	699	0	711	1	93	6.5	98	6.1	2R
C3903905	206	0	769	8	87	3.3	94	5.6	2R
C3904047	820	0	812	6	99	7.1	99	7.2	2R
C3904167	523	0	927	7	96	5.5	98	7.9	2R
C3904361	938	0	872	7	100	7.6	99	8.5	2R
C3904541	1040	0	1040	0	100	12	97	19	2L
C3904659	629	0	904	10	97	4.9	96	7.7	2R
C3904737	606	0	600	3	94	4.4	94	4.7	2R
C3905323	950	0	1036	0	96	8.4	99	17	3R
C3905389	1070	1	1067	2	100	17	97	22	2L
C3905785	557	0	735	3	93	3.8	98	6.2	2R
C3905905	561	1	856	7	85	3.7	99	5.2	2R
C3905917	989	2	894	1	99	9.8	97	8.3	X
C3905953	600	0	941	7	99	6.1	99	12	2R
C3906137	997	3	856	0	97	8.8	94	7.6	3L
C3906519	985	1	1083	1	97	6.8	99	16	3R
C3906869	630	0	935	7	97	4.2	96	6.7	2R
C3906979	485	0	983	10	97	4.9	98	9.2	2R
C3906985	1075	6	1088	6	99	13	100	23	2L
C3908779	1133	1	1133	3	98	16	98	14	X
C3909175	745	0	1043	10	87	5.8	100	8.1	2R
C3909231	549	0	838	7	82	4.7	92	6.4	2R
C3909351	758	0	1078	5	97	5.2	100	9.3	2R
C3909855	1154	0	1166	0	99	12	100	19	3R
C3909861	182	0	1037	7	96	3.6	97	7.1	2R
C3910115	1165	1	1194	1	100	14	99	19	2L
C3910331	678	0	848	8	93	5.3	92	6.9	2R
C3910613	716	0	253	0	100	5.5	97	4	3L
C3910699	322	0	1116	9	97	4.6	100	8.8	2R
C3910803	401	0	858	7	92	4.9	99	7.3	2R
C3910909	516	0	843	6	86	4.5	93	7.4	2R
C3911089	1207	2	1166	1	99	17	95	15	X
C3911135	1101	3	1184	1	99	8.2	99	17	3R
C3911249	614	0	978	5	93	4.1	96	6.9	2R
C3911495	749	0	530	0	98	5.5	100	4.6	3L
C3911565	1197	2	1217	1	99	16	100	22	2L
C3911729	571	0	1069	6	86	4.4	98	7.7	2R
C3911937	489	2	826	9	86	3.2	97	4.6	3R
C3912127	598	1	498	0	92	5.8	95	5.3	X
C3913119	658	0	626	0	98	5.3	98	5.3	3L
C3913537	408	0	1025	11	96	4.9	98	8	2R
C3913559	950	0	1216	7	99	5.8	98	12	2R
C3913983	668	0	1077	3	95	4.7	99	8.2	2R
C3914395	430	0	934	5	91	4.3	95	6.3	2R
C3915755	1241	2	1327	5	98	8	99	16	3R
C3915955	853	6	1244	12	99	6.6	100	11	2L
C3916077	656	0	1281	10	98	5.9	100	11	2R
C3916447	635	0	435	0	96	5	94	4.7	X
C3918277	774	0	810	9	98	6.2	99	6.6	2R
C3918435	647	0	476	0	99	4.8	98	3.6	X
C3919105	868	2	1222	8	99	5.4	99	6.5	2R
C3919179	1395	1	1435	2	99	16	100	23	3R
C3919455	672	0	1376	9	100	5.1	100	9.1	2R
C3919923	1173	0	1472	0	98	8.4	99	15	3R
C3920607	1342	5	1433	6	99	11	100	12	3L
C3921001	1114	0	1429	15	97	6.8	98	11	2R
C3921469	205	0	1503	6	83	2.6	99	10	2R
C3921565	1518	3	1512	4	98	17	99	22	2L
C3923565	1585	1	1627	3	100	12	100	17	2L
C3924085	1611	3	1370	2	99	12	99	7.5	X
C3924425	1170	0	585	0	99	7.2	96	4.9	3L
C3924477	1063	0	722	0	97	6	94	5.1	X
C3924577	1148	0	1521	1	98	7	99	11	3R
C3925121	1670	3	1695	3	100	12	100	21	2L
C3925217	1687	0	1645	1	99	21	98	16	3L
C3925383	957	0	1275	9	96	5.2	99	7	2R
C3926003	945	0	1562	4	99	5.8	100	9.9	2R
C3926179	1123	0	835	0	93	6.3	94	5.1	2R
C3926287	1036	0	1315	10	95	6.3	100	8.4	2R
C3926379	1538	2	1737	4	99	9.8	100	20	2L
C3926501	666	0	1050	2	91	3.9	98	6	2L
C3927387	1742	4	1786	5	99	12	100	16	2L
C3930295	855	0	1759	17	96	4.8	99	9.3	2R
C3930969	1193	1	1441	12	95	5.4	97	6.6	2R
C3930975	1963	1	1937	1	100	21	100	13	X
C3931609	1595	1	635	0	99	7.5	94	4.5	X
C3931637	1900	4	2018	6	98	14	100	18	3R
C3933497	1884	4	2096	7	99	9.2	99	18	3R
C3934863	2118	7	2210	6	98	11	99	18	3R
C3934983	939	0	731	0	97	5.3	98	4.8	2R
C3936071	925	0	622	0	99	4.8	94	4.4	3L
C3937553	2384	3	2424	3	99	10	99	19	3R
C3939035	2392	1	2558	5	98	12	100	20	3R
C3939661	1041	0	2396	0	97	5.3	98	10	3R
C3939959	2592	9	2309	6	100	12	99	9.4	3L
C3941909	1552	0	2354	0	99	5.7	100	8.8	2L
C3942169	2824	3	2831	3	99	19	100	27	3R
C3942493	2234	0	2725	0	99	8.6	98	11	3R
C3942715	2666	7	2890	7	99	12	99	19	3R
C3944425	1407	0	1649	0	100	5.7	99	6.2	2L
C3944639	3016	3	3115	3	99	11	100	18	2L
C3944781	3102	5	3086	3	100	18	100	18	X
C3945167	1571	1	915	0	100	5.9	99	4.6	X
C3945929	1927	0	2931	0	99	6.2	99	8.7	2L
C3946221	3298	3	3313	4	100	14	99	22	3R
C3947579	1436	1	2717	0	99	5.6	99	8.6	3R
C3947627	1926	0	2855	1	95	6	99	8.5	2L
C3948081	2551	0	3098	0	99	7.6	99	9.5	3R
C3948421	2242	1	1638	0	99	6.3	98	5.3	X
C3948691	3486	4	3477	1	100	11	100	9.4	3L
C3948731	3475	3	3109	3	100	9.8	99	9.6	3L
C3948913	3340	15	3350	14	100	11	100	9.4	3L
C3948919	2239	1	1722	0	98	6.3	98	5	3L
C3949133	3025	0	3707	0	97	8.6	99	12	2L
C3949489	2558	2	1860	0	100	7.3	98	5.9	X
C3950763	2894	0	3606	0	99	7.4	100	9.7	3R
C3951253	3950	4	3969	3	99	12	100	9.1	3L
C3952359	2296	0	1436	0	99	6	98	4.9	X
C3952753	3009	1	2120	0	99	6.2	99	5.3	2R
C3952785	2343	1	3421	1	98	5.8	100	7.4	3R
C3953699	3040	0	4493	0	99	6.7	100	11	2L
C3954103	4833	6	4943	5	100	14	100	22	3R
C3955221	5172	4	5374	3	100	14	100	21	2L
C3955917	3801	0	5376	2	98	7.1	100	10	2L
C3956407	4128	0	2103	1	99	7.1	97	4.9	X
C3958145	5138	2	6516	0	99	7.2	100	10	2L
C3958437	4760	1	6616	0	99	6.8	100	10	3R
C3959185	5404	0	7484	0	99	7.2	100	11	3R
C3959265	6160	1	3351	0	100	7.5	98	5.1	3L
C3960903	6555	4	10283	1	100	6.5	100	10	2L
C3961079	8901	0	5233	0	99	7.8	99	5.3	3L
C3961081	9502	1	11090	2	100	8	100	11	2L
C3961181	8123	0	5786	2	100	6.9	99	5.6	3L
C3961923	14019	2	19388	2	100	7.1	100	11	2L
scaffold10	47855	7	63470	8	100	7.4	100	11	3R
scaffold100	3696	1	4811	33	96	6.1	99	8.4	2R
scaffold10001	3652	0	4985	51	97	6.1	99	8.5	2R
scaffold10002	1259	0	1773	20	99	6.2	98	10	2R
scaffold10012	4320	0	5954	49	93	5.8	96	8.2	2R
scaffold10016	17326	9	28855	0	99	6.5	99	10	2L
scaffold10038	32866	4	20086	4	100	7.2	99	5.3	3L
scaffold10039	1551	0	1855	1	88	4.5	89	4.6	3L
scaffold10052	24579	4	16528	5	97	6.4	96	5.1	3L
scaffold10092	1118	0	1251	13	96	4.8	91	5.7	2R
scaffold10095	2956	2	5048	41	89	5.2	97	8	2R
scaffold10096	2514	1	3024	6	99	7.6	99	9.5	2L
scaffold1010	5697	0	6748	46	97	6.8	98	8.2	2R
scaffold10105	2656	0	2965	20	87	6	88	7.7	2R
scaffold10113	32703	5	19832	6	99	7.3	98	5.3	3L
scaffold10118	814	0	1308	11	94	4.8	97	7.3	2R
scaffold1012	2287	0	2763	28	96	6	96	7.1	2R
scaffold10120	7767	2	4876	0	98	6.5	97	5	X
scaffold10121	162439	23	255746	22	99	6.5	100	11	3R
scaffold10132	14029	41	21410	76	99	6.4	100	11	2L
scaffold10135	25280	6	17851	6	99	6.7	99	5.4	3L
scaffold10136	4274	1	6204	63	96	5.9	99	8.3	2R
scaffold1014	1575	0	2549	21	97	5.8	98	9.2	2R
scaffold10140	23335	7	15720	12	98	6.7	98	5.2	3L
scaffold1015	4498	1	8541	59	90	5.2	93	7.9	2R
scaffold10155	1664	0	1741	18	93	6.3	94	8.9	2R
scaffold1016	13182	4	10748	2	95	5.2	94	4.7	3L
scaffold10161	5417	1	3294	3	99	7.1	97	5.1	3L
scaffold1017	50056	11	80704	8	99	6.4	100	10	2L
scaffold10172	43423	4	28493	1	99	6.7	98	5.2	X
scaffold1018	9566	3	13567	0	97	7.1	99	11	2L
scaffold10181	6445	2	10902	48	95	5.8	99	9.1	2L
scaffold10186	13241	4	9709	0	98	6.1	97	5.2	X
scaffold10193	19662	6	28654	6	99	6.9	99	10	3R
scaffold10199	12330	1	17608	1	99	7	100	10	3R
scaffold10211	35165	5	49959	4	100	6.9	100	11	3R
scaffold10216	1750	2	1587	13	99	8.2	98	8.8	2R
scaffold1022	17822	6	10076	4	97	7.5	95	5.2	3L
scaffold10245	2410	0	3041	16	97	5.9	98	10	2R
scaffold10267	1621	0	1380	16	99	7.2	97	6.1	2R
scaffold10273	94285	12	60794	9	99	6.7	98	5.2	X
scaffold10277	1959	0	2997	18	94	5.4	97	8.2	2R
scaffold10281	3197	1	4139	28	95	5.5	96	7.1	2R
scaffold10285	41336	10	56358	3	100	7.2	100	10	3R
scaffold10291	3994	5	4060	6	99	10	99	10	3L
scaffold10298	1236	0	2775	23	86	4.6	96	7.6	2R
scaffold103	16008	1	22959	1	98	6.7	98	10	2L
scaffold10302	11456	2	6340	8	98	6.8	95	4.9	3L
scaffold10308	1593	0	1604	12	91	5.3	96	5.7	2R
scaffold10318	12581	39	18937	64	98	6.3	99	9.4	3R
scaffold1032	6683	1	8402	77	96	6.5	96	8.2	2R
scaffold10322	9117	2	5579	0	99	7.7	98	5.9	X
scaffold10327	802	0	912	4	97	5	96	5.9	2R
scaffold10328	13354	17	8322	17	95	14	94	17	X
scaffold1033	7339	4	6449	0	95	5.2	96	4.9	X
scaffold10332	1532	0	1734	10	82	5.3	90	5.7	2R
scaffold10334	224	0	485	4	37	4.2	37	7.8	2R
scaffold10337	30813	10	56226	14	98	5.9	99	9.9	3R
scaffold10355	20976	2	32097	2	98	6.3	99	9.9	2L
scaffold10362	381	0	754	7	69	3.3	79	8.8	2R
scaffold1037	18100	15	21004	14	98	9.8	99	16	2L
scaffold10372	1578	0	2555	21	93	5.1	99	8.4	2R
scaffold10373	3170	0	3500	10	93	5.9	95	6.4	2R
scaffold10380	2602	2	2712	21	98	6.2	97	8.1	2R
scaffold10381	9272	1	6880	1	95	7	98	5.4	X
scaffold10396	3790	5	4266	6	92	12	93	19	3R
scaffold10398	10577	0	15688	0	98	6.8	98	11	2L
scaffold1040	1209	1	2378	22	91	4.4	96	7.4	2R
scaffold10413	5490	0	3544	2	100	7.3	98	5.6	3L
scaffold10426	2925	2	4634	28	89	5.7	92	7.3	2R
scaffold1043	30097	7	41625	1	100	7.1	100	11	2L
scaffold10431	7409	1	7451	54	95	6.3	96	7	2R
scaffold10447	32750	8	45002	9	99	7.3	100	12	3R
scaffold1045	39621	6	51472	4	98	7.4	99	11	3R
scaffold10458	41131	7	25984	2	99	7	98	5.3	3L
scaffold1046	2533	8	2189	19	94	13	95	13	2R
scaffold10464	76142	11	56102	4	97	5.5	97	4.8	3L
scaffold10474	9212	13	12442	12	95	7.9	95	12	4
scaffold10482	2985	25	6404	1	92	4.8	90	8.8	2L
scaffold10523	928	0	2116	17	87	4.1	92	8.3	2R
scaffold10527	945	0	1927	11	79	4.3	93	5.6	2R
scaffold10534	9970	6	13767	7	97	7.1	97	11	2L
scaffold10535	1227	0	2216	19	92	4.3	96	8	2R
scaffold1054	24408	7	15727	3	97	6.4	96	5	X
scaffold10556	8681	4	11127	3	100	7.8	100	11	3R
scaffold10559	132175	17	95050	11	98	6.2	98	5.2	3L
scaffold10561	53502	4	38026	3	99	6.9	99	5.5	3L
scaffold10576	38300	4	25653	1	98	6.7	97	5.2	X
scaffold10582	1207	0	1526	18	96	6.1	98	9.2	2R
scaffold1059	684	0	1862	8	85	3.8	98	7.9	2R
scaffold10599	112118	18	160269	10	99	6.9	100	10	3R
scaffold10609	5345	5	7609	3	99	6.7	100	11	3R
scaffold10624	1383	0	1244	16	89	6	88	6.1	2R
scaffold1064	3069	1	2899	32	94	7.4	92	8.2	2R
scaffold10658	54507	9	78171	4	99	6.9	99	10	2L
scaffold10668	5409	18	11432	48	96	5.2	99	9.4	3R
scaffold1067	3309	0	4480	24	99	6.4	96	9.3	2R
scaffold10673	4201	25	8478	37	94	5	98	8.2	2L
scaffold1068	8399	14	10455	15	99	8.4	99	15	U
scaffold10684	113618	10	157461	2	99	7.2	100	11	2L
scaffold10691	557	0	848	16	93	4.8	98	5.8	2R
scaffold10702	1588	0	1386	10	97	6.6	93	7	2R
scaffold10707	4056	1	2946	2	93	4.7	89	4.1	2R
scaffold10711	26771	4	19710	1	97	6.2	96	5.2	X
scaffold10713	626	0	1019	2	94	4.4	94	5	2R
scaffold1072	5810	12	7475	23	96	8.2	96	12	3R
scaffold10720	23800	6	16565	4	98	6.9	97	5.4	X
scaffold1073	251010	22	364250	19	99	6.9	100	11	3R
scaffold10735	29164	11	19138	9	97	6.3	96	5	3L
scaffold10741	2474	9	3312	1	94	6.1	96	6.3	2L
scaffold10747	1628	0	964	12	94	8.2	92	6	2R
scaffold10748	354	0	751	9	9.8	3.3	11	1.2	2R
scaffold10750	12930	27	14642	33	99	8.4	100	12	2R
scaffold10751	55190	9	40599	10	99	6.2	98	5.2	3L
scaffold10757	21170	5	14892	1	99	6.9	98	5.5	X
scaffold10765	69217	6	45487	5	99	7	98	5.7	3L
scaffold10779	1985	4	2174	18	96	6.8	97	6.8	2R
scaffold1078	1598	0	2456	25	94	5.6	98	8.1	2R
scaffold10784	22401	3	31956	3	98	7.1	99	10	3R
scaffold10788	23011	2	31105	5	99	7.5	99	11	2L
scaffold10797	40749	4	69277	44	98	6.2	99	10	3R
scaffold108	38787	7	25731	3	97	6.3	97	5	X
scaffold10811	8129	2	11744	54	99	6.6	99	10	2R
scaffold1082	3245	0	5700	51	94	5.2	96	8	2R
scaffold1083	3056	0	2656	12	85	6.8	86	6.4	2R
scaffold1084	22142	81	32419	146	98	6.5	99	9.7	3R
scaffold1086	51702	7	34102	6	98	6.5	98	5.1	X
scaffold10866	2913	3	2598	14	93	6.4	95	5.5	2R
scaffold10874	1287	0	1409	13	99	6.9	97	8	2R
scaffold10880	43076	7	28434	1	99	7	98	5.4	3L
scaffold10890	81749	12	133554	10	98	6.3	99	9.9	2L
scaffold10898	1711	1	3458	0	99	5.7	99	11	3R
scaffold10899	1326	0	1928	4	93	4.8	99	34	2R
scaffold1090	1264	0	1876	11	95	5.4	99	16	2R
scaffold10900	2770	0	3497	21	92	6.2	93	8.5	U
scaffold10907	4553	0	7571	38	95	5.4	97	8.1	2L
scaffold10919	1485	1	1424	8	98	7.3	96	7.7	2R
scaffold1092	2509	0	2723	22	91	7	91	7.9	2R
scaffold10927	44019	6	31183	6	99	6.5	99	5.3	X
scaffold1093	1200	0	1955	11	92	5.9	96	9.6	2R
scaffold10937	847	0	1180	7	100	5.1	98	7.4	2R
scaffold10941	3870	0	4925	35	95	6.3	96	8	2R
scaffold10947	7596	15	10522	24	97	7.1	98	9.6	3R
scaffold10953	2820	0	4826	33	91	5.5	99	14	2R
scaffold10955	12711	4	18501	0	100	6.7	100	11	3R
scaffold10957	33272	63	43691	96	99	7.6	100	11	2L
scaffold1097	4946	0	6523	54	93	5.9	96	7.5	2R
scaffold10975	507	0	2191	13	88	3.3	95	13	2R
scaffold10986	58467	4	79126	2	100	7.2	100	11	2L
scaffold10997	2803	1	5743	65	90	5.4	94	14	2R
scaffold110	1470	0	1766	14	87	5.8	89	6.5	2R
scaffold11000	27353	6	36457	3	99	7.3	99	11	2L
scaffold11005	37595	10	25518	9	99	6.6	98	5.1	X
scaffold1101	17067	4	10982	0	99	6.6	98	5.1	3L
scaffold11012	20078	4	12333	3	98	6.9	98	5	X
scaffold11038	5727	0	7058	49	97	7.2	98	10	2R
scaffold11050	639	1	983	7	79	4.3	88	6.1	2R
scaffold11057	2511	0	3439	24	92	7	94	10	2R
scaffold11069	15416	3	9556	2	99	7.3	99	5.2	X
scaffold11083	976	0	825	11	97	6.1	92	6.4	2R
scaffold11088	33217	9	21804	2	98	6.5	98	5.1	3L
scaffold11103	17615	4	25401	3	100	7	100	11	3R
scaffold11106	2389	0	2731	19	84	5.5	89	5.9	2R
scaffold11109	5152	13	7958	27	98	6.4	99	10	2L
scaffold1111	20481	2	29129	1	100	7.1	100	11	3R
scaffold11110	47319	6	30076	6	97	6	96	4.7	3L
scaffold11115	4518	0	5831	31	92	6.8	95	9.3	2R
scaffold11118	7673	2	6489	0	98	6.2	97	5.7	3L
scaffold11125	798	0	1639	13	78	4.2	96	6.8	2R
scaffold1113	31809	7	44859	4	98	7.1	99	11	2L
scaffold11134	25744	4	15814	3	99	6.6	99	5	X
scaffold11141	4336	14	6807	29	97	6.3	98	9.2	2L
scaffold11150	17684	3	11149	1	97	6.2	96	4.9	X
scaffold11155	751	0	1145	18	35	4.5	35	6.5	2R
scaffold11160	1690	0	2331	25	89	5.8	98	7.7	2R
scaffold11163	17642	6	11751	9	97	8.1	97	9.8	X
scaffold11164	52901	13	37755	7	99	6.2	98	5.2	3L
scaffold11166	30853	12	42927	8	99	7	100	11	2L
scaffold11171	18265	5	27734	3	99	6.4	100	9.8	3R
scaffold11182	9214	3	6967	4	92	6	91	5.1	X
scaffold112	1554	1	2102	16	89	5.9	99	8.5	2R
scaffold11203	30333	11	48939	5	99	6.4	99	10	3R
scaffold11212	0	0	525	0	27	2.7	66	6	2R
scaffold11225	13616	3	18391	0	100	7.1	100	9.9	2L
scaffold11226	51136	5	72537	4	100	6.9	100	10	2L
scaffold1123	43668	2	60404	1	99	7.1	99	11	3R
scaffold11238	1457	0	2716	18	91	4.9	96	10	2R
scaffold11254	23058	7	15448	0	97	6.1	96	4.9	X
scaffold11255	79758	6	47659	8	99	7.2	98	5.2	X
scaffold11257	29187	4	17659	0	99	6.9	98	5.1	X
scaffold1126	1776	0	3790	29	97	4.9	99	9.1	2R
scaffold11260	20266	9	25425	16	98	14	99	82	3R
scaffold11272	1513	5	1540	10	99	12	99	11	2R
scaffold11284	3528	1	2059	2	98	7.1	97	5	2R
scaffold11289	68815	12	97132	8	99	7.2	100	10	3R
scaffold1129	2039	0	2369	20	94	6.2	98	7	2R
scaffold11291	21056	10	12920	10	98	6.5	98	5	3L
scaffold113	26926	2	15963	0	99	7	98	5.1	X
scaffold1130	1725	7	2549	17	88	4.9	94	6.4	2R
scaffold11303	55011	5	92369	10	98	6.2	99	10	3R
scaffold11316	32988	3	43873	1	98	7.3	99	11	3R
scaffold11322	631	0	662	3	96	3.8	100	4.2	2R
scaffold11330	6420	0	14255	0	94	5	99	9.5	2L
scaffold11332	63764	12	44643	1	98	6.2	97	5	3L
scaffold11339	424	0	722	9	4.7	1.9	5.4	5.9	2R
scaffold11344	25936	7	16116	2	99	6.6	98	4.9	X
scaffold11369	1054	0	1223	13	82	6.4	81	6.8	2R
scaffold11379	15954	4	11088	1	98	6.3	98	5	X
scaffold11385	964	0	1391	10	90	5.2	87	8	2R
scaffold11397	808	2	928	5	85	9.3	90	18	2R
scaffold1142	110875	12	164888	9	99	6.7	100	10	3R
scaffold11420	3450	2	4659	42	93	6.4	99	8.2	2R
scaffold11425	600	0	945	7	90	4.7	98	5.9	2R
scaffold11436	21680	3	14165	2	99	7.7	99	5.7	X
scaffold11460	1124	0	1833	11	97	4.7	97	6.6	2R
scaffold11463	7683	2	11212	0	99	6.5	99	10	2L
scaffold1147	3821	3	4835	41	89	6.4	91	8.9	2R
scaffold11478	2065	5	2578	20	93	6.5	94	8.9	2R
scaffold11482	35891	8	49064	3	100	7.4	100	11	3R
scaffold11487	22071	10	30772	8	99	7.2	99	11	2L
scaffold1149	11950	6	7847	2	97	7.1	96	5.5	3L
scaffold11495	206	1	933	5	93	2	94	5.7	2R
scaffold11499	1403	1	2409	23	95	5.2	98	8.3	2R
scaffold115	35338	3	22753	9	98	7	97	5.6	X
scaffold11501	1508	1	2074	18	83	5.2	84	6.9	2R
scaffold11511	716	3	1423	12	95	4	98	7.3	3R
scaffold11514	1931	0	2423	16	98	6.5	98	9.5	U
scaffold11526	1706	0	2287	18	98	5.1	99	7.3	2R
scaffold11530	27125	2	38576	5	99	7.1	100	11	3R
scaffold11533	1862	0	2287	11	95	5.2	96	6.6	2R
scaffold11538	3558	4	2428	4	98	6.6	98	4.9	X
scaffold11549	724	0	1167	7	88	4.5	88	6.4	2R
scaffold1155	50404	8	69940	8	99	7.1	99	11	2L
scaffold11552	1901	0	3425	31	90	4.8	95	7.8	2R
scaffold11583	1706	0	2588	19	92	4.9	94	6.9	2R
scaffold11598	1846	0	2943	36	97	6.3	99	11	2R
scaffold1160	3425	2	4302	22	96	6.9	98	8	2R
scaffold11603	1741	4	1944	19	95	7.1	96	7.7	2R
scaffold11608	1633	0	2056	13	96	5.8	94	7.6	2R
scaffold1162	2286	1	3632	31	94	5.2	97	7.6	2R
scaffold11623	87129	8	109624	2	100	7.8	100	11	3R
scaffold11638	15991	3	12466	2	99	6.4	98	5.5	3L
scaffold1164	2514	0	3376	30	98	6.7	99	9.9	2R
scaffold11640	31315	8	40135	2	99	7.6	100	11	2L
scaffold11643	1248	0	2495	24	95	5.2	99	8	2R
scaffold11647	20812	10	30604	7	99	6.7	99	11	3R
scaffold11650	4786	0	6620	57	98	6.6	99	9.8	2R
scaffold1166	41790	11	29572	9	98	7.1	98	5.6	X
scaffold11660	10155	5	13282	4	98	7.2	99	11	3R
scaffold11667	18453	3	12877	6	96	5.9	95	4.9	3L
scaffold11688	677	0	957	11	77	5.6	78	5.8	2R
scaffold11698	563	0	1008	6	94	4	97	9.6	2R
scaffold11722	845	0	1816	17	93	4.6	94	7.2	2R
scaffold11740	5143	1	3998	3	99	6.6	97	6.8	U
scaffold11742	15836	1	11137	0	97	6.4	97	5.2	3L
scaffold11744	13991	1	22184	2	100	6.3	100	10	3R
scaffold11749	46179	5	29460	4	98	6.6	98	5.1	3L
scaffold11756	2935	0	3116	12	79	7.2	85	7.3	2R
scaffold1176	13154	4	18795	162	96	6.2	99	9.7	2R
scaffold11765	451	0	472	7	91	4.2	96	4.9	2R
scaffold11767	2594	0	2432	10	96	5.8	99	5.5	2R
scaffold1178	3973	3	5921	30	92	6.1	94	9.3	2R
scaffold11784	3586	15	5704	27	96	5.6	97	9.5	2L
scaffold11787	26267	1	18487	5	99	6.3	98	5.2	3L
scaffold11794	1303	0	1680	17	100	6.2	99	7.4	2R
scaffold11798	1156	1	1602	14	95	6.3	92	9.1	2R
scaffold11803	913	0	1673	21	82	4.6	93	8.1	2R
scaffold1181	785	0	1473	11	94	4.6	97	6.4	2R
scaffold11816	41043	5	57019	5	99	7.2	99	10	3R
scaffold1183	49679	5	69722	1	100	7.2	100	11	2L
scaffold11831	2948	0	3387	21	94	6.6	96	7.6	2R
scaffold11834	27768	9	38626	5	99	7	99	10	3R
scaffold11836	37978	6	23873	4	99	6.7	99	5.2	X
scaffold11845	2029	0	1537	0	89	7.1	89	5.9	X
scaffold11856	1306	0	1802	22	74	5.5	73	7.6	2R
scaffold11879	1342	1	1163	8	87	5.9	92	5.3	2R
scaffold11897	3052	0	3621	43	94	6.7	97	8.1	2R
scaffold119	3170	0	2521	19	98	8.3	97	7.4	2R
scaffold11914	3509	9	2180	9	96	6.8	93	5.2	X
scaffold1194	18620	2	24462	8	100	7.5	100	10	U
scaffold1195	3415	17	5162	24	96	6.5	97	9.8	2L
scaffold11950	28547	14	42327	10	99	6.8	99	10	3R
scaffold11968	56284	8	79196	8	99	8	99	13	3R
scaffold11978	9851	2	7366	2	95	5.5	95	4.7	3L
scaffold1198	42656	6	68030	5	98	6.4	99	10	3R
scaffold11983	2977	0	3208	21	95	7.1	99	8.5	2R
scaffold11993	58461	15	36990	8	99	6.5	99	5.1	X
scaffold11994	744	0	1061	17	96	5	97	10	2R
scaffold12000	28820	4	18944	1	99	6.4	98	5	X
scaffold12006	1623	1	2389	21	94	6.2	97	8	2R
scaffold12019	2630	3	2486	14	98	14	99	11	X
scaffold12021	3982	8	2840	15	99	10	98	11	X
scaffold12026	1925	3	1714	4	98	8.6	90	6.7	2R
scaffold12027	62833	9	42681	8	99	6.7	98	5.2	3L
scaffold1203	7014	17	10401	31	98	6.6	99	9.6	3R
scaffold12030	10329	6	12845	3	100	7.5	100	10	4
scaffold12037	47170	7	31008	2	98	6.7	97	5.2	X
scaffold12040	75399	14	54048	9	99	7	98	7.2	3L
scaffold12042	1349	0	1541	16	95	6	97	7.6	2R
scaffold12048	8452	1	7088	12	96	6	97	5.5	2R
scaffold12057	8117	0	12274	1	97	6.7	99	11	2L
scaffold12060	37841	4	25712	3	98	7	98	5.4	3L
scaffold1207	22730	6	13769	3	96	6.3	96	4.9	3L
scaffold12080	57431	2	81335	3	99	7.5	100	11	3R
scaffold12083	61599	10	84048	10	99	7	99	10	2L
scaffold12094	1798	6	2544	9	98	6.7	98	14	2L
scaffold12099	18017	5	24849	5	97	6.7	98	9.5	3R
scaffold12101	40568	11	52380	5	100	7.8	100	12	2L
scaffold12107	30345	6	19345	12	99	7.2	99	5.5	X
scaffold1211	80600	10	49796	14	100	8.2	99	5.7	3L
scaffold12130	45365	4	29788	2	99	7	99	5.4	3L
scaffold12137	74585	8	103454	7	99	6.8	99	9.6	3R
scaffold12139	7105	0	4381	2	99	7.1	99	5.3	2R
scaffold12142	96147	17	63221	5	99	6.6	98	5.2	3L
scaffold12149	13295	3	7227	0	96	5.7	94	4.4	3L
scaffold1215	3290	11	5053	15	91	6.1	94	9.4	3R
scaffold12163	844	0	1246	13	84	6.3	90	11	2R
scaffold12166	9115	31	14602	5	98	6.4	99	10	2L
scaffold12167	2514	10	4761	32	96	5	99	8.2	2L
scaffold12176	18923	2	12188	2	97	6.2	97	4.9	X
scaffold12193	1795	1	2139	19	90	6.7	91	8	2R
scaffold12215	1594	2	746	0	99	6.9	95	4.4	X
scaffold12220	6684	0	4705	0	100	6.3	98	5.2	3L
scaffold12234	37700	8	21385	9	99	7	98	5	3L
scaffold12235	4485	0	6219	21	97	7	99	9.9	3R
scaffold12239	48903	18	33111	14	99	6.6	98	5.3	X
scaffold12245	14478	1	11409	0	98	6.1	98	5.2	3L
scaffold12250	729	0	1237	6	54	7.4	65	15	2R
scaffold12252	1268	0	1726	14	98	5.7	98	7.9	2R
scaffold12264	1010	0	1451	20	86	5	84	7.5	2R
scaffold12265	1956	0	2232	15	95	5.5	96	6.7	2R
scaffold12278	909	1	729	3	100	5.5	97	4.9	2R
scaffold12283	24576	4	17838	1	98	6	97	5.1	3L
scaffold12290	33932	2	19847	0	97	7	96	5.1	X
scaffold1230	2664	0	3928	35	97	6.1	98	8.1	2R
scaffold12310	1832	0	2159	29	96	6.4	96	9.3	2R
scaffold12313	9058	0	5079	0	99	7.9	98	5.5	X
scaffold12314	850	0	1215	10	96	4.7	94	7.3	2R
scaffold12318	42066	6	30005	2	99	6.8	97	5.5	X
scaffold12320	34271	8	25419	1	98	6.3	97	5.2	3L
scaffold12326	776	0	1097	11	93	5.6	92	8.9	2R
scaffold1234	3575	0	3626	12	98	6.9	98	7.4	2R
scaffold12352	801	1	1093	20	92	5.9	89	7.1	2R
scaffold12360	6621	6	9884	4	98	6.8	98	11	3R
scaffold1237	9426	7	18520	14	96	5.7	98	9.2	2L
scaffold12381	30114	2	39424	1	100	7.3	100	11	2L
scaffold12385	17375	2	24863	3	100	6.7	100	10	3R
scaffold12386	96728	16	146640	17	99	6.7	100	11	3R
scaffold12387	69143	8	45010	10	99	7.2	98	5.4	X
scaffold12391	1175	0	2839	15	82	4.8	95	37	2R
scaffold1240	1625	4	1955	12	89	4.8	96	5	3R
scaffold12404	45515	3	66381	5	99	6.9	100	11	2L
scaffold1242	3278	2	3459	35	96	6.3	97	7.1	2R
scaffold12420	67689	7	45013	5	98	6.3	97	5	X
scaffold12421	647	1	839	4	79	5.1	84	6.4	2R
scaffold1243	10624	16	13017	19	97	7.9	98	11	3R
scaffold1244	91692	25	63994	6	98	6.3	97	5	X
scaffold1245	57936	13	80465	15	100	7.2	100	11	2L
scaffold12460	17270	1	11271	1	99	6.6	99	5.1	X
scaffold12476	646	3	741	10	89	5	89	7.6	3R
scaffold125	17890	3	14916	0	97	6	96	5.2	X
scaffold12509	14789	3	18184	2	99	7.9	100	12	2L
scaffold12521	1980	0	3667	31	98	5.6	100	15	2R
scaffold12523	558	0	1166	12	91	4.6	97	7.6	2R
scaffold12524	725	0	645	3	94	5.5	100	5	2R
scaffold12531	46077	26	70821	19	99	6.7	100	11	3R
scaffold12534	7847	1	5479	4	97	6.4	97	5.4	X
scaffold1254	2140	0	3013	37	89	5.5	95	7.5	2R
scaffold1255	582	0	1183	19	86	3.9	94	6.2	2R
scaffold12551	19114	2	40181	5	97	5.3	98	9.4	3R
scaffold12557	1458	0	2191	23	93	5.6	95	8	2R
scaffold12563	1326	1	2101	22	83	5.4	83	7.5	2R
scaffold12566	23669	4	35418	1	98	6.5	99	9.9	2L
scaffold12567	569	1	1165	10	81	4.3	96	6.9	X
scaffold12578	2186	0	3000	27	88	5.3	94	7.2	2R
scaffold1258	4000	9	4175	6	91	15	92	17	3R
scaffold12602	13720	2	21342	3	99	6.7	100	10	3R
scaffold12603	59203	12	82086	5	99	7	99	10	3R
scaffold12608	994	0	1864	19	93	5.1	96	8.7	2R
scaffold1261	2386	2	2994	3	94	7.1	95	9.9	3R
scaffold12617	50927	12	67003	12	99	7.5	99	11	2L
scaffold12636	3293	5	3547	4	99	12	99	79	2R
scaffold12645	3480	7	2781	4	89	9.3	87	6.9	X
scaffold12646	635	0	220	0	88	5.8	70	3.2	2R
scaffold12651	28862	41	35337	50	98	8.1	98	11	2L
scaffold12655	37888	4	23784	2	98	6.2	98	4.9	3L
scaffold12660	17309	6	26340	3	99	6.7	99	10	2L
scaffold12674	17039	4	10159	3	97	7.1	96	5.2	X
scaffold1268	18069	24	22169	18	94	11	95	22	3R
scaffold1269	3533	0	3662	33	97	7.1	97	7.8	2R
scaffold12692	734	2	484	4	91	5.5	87	4.9	2R
scaffold12709	1189	0	1842	19	97	4.8	98	7	2R
scaffold12713	4095	2	2281	0	99	6.9	99	5.1	X
scaffold12728	38933	11	54505	3	97	6.9	98	10	U
scaffold12737	4921	2	3916	0	97	5.5	95	5.1	X
scaffold12739	28003	17	18669	10	97	6.6	96	5.2	3L
scaffold1274	10265	4	15856	54	97	6.2	98	9.4	3R
scaffold12742	20111	7	28115	6	98	7.5	99	12	2L
scaffold12743	415	0	901	9	62	3.6	72	5	2R
scaffold12749	2166	0	2090	12	95	6.5	95	9.9	2R
scaffold12754	130758	14	172504	9	100	7.3	100	10	2L
scaffold12765	12115	1	9074	1	96	5.5	96	4.8	3L
scaffold12766	3541	2	5005	45	92	6.7	95	8.8	2R
scaffold12770	46431	10	62620	2	99	7.2	99	10	2L
scaffold12776	32794	6	21356	4	99	7.1	98	5.5	X
scaffold12788	47989	11	72932	12	99	6.7	100	10	2L
scaffold1279	7530	4	5284	4	98	6.5	98	5.5	X
scaffold12790	1243	0	1196	7	98	6.7	99	5.7	2R
scaffold12792	33814	1	21500	0	97	7	96	5.3	X
scaffold1280	30655	6	45804	92	97	6.5	98	10	3R
scaffold1282	1246	1	1405	8	93	6	93	6.8	2R
scaffold12836	71495	16	98859	20	100	7.2	100	10	2L
scaffold12837	34491	3	52336	2	99	6.6	100	10	2L
scaffold12849	358	0	506	3	77	3.7	80	4.6	2R
scaffold12850	58695	25	39403	13	98	6.5	98	5.2	3L
scaffold12852	3264	1	2595	6	98	7.3	98	6.1	2R
scaffold12862	48226	8	31183	3	97	6.2	97	4.9	X
scaffold12877	12801	3	8108	0	97	6.2	97	4.8	X
scaffold12888	3036	6	3864	8	98	7.3	98	13	3R
scaffold12892	5197	0	8172	2	98	6.5	99	10	3R
scaffold12900	213	1	625	7	96	3.5	95	5.9	2R
scaffold12904	19038	3	27664	0	98	6.6	99	10	3R
scaffold12906	1796	0	2595	29	84	5.7	96	6.5	2R
scaffold12935	14138	6	21769	5	99	6.6	100	10	2L
scaffold12937	13242	5	8967	3	99	6.8	98	5.3	3L
scaffold12939	3984	0	4755	39	95	6.1	98	7.2	2R
scaffold12941	8486	2	5474	0	95	6.2	94	4.8	X
scaffold12945	12681	9	8651	7	98	6.3	97	5.1	X
scaffold12951	6716	2	3651	0	94	6.1	94	4.5	3L
scaffold12956	10654	6	12422	2	99	8.2	100	11	4
scaffold12965	2281	0	2614	24	95	6	97	6.6	2R
scaffold12979	87117	2	120729	5	98	6.7	99	9.2	2R
scaffold12981	30779	5	42764	3	100	7.2	100	11	3R
scaffold12983	4313	4	2247	2	99	8.5	100	5.5	X
scaffold12987	1322	0	1919	25	94	6	98	9.7	2R
scaffold12991	845	0	1054	4	98	4.8	98	6.9	2R
scaffold1300	3233	2	4107	36	98	6.3	98	7.9	2R
scaffold13002	9209	2	14808	0	96	6.2	96	9.6	3R
scaffold13006	12635	1	7799	0	97	5.6	96	4.6	3L
scaffold13011	21835	4	14043	0	99	6.8	99	5.2	X
scaffold13012	63539	7	86139	3	100	7.2	100	11	2L
scaffold13018	137	1	960	9	86	3.3	94	8.3	3R
scaffold13032	37079	7	25885	5	97	6	97	4.9	3L
scaffold13036	69112	8	98880	3	98	7.1	98	11	2L
scaffold13043	6291	19	7035	20	98	8.3	99	10	2L
scaffold13060	664	0	1202	8	85	4.6	89	5.8	2R
scaffold13062	1601	0	1883	16	99	6.1	98	8.7	2R
scaffold13063	2162	13	3671	19	96	5.1	98	8.4	3R
scaffold1307	15642	45	20924	2	99	7.2	99	11	2L
scaffold13071	10930	8	9227	6	97	6.4	96	5.7	3L
scaffold13072	25780	9	34418	8	99	8.9	99	20	2L
scaffold13078	47716	7	77789	7	98	6.3	99	10	2L
scaffold13089	1619	1	1869	18	95	7.3	99	9.8	2R
scaffold1309	7783	21	11785	33	98	6.5	100	9.8	3R
scaffold13091	52344	5	33713	3	99	6.8	98	5.2	X
scaffold1310	16503	72	24340	0	97	6.7	98	10	2L
scaffold13103	3612	1	3940	18	95	6.7	98	8.2	2R
scaffold13106	61397	7	91365	6	99	6.8	100	10	3R
scaffold13111	31814	8	47343	2	99	6.5	99	10	2L
scaffold13116	1833	0	2509	19	97	6.9	100	8.9	2R
scaffold13121	2615	1	4196	1	99	6	99	9	3R
scaffold13126	8369	6	4713	4	84	8.6	84	5.6	X
scaffold13131	1796	0	2211	9	97	6.6	97	9.4	2R
scaffold13135	94256	10	141472	4	99	6.7	100	10	3R
scaffold13143	1168	0	2640	18	92	4.2	98	13	2R
scaffold13147	1805	0	2079	18	96	5.9	94	6.6	2R
scaffold1315	11513	3	7662	3	100	6.9	99	5.5	X
scaffold13157	959	6	606	4	95	6.4	92	4.1	X
scaffold13158	2750	0	3789	27	98	6.1	99	7.8	2R
scaffold1316	14843	13	19360	11	98	7.7	98	12	2R
scaffold13168	84091	13	62723	3	99	6.8	99	5.6	X
scaffold13175	6406	1	2495	3	99	7.9	98	5.8	3L
scaffold13186	4800	3	2890	2	97	6.4	97	5.2	3L
scaffold132	4306	0	3411	11	91	6.2	93	5.3	2R
scaffold13202	8105	41	11088	49	98	6.8	99	9.9	2L
scaffold13224	1255	0	2311	27	90	4.3	94	8.4	2R
scaffold1323	3104	0	3842	39	91	5.9	92	7	2R
scaffold13233	6938	1	7810	1	99	8.4	100	11	3R
scaffold13242	1019	0	1072	1	96	5.4	94	5.2	2R
scaffold1326	2571	0	4564	26	80	6.5	97	23	2R
scaffold13262	2213	0	3257	33	99	5.6	98	8.7	2R
scaffold13264	1206	8	2243	13	94	4.3	92	7.5	3R
scaffold13274	9495	3	13076	3	99	6.6	99	10	3R
scaffold13275	133159	19	190094	12	100	6.9	100	10	3R
scaffold13298	69010	13	110095	7	99	6.4	100	10	2L
scaffold13302	1726	0	1640	12	95	5.9	98	6.2	2R
scaffold13317	4037	1	5381	33	96	6.8	98	9	2R
scaffold13324	5456	0	4593	1	98	6.2	97	5.2	X
scaffold13328	1571	0	2494	0	97	6	100	9.6	3R
scaffold13348	1651	0	1540	24	98	6.8	98	7.7	2R
scaffold1336	2265	10	2472	21	94	9.1	95	11	2R
scaffold1341	492	0	1170	4	86	3	97	6.7	2R
scaffold13411	3836	0	5744	34	92	5.5	94	8	2R
scaffold13419	1085	1	1886	22	92	4.5	98	7.1	2R
scaffold13439	29188	3	18917	0	99	6.7	98	5.2	3L
scaffold1345	11624	18	13301	17	97	9.3	98	15	3R
scaffold13453	13538	2	10297	2	95	5.7	95	4.9	X
scaffold13459	1242	1	1344	17	96	6.9	98	9.4	2R
scaffold13466	15854	3	10368	1	99	6.6	98	5.1	X
scaffold13478	658	0	1274	12	91	4.6	92	8.2	2R
scaffold13479	47925	10	33796	7	98	6.5	98	5.2	3L
scaffold13480	2755	0	4703	0	93	5.5	96	9.6	2L
scaffold13483	76630	8	106186	5	100	7.3	100	11	3R
scaffold13495	94120	9	126792	10	99	7.3	100	11	3R
scaffold13496	616	0	717	11	97	5.5	91	5.7	2R
scaffold13499	34478	5	26002	3	99	6.1	98	5.1	X
scaffold13505	3755	3	6114	5	98	5.7	99	9.5	2L
scaffold13508	17508	2	20553	4	98	8.3	99	11	3R
scaffold13509	56312	5	73328	1	99	7.5	100	11	3L
scaffold13514	2774	1	1058	1	99	8.1	99	4.7	3L
scaffold13517	14958	2	20313	2	99	7.3	99	11	3R
scaffold13538	11403	1	13048	0	100	8.2	100	11	4
scaffold13539	44251	8	73771	9	96	5.9	98	9	2L
scaffold13546	1021	1	940	15	96	6.5	98	8.4	2R
scaffold1356	4679	1	7048	54	99	5.9	99	9.2	2R
scaffold1357	5771	0	6859	0	100	7.9	100	10	4
scaffold13574	18872	2	25740	0	99	7.1	100	10	2L
scaffold13577	17122	1	23097	2	100	7.1	100	10	2R
scaffold13587	1361	0	1775	12	94	6.9	98	9.1	2R
scaffold136	3719	7	9405	41	92	4.5	94	8.6	2L
scaffold13600	7679	11	9108	21	98	9.6	99	13	3L
scaffold13605	37202	11	50750	7	100	7.4	100	11	2L
scaffold1362	23948	60	39851	78	98	6	99	9.6	3R
scaffold13643	1352	0	1741	15	90	5.9	95	7.3	2R
scaffold13652	1962	4	2783	5	97	5.9	96	8.5	3R
scaffold13659	5044	12	7382	20	98	6.2	98	8.5	2L
scaffold1367	808	0	1052	9	98	5.9	98	7.3	2R
scaffold13670	2041	3	1840	2	96	13	97	9.7	X
scaffold13674	1712	0	2395	23	97	6	100	11	2R
scaffold13679	1003	1	1336	8	94	4.7	89	6.3	2R
scaffold13686	287	0	776	10	47	3.1	59	5.9	2R
scaffold13704	1349	6	1478	8	98	6.3	96	8.1	3R
scaffold13716	3798	0	3621	15	96	6.8	97	7.1	2R
scaffold13719	2032	2	2533	19	92	7.3	94	9.5	2R
scaffold1372	2122	3	2235	20	93	8.3	100	9.7	2R
scaffold13734	1650	1	2397	13	85	5	98	6.5	2R
scaffold13735	835	0	1193	4	93	4.9	88	10	2R
scaffold13738	2662	3	3708	6	91	7.4	92	11	3L
scaffold1375	1655	1	2204	23	88	5.9	95	8.1	2R
scaffold13763	1445	0	1684	13	95	5.7	94	7.3	2R
scaffold13770	2210	1	4706	38	89	4.8	96	7.6	2R
scaffold13778	12505	0	8899	1	99	6.4	98	5.3	3L
scaffold1378	3644	1	4434	32	97	5.8	97	7.5	2R
scaffold13790	866	0	1015	6	86	6.2	94	7	2R
scaffold13800	3261	0	2361	7	96	7.1	96	5.4	2R
scaffold1381	486	0	523	5	80	4.1	89	5.2	2R
scaffold13810	7996	1	5317	8	98	6.2	98	5	2R
scaffold13813	52478	12	82987	9	100	6.5	100	11	3R
scaffold13840	3086	0	1555	0	99	6.3	96	4.7	3L
scaffold13845	1460	0	2538	25	99	6.1	99	9.3	2R
scaffold13850	32700	13	21856	12	99	6.9	98	5.4	X
scaffold13856	3470	0	3146	27	96	6.7	97	6	2R
scaffold1389	874	0	2144	20	94	4.3	97	7.6	2R
scaffold13890	835	0	904	6	89	5.4	94	9.4	2R
scaffold13900	612	0	737	6	94	3.1	95	5.1	2R
scaffold13910	7849	12	3781	12	98	6.7	96	4.6	X
scaffold1392	3642	1	5037	57	96	5.6	95	8	2R
scaffold13950	846	0	1178	12	100	5.9	99	11	2R
scaffold13956	68746	20	46107	11	99	7.2	98	5.6	3L
scaffold13976	2079	0	2602	29	92	5.7	94	6.3	2R
scaffold1398	50651	11	34568	12	98	6.5	97	5.1	3L
scaffold1400	1147	0	1977	17	91	5.4	98	8.2	2R
scaffold14000	16429	6	12694	1	98	6.5	97	5.9	X
scaffold14002	79293	16	109569	14	100	7.3	100	11	3R
scaffold1401	3694	1	5495	65	98	5.6	99	8.5	2R
scaffold1402	4877	0	6441	45	96	6.3	98	7.9	2R
scaffold14020	2665	0	3462	35	96	5.8	96	8.1	2R
scaffold14024	2219	3	2522	6	93	6.7	93	8.5	3L
scaffold14036	1010	0	1233	14	98	5.8	99	10	2R
scaffold14039	75925	11	99908	11	100	7.4	100	11	2L
scaffold1404	24729	3	17361	3	99	7.1	98	5.9	X
scaffold1405	74770	7	111718	3	99	6.7	100	10	3R
scaffold14066	2165	0	2696	20	96	6	97	8.5	2R
scaffold14075	38699	9	52398	6	100	7.5	100	11	3R
scaffold14077	35330	2	49252	5	99	7.2	100	11	3R
scaffold14088	234	0	696	2	96	3.5	95	5.2	2R
scaffold14103	74474	7	114029	3	100	6.6	100	10	3R
scaffold14108	15869	4	11540	1	97	6.3	96	5.1	X
scaffold14112	22584	2	32396	0	99	6.9	100	10	3R
scaffold14130	15009	0	8618	0	99	7	99	5	3L
scaffold14136	3903	1	5478	30	96	5.9	98	8.5	2R
scaffold14137	17257	6	10349	3	95	6	94	4.6	3L
scaffold1414	33950	8	20982	2	96	5.9	95	4.6	3L
scaffold14147	15482	1	21935	1	99	7.1	99	11	3R
scaffold1415	6534	1	14238	0	98	5.4	99	10	2L
scaffold14155	62090	8	108635	4	99	6	100	9.9	3R
scaffold14165	27497	1	19169	5	97	6.5	97	5.2	3L
scaffold14181	66291	9	91367	11	99	7	100	9.9	2L
scaffold14195	643	0	1784	14	89	4.2	97	9.2	2R
scaffold1420	16177	2	29750	117	96	5.6	99	9	3R
scaffold14204	653	0	1178	6	74	4.9	80	8.4	2R
scaffold14211	1040	0	1743	5	96	5.4	100	64	2R
scaffold1422	4372	1	6660	46	98	5.8	99	9	2R
scaffold14220	4355	0	5576	29	96	6.2	99	7.4	2R
scaffold14235	18065	47	26383	54	98	6.6	98	10	2L
scaffold14246	17040	36	21985	53	99	7.5	99	11	2L
scaffold14256	15491	2	9621	0	99	6.8	98	5.1	X
scaffold14268	17625	7	12922	6	98	6.6	96	5.4	3L
scaffold14269	38393	5	26925	2	99	6.2	98	5.2	3R
scaffold143	39127	4	27923	1	99	6.6	99	5.4	3L
scaffold14300	474	0	909	6	88	3.6	97	9	2R
scaffold14303	1667	0	1812	16	98	6.5	99	8.2	2R
scaffold14305	15240	29	20485	3	98	8.7	100	14	2L
scaffold14307	11979	3	8141	2	99	7.2	98	5.6	X
scaffold14319	12011	5	8509	2	96	6.6	96	5.3	X
scaffold14323	3087	0	3588	20	99	6.5	99	7.6	2R
scaffold14337	33907	1	20051	2	99	7.3	99	5.2	3L
scaffold14343	10590	1	8607	2	93	6	91	5.3	3L
scaffold14358	1272	2	1818	16	95	6.3	98	14	2R
scaffold14367	1043	1	952	5	80	8.2	81	7	2R
scaffold14376	23485	5	12948	3	97	6.8	96	4.9	3L
scaffold1438	2734	0	3386	30	97	6.2	98	7.7	2R
scaffold14393	12964	26	18145	43	99	6.6	99	9.5	2L
scaffold14404	18076	9	21363	20	99	7.8	100	10	4
scaffold14439	1415	0	1444	5	76	6.7	80	6.9	2R
scaffold14458	17162	2	23679	1	100	7.1	100	11	2L
scaffold14464	6217	9	7360	8	99	7.9	100	11	3R
scaffold14472	81895	6	110025	5	100	7.3	100	10	2L
scaffold14482	2922	11	6086	0	99	5.1	100	9.5	2L
scaffold14485	5426	1	4246	0	99	8.7	99	16	3L
scaffold14488	2615	2	2620	16	92	7	91	7.3	2R
scaffold1449	20712	3	12882	5	97	7.4	96	5.3	X
scaffold14490	1571	0	2805	26	94	5.3	95	8.8	2R
scaffold14493	1042	0	2234	14	84	4.3	92	7.1	2R
scaffold14497	2041	1	3746	30	99	5.2	99	9.5	2R
scaffold14517	10577	14	8079	10	96	7.3	96	9.4	3L
scaffold14527	42953	11	31062	5	97	6.2	97	5.1	3L
scaffold14536	30828	4	41830	5	99	6.7	99	9.3	2L
scaffold14562	14502	3	20554	1	99	7.1	99	11	2L
scaffold14564	16050	4	11747	4	96	6.3	97	5	3L
scaffold1457	81174	16	111114	5	99	7.3	100	11	2L
scaffold14575	30997	6	19097	4	98	6.7	97	5.2	X
scaffold14581	700	0	1384	14	99	5.1	99	15	2R
scaffold14587	15193	3	9213	5	97	6.2	97	5	3L
scaffold14594	10600	2	16138	0	99	6.8	99	11	2L
scaffold14595	1701	0	2028	10	98	6.4	98	7.8	2R
scaffold14596	4677	0	5562	34	96	6	98	7.5	2R
scaffold14608	46988	10	29715	11	99	7	99	5.3	X
scaffold14612	3778	1	4695	42	96	6.9	98	9.2	2R
scaffold1463	22273	19	13485	21	96	8	95	6.6	X
scaffold14644	48934	7	69497	6	100	7	100	10	3R
scaffold14645	52682	1	72096	3	100	7.4	100	11	2L
scaffold1465	3383	0	3062	2	95	5.1	93	4.7	3L
scaffold14674	828	0	1856	20	90	4.4	99	7.5	2R
scaffold1469	5784	0	5135	30	99	6.6	97	7.2	2R
scaffold14693	2857	6	3217	22	97	6	98	7.4	2R
scaffold14722	478	0	628	12	67	4.2	75	9.2	2R
scaffold1473	113234	19	172752	7	99	6.7	100	10	3R
scaffold14730	4409	0	6066	0	99	7.1	99	11	3R
scaffold14745	7747	2	5390	16	100	8.2	100	6.1	2R
scaffold14747	61211	16	86031	14	100	7	100	11	3R
scaffold14759	1562	0	1953	15	89	6.4	94	9.1	2R
scaffold14792	6757	2	5686	0	98	6.6	99	5.8	X
scaffold148	10212	2	15566	66	94	5.6	97	8.1	3R
scaffold14805	10250	2	6439	0	99	6.3	98	4.9	X
scaffold14807	1383	0	952	5	92	7.8	92	6.2	2R
scaffold1481	14658	2	10934	0	97	6.8	98	5.6	3L
scaffold14819	30174	9	19726	3	98	6.6	98	5.3	X
scaffold14821	1030	4	2544	11	95	4.6	97	7.9	2L
scaffold14828	9375	1	6249	0	99	6.7	99	5.4	3L
scaffold1483	29618	6	45700	10	97	6.5	99	10	2L
scaffold14833	33768	3	22956	2	99	6.9	99	5.5	3L
scaffold14837	30068	3	19078	0	99	6.9	98	5.2	U
scaffold14845	630	0	1142	13	67	4.2	95	9	2R
scaffold14854	2716	0	4520	13	97	6.1	97	9.3	3R
scaffold14861	32314	8	21627	6	99	6.2	98	4.9	X
scaffold14866	900	0	1074	10	93	5.4	98	6.6	2R
scaffold1487	14777	9	9043	5	95	6.3	93	4.8	X
scaffold14881	19098	4	25671	6	94	7.5	95	11	2L
scaffold14890	52739	7	36399	4	99	7.2	98	5.9	3L
scaffold14898	89	0	1858	18	3.9	4.7	94	7.8	3L
scaffold149	632	0	1072	8	91	5	94	6.3	2R
scaffold1490	13861	3	20927	3	98	6.6	98	10	2L
scaffold14905	4443	0	5543	23	93	7	95	10	3R
scaffold14906	1839	0	2506	21	95	5.9	98	7.5	2R
scaffold14909	3738	2	2852	8	97	6.8	93	7.3	2R
scaffold14910	17536	2	14430	1	97	5.8	96	5.2	X
scaffold14924	43473	6	62711	3	99	6.9	99	10	3R
scaffold14964	5076	1	6103	52	95	6.2	98	7.7	2R
scaffold14967	6259	1	4815	2	99	6	97	5.1	X
scaffold1497	43553	4	61514	3	100	7	100	11	2L
scaffold14971	2526	2	3445	21	85	6.7	96	9	2R
scaffold1499	4858	0	6332	59	95	6.3	96	8.3	2R
scaffold14995	23699	0	16412	1	98	6.6	98	5.3	X
scaffold1501	1995	0	1003	0	98	7	91	5.1	2R
scaffold15014	1361	0	1518	14	98	6.1	96	7.9	2R
scaffold15019	74025	6	51012	5	99	6.7	99	5.4	3L
scaffold15034	2207	0	4366	31	94	5	96	8.5	2R
scaffold15045	1126	1	1516	12	96	5	95	7.1	2R
scaffold15049	400	0	1115	14	92	3.7	99	8.1	2R
scaffold1507	44107	10	27310	5	99	6.9	98	5.2	X
scaffold15083	1586	0	1933	7	96	6.7	100	8.1	2R
scaffold15084	12435	2	8790	2	97	6.2	97	5.2	X
scaffold15098	21012	11	31096	13	99	6.7	100	10	2L
scaffold15114	15137	4	18406	3	99	7.6	100	10	4
scaffold15124	18001	2	11585	1	99	6.9	98	5.4	3L
scaffold1515	9032	13	10237	13	100	8.5	100	11	U
scaffold15161	3295	1	4116	41	97	6.5	98	7.7	2R
scaffold15177	3210	2	3675	2	93	7.8	96	9.9	2L
scaffold1518	3792	17	7119	1	98	5.6	98	8.1	2L
scaffold15186	73925	7	107959	5	99	6.9	100	11	2L
scaffold15193	28243	2	41379	1	100	7.2	100	11	3R
scaffold1520	2283	0	3396	24	93	5.5	97	7.9	2R
scaffold15201	7617	3	4743	0	94	5.9	93	4.4	X
scaffold15214	5194	27	7498	41	98	6.8	99	10	3R
scaffold15219	2637	0	2206	7	92	6.6	96	5.2	2R
scaffold15221	985	1	1550	6	94	5.1	93	7.9	2R
scaffold15239	62881	6	43414	3	99	6.5	98	5.2	3L
scaffold15240	27157	2	18104	1	99	6.5	98	5.1	X
scaffold15257	39509	4	51920	1	98	7.3	99	10	3R
scaffold15261	13066	0	19360	3	100	6.7	100	11	3R
scaffold15268	6640	2	7224	3	98	8.8	98	13	2L
scaffold1527	7282	21	11581	41	94	5.8	95	10	3R
scaffold15270	44131	2	66034	6	99	6.8	99	11	3R
scaffold15272	17697	13	22068	30	99	7.8	100	12	2L
scaffold15298	34871	5	52447	2	99	6.7	100	10	3R
scaffold1531	2541	0	3904	30	82	5.1	91	6.9	2R
scaffold15319	2913	0	4253	40	97	5.7	97	8.5	2R
scaffold15321	61568	11	39878	9	99	7.3	99	5.5	3L
scaffold1533	1987	1	2698	28	94	6.3	98	9.3	2R
scaffold15338	17126	0	9306	1	98	6.9	98	4.8	X
scaffold15339	1256	0	1848	17	92	6.6	99	12	2R
scaffold1535	4913	1	8098	77	96	5.6	98	8.4	2R
scaffold15366	22440	2	17178	0	98	6.6	98	5.5	X
scaffold15368	2295	0	3064	23	98	5.9	99	8.6	2R
scaffold15375	413	0	444	3	74	6.7	84	5.6	2R
scaffold15385	4512	16	5423	21	99	12	100	18	2L
scaffold15386	3147	8	4703	17	98	6.7	99	10	2L
scaffold1539	45834	8	29688	8	98	6.8	97	5.2	X
scaffold15392	4369	10	5951	17	97	7	99	10	3R
scaffold15394	1333	0	2201	17	47	6.4	90	6.7	2R
scaffold15396	3654	2	2578	4	98	6.4	95	4.9	3L
scaffold154	46952	6	30661	5	99	6.5	98	5.1	3L
scaffold15402	2297	0	3506	40	91	5.9	95	9.1	2R
scaffold15421	8033	2	10968	2	98	6.9	100	9.8	2L
scaffold15450	3681	1	2565	4	99	6.9	97	5.7	2R
scaffold15452	2507	0	3584	0	92	6	97	9.9	X
scaffold15453	2486	0	3008	16	99	6.3	99	7.5	2R
scaffold1546	26219	6	17120	1	96	6.1	95	4.8	3L
scaffold15464	660	0	545	9	79	4.4	79	3.8	2R
scaffold15465	182	0	263	1	86	2.7	88	2.9	2R
scaffold15466	1634	0	1825	17	96	5.9	96	7.9	2R
scaffold15487	963	0	1234	15	88	6	91	7.4	2R
scaffold1549	870	0	1040	10	79	6.5	83	6.7	2R
scaffold15502	7733	0	10054	0	100	7.2	100	11	2L
scaffold15504	54157	5	36340	3	99	6.6	98	5.3	3L
scaffold15510	778	0	1950	21	89	4.7	88	7.6	2R
scaffold15516	1093	0	2057	19	90	4.4	96	7.1	2R
scaffold15522	372	0	1134	13	86	3.6	98	7.1	2R
scaffold15548	1750	0	2725	1	85	6.1	85	9.5	2L
scaffold15570	39533	5	55427	5	99	7	100	11	3R
scaffold15576	3568	0	5333	0	100	6.9	99	11	2R
scaffold1558	2322	0	3398	21	86	6.9	96	8.7	2R
scaffold1561	44396	7	29427	1	98	6.4	97	5.1	X
scaffold15641	9081	2	6561	6	98	6.3	97	5.2	X
scaffold15642	11817	1	7639	0	99	6.6	97	5.1	3L
scaffold1565	643	0	1092	12	97	5.1	98	7.2	2R
scaffold15658	26978	11	40988	11	98	6.5	99	10	2L
scaffold15667	5621	1	7561	18	95	4.8	96	5.9	2R
scaffold15675	1700	2	2072	3	97	6.4	98	8.4	3R
scaffold15682	34352	6	50954	2	99	6.8	100	10	3R
scaffold15687	4331	4	2397	4	95	7.8	90	5.3	3L
scaffold15698	64337	9	85791	1	100	7.3	100	11	3R
scaffold157	2542	0	2979	29	87	7	87	8.9	2R
scaffold15719	788	0	1007	3	98	5.3	98	5.8	2R
scaffold1572	2430	0	2795	23	94	7.2	97	8.5	2R
scaffold15736	953	0	1117	10	97	4.9	92	5.7	2R
scaffold15738	2909	0	3741	35	94	6.6	96	9	2R
scaffold15742	2395	4	2650	23	95	6.8	95	7.9	2R
scaffold15746	61685	5	36699	5	98	6.4	98	4.9	3L
scaffold15757	24156	5	13530	3	99	6.4	96	4.7	X
scaffold15759	1146	0	1290	19	84	5.8	81	6.2	2R
scaffold15763	17532	1	22691	1	99	7.6	100	11	2L
scaffold15767	34676	8	47460	2	99	7.3	99	11	3R
scaffold15775	22377	3	15435	2	97	5.9	95	4.8	3L
scaffold15783	5395	10	9674	14	97	5.6	98	10	2L
scaffold15793	392	0	602	4	40	4.1	50	7.2	2R
scaffold15794	45761	6	30968	3	99	6.5	98	5.2	3L
scaffold15798	34947	5	21643	3	98	6.5	98	5	X
scaffold15801	1232	0	1497	9	97	5	98	8.3	2R
scaffold15805	7441	7	8497	3	100	8.5	100	11	3R
scaffold15806	77611	9	50994	3	99	6.7	99	5.2	3L
scaffold15816	8190	1	5889	0	98	6.2	97	5.1	3L
scaffold15818	18919	1	11500	1	96	5.9	97	4.7	3L
scaffold15831	2358	0	2558	27	95	6.6	99	11	3R
scaffold15835	2329	0	3359	29	99	5.6	99	8.1	2R
scaffold15848	693	0	867	4	83	4.4	82	4.5	2R
scaffold1585	7662	2	9351	6	98	7.7	99	10	2R
scaffold1587	51797	10	82668	10	99	6.7	100	10	2L
scaffold1588	24183	42	39014	87	97	6.3	98	10	3R
scaffold15896	2226	1	2454	22	93	5.7	96	6.5	2R
scaffold15898	33602	2	21011	5	98	6.8	98	5.2	3L
scaffold15906	17944	5	10405	1	96	6.1	94	4.7	3L
scaffold1591	1939	0	2858	28	96	6.9	99	8.1	2R
scaffold15946	2402	0	3553	24	94	5.3	98	7.3	2R
scaffold15957	24632	5	39192	1	99	6.4	100	10	3R
scaffold1596	2190	0	2354	15	92	6	97	6.4	2R
scaffold15967	16109	1	11574	0	100	6.7	99	5.4	3L
scaffold1597	181103	29	252859	12	99	7.1	100	11	2L
scaffold15984	5564	0	8295	1	98	6.7	98	10	3R
scaffold15986	4075	0	1952	0	99	6.8	98	4.7	X
scaffold15987	3530	0	1931	1	88	6	86	4.5	3R
scaffold15990	1385	0	1599	19	91	5.5	95	7.5	2R
scaffold15993	668	0	765	9	93	4	93	6.7	2R
scaffold16	2565	0	3912	33	92	5.3	94	7.4	2R
scaffold16002	655	0	864	7	84	5	97	5.1	2R
scaffold16005	4169	0	4089	22	96	6.6	96	7	2R
scaffold1601	1619	0	2357	18	94	6.1	94	7.3	2R
scaffold16012	2908	0	3346	31	98	6.3	97	8.4	2R
scaffold16016	15486	7	23447	16	96	6.8	98	10	2L
scaffold16042	2412	0	3273	25	99	7	100	11	2R
scaffold16058	2229	1	3753	34	94	5.5	99	8.2	2R
scaffold16059	5276	2	3974	1	98	6.1	97	5.3	X
scaffold1606	558	0	1145	13	92	4.6	93	8.2	2R
scaffold16079	604	0	1410	16	95	4.7	98	8.6	2R
scaffold16092	39050	2	48759	0	99	7.6	99	10	2L
scaffold16095	862	0	1456	12	93	5.2	95	12	2R
scaffold16097	8008	4	4404	1	98	7.9	96	5.3	X
scaffold16106	2868	0	3391	23	96	6.2	98	6.7	2R
scaffold16111	3599	3	5276	4	98	6.8	98	11	3R
scaffold16117	1354	0	1546	17	99	7.4	99	7.8	2R
scaffold1612	5581	17	8210	14	92	7.9	92	14	3L
scaffold1613	1398	0	1315	9	98	5.8	99	6.3	2R
scaffold16148	6979	7	9547	7	96	7.2	96	11	3R
scaffold16152	13202	3	7902	1	99	6.4	99	4.9	3L
scaffold16178	13056	8	9342	7	96	6.7	97	5.5	3L
scaffold1622	1068	0	1578	10	94	5.7	96	8.8	2R
scaffold16247	9448	1	12787	0	98	6.5	99	8.6	2L
scaffold16248	31286	9	37307	7	99	8	100	11	2L
scaffold1625	37309	13	46511	19	99	9.6	99	15	3L
scaffold16253	1305	1	2083	16	89	4.7	97	7.1	2R
scaffold16262	1567	1	3157	2	95	5.6	97	10	2L
scaffold16263	913	0	1725	23	85	4.9	87	7	2R
scaffold16264	5761	19	7820	32	97	7.4	99	13	2L
scaffold16267	36171	8	26850	5	98	6.8	98	5.5	3L
scaffold16298	47223	3	74160	11	98	6.5	99	10	2L
scaffold1630	2842	0	3638	36	96	6.2	97	7.8	2R
scaffold1632	17182	56	27276	81	98	6.3	98	10	3R
scaffold16328	1404	0	1923	12	99	6.3	95	8.2	2R
scaffold16330	42987	7	62194	5	99	6.9	99	10	2L
scaffold16336	81118	24	123604	21	99	6.6	100	10	2L
scaffold16344	644	0	1514	5	90	4.4	98	9.6	2R
scaffold16368	67952	7	104636	1	99	6.6	100	10	3R
scaffold1638	147247	20	98243	20	98	6.6	98	5.2	3L
scaffold16387	11690	6	7156	5	100	6.8	98	5	X
scaffold16389	8247	3	12681	0	95	6.6	96	9.9	3R
scaffold16394	24481	8	16917	6	99	6.9	98	5.4	3L
scaffold16396	6400	6	8626	7	100	7.2	100	12	2L
scaffold16406	42984	5	61900	3	99	6.9	100	10	2L
scaffold16411	86854	5	117497	7	99	7.4	100	11	2L
scaffold16413	5061	1	3217	2	99	6.9	98	5.4	X
scaffold16416	2573	0	3984	26	97	6.1	99	8.7	2R
scaffold1642	39662	6	27864	5	99	6.6	98	5.4	3L
scaffold1643	22832	9	14452	5	98	7.1	97	5.4	3L
scaffold16433	1384	0	1702	10	82	6.1	81	7.3	2R
scaffold1644	38831	10	55344	4	99	7.1	100	11	2L
scaffold16457	2324	8	2949	10	93	6.1	96	8.7	3R
scaffold1646	73012	188	101692	8	99	7	99	10	2L
scaffold16461	38242	6	57181	3	99	6.7	100	10	3R
scaffold16465	7373	3	9213	4	99	7.8	100	11	4
scaffold16471	1104	0	1264	12	90	5.3	94	5.6	2R
scaffold1648	3376	12	2795	5	95	6.6	92	6.1	X
scaffold1650	60466	19	37511	15	93	5.4	93	4.3	3L
scaffold16504	10885	0	5647	0	98	6.9	97	4.7	3L
scaffold16515	6358	0	10048	0	96	6.6	98	9.9	2L
scaffold1652	25521	7	17329	5	97	6.4	96	5.1	X
scaffold16527	1591	6	1787	18	98	7.6	98	10	2R
scaffold1653	26443	8	18485	3	96	6.2	96	4.9	3L
scaffold16530	39689	11	56215	5	99	7.2	100	11	3R
scaffold16537	5984	0	3425	0	97	5.6	93	4.3	3L
scaffold16550	21121	3	14802	1	97	6.5	97	5.3	2R
scaffold1656	1675	1	1497	11	98	6.1	97	5.8	2R
scaffold16568	66245	9	45069	9	99	6.6	98	5.3	X
scaffold16576	29994	3	21657	3	99	6.6	98	5.4	3L
scaffold16586	1897	0	3020	8	95	5.9	98	8.7	2R
scaffold16592	3884	1	2701	0	95	6.4	95	4.9	2R
scaffold16595	14804	1	25445	2	98	6.2	100	9.6	3R
scaffold16596	1322	2	1608	10	98	6.3	98	7.5	2R
scaffold16605	1638	0	2004	14	99	5.8	99	6.8	2R
scaffold16612	36112	2	58839	4	99	6.3	99	10	2L
scaffold16617	53261	10	33074	2	98	6.6	97	5.1	X
scaffold16621	47694	8	83643	8	97	6	99	9.7	3R
scaffold1664	26044	6	36089	2	98	7.1	98	10	3R
scaffold16642	46249	5	66723	7	100	7	100	11	3R
scaffold16648	38801	12	55756	7	99	6.9	99	10	3R
scaffold16653	60887	9	83674	8	100	7	100	10	2L
scaffold16684	1046	0	982	11	69	6.3	72	6.1	2R
scaffold16687	17746	5	11620	3	98	7	97	5.5	X
scaffold16695	646	0	1202	6	94	5.1	90	8	2R
scaffold16703	37043	14	50160	9	99	7.2	99	11	3R
scaffold16710	60322	8	78867	4	99	7.3	100	11	2L
scaffold1673	1239	0	1714	12	94	6.8	99	14	2R
scaffold16732	2122	0	2264	27	94	6.4	95	6.6	2R
scaffold16736	19959	5	11313	1	99	7.1	98	5.1	3L
scaffold16746	1886	0	1638	11	97	7.2	99	7	2R
scaffold1676	158639	13	237483	7	99	6.7	100	10	3R
scaffold16777	1828	0	1663	10	97	6.4	97	6.8	2R
scaffold16784	48225	10	80109	3	99	6.2	100	10	3R
scaffold16785	1161	2	1336	7	98	5.1	100	6	2R
scaffold168	898	0	767	6	96	5.6	94	5.6	2R
scaffold16801	6985	2	9774	3	99	7.1	99	11	2L
scaffold16824	34704	3	45469	3	98	7.1	99	10	2L
scaffold16827	32933	14	53529	6	99	6.3	99	10	3R
scaffold16830	2434	0	3675	40	90	5.7	95	8.2	2R
scaffold16847	879	0	1582	19	92	4.1	98	9.1	2R
scaffold16860	27976	1	17649	0	97	7	97	5.2	X
scaffold16875	1273	0	1932	13	94	5.6	99	8.8	2R
scaffold16897	8102	7	4830	3	98	6.4	98	5	3R
scaffold169	5159	7	6453	3	95	7.3	97	11	3R
scaffold16904	13846	4	9715	1	98	5.8	97	4.9	3L
scaffold16907	29560	4	37134	7	100	7.7	100	10	2L
scaffold16909	3758	1	2628	1	93	7.3	92	6.4	X
scaffold16938	8467	3	5265	5	100	8.2	98	5.7	X
scaffold16946	38931	7	50793	3	100	7.5	100	11	3R
scaffold16956	15787	4	10460	3	97	6	96	5	3R
scaffold16959	2324	0	1503	6	98	7	97	6.2	2R
scaffold16970	5256	2	7167	43	97	6.2	97	8.8	2R
scaffold16977	5808	0	6843	43	98	6.9	99	8.4	2R
scaffold16983	21090	6	15426	5	97	5.7	96	4.8	3L
scaffold16987	21434	4	32618	0	99	6.7	100	11	3R
scaffold16998	1748	0	3742	23	80	4.8	90	8	2R
scaffold170	11078	27	13710	24	97	17	98	32	3L
scaffold17009	32196	3	21343	3	99	6.9	98	5.3	X
scaffold17025	30343	9	22666	4	97	6.1	96	5.1	3L
scaffold17026	2223	8	3488	12	98	10	97	14	2L
scaffold1705	3345	0	3858	32	99	6.8	98	8.7	2R
scaffold17063	30325	3	19733	2	100	7	99	5.4	3L
scaffold17068	3469	2	4052	3	98	7.3	98	9.5	3R
scaffold1707	30241	3	19512	3	99	6.1	98	4.8	X
scaffold17075	41986	1	60445	0	100	6.9	100	11	2L
scaffold17094	7437	2	6121	2	91	5.1	91	4.6	3L
scaffold1710	33399	5	20025	5	98	6.9	97	5	X
scaffold17105	970	0	1151	4	91	5.1	94	7.1	2R
scaffold17114	1115	0	2487	30	90	4.4	96	7.9	2R
scaffold17118	10010	0	15919	1	98	6.5	99	11	3L
scaffold1713	48459	4	32591	10	99	6.8	98	5.3	X
scaffold17131	67323	8	89945	0	100	7.4	100	11	3R
scaffold17135	34024	7	24287	5	96	5.8	95	4.9	3L
scaffold1714	1846	0	1930	12	97	8.4	97	8.8	2R
scaffold17146	1315	0	1746	10	99	6.9	100	7.8	2R
scaffold17148	11400	4	6893	0	96	6.7	96	5	X
scaffold17177	15265	8	11082	10	99	8	98	6.1	X
scaffold17180	1859	1	2458	2	90	7.6	91	11	2L
scaffold17197	4649	2	2376	0	94	5.5	94	4.1	3L
scaffold17199	27695	8	16957	5	98	7.8	97	5.5	3L
scaffold1720	7369	0	7412	45	98	7.4	100	7.6	2R
scaffold17201	13397	52	24730	1	98	5.9	99	9.9	2L
scaffold17220	4314	5	2757	3	98	12	98	8.3	3L
scaffold17239	29624	3	41006	4	99	6.8	100	10	3R
scaffold17253	1893	0	2126	11	95	6.2	94	8.6	2R
scaffold1726	9041	0	10869	0	97	7.9	97	11	3R
scaffold17267	11852	1	9108	1	99	6.3	98	5.2	3L
scaffold17268	1087	1	1587	16	97	5.2	96	7.6	2R
scaffold17271	10462	2	6542	1	98	6	98	4.7	3L
scaffold17273	3744	1	3080	11	97	6.6	97	6	2R
scaffold17312	8325	0	11824	0	98	7	99	10	2L
scaffold1733	5655	8	4505	6	96	8.1	95	6.8	X
scaffold17371	1009	0	2175	18	94	4.7	98	6.9	2R
scaffold17373	3708	8	5403	8	99	9.5	99	15	2L
scaffold17374	3373	0	2504	0	94	7.1	96	5.9	X
scaffold17385	39920	5	26161	3	99	6.7	99	5.1	X
scaffold17387	18151	2	11644	0	99	6.7	99	5.1	3L
scaffold17406	26793	8	39231	62	99	6.8	99	10	3R
scaffold17407	20581	1	14401	1	99	7	99	5.5	3L
scaffold17431	2040	0	2426	15	88	6	88	6.3	2R
scaffold17441	1227	0	1975	17	91	5.1	93	7.6	2R
scaffold17469	1592	0	1930	11	98	5.8	100	6.6	2R
scaffold17473	3937	0	3094	4	87	6.3	87	5.7	X
scaffold1749	5042	0	8952	29	94	5.7	98	8.7	2L
scaffold17500	8202	0	5453	0	96	7.2	96	8.5	3L
scaffold17507	1641	1	1633	14	98	5.8	98	5.7	2R
scaffold17508	27623	2	17962	2	99	6.3	98	5	3L
scaffold17519	37329	3	48342	1	99	7.4	99	10	2L
scaffold17528	50226	11	80523	7	99	6.2	100	9.8	3R
scaffold17538	554	0	1003	8	72	4.7	84	7	2L
scaffold1754	36925	5	46942	6	98	7.6	98	11	3R
scaffold17540	6202	0	4065	1	96	6.3	95	5.2	3L
scaffold17560	3649	5	5370	1	99	6.4	100	9.8	2L
scaffold17597	5248	14	7949	20	98	6.4	99	11	2L
scaffold17603	3664	0	4448	1	98	8.2	100	9.6	2L
scaffold1761	7051	0	11863	103	95	5.7	98	8.5	2R
scaffold17627	36102	10	22657	4	99	6.6	98	5.1	3L
scaffold17628	894	0	1202	0	97	5.4	95	7.7	2L
scaffold1763	2913	1	3582	35	96	6.5	97	8.1	2R
scaffold17634	472	0	834	8	98	4	99	5.8	2R
scaffold17636	4120	0	3952	4	99	6.3	99	6.5	X
scaffold1765	11525	24	14469	28	97	9.5	98	16	3R
scaffold17662	1429	0	1275	14	99	8.4	92	10	2R
scaffold17679	9885	2	7204	3	99	7.2	99	6	X
scaffold17689	1083	0	1604	18	96	4.6	93	6.1	2R
scaffold1769	63986	17	97171	16	99	6.6	100	11	3R
scaffold17698	970	6	2318	9	89	4.2	96	8.2	2L
scaffold1770	1605	0	2050	23	94	6.1	94	8.1	2R
scaffold1771	12808	0	18034	48	97	6.6	98	9.6	3R
scaffold17733	18421	7	23673	6	98	7.8	98	11	4
scaffold17747	20953	6	11030	3	99	6.7	98	4.8	X
scaffold17756	23689	3	29763	0	100	7.9	100	11	3R
scaffold17762	1036	0	833	9	81	5.4	84	5.3	2R
scaffold17765	41235	5	63495	4	99	6.5	99	10	2L
scaffold17782	31769	4	20516	1	98	6.7	97	5.1	3L
scaffold17792	34693	2	23421	0	99	6.8	98	5.3	3L
scaffold17795	2045	1	1635	4	99	7.2	97	6	2R
scaffold17800	3069	0	3720	37	90	6.6	95	8.6	2R
scaffold1782	1078	0	496	0	96	6.4	92	3.9	2R
scaffold17825	1929	1	3244	27	97	5.6	98	9.6	2R
scaffold17851	2568	0	2950	24	98	6.5	99	7.7	2R
scaffold1786	113560	14	147653	59	99	6.7	99	9.1	3R
scaffold17865	6693	3	4242	3	92	5.6	92	6.2	3L
scaffold17868	15671	2	10812	1	99	6.6	99	5.3	X
scaffold1787	2354	0	4250	36	92	5.6	98	8.5	2R
scaffold17879	1109	0	1994	15	97	4.7	98	7.8	2R
scaffold17894	1987	0	3036	28	94	5.6	99	8.4	2L
scaffold179	29317	3	17327	5	96	5.6	95	4.4	3L
scaffold1791	6078	4	8960	61	96	6.7	98	9.5	2R
scaffold17910	8356	0	12384	0	99	7.2	100	11	3R
scaffold1793	6068	0	5923	47	99	7.4	98	8.2	2R
scaffold1794	7028	1	10762	2	92	6.7	93	10	2L
scaffold17949	3506	0	2185	0	91	7.9	90	5.8	X
scaffold1795	4558	2	7037	46	94	5.8	97	8.2	2R
scaffold17984	15336	1	15940	0	100	9.2	100	10	3L
scaffold17990	5554	0	7140	19	98	7.7	100	11	3R
scaffold17995	2928	0	3436	34	97	6.3	100	7.9	2R
scaffold17997	37523	17	21679	9	99	6.7	98	5	3L
scaffold17999	15338	0	20088	0	99	7.4	100	11	3R
scaffold18002	17900	2	10652	6	97	6.8	96	5.2	X
scaffold18007	51640	7	70637	8	99	7.3	99	11	2L
scaffold18019	2188	1	2827	28	97	6.5	97	8.4	2R
scaffold1802	2933	0	4048	32	97	6.5	98	9.2	2R
scaffold18022	834	0	522	2	91	3.8	89	3.6	3L
scaffold18028	6085	0	10679	2	98	5.8	99	8.8	2L
scaffold18041	421	0	1095	14	93	3.2	96	6.8	2R
scaffold18043	795	0	1120	8	89	4.2	96	7	2R
scaffold18044	19997	2	26087	4	99	7.5	100	11	3R
scaffold1807	2797	0	3733	31	96	6.1	95	7.3	2R
scaffold18090	29875	3	40435	4	100	7.6	100	11	2L
scaffold181	41667	20	29416	13	98	6.3	98	5.2	X
scaffold1812	6822	1	8064	55	96	6.4	94	8.6	2R
scaffold18129	585	0	676	12	94	4.2	92	4.5	2R
scaffold1813	13486	13	19099	17	97	6.9	98	11	3R
scaffold1814	526	0	593	9	87	4.4	96	5.5	2R
scaffold18142	1025	0	1639	9	92	4.9	98	7.4	2R
scaffold18165	22755	2	34953	4	99	6.7	100	11	2L
scaffold18166	7159	1	9254	25	99	7.8	99	10	3R
scaffold1817	2643	0	3722	29	88	6.1	94	8	2R
scaffold18175	1676	0	2175	21	94	5.6	97	8.2	2R
scaffold18177	2884	0	3692	28	99	6.2	99	8.6	2R
scaffold18187	11417	8	14298	8	98	8.5	98	13	4
scaffold1819	3241	1	3937	29	93	6	97	7	2R
scaffold18192	4170	22	7214	36	96	6.1	98	10	3R
scaffold18202	4997	10	9042	20	96	5.6	98	9.7	3R
scaffold18203	13103	1	19235	2	99	6.8	100	9.9	3R
scaffold18221	855	0	1161	11	97	5.6	99	8	2R
scaffold18229	76727	6	103787	3	100	7.2	100	11	U
scaffold18257	3501	13	7764	32	97	5	99	8.8	3R
scaffold1826	2003	0	2811	25	95	5.8	98	8	2R
scaffold18277	1350	0	1266	11	93	6.1	93	6.8	2R
scaffold18282	2351	0	1134	0	98	6.7	97	4.6	X
scaffold18299	667	0	663	5	69	4	72	3.9	2R
scaffold18314	165	0	435	3	39	3.8	67	4.6	2R
scaffold18316	30518	6	21197	3	98	6.2	98	5.1	3L
scaffold1833	3172	0	1183	0	92	7.2	91	4.5	X
scaffold18339	6500	0	8276	0	100	7.5	100	9.6	2L
scaffold18351	266	0	951	7	95	3.4	100	6.8	2R
scaffold18357	1640	1	1825	0	98	5.5	99	5.8	X
scaffold18360	64560	8	96149	2	99	6.8	100	10	3R
scaffold18361	3116	6	3289	20	91	11	90	13	2R
scaffold18386	27315	3	16908	1	99	7.3	98	5.9	3L
scaffold18400	1551	0	2803	24	74	5.1	80	7.5	2R
scaffold18414	6976	4	4794	10	96	6.4	95	5.6	X
scaffold18434	308	0	566	5	28	5.4	31	5.7	2R
scaffold18464	1882	0	2952	24	100	5.6	98	12	2R
scaffold18469	353	0	1232	13	92	3.2	97	11	2R
scaffold1848	12941	25	15578	44	99	8.1	99	11	2L
scaffold18510	1795	0	2827	24	98	5.5	99	8.3	2R
scaffold18520	373	0	1347	17	85	4.1	97	9.5	2R
scaffold18525	11739	6	14475	4	100	8.1	100	11	4
scaffold18537	1009	0	1587	13	93	4.8	98	6.6	2R
scaffold18560	2506	2	1965	0	93	5	95	4.4	3L
scaffold1857	938	0	1537	14	93	4.4	95	7.1	2R
scaffold18576	12459	6	17362	10	99	6.9	99	10	2L
scaffold1859	1542	0	1475	10	94	5.2	97	5.3	2R
scaffold18596	55237	7	34623	1	99	7.2	99	5.4	3L
scaffold18597	19666	6	26746	7	99	7.4	100	11	3R
scaffold18602	1547	0	1290	8	98	6.4	95	6.3	2R
scaffold18623	35078	4	42424	6	100	8.4	100	11	4
scaffold18629	7960	2	6829	6	98	6.3	98	6.1	X
scaffold18640	42358	6	27826	3	99	6.4	98	5	X
scaffold1865	2056	0	2989	24	96	5.4	99	7.2	2R
scaffold18661	9893	1	15528	2	97	6.4	99	10	2L
scaffold18670	4629	0	3591	0	99	6.4	98	5.1	X
scaffold18683	21864	3	15743	0	98	6	97	4.9	3L
scaffold18709	4683	4	4944	5	97	8.9	97	11	2L
scaffold1871	2127	2	1933	15	93	6.4	96	6.3	2R
scaffold18718	5659	1	4722	1	98	5.9	99	5.3	X
scaffold18727	6354	0	3383	0	99	7.9	99	5.2	3L
scaffold18733	23101	2	14992	0	99	6.8	98	5.2	3L
scaffold18738	8689	2	5849	1	96	6.8	95	5.1	X
scaffold1875	897	0	1011	8	95	6.4	96	6.6	2R
scaffold18750	1355	3	1634	7	93	5.8	95	7.3	2R
scaffold18758	46999	2	31638	3	99	6.6	99	5.2	3L
scaffold18759	31495	0	19343	0	99	6.6	98	4.9	3L
scaffold18765	1173	1	2130	16	64	5	72	12	2R
scaffold18774	899	0	709	5	90	6.6	92	5.9	2R
scaffold18777	1269	3	1348	13	95	9.8	97	11	2R
scaffold18794	10763	10	13012	8	100	8	99	12	2L
scaffold188	1302	0	1647	18	90	5.1	91	7.2	2R
scaffold18827	2777	0	3090	28	99	6.7	100	7.9	2R
scaffold1883	1499	0	2284	24	94	5.9	96	11	2R
scaffold18842	897	0	2732	31	87	3.7	98	6.7	2R
scaffold18848	38583	5	29603	2	98	6.1	98	5.2	U
scaffold1886	13652	11	15099	18	98	8.6	98	12	3R
scaffold18863	3676	0	5167	37	95	6.2	97	9.8	2R
scaffold18871	4166	2	1888	0	97	6.9	96	4.5	X
scaffold18872	14200	4	21187	3	96	6.9	98	10	2R
scaffold18873	1674	0	2512	21	96	6.3	100	10	2R
scaffold18883	28583	5	22531	3	99	6	98	5.2	3L
scaffold18901	24154	4	36875	1	99	6.7	100	11	2L
scaffold18928	37731	9	26380	4	98	6.1	97	5	X
scaffold1893	41931	8	57526	8	99	7.4	99	11	3R
scaffold18930	9695	3	7205	0	96	5.1	93	4.5	3L
scaffold18942	11568	1	16093	1	98	7.3	98	11	2L
scaffold18962	2009	1	2220	16	98	9.3	99	13	2R
scaffold18963	7716	4	6039	2	99	6	97	5.3	X
scaffold18967	4742	0	3491	2	96	6.5	96	5.6	X
scaffold18968	3180	0	3449	32	95	7	99	8	2R
scaffold18975	1340	0	1567	15	92	6.2	100	6.8	2R
scaffold18979	6213	1	4661	3	95	5.5	94	4.5	3L
scaffold1898	7799	1	9401	73	95	6.3	96	7.6	2R
scaffold18982	1163	0	1870	11	94	6.1	99	12	2R
scaffold18994	2376	2	2409	7	96	11	99	10	2R
scaffold1901	1632	0	1891	27	90	5.1	95	5.7	2R
scaffold19010	719	1	776	5	70	5	71	5.3	2R
scaffold19011	67674	10	92084	2	100	7.3	100	11	2L
scaffold19027	5129	1	6431	0	100	7.5	100	10	3L
scaffold19034	1297	0	1099	0	96	6.4	98	6.2	3L
scaffold1904	57676	11	37535	0	98	6.3	97	5	X
scaffold1905	71302	22	108959	7	100	6.7	100	11	3R
scaffold19053	27887	3	39167	2	100	7	100	10	2L
scaffold1906	1607	1	2563	22	89	4.6	95	7	2R
scaffold19063	4145	2	2565	0	98	6.6	96	5.2	3L
scaffold1907	3173	0	4885	47	96	6.3	98	8.7	2R
scaffold19082	2119	0	2114	25	100	6.8	98	7.5	2R
scaffold19091	2313	2	1291	3	98	7.9	94	5.4	3L
scaffold191	3598	2	4856	31	94	6.5	98	9.5	2R
scaffold1910	1937	1	2972	5	92	5.9	95	8.6	3R
scaffold19107	1186	3	1253	3	97	7.4	98	12	2L
scaffold1914	2499	0	3039	32	96	6	96	7.9	2R
scaffold19152	1326	0	2373	25	94	5	97	8.6	2R
scaffold19168	335	0	870	12	91	3.4	96	6.2	2R
scaffold1920	2170	0	2617	27	95	5.9	99	7.8	2R
scaffold19219	1540	0	1654	6	98	6.9	98	7.7	2R
scaffold1922	57083	6	79443	4	100	7.2	100	11	2L
scaffold19244	27811	3	38476	3	100	6.9	100	11	2L
scaffold19249	5405	3	2811	11	97	7	98	4.9	X
scaffold19252	753	0	858	6	96	5	96	6.9	2R
scaffold19276	422	0	1276	9	91	4	94	6.6	2R
scaffold1928	31322	4	14595	5	94	5.7	93	4	U
scaffold19288	1084	0	1560	10	96	5.2	99	7.1	2R
scaffold19291	4485	0	8471	23	97	5.6	99	8.7	3R
scaffold1930	3190	1	4217	0	97	7.1	97	11	4
scaffold1934	1282	0	1385	16	89	5.1	98	6.1	2R
scaffold19343	839	6	937	13	78	8.5	80	9.3	2R
scaffold19353	16746	2	12521	1	99	6.7	98	5.6	X
scaffold1936	3709	0	4567	44	96	5.9	98	7.4	2R
scaffold19369	9702	3	12901	3	99	7	99	9.6	3R
scaffold19383	6176	2	3621	0	99	6.2	99	4.8	3L
scaffold19388	707	0	1196	7	59	5.1	64	5.5	2R
scaffold19396	8273	11	12496	5	99	10	99	16	2L
scaffold1940	2074	0	2237	16	89	6.5	96	56	2R
scaffold19409	34286	6	46866	3	98	7.2	98	11	3R
scaffold1941	729	0	1922	15	91	4.8	93	9.7	2R
scaffold19449	763	0	925	12	88	4.3	97	6	2R
scaffold19478	47384	7	62782	9	99	7.5	100	11	2L
scaffold1948	30029	10	20359	4	98	6.3	97	5	X
scaffold19484	726	2	844	11	88	6.2	99	8.2	2R
scaffold19516	87765	8	57073	6	99	6.7	98	5.1	3L
scaffold19545	36978	1	25049	3	99	7	99	5.5	X
scaffold19547	5124	1	2887	0	95	5.4	93	4.2	3R
scaffold19563	25579	2	36442	1	99	6.8	99	9.9	2L
scaffold19569	1841	0	2965	18	92	5.7	99	8.7	2R
scaffold19577	1139	0	1730	15	88	4.7	97	6.7	2R
scaffold1959	11843	2	8060	3	95	5.2	94	4.4	3L
scaffold196	578	1	1405	16	85	4.8	94	7.9	2R
scaffold19605	1023	0	919	0	98	6	95	4.8	2R
scaffold1961	2280	0	3767	36	94	5.1	98	8.3	2R
scaffold19615	13729	2	22297	3	97	6	98	9.7	2L
scaffold1963	5002	17	5961	24	100	8.1	99	11	2L
scaffold19636	24440	4	16576	7	98	6.3	97	5	X
scaffold19639	18792	4	25838	4	99	7.3	100	11	3R
scaffold1964	9187	34	12802	54	96	6.1	97	8.8	3R
scaffold19664	4653	1	3842	14	97	6.2	97	5.6	2R
scaffold19665	28567	35	35851	39	100	8	100	11	2L
scaffold19673	690	0	1061	10	89	3.6	92	7.7	2R
scaffold19676	27392	12	39383	8	99	6.9	99	11	3R
scaffold1968	27251	20	15302	11	99	6.8	97	5	X
scaffold19680	9978	5	13255	7	100	7.9	100	12	2L
scaffold19690	9281	1	6079	1	99	6.7	98	5.1	X
scaffold19692	634	1	470	4	91	5.1	90	3.3	2R
scaffold19693	3902	0	5432	40	96	6.5	99	9.6	2R
scaffold19695	44763	7	58219	4	100	7.6	100	11	2L
scaffold19705	660	0	690	2	100	6.8	97	5.3	2R
scaffold19722	16170	1	12260	2	98	6.1	97	5.2	X
scaffold19725	782	0	1742	11	86	5.3	98	21	2R
scaffold19746	1325	1	2216	23	96	5.2	96	7.2	2R
scaffold19761	14566	1	11055	0	97	5.6	97	4.9	3L
scaffold19770	14826	5	8800	2	99	6.8	99	5.1	X
scaffold1978	3256	0	5283	54	88	6.7	94	10	2R
scaffold1980	6476	0	4407	2	98	7.6	99	5.6	X
scaffold19805	11052	0	12902	0	100	8.7	100	11	3R
scaffold19818	26022	2	17985	0	99	7.2	98	5.6	3L
scaffold1983	5498	7	4034	11	95	7.1	93	5.6	X
scaffold19832	12198	3	8350	1	96	6.8	95	5.3	X
scaffold19833	33790	11	22110	8	99	6.6	99	5.2	X
scaffold19844	70164	3	93837	5	99	7.1	99	9.7	3R
scaffold19891	22030	6	14385	5	99	6.8	98	5.4	3L
scaffold1990	1256	0	2196	18	95	5.1	99	9.5	2R
scaffold19917	44284	7	62823	4	99	7	99	11	3R
scaffold1992	2920	1	3618	26	99	7	98	8.9	2R
scaffold19933	7633	0	5345	0	95	7.3	95	5.5	3L
scaffold19948	61792	8	82658	3	99	7.4	99	11	2L
scaffold1995	23071	2	31299	2	98	7.1	99	9.6	2L
scaffold1996	4255	14	4112	24	90	11	99	11	2R
scaffold1997	3247	0	4299	18	89	5.4	91	6.2	2R
scaffold19971	20161	3	13581	2	100	7.1	99	5.5	3L
scaffold19976	6167	2	8107	28	95	6.4	98	8.3	3R
scaffold20	117904	21	175018	3	100	6.8	100	11	3R
scaffold200	1729	1	2652	22	93	5.1	93	6.6	2R
scaffold20028	5893	7	5299	9	95	14	97	9	X
scaffold20036	12810	3	16673	2	99	7.4	100	11	2L
scaffold2004	2646	0	3167	21	95	6	97	7.6	2R
scaffold20046	711	0	901	3	96	5.1	100	6.8	2R
scaffold20047	6532	0	4356	0	99	5.9	97	4.8	X
scaffold2005	2705	0	3216	21	98	5.9	98	8.1	2R
scaffold20059	50016	5	77291	6	98	6.6	99	9.7	2L
scaffold20062	23455	3	35741	0	99	6.6	99	9.9	2L
scaffold20083	857	0	1286	8	98	4.9	99	6.6	2R
scaffold2009	3050	1	3710	17	94	6.5	97	8.4	2R
scaffold201	661	0	1865	18	86	4.3	99	8	2R
scaffold20115	17272	5	25412	4	99	6.6	100	9.9	2L
scaffold2012	1188	0	1637	10	87	4.8	91	6.8	2R
scaffold20128	861	0	1998	18	92	4.8	96	8.4	2R
scaffold20137	17895	1	9984	0	99	6.8	99	4.9	3L
scaffold20148	4970	0	3044	2	100	7.3	99	5.4	3L
scaffold2016	7725	1	11267	89	97	6.1	98	8.6	2R
scaffold20164	16185	41	20162	51	99	12	100	61	2L
scaffold20169	1304	4	2543	21	91	6.2	99	18	2R
scaffold20180	30783	3	53005	9	98	5.8	99	9.6	2L
scaffold20193	13527	7	7756	5	98	6.7	98	4.9	3L
scaffold20197	1479	0	1341	14	95	6	97	5.9	2R
scaffold20213	2459	0	3551	33	97	5.6	100	7.9	2R
scaffold2025	2618	1	2755	25	98	6.8	97	7.9	2R
scaffold2026	1668	0	2744	29	89	5.1	96	8	2R
scaffold20270	38161	3	48904	1	100	7.9	100	11	4
scaffold20282	1742	0	1468	2	93	5.7	93	5	X
scaffold20283	9121	3	5088	0	99	7.6	98	5.3	X
scaffold20324	953	0	1556	11	93	5.5	95	9.4	2R
scaffold20335	331	1	706	5	89	3.8	89	6.1	2R
scaffold20337	26792	2	15689	0	99	6.7	97	4.9	X
scaffold2034	3015	0	2943	21	99	7.2	98	9.6	2R
scaffold20341	23675	11	30776	8	100	7.8	100	11	2L
scaffold20380	51768	5	73376	6	100	7	100	10	3R
scaffold2040	6420	2	8443	41	93	6.4	96	9	3R
scaffold20402	3437	1	4777	30	96	6.4	100	9.1	2R
scaffold20413	489	0	994	11	94	4.9	99	13	2R
scaffold20428	1100	0	1552	7	95	5.5	97	8.6	2R
scaffold20438	24420	2	15829	0	99	6.5	98	5	X
scaffold20456	11636	3	7312	0	99	6.7	98	5	X
scaffold20476	750	0	1266	10	93	5.1	95	6.4	2R
scaffold2050	3306	5	3921	3	98	7.8	98	10	3R
scaffold2051	2348	9	1520	9	98	11	97	14	X
scaffold20520	7069	0	9343	0	99	6.8	100	10	3R
scaffold2053	925	1	1085	9	94	4.4	95	5.3	2R
scaffold2054	9519	9	5696	3	99	6.9	98	5.6	3L
scaffold20558	2014	0	2632	12	96	5	97	5.8	2R
scaffold20599	3358	1	2826	12	96	6.1	96	5.5	2R
scaffold2063	3311	1	3053	21	97	7.3	95	6.8	2R
scaffold20649	36696	2	50450	6	100	7.2	100	11	2L
scaffold20677	27306	0	20734	1	99	6.3	98	5.3	X
scaffold2068	35245	11	25332	6	98	5.9	97	5	X
scaffold20711	15512	1	11256	2	97	5.8	97	5	X
scaffold20714	9861	0	6684	2	97	6.4	95	5.1	X
scaffold20725	6330	0	7926	35	98	6.9	99	9.5	2R
scaffold20742	17539	1	26223	1	98	7	99	11	2L
scaffold2075	85200	20	57811	11	99	6.5	98	5.2	3L
scaffold20765	3396	0	2646	0	98	6.3	99	5.1	X
scaffold2077	78598	8	51842	7	99	6.9	99	5.4	3L
scaffold20796	2023	0	1975	9	97	7.6	99	6.9	2R
scaffold20803	1725	0	2376	26	95	5.8	98	7.1	2R
scaffold2082	3023	8	5350	14	97	5.8	99	9.8	3R
scaffold20820	604	1	661	6	91	3.4	92	5	2R
scaffold2083	15203	32	18185	38	97	9.4	98	14	3R
scaffold20833	16594	0	12541	38	98	6.8	97	5.9	2R
scaffold20848	2989	4	2150	6	94	5.9	95	7.8	3L
scaffold20850	28971	1	18983	1	98	6.3	98	5.1	3L
scaffold20888	21693	6	32325	3	99	6.9	99	10	2L
scaffold20892	8473	2	5507	1	98	6.3	98	4.9	3L
scaffold20894	8563	1	6254	1	98	6.5	97	5.3	2R
scaffold209	10405	51	17517	1	99	6.1	99	10	2L
scaffold2091	13785	10	9021	1	99	7.1	98	5.5	X
scaffold20915	2793	0	1934	0	100	5.7	98	5	X
scaffold20917	37096	2	25327	3	100	6.6	98	5.2	3L
scaffold2097	1057	0	1297	10	93	6.3	96	8.5	2R
scaffold20976	49899	10	72598	3	99	6.9	100	11	3R
scaffold2099	1100	3	3254	14	97	4.3	99	8.4	3R
scaffold21002	10608	2	6565	1	97	6.7	96	6.1	X
scaffold21013	1870	1	1362	7	97	6.3	99	5.3	2R
scaffold21034	15618	1	10719	1	99	6.3	98	5.2	X
scaffold21053	1844	1	2505	22	98	5.6	96	8.2	2R
scaffold21056	929	1	1473	12	98	5.5	98	9.6	2R
scaffold21094	1353	0	2399	19	90	5.1	98	8.9	2R
scaffold2111	15904	20	17457	14	98	8.9	99	12	3R
scaffold21112	16933	8	21686	9	100	8	100	11	2L
scaffold21114	59529	9	92535	3	100	6.6	100	11	3R
scaffold21126	2063	1	3118	28	96	6.1	96	13	2R
scaffold2113	30072	4	18225	1	98	6.6	98	5	X
scaffold21138	10021	4	7211	2	98	6.1	98	5.3	X
scaffold21188	2209	2	3804	37	85	5.3	89	8.6	2R
scaffold21190	32248	4	21127	2	98	6.5	98	5.1	X
scaffold21199	4395	5	5165	3	91	7.6	91	10	4
scaffold21200	13041	9	21654	9	97	5.9	98	9.2	3R
scaffold21226	10029	4	15496	0	99	6.5	100	10	3R
scaffold21231	21389	2	13757	1	100	7	99	5.4	3L
scaffold21233	19370	3	11116	1	96	5.9	94	4.5	X
scaffold2124	95180	10	132021	7	99	7.2	100	11	2L
scaffold21253	89928	13	125997	5	99	7.2	100	11	2L
scaffold21261	1479	1	2231	2	94	5.8	96	9	3R
scaffold21268	37856	5	54713	4	100	7.2	100	11	3R
scaffold21276	1125	0	1989	14	98	5.2	100	7.9	2R
scaffold21283	125	0	612	4	17	5.3	96	5.8	2L
scaffold21286	5232	0	8076	60	96	6	98	9.2	2R
scaffold2129	6082	3	4145	7	97	6.8	96	5.3	X
scaffold21299	9897	3	7498	0	97	5.8	97	4.9	3L
scaffold213	19911	69	33729	120	99	5.9	99	9.4	2L
scaffold21303	836	0	1418	5	96	5.1	94	9.6	2R
scaffold21308	17377	2	11177	0	97	7.3	97	5.4	X
scaffold21311	42182	2	67855	3	99	6.4	99	10	3R
scaffold21320	26130	4	40581	1	97	6.6	98	10	3R
scaffold21324	17717	3	12353	0	97	6.9	97	5.4	U
scaffold21327	2753	2	3848	2	96	7	98	11	2L
scaffold21328	1603	0	1894	20	91	6.8	91	8.7	2R
scaffold21353	950	0	943	10	99	6.4	90	7.6	2R
scaffold21359	3130	0	3609	41	95	7.2	95	8.9	2R
scaffold2137	5548	0	6758	55	97	6.1	97	7.2	2R
scaffold21379	16213	3	10777	3	97	6	96	4.8	3L
scaffold21385	3435	0	2227	0	93	6.9	94	5.2	3L
scaffold2140	2587	2	1819	0	92	5.3	93	4.5	3L
scaffold21400	27908	9	41329	3	99	6.7	99	9.9	2L
scaffold2141	8219	2	5591	4	94	6.6	95	5.2	X
scaffold21426	7266	0	3552	2	98	6.5	98	4.6	3L
scaffold2147	1788	0	1882	13	96	5.5	98	6.5	2R
scaffold21470	4383	1	3300	3	100	7.6	99	6.2	X
scaffold21473	714	0	1088	13	89	4.8	94	8.7	2R
scaffold2148	5814	0	4692	29	98	7.1	98	6.2	2R
scaffold21480	10716	6	15777	1	99	6.7	100	10	3R
scaffold215	88871	12	66034	8	98	6.1	98	5.1	X
scaffold2150	77973	10	51797	4	99	6.5	99	5.1	X
scaffold2152	63487	14	40403	5	98	6.2	97	4.9	3L
scaffold2154	1456	0	1424	12	93	6.3	96	6.8	2R
scaffold21563	8264	8	13546	19	99	6.2	100	9.6	3R
scaffold21564	13830	3	8238	0	100	7.3	98	5.3	X
scaffold21581	14504	5	8524	2	99	6.8	97	5	X
scaffold21588	12761	2	6818	0	98	6.5	97	4.7	X
scaffold21620	6793	0	5438	13	98	6.6	98	6	2R
scaffold21622	40916	7	29617	4	98	6.4	98	5.3	X
scaffold21631	7085	1	3134	5	96	5.8	94	4.2	3L
scaffold21655	661	2	992	6	66	9.6	83	16	2R
scaffold21674	73850	11	97563	5	99	7.5	100	10	2L
scaffold2168	1366	0	2135	5	94	5.7	95	20	2R
scaffold21681	50446	10	35714	2	98	6.6	98	5.4	X
scaffold21698	1438	0	794	3	81	7.2	74	5	2R
scaffold21699	2501	0	4322	1	99	6.5	100	11	3R
scaffold2171	2672	0	4057	40	88	5.5	97	6.9	2R
scaffold21715	12755	3	8995	3	99	6.2	98	5.1	3L
scaffold2173	10833	24	12548	21	96	9.5	96	18	3L
scaffold21735	18816	7	27976	5	99	6.9	100	10	3R
scaffold2175	24243	9	33241	11	100	7.2	100	11	3R
scaffold2178	15148	0	16665	1	99	8.6	99	10	4
scaffold21787	1034	1	1105	5	94	6.4	93	7	2R
scaffold21803	45125	4	28324	4	99	7.2	99	5.4	3L
scaffold21809	24208	1	33118	1	99	7	100	10	2L
scaffold2181	5018	18	8710	0	98	5.7	98	10	2L
scaffold21831	16491	0	23842	2	99	6.9	99	10	3R
scaffold21840	673	2	687	2	96	6.3	97	7.5	2R
scaffold2185	12113	0	10191	29	97	6.9	97	6.1	2R
scaffold21859	2649	0	1773	0	95	7.3	95	5.4	X
scaffold2187	133014	18	181081	14	99	7.4	100	11	2L
scaffold21875	3134	0	1464	0	98	5.9	97	4.3	X
scaffold21876	349	0	474	3	92	3.3	97	4.8	2R
scaffold21889	573	0	1588	0	95	3.8	97	8	3L
scaffold21900	896	0	971	8	96	7.2	97	10	2R
scaffold21952	14795	1	10341	1	99	7.3	98	6.1	X
scaffold2196	2400	1	3668	31	97	5.3	99	8.8	2R
scaffold21967	95976	12	135981	8	99	7	100	10	2L
scaffold21970	11182	1	16428	1	98	6.8	99	11	2L
scaffold21995	5713	9	5551	7	98	12	98	13	X
scaffold220	8460	2	8989	68	97	6.5	98	7.3	2R
scaffold22021	33771	10	22545	2	99	7.5	99	5.6	X
scaffold22026	785	0	1192	13	100	5.4	99	10	2R
scaffold22030	9634	33	15837	43	99	6.2	100	9.6	3R
scaffold22039	3494	5	2423	2	99	5.8	99	4.9	X
scaffold22046	16103	3	23980	0	100	6.8	100	10	3R
scaffold22050	25386	9	32820	4	99	7.3	100	10	3R
scaffold22052	11275	2	8013	0	98	6.3	99	5.1	X
scaffold22059	44044	6	28398	1	98	6.8	98	5.2	X
scaffold22069	14239	1	10107	0	99	6.4	98	5.2	2R
scaffold22087	10349	4	6321	1	99	6.6	98	5	3L
scaffold2210	206	0	713	13	40	2.5	37	5.5	2R
scaffold22102	1824	0	3179	17	97	5.7	97	9.5	2R
scaffold22106	24261	1	31547	6	99	7.5	99	11	3R
scaffold2214	10930	36	16339	67	98	6.1	98	8.9	3R
scaffold22157	17602	5	13207	1	98	6.5	98	5.5	3L
scaffold2216	25207	4	36501	4	100	8.6	100	14	3R
scaffold22160	20818	1	25680	2	99	7.6	99	9.9	2L
scaffold22172	1450	1	2210	17	83	6.8	97	10	2R
scaffold22175	27106	2	18376	2	99	6.8	98	5.4	X
scaffold22182	831	0	1260	7	93	5.3	95	7.4	2R
scaffold22196	67853	8	97517	4	99	7	100	10	2L
scaffold22198	38638	1	52974	5	99	7.5	100	11	2L
scaffold22209	34847	3	21060	3	97	6.6	96	5.1	3L
scaffold2222	12179	17	17977	26	99	6.7	99	9.7	3R
scaffold22223	2604	1	1698	0	97	5.4	94	4.1	X
scaffold22235	978	1	2007	12	92	5.1	98	6.4	2R
scaffold2225	3475	1	3793	25	96	5.6	97	6.5	2R
scaffold22258	6125	0	4259	1	96	7.7	95	5.9	X
scaffold22287	2519	3	4858	2	89	5.9	94	9.5	3R
scaffold2229	6180	0	4884	27	98	7.9	96	8.5	2R
scaffold22297	16465	2	11204	0	98	6.5	97	5.1	X
scaffold22303	6940	0	3805	2	96	6.6	95	4.6	X
scaffold22304	12228	24	15607	38	97	7.6	97	10	2L
scaffold22313	43390	2	60183	2	100	7.1	100	11	2L
scaffold2234	18062	2	12071	2	98	7.1	98	5.5	X
scaffold22358	17522	2	12019	0	98	6.5	98	5.1	X
scaffold22363	966	0	582	0	96	5.5	88	4.3	X
scaffold22370	1190	0	1572	22	91	5.8	98	7.4	2R
scaffold2238	1845	0	2417	0	88	6	88	11	X
scaffold22389	2114	0	2527	25	96	6.4	99	7.2	2R
scaffold2239	99420	20	141988	8	99	7.1	100	11	2L
scaffold22420	38189	6	51019	4	100	7.4	100	11	2L
scaffold2248	36587	4	25532	7	99	7	99	5.5	3L
scaffold22504	10876	2	8172	0	99	6.4	99	5.3	X
scaffold22505	3627	16	4595	12	96	7.9	98	11	2L
scaffold2251	30217	9	21448	6	99	6.8	99	5.5	3R
scaffold22528	10117	1	13573	0	98	7.2	98	11	2L
scaffold22539	873	0	1161	13	92	6.7	98	8.2	2R
scaffold2254	1432	0	1512	16	95	6.1	98	6.6	2R
scaffold22549	72311	3	99109	5	100	7.1	100	10	3R
scaffold22550	1906	2	2036	4	99	9.9	100	14	3R
scaffold22563	681	0	1103	9	97	4.3	100	5.3	2R
scaffold22578	1139	0	2093	20	97	4.8	99	7.3	2R
scaffold22583	14078	3	9540	0	99	6.5	98	5.2	3L
scaffold22585	18860	11	22507	24	100	8.2	100	11	2L
scaffold22591	9680	9	13446	8	99	7.3	100	11	2L
scaffold22597	721	0	844	7	95	5.5	98	5.9	2R
scaffold226	5294	1	7713	14	96	6.4	98	11	2L
scaffold22601	22484	3	31548	2	99	7.3	99	11	2L
scaffold22603	2871	3	2379	3	97	6.7	97	5.6	X
scaffold22604	15763	3	24515	1	100	6.5	100	10	2L
scaffold22621	3668	0	4402	0	99	8.1	100	12	U
scaffold22622	5107	3	8618	2	98	6.4	99	9.7	3R
scaffold22659	108	0	490	7	73	2.6	70	3.7	2R
scaffold22668	5964	2	3454	3	98	6.9	96	5.1	X
scaffold22679	1659	0	1312	0	99	6.3	98	5.5	2R
scaffold2269	2918	1	2900	14	97	6.1	95	6.6	2R
scaffold22697	50384	5	69832	3	99	7.2	100	11	3R
scaffold22699	1136	0	1706	13	98	5.4	97	6.3	2R
scaffold227	1155	0	1708	15	79	5.5	97	6.6	2R
scaffold2270	15542	1	10874	1	93	5.1	93	4.4	3L
scaffold2271	5320	0	6058	35	96	6.3	98	6.4	2R
scaffold22717	6693	1	4012	0	99	6.9	98	5.2	2R
scaffold2272	1293	0	2870	24	95	4.5	96	8.3	2R
scaffold22737	12725	0	17184	2	99	6.8	99	9.7	2L
scaffold22739	4242	2	3059	4	98	6.6	97	5.2	X
scaffold22751	2221	0	1113	0	98	6.5	91	4.7	X
scaffold22757	26853	0	16429	0	99	7.2	99	5.2	3L
scaffold22761	46679	11	31326	4	99	6.7	99	5.3	3L
scaffold2277	2157	1	2058	3	97	6.7	95	6.2	3L
scaffold22774	1212	0	833	0	94	5	91	4.8	X
scaffold22793	36803	11	21422	5	99	7.2	98	5.1	3L
scaffold22797	939	0	1979	12	97	4.5	98	7.2	2R
scaffold22801	15986	4	22147	2	99	7.1	100	10	3R
scaffold2281	39937	1	26155	3	96	6.7	96	5.2	X
scaffold22839	527	0	799	6	78	4.1	81	4.1	2R
scaffold2284	4103	0	5341	44	97	6	98	7.5	2R
scaffold22851	27412	6	16590	4	99	6.8	99	5.1	X
scaffold22855	15490	2	21608	2	99	6.9	100	9.9	2L
scaffold22859	6530	3	3381	0	98	6.6	97	4.7	X
scaffold22867	528	0	786	10	88	4.6	96	6.3	2R
scaffold22874	4820	3	3107	1	99	5.8	99	4.8	3L
scaffold22913	3519	1	2670	0	98	5.6	97	4.8	3L
scaffold22918	529	0	1673	9	92	4	100	20	3R
scaffold22919	383	0	918	9	88	3.8	98	6.6	2R
scaffold22941	8678	0	7053	0	99	6.6	98	5.6	3L
scaffold2296	36842	14	26272	4	99	6.3	98	5.2	X
scaffold22961	16964	6	28371	7	99	6.2	99	10	3R
scaffold22964	659	0	805	2	90	4.6	99	6.3	2R
scaffold22972	644	0	1413	11	96	4.6	96	6.9	2R
scaffold22975	1590	1	2000	1	100	6.2	100	9.5	3R
scaffold2299	2049	0	2512	27	91	5.2	96	6.4	2R
scaffold230	18953	48	29633	89	98	6.3	99	9.9	3R
scaffold23007	5680	9	6730	8	99	8.9	99	14	2L
scaffold23009	12665	1	16122	0	99	7.7	100	11	3R
scaffold23015	38266	6	50672	1	100	7.4	100	10	2L
scaffold23019	72278	13	98722	4	99	7	99	10	3R
scaffold23062	659	0	1711	15	93	4	98	8.6	2R
scaffold23085	1738	0	2266	19	96	6.2	99	9.5	2R
scaffold23098	3014	1	2252	0	98	6.2	95	5.4	X
scaffold23110	8142	1	11575	0	99	6.8	99	10	2L
scaffold23113	1490	5	2441	4	99	6	99	9	3L
scaffold2313	1885	0	2227	11	95	6.4	96	9.2	2R
scaffold23137	186	0	138	0	10	2.5	8	5.4	2R
scaffold23150	4012	0	5336	0	99	7.2	100	10	4
scaffold23151	14492	0	21472	1	100	6.9	100	11	2L
scaffold23157	36389	2	25868	3	99	6.7	99	5.5	3L
scaffold2318	1963	2	2705	19	81	6.6	79	8.7	2R
scaffold23186	37813	9	61848	5	99	6.3	100	9.9	2L
scaffold23193	2265	0	1451	0	89	7.7	90	5.1	3L
scaffold23199	1009	0	1098	10	94	6	95	6.8	3R
scaffold2320	1909	0	3138	27	89	5.2	96	6.8	2R
scaffold23219	19221	5	11435	3	98	6.8	97	5.1	X
scaffold23223	2275	0	3294	15	95	5.9	98	8.5	2L
scaffold23227	1815	2	2358	0	97	6.8	99	9.5	2L
scaffold23240	12037	1	16221	0	99	7.4	100	11	2L
scaffold23263	8150	1	4755	0	97	6.8	96	5	X
scaffold23291	12806	1	7946	0	100	6.7	99	5.1	3L
scaffold23298	44452	8	68487	5	99	6.9	100	11	2L
scaffold233	6774	2	4684	0	98	6.7	98	5.3	X
scaffold23306	5715	4	2193	2	99	6.3	99	4.3	X
scaffold23315	20984	4	31303	4	98	6.8	99	10	2L
scaffold23326	9325	0	13949	2	98	6.7	99	10	3R
scaffold23329	15530	3	9807	1	99	6.9	98	5.3	3L
scaffold23371	900	0	2368	23	94	4.8	97	8.5	2R
scaffold23378	2058	7	2310	7	99	9.6	99	16	3R
scaffold23390	1800	5	2916	3	93	5.1	95	10	2L
scaffold234	2367	0	2872	20	92	6.2	94	8.2	2R
scaffold2340	75697	10	58525	7	98	6.3	98	5.4	X
scaffold23400	818	0	1176	6	96	4.7	96	6.2	2R
scaffold23408	2620	17	2522	15	100	13	100	15	3R
scaffold23414	1406	0	1118	7	94	5.7	97	5.3	2R
scaffold23417	57270	9	88202	3	99	6.5	100	10	2L
scaffold23431	2621	9	4141	36	92	11	93	22	2R
scaffold23453	4274	2	5592	2	95	7.9	95	11	3R
scaffold23461	26265	3	15627	0	99	7.2	98	5.1	X
scaffold23463	1240	0	1293	0	94	5.5	96	9.2	3L
scaffold23472	1752	0	2143	12	90	5.8	97	7.5	2R
scaffold23485	6528	2	5660	6	96	6.2	96	5.7	X
scaffold23487	404	0	1155	11	90	3.4	97	6.1	2R
scaffold2349	1637	1	2073	19	89	5.1	93	6.8	2R
scaffold23499	4058	1	5854	52	99	6.3	99	9.6	2R
scaffold23509	4993	2	2594	0	97	8.3	97	4.9	3L
scaffold23510	30209	12	40656	7	98	7.2	98	10	U
scaffold2353	3253	1	3971	30	97	7.5	99	8	2R
scaffold23560	2920	0	3028	20	98	8	98	8.5	2R
scaffold23567	6527	3	3456	2	97	7.3	97	5	X
scaffold23569	18268	5	11503	0	99	6.8	99	5.2	3L
scaffold2358	15855	1	10500	3	99	7	98	5.4	X
scaffold2359	44744	139	64337	11	99	6.8	99	10	2L
scaffold23612	14215	3	20021	0	97	6.7	98	10	2L
scaffold23613	2559	0	1513	0	99	7.4	99	5.7	X
scaffold23619	30875	4	49502	3	99	6.4	100	10	2L
scaffold23622	16456	2	10200	1	99	6.8	99	5.2	3L
scaffold23629	25325	4	33972	4	99	7.3	100	11	2L
scaffold23636	12489	4	15663	3	99	8	99	11	2L
scaffold2364	658	1	894	6	83	5.5	84	7.2	2R
scaffold2365	9533	2	6468	0	96	6.1	95	5.1	3L
scaffold23653	3547	3	3356	1	98	10	99	9.1	3L
scaffold23655	714	0	1568	23	98	4.2	94	8	2R
scaffold23661	36501	12	24571	7	99	6.6	98	5.3	X
scaffold23665	5198	4	3760	3	95	7.1	96	6.1	X
scaffold2367	5496	30	8260	0	100	7.1	100	11	3L
scaffold23686	3389	17	3739	13	98	9.9	100	16	3R
scaffold23696	1407	2	676	1	97	5.9	92	4.7	X
scaffold237	5880	6	5573	11	98	16	99	11	X
scaffold23703	1200	0	2438	16	97	4.9	97	8.4	2R
scaffold2372	1210	0	1530	11	87	4.8	94	5.4	2R
scaffold23729	11247	3	15073	1	99	7.6	99	11	3R
scaffold23742	962	0	1747	16	94	4.7	97	9.4	2R
scaffold23756	1620	0	1041	3	98	5.6	91	4.3	X
scaffold23759	21616	2	31906	0	99	6.8	100	11	2L
scaffold23760	1348	1	1366	18	97	6.2	99	6.6	2R
scaffold23766	5767	0	7564	0	99	7.2	100	11	2L
scaffold2377	1671	0	2229	19	92	6.1	98	7.4	2R
scaffold23786	22129	2	32167	2	99	7	100	11	3R
scaffold23799	5354	1	3303	1	97	6.3	96	5	3R
scaffold23805	16816	4	11062	2	97	6	97	4.8	3L
scaffold23806	7514	9	8535	10	100	8.3	100	11	2L
scaffold23809	374	0	844	7	96	5.7	100	9	2R
scaffold23810	1513	0	2202	21	89	5.8	89	8.2	2R
scaffold23813	7027	1	5679	1	97	6.6	98	5.6	3L
scaffold23819	1357	0	1551	9	97	5.7	100	9.4	2R
scaffold23836	2880	0	1547	0	99	8.4	99	5.6	3L
scaffold23839	382	0	475	4	73	3.9	83	4.1	2R
scaffold23841	146744	26	211070	22	99	7	100	11	2L
scaffold23847	1033	0	453	0	99	5.7	97	4.2	3L
scaffold23848	1427	0	2198	14	97	6.5	98	9.9	2R
scaffold23853	1930	3	2984	5	99	6	99	8.8	2L
scaffold23856	7820	10	6356	8	99	6.3	99	5.6	3L
scaffold23862	7405	16	10996	23	99	6.6	99	10	2L
scaffold23867	331	0	733	5	86	3.6	88	6.2	2R
scaffold23868	4490	1	2807	1	94	6.7	94	5.1	X
scaffold2387	90732	14	139764	8	99	6.6	99	10	2L
scaffold23875	27062	7	47063	1	99	6.1	100	10	2L
scaffold23877	1405	0	1142	12	99	5.5	95	5.5	2R
scaffold23890	1467	0	2181	24	97	5.9	98	8.4	2R
scaffold23896	13329	0	9100	1	98	6.1	97	4.9	3L
scaffold239	4474	0	8021	38	97	5.4	100	8.7	2R
scaffold2390	67236	17	88067	9	99	7.3	100	11	3R
scaffold23905	2485	2	1883	2	98	6.2	97	5.2	X
scaffold23917	2526	11	4347	19	96	5.1	99	8.3	3R
scaffold2392	2576	1	3213	44	93	6.6	95	7	2R
scaffold23927	985	0	1601	7	94	4.8	94	6.5	2R
scaffold2393	13064	23	16140	20	95	9.1	97	15	3R
scaffold23934	8745	0	5581	1	98	6.5	98	5	3L
scaffold23937	4490	1	2582	0	99	7	97	5.1	X
scaffold2395	1310	0	1856	14	86	5.2	89	7.3	2R
scaffold23956	3441	3	3316	5	99	6.9	99	6.6	3L
scaffold23970	761	1	1248	14	87	4.4	92	6.7	2R
scaffold23973	18644	2	12825	0	99	6.3	98	5.1	3L
scaffold2398	141447	19	210785	7	99	6.7	100	10	3R
scaffold23984	58051	6	89372	4	99	6.6	100	11	3R
scaffold2399	1401	0	2432	20	92	5.4	99	10	2R
scaffold23999	11860	2	6757	1	99	6.8	99	5.2	X
scaffold240	4050	0	4705	42	98	7.1	99	8.7	2R
scaffold24004	3569	0	3972	0	99	8.4	100	9.3	3L
scaffold24014	18622	4	30520	3	98	6.3	99	9.7	3R
scaffold24022	881	1	1570	12	95	3.9	92	7.3	2R
scaffold24024	21708	4	26543	2	100	7.9	100	11	2L
scaffold2404	8217	8	4741	6	99	7.5	97	5.2	X
scaffold24043	10525	5	15796	2	99	6.7	99	10	X
scaffold2406	1598	1	1793	17	97	6.3	97	7.1	2R
scaffold24072	10788	1	7192	0	99	6.7	99	5.2	3L
scaffold2409	3910	0	4407	37	98	6.8	99	8.6	2R
scaffold24090	2635	0	3384	0	96	7.1	96	10	2L
scaffold24098	1601	0	2521	26	98	6.5	99	11	2L
scaffold24099	918	7	843	5	97	8.2	92	7.4	3L
scaffold24104	10413	2	12497	0	100	7.9	100	11	3R
scaffold24112	13931	2	9255	2	99	6.3	98	5.1	X
scaffold2412	44882	36	34455	27	97	6.4	96	5.4	3L
scaffold2413	1444	11	4652	1	94	4.4	96	8.7	2L
scaffold2415	4995	21	5906	30	98	7.6	99	11	3R
scaffold24151	4208	0	3007	1	100	6.8	98	5.4	3L
scaffold24166	966	5	706	2	93	5.5	99	4.6	X
scaffold24169	8138	2	5983	1	99	6.4	98	5.2	X
scaffold2417	4758	0	7832	73	94	5.8	97	9	2R
scaffold24174	33365	2	45226	3	100	7.4	100	11	3R
scaffold24176	3190	0	5453	12	96	5.7	98	9.5	2L
scaffold24188	15655	3	11161	2	99	6.8	98	5.6	3L
scaffold2419	3994	1	4748	33	96	6.3	99	7.4	2R
scaffold24191	940	0	1412	11	93	4.8	98	8.7	2R
scaffold24192	14356	1	8973	2	98	6.5	98	5	3L
scaffold24204	3485	0	2294	0	98	6.6	98	5.1	X
scaffold24216	7318	2	4659	1	99	6.5	98	5.1	X
scaffold2422	1904	0	3159	21	94	5.4	94	8.9	2R
scaffold24220	2558	2	3711	24	97	6.1	97	9.1	2R
scaffold2423	6310	15	8418	25	98	9.6	99	32	3L
scaffold2424	12129	24	14111	14	100	8.8	100	21	2R
scaffold24242	5285	2	3449	1	100	7.4	98	5.4	X
scaffold24255	1549	0	2238	17	95	5.1	99	9.2	2R
scaffold24257	9532	3	12324	6	100	7.3	100	11	2L
scaffold2426	1679	0	2372	17	91	5.7	94	8.6	2R
scaffold2427	32818	8	20506	4	97	6.4	95	5	X
scaffold24276	48542	5	78660	5	99	6.3	100	10	3R
scaffold2428	9360	1	14092	28	95	6.8	97	9.9	3R
scaffold24281	3183	1	2085	0	97	6.2	96	5.2	3L
scaffold24290	29717	4	39940	1	99	7.7	100	11	3R
scaffold24298	617	0	1326	8	89	4.2	97	7.1	2R
scaffold24303	8107	0	11102	2	99	7.1	99	11	2L
scaffold24304	12467	4	7345	3	99	6.5	98	5.2	3L
scaffold24305	2280	1	1798	0	89	7.8	91	6.2	2R
scaffold24308	13366	0	15212	1	100	8.7	100	10	4
scaffold24310	503	0	695	4	94	4.8	87	4.3	2R
scaffold24320	35687	3	46854	0	100	7.4	100	10	3R
scaffold2433	1826	0	2559	3	94	6.3	95	10	3R
scaffold24331	10171	1	7714	1	98	7	97	5.7	3L
scaffold24345	6687	1	5153	2	98	7.1	97	5.7	X
scaffold24353	12654	2	8490	0	99	7.1	98	5.4	X
scaffold24358	2493	5	4301	6	94	6	95	10	3R
scaffold24361	6414	9	9919	15	96	6.3	97	9.4	3R
scaffold24367	8755	1	10356	1	99	8.5	99	11	4
scaffold24370	594	1	1011	7	93	4.2	98	5.5	2R
scaffold24373	5883	1	3940	0	100	6.8	98	5.3	X
scaffold24375	18945	2	12102	6	98	8.9	98	15	X
scaffold24377	1884	2	1462	6	69	7	70	7.8	2R
scaffold24386	492	0	802	9	88	3.8	97	6.3	2R
scaffold2439	37039	4	59905	5	99	6.3	99	10	3R
scaffold24390	711	0	1101	10	94	5.3	99	8.1	2R
scaffold24394	1134	0	1555	8	89	5	97	6.3	2R
scaffold24403	415	1	811	7	88	3.8	91	4.9	2R
scaffold24404	16780	3	26287	1	100	6.3	100	9.5	2L
scaffold2441	2538	17	1923	12	95	9.7	95	8.4	X
scaffold24414	30522	8	41040	8	100	7.6	100	11	3R
scaffold2442	36108	3	24398	4	97	6.4	97	5	3L
scaffold24435	20121	6	25147	11	100	8	100	11	2L
scaffold24441	14841	3	9029	5	99	6.8	98	5.1	X
scaffold2445	10450	20	15280	27	98	6.7	99	10	3R
scaffold24456	3590	0	2327	1	98	6.1	98	4.7	X
scaffold24457	1818	5	2203	6	97	5.7	98	6.9	3R
scaffold24458	1410	1	3148	32	93	5.1	93	9.2	2R
scaffold2446	27026	14	44985	165	97	6	99	9.5	3R
scaffold24466	10327	0	7066	0	98	6.8	97	5.3	X
scaffold24489	8415	1	4877	0	99	8	99	5.3	U
scaffold24490	31964	6	49888	4	99	6.5	100	10	3R
scaffold24491	22273	1	29908	0	100	7.3	100	11	3R
scaffold24498	5083	1	2761	0	99	7.5	98	4.8	X
scaffold24499	36836	4	52793	6	99	7	100	10	2L
scaffold24506	576	1	1449	12	91	4	95	7.2	2R
scaffold24516	1188	0	1478	15	94	6.7	96	10	2R
scaffold24526	28263	4	40344	2	100	7.1	100	11	3R
scaffold24530	679	0	1510	11	94	5.3	96	13	2R
scaffold24531	5807	0	3455	0	99	6.4	98	4.9	X
scaffold24533	6170	1	9241	1	99	6.4	100	9.2	2L
scaffold2455	21815	18	16530	11	99	6.5	98	5.5	X
scaffold24552	5161	0	8000	1	99	7.3	99	11	3R
scaffold24558	19836	2	27770	0	99	6.7	99	9.6	3R
scaffold24560	5347	0	7695	0	98	6.5	99	10	3R
scaffold24561	3413	0	2187	0	99	7.2	98	5.7	X
scaffold24565	20903	3	30259	0	98	6.9	99	10	3R
scaffold24572	26936	4	36402	0	99	7	100	10	2L
scaffold24573	3140	3	2541	3	92	7.2	92	6.5	3L
scaffold24578	3418	1	4951	0	98	6.5	99	9.2	2L
scaffold2458	3102	0	3969	33	96	6.6	99	10	2R
scaffold24581	3494	1	2601	5	98	7.1	98	5.2	X
scaffold24585	9541	0	13847	5	97	6.8	99	11	3R
scaffold24587	906	0	1057	7	91	6.6	99	7	2R
scaffold24591	4531	3	5650	1	99	7.5	99	11	3R
scaffold24593	21940	1	13858	0	100	7.1	99	5.4	3L
scaffold24596	40631	5	65852	2	100	6.3	100	10	3R
scaffold24597	7009	0	3788	0	100	6.8	97	5	X
scaffold246	83867	19	144171	10	98	6.1	99	10	2L
scaffold24601	14092	0	8928	1	99	6.6	99	5	X
scaffold24608	6641	0	3644	0	100	6.8	98	5	2L
scaffold2461	75635	6	106600	3	99	7	100	11	3R
scaffold24610	803	0	1171	11	99	5	99	7.5	2R
scaffold24612	19430	2	14946	2	99	6.8	99	5.6	3L
scaffold24617	818	0	1259	7	96	4.5	99	8.1	2R
scaffold24619	2443	2	2981	1	100	7.7	100	11	2L
scaffold24622	11717	26	21468	50	99	6	99	11	3R
scaffold24627	617	0	939	3	92	4.3	96	13	2R
scaffold24629	14863	2	10020	1	99	7.3	99	5.6	3L
scaffold24633	26171	3	37342	1	100	7.1	100	11	3R
scaffold24635	9600	0	6184	3	99	7.2	97	5.4	X
scaffold24648	10975	1	7668	0	100	6.8	99	5.7	3L
scaffold24660	818	0	1008	8	99	5.9	99	7.2	2R
scaffold24661	11904	2	8578	2	100	6.6	99	5.3	3L
scaffold24668	1376	5	2100	5	95	5.8	97	9.7	3R
scaffold24679	10955	0	9038	1	99	6.5	99	5.6	X
scaffold24682	17653	1	26296	1	98	7.2	99	11	3R
scaffold24684	1372	0	1680	17	91	5.8	91	7.5	2R
scaffold2469	1804	0	2115	14	78	5.8	81	7.7	2R
scaffold24690	7036	0	10163	1	99	6.9	99	11	3R
scaffold24692	865	5	1036	10	98	4.8	99	5.7	2R
scaffold24697	7527	1	4462	1	99	5.9	95	4.7	3L
scaffold24699	4658	0	6178	0	95	7	97	11	2L
scaffold247	28058	3	43640	182	98	6.2	99	9.7	3R
scaffold24700	308	0	439	2	96	3.6	82	3.2	2R
scaffold24705	2996	1	5746	0	98	6	100	11	2L
scaffold24706	1257	0	1266	7	99	8.3	99	9	2R
scaffold24707	14295	3	19850	1	100	7.3	100	10	3R
scaffold24713	42445	3	57389	3	99	7.2	100	10	2L
scaffold24718	11360	0	5917	2	98	7	96	4.9	X
scaffold24729	1544	0	1820	12	96	6.6	98	7.5	2R
scaffold2473	2384	0	3761	36	91	5.8	94	9.3	2R
scaffold24732	4150	0	3002	2	98	6.6	98	5.3	X
scaffold24733	8997	9	10468	8	93	8.2	93	11	4
scaffold24739	1577	0	1314	0	98	4.9	97	5	X
scaffold24751	12593	1	16068	1	100	7.6	100	9.9	3R
scaffold24756	412	0	714	10	88	3.9	92	6.2	2R
scaffold24757	1492	0	1262	11	94	6.3	93	6.3	2R
scaffold24762	3130	2	4460	0	97	5.9	98	8.3	3R
scaffold2477	159801	34	228514	31	99	7	100	11	3R
scaffold24775	17533	3	11775	2	100	6.6	99	5.3	3L
scaffold2478	18244	62	30497	94	99	6.1	99	12	3R
scaffold24780	1070	0	1111	6	98	6.7	100	7.8	2R
scaffold24785	144604	20	200744	4	100	7.2	100	11	3R
scaffold2479	2169	0	2465	17	97	6.3	99	7.6	2R
scaffold24791	9782	2	15002	58	98	6.6	99	10	2L
scaffold24794	15995	4	10155	2	99	6.5	99	5	X
scaffold248	16459	2	9599	4	99	9.4	98	8.7	X
scaffold2480	3474	1	4670	52	94	5.1	97	6.9	2R
scaffold24805	21387	3	33108	0	98	6.6	98	10	3R
scaffold2481	63303	15	42499	5	98	6.1	97	4.9	3L
scaffold24811	1688	0	2292	16	99	5.8	97	7.4	3R
scaffold24815	6018	1	7810	0	98	7.3	99	10	2L
scaffold24827	552	0	1131	4	93	4.7	92	7.1	2R
scaffold24828	602	0	1528	10	91	4.2	98	7.2	2R
scaffold24832	3452	1	5832	0	98	5.6	100	8.6	2L
scaffold24833	43033	3	58618	8	99	7.3	99	11	3R
scaffold24835	10915	11	5987	7	100	7.7	98	12	X
scaffold24838	595	0	988	4	95	4.3	96	6.8	2R
scaffold2484	18820	50	26715	88	99	6.6	99	9.6	2L
scaffold24842	356	0	973	7	89	2.8	99	6.1	2R
scaffold24844	989	0	1375	20	96	5.7	96	8.7	2R
scaffold2485	1377	2	1491	9	96	6.3	96	7.6	2R
scaffold24850	1716	0	1375	0	98	5.6	93	4.9	3L
scaffold24852	11985	3	6808	3	100	7	99	5	3L
scaffold24853	1195	0	618	2	96	6.4	96	4.5	2R
scaffold24855	10246	1	8156	1	100	6.6	98	5.7	X
scaffold24856	14343	1	21362	0	99	6.8	100	10	3R
scaffold24861	38977	6	53599	0	100	7.2	100	10	2L
scaffold24862	7899	2	4757	0	99	6.8	97	5	X
scaffold24867	2320	0	3215	31	96	5.9	98	9.2	2R
scaffold24870	4658	1	4792	4	97	11	99	15	2L
scaffold24871	1643	0	958	2	95	9.1	92	6.8	3L
scaffold24874	6359	1	4509	1	99	6.4	99	5	X
scaffold24881	7276	1	9368	1	98	6.6	99	8.5	2L
scaffold24885	9648	1	13679	1	99	7.2	100	11	2L
scaffold2489	2316	0	2853	23	96	6.2	97	7.1	2R
scaffold24893	1328	3	1437	3	97	6.4	100	9.8	3R
scaffold24894	3104	1	1687	0	99	6.6	95	4.9	X
scaffold24901	2242	0	960	0	99	6.9	98	4.4	2R
scaffold24903	824	0	1522	13	89	4.9	96	7.1	2R
scaffold24908	7406	2	9148	16	98	7.2	98	10	3R
scaffold24914	14201	1	9254	6	97	7.2	96	5.3	X
scaffold24920	36258	5	50040	4	100	7.2	100	11	3R
scaffold24923	11499	2	13357	0	100	8.4	100	11	4
scaffold24926	856	2	964	1	84	6	95	6.4	2L
scaffold24928	2722	3	2695	6	94	33	95	23	3L
scaffold2493	9874	9	7534	17	99	8.7	99	6.7	X
scaffold24930	14398	5	9384	3	99	7	99	5.5	3L
scaffold24932	2928	11	2946	13	98	9.1	100	9.1	3R
scaffold24934	4669	0	6250	0	99	6.9	100	10	2L
scaffold24935	16281	0	22219	1	100	7.4	100	11	3R
scaffold24938	21323	2	29579	0	100	7.1	100	11	3R
scaffold24949	1001	0	1556	8	97	5.2	96	8.5	2R
scaffold24950	546	0	676	1	95	5.8	97	6.2	X
scaffold24954	1358	3	1493	3	92	9.2	94	14	2L
scaffold24958	3356	3	1846	4	98	7.1	96	5.2	X
scaffold24960	8167	3	12309	1	99	6.7	100	11	3R
scaffold24963	1271	2	1550	0	78	6.3	79	8.2	2L
scaffold24965	44784	4	63453	2	100	6.9	100	10	3R
scaffold24968	10222	1	15775	2	99	6.8	100	10	2L
scaffold24969	801	0	1024	0	93	6.4	100	6.9	2L
scaffold24973	3276	2	4821	0	99	6.7	99	11	2L
scaffold24975	11654	0	6604	0	99	6.8	98	5	2R
scaffold24977	6920	0	10164	0	97	6.6	98	9.8	3R
scaffold24979	5151	1	3518	1	99	6.7	97	5.3	X
scaffold24980	5566	0	4661	0	99	6.7	98	6	3L
scaffold24981	5901	3	8154	2	98	7.4	99	11	2L
scaffold24985	799	0	738	0	81	5.8	79	5.4	2L
scaffold2499	112448	29	156497	24	99	7.2	100	11	3R
scaffold24994	4664	4	5459	4	99	7.4	100	11	2L
scaffold24996	21431	2	27968	1	99	7.6	100	11	3R
scaffold24997	6593	1	8915	3	99	6.8	99	9.8	3R
scaffold24999	1398	0	1448	8	98	4.9	97	5.2	2R
scaffold25	22157	6	26511	5	100	8.4	100	12	4
scaffold25002	14324	2	21150	0	99	6.8	100	10	3R
scaffold25003	6571	2	10539	1	99	6.3	100	11	3R
scaffold25006	3342	1	5375	1	96	6.4	99	10	2L
scaffold25010	13270	5	19883	7	97	6.6	98	11	2L
scaffold25014	12207	2	15674	1	99	7.6	100	11	2L
scaffold25015	942	0	1506	19	98	4.9	99	9.2	2R
scaffold25017	3309	3	3869	6	100	9.4	100	13	3L
scaffold25018	3234	0	4082	0	98	6.9	99	10	3R
scaffold25021	755	3	711	3	89	8.3	88	13	3L
scaffold25023	8426	0	5417	1	100	7	99	5.3	X
scaffold25025	2547	0	4065	8	99	5.8	99	8.9	3R
scaffold25026	10444	3	15036	3	99	6.8	100	10	3R
scaffold25029	32453	4	46519	0	100	6.9	100	11	2L
scaffold25030	1468	1	1590	1	96	21	97	60	2L
scaffold25032	1353	1	2025	13	95	5.5	100	8.6	2R
scaffold25038	11573	0	17770	0	100	6.7	99	11	3R
[truncated: 1,636 more rows]

## Sheet: H.fusca
Scaffold	Fsites	Fsnps	Msites	Msnps	Fpercentage	Fcov	Mpercentage	Mcov	chrom
C24810454	555	3	382	1	95	3.1	89	3.6	2L
C24810512	756	0	700	1	97	7.7	95	8.1	X
C24811076	394	0	703	0	78	3.5	97	4.6	2L
C24811256	682	2	638	3	92	5	93	6.7	3R
C24811454	643	1	388	0	92	5	90	3.9	X
C24811718	811	0	601	0	95	9.2	97	5.4	3L
C24811972	340	0	482	2	96	4.4	95	4.7	2R
C24812234	601	0	886	1	95	6.6	94	13	2R
C24813154	435	1	668	3	98	4.8	93	6.1	3L
C24813698	472	2	518	0	63	3.5	94	4	2R
C24813934	829	1	953	6	82	11	81	9.7	3R
C24814126	472	2	729	3	90	3.7	95	5.1	X
C24814398	276	0	79	0	82	4.9	65	2.9	3R
C24814888	572	0	253	0	96	4.5	84	3.5	3L
C24814956	873	2	591	1	78	10	79	6.1	3L
C24815514	207	1	667	1	85	3.1	95	6	3R
C24815560	663	8	551	1	94	4.8	80	7	3R
C24816946	796	1	659	0	88	11	90	7	3R
C24818716	560	1	441	0	98	4.3	91	5.3	2L
C24819346	761	1	455	1	95	5.4	86	4.9	3R
C24826630	673	0	669	1	97	4.5	95	7.2	3R
C24827400	810	0	66	0	99	7.3	71	1.8	2L
C24827812	372	2	197	0	99	4.7	90	3.8	3R
C24828370	1055	0	625	0	99	11	92	4.1	X
C24828458	661	0	160	0	95	5.6	84	3.5	3R
C24829776	997	2	1064	4	99	8.3	99	15	2R
C24833546	879	1	744	1	95	5.5	87	6.3	2R
C24834282	533	0	94	0	96	5.1	79	3.7	3R
C24838518	1003	2	981	4	99	8.2	93	7.2	2R
C24840836	813	3	322	1	97	7.8	84	4.5	2L
C24840874	464	0	477	2	89	4.1	82	4.4	3R
C24841358	966	7	960	7	98	7.3	94	7.6	3L
C24844916	574	1	847	1	93	4.5	99	7.8	3L
C24846446	349	0	627	0	87	3.5	93	4.6	2R
C24846972	581	1	824	4	91	3.9	85	7.9	3R
C24849352	459	2	278	2	89	4.2	72	2.6	3R
C24850438	742	2	823	2	96	4.5	98	6.4	2R
C24850768	122	0	753	1	88	2.8	82	4.9	3R
C24856328	1223	0	1158	1	97	12	97	9	2L
C24856424	821	5	888	2	99	6.7	98	7.5	X
C24857212	767	5	986	2	98	4.8	96	8.2	2L
C24857820	508	1	487	0	92	3.6	83	3.3	2R
C24860046	845	1	808	1	96	6.5	96	8.8	3R
C24861106	392	0	403	3	67	2.8	78	3.1	3R
C24861152	546	2	850	2	86	3.6	94	6	3L
C24867594	1231	3	1008	4	96	5.7	89	4.7	3L
C24868020	972	1	998	0	97	7.4	98	7.6	2R
C24868698	642	2	938	4	88	3.8	99	5.9	3L
C24869788	719	0	1160	0	95	4.8	96	6.9	3R
C24874574	854	7	1146	0	95	5.1	88	6.1	2R
C24875482	839	5	592	1	99	5.5	89	4.3	3L
C24876790	549	3	620	0	90	3.2	90	4.2	3R
C24877038	1108	0	415	1	96	5.4	78	3.9	3R
C24877886	810	1	926	1	93	5	90	7.9	3R
C24879684	864	1	1137	2	93	5.1	98	8.8	2R
C24880110	334	0	262	0	87	3.9	90	3.4	2R
C24880130	723	0	634	3	92	4.3	93	5.6	3R
C24880162	879	0	933	5	97	6	98	7	2R
C24880164	922	0	1129	0	95	6.5	88	8.6	2L
C24882276	1076	0	770	4	97	6.2	88	5.9	3R
C24884260	1118	2	1125	1	91	6	92	6.5	3R
C24884652	1182	0	886	4	93	7.4	86	8.2	X
C24886948	1155	4	1197	0	94	6.7	95	8.1	3L
C24889512	1035	3	663	0	83	6.7	90	4.9	3L
C24890534	1038	2	908	1	99	5.1	88	5.6	2L
C24890556	930	3	954	0	96	5.4	99	5.6	3R
C24891856	1158	1	1308	0	96	7.3	91	8.6	2R
C24892142	712	0	1013	0	94	4.5	93	5.8	3R
C24892330	1390	0	1259	1	99	8.6	94	8.3	2L
C24893188	1270	7	1525	1	98	5.6	97	7.6	3L
C24893220	981	0	984	1	98	5.9	100	5.8	3R
C24894124	812	0	1063	1	93	5.3	85	5.8	3L
C24894200	640	3	1022	3	88	3.7	92	5.1	X
C24895508	1035	0	932	2	98	4.9	86	6	3L
C24895710	1061	7	1164	6	93	5.3	94	6.9	X
C24896102	1887	1	1225	2	100	33	81	7.9	2R
C24897212	1139	3	569	0	98	6.9	92	4.4	3R
C24897388	1871	1	1915	0	99	18	99	20	3L
C24897900	1306	0	1371	7	95	7.4	94	7.5	3R
C24898202	1455	7	799	2	100	8.2	81	6.4	3R
C24899376	1332	1	1127	0	99	7.4	92	7.2	X
C24899854	2029	0	1492	3	99	32	96	7.9	2L
C24900582	2034	1	1964	4	100	13	99	13	2L
C24901250	1470	3	1686	4	99	6.7	99	10	3L
C24901874	1277	7	1476	6	97	6.4	94	6.8	3R
C24903722	1149	0	1032	4	93	6.2	86	5.6	2L
C24905408	1957	0	1623	0	100	9.7	92	7.4	3L
C24905874	1698	6	1511	4	100	7.8	96	7.1	3R
C24907662	2481	1	856	1	99	21	93	4.8	X
C24907684	2264	2	2442	1	98	9.3	100	13	2L
C24908100	2549	2	2025	1	100	37	95	8.5	2L
C24908738	1320	4	1243	4	97	5.3	93	5.4	3R
C24908776	2323	4	1691	1	98	9.5	97	8.3	2L
C24910880	2942	0	1803	2	99	18	94	7.5	X
C24910946	2267	0	2391	2	100	8.2	99	9.6	3R
C24911240	2457	0	1684	1	99	9.4	99	7.4	3L
C24911860	2253	2	2442	4	100	7.7	98	9.6	3L
C24912914	2262	0	2090	6	100	7.2	96	6.9	2R
C24913572	2954	7	2378	5	97	8.7	93	6.8	2R
C24913574	1702	0	2390	1	86	6.1	99	7.2	3R
C24914420	3741	3	3415	0	100	8.5	97	7.7	2R
C24914442	3171	1	4046	5	97	7.1	99	9.6	2L
C24914564	3962	5	3547	4	100	8.1	98	9	X
scaffold100020	627	5	1218	5	84	4	81	6.6	2R
scaffold100025	5131	3	2801	1	90	11	81	5.7	X
scaffold100028	5497	10	6184	12	87	5.9	86	6.4	X
scaffold100053	3988	5	3370	2	89	6.9	86	6.2	2R
scaffold100058	4811	11	1354	0	70	5.4	55	3.2	4
scaffold100088	2031	10	2408	5	64	5.9	65	6.8	3L
scaffold100091	8833	33	7705	23	90	7.5	90	7	3L
scaffold100217	2150	3	2714	5	77	5.5	80	6.3	3L
scaffold100229	421	0	747	3	86	4.5	85	5.9	3L
scaffold100238	4841	3	2098	0	76	6	66	4.2	2L
scaffold100288	1697	1	778	0	68	5.1	57	4.3	2L
scaffold100328	2510	20	2734	7	82	5.2	79	6	X
scaffold10039	4858	18	4475	11	83	6.8	83	6.2	3R
scaffold10040	18179	28	16895	24	90	7.3	88	7.5	U
scaffold100404	4069	6	4526	15	86	6.1	88	6.6	2R
scaffold100437	190	0	311	0	61	2.5	45	2.8	X
scaffold100459	3996	22	4653	1	69	6.6	71	6.6	3L
scaffold100506	1440	4	1516	8	53	4.9	49	5.8	3L
scaffold100524	11990	36	11342	23	93	7.6	91	7.5	2R
scaffold100535	3889	9	3502	5	79	7.3	82	6.2	X
scaffold100561	1609	7	1436	3	93	6.7	85	6.3	3R
scaffold100581	2987	2	2226	4	89	5.5	86	5.5	X
scaffold100591	3063	5	1842	4	84	7.3	77	4.8	2R
scaffold100617	4746	7	4748	15	88	7.3	85	8.6	3R
scaffold100913	4827	7	4948	27	62	7.9	65	8.4	3R
scaffold100938	2868	11	3334	13	74	4.9	75	5.5	X
scaffold100984	4332	16	4356	6	69	6	78	5.4	2R
scaffold100994	1963	7	1257	0	79	6.4	67	5.1	2R
scaffold10103	26465	12	10098	7	91	8.7	80	5.2	2L
scaffold101060	4462	12	4679	11	92	6.8	93	7.9	2R
scaffold101151	2201	8	2176	5	79	6.5	80	6.5	3L
scaffold101189	2781	3	2265	0	88	6.9	86	6.1	3R
scaffold101241	8627	7	9428	7	86	6.5	84	7.5	X
scaffold101318	1769	12	1225	1	63	5.9	58	4.6	2L
scaffold101345	3519	1	2940	1	83	8.7	80	8	X
scaffold101418	1427	3	1251	11	72	4.9	71	5.2	X
scaffold101468	4051	6	4945	13	80	5.4	80	6.4	3R
scaffold101477	2561	5	2742	5	75	4.8	73	5.6	X
scaffold101519	1145	4	465	0	64	4.6	48	4.1	2L
scaffold10152	3767	8	3930	7	79	6.6	77	7.7	X
scaffold10156	11365	4	11511	7	87	7.8	86	7.7	3R
scaffold101561	1027	1	1459	1	89	5.5	88	7.3	2R
scaffold101694	5134	24	5453	8	86	5.7	83	6.6	3R
scaffold101702	24440	77	22049	8	92	7.5	89	7.6	2R
scaffold101746	2033	7	2225	0	86	6.4	88	8	X
scaffold101821	1474	13	1446	7	71	5.2	66	4.9	3R
scaffold10191	14436	35	14945	7	88	6.8	85	7.5	3L
scaffold102017	5938	4	5879	3	76	6.8	75	6.8	3L
scaffold10203	5011	16	5684	14	92	6.1	91	7.2	2R
scaffold102051	1383	4	1850	11	78	4.5	81	5.5	3R
scaffold102063	5881	13	5112	15	87	13	84	19	X
scaffold102079	2320	2	1793	9	79	6.4	79	5.3	3R
scaffold102090	2585	1	1759	1	81	4.9	68	4.4	3L
scaffold1023	4358	10	4651	8	79	5.2	79	5.7	3R
scaffold10233	6310	22	8246	27	76	5.2	76	6	3R
scaffold102363	685	1	856	0	78	3.8	84	5	2R
scaffold102450	8607	49	8207	44	75	6.6	71	6.7	X
scaffold102483	13946	42	15461	41	85	5.9	82	6.7	U
scaffold102526	2469	10	3453	13	79	5.4	78	7.8	2R
scaffold102593	3303	13	2992	16	83	6	80	6.7	X
scaffold102640	3913	13	3827	21	76	6.4	76	6.3	3R
scaffold10272	6552	24	6895	23	87	6.9	85	7.5	X
scaffold102738	3638	7	4310	6	79	5.5	80	6.1	3L
scaffold102742	2742	2	1515	2	84	6.1	83	5.3	3R
scaffold102753	3874	16	3834	19	78	8.1	76	8.5	3R
scaffold102756	2347	6	1858	6	71	6.3	72	5.1	2L
scaffold102783	1620	2	1308	5	58	5	54	5.2	2L
scaffold102787	977	4	1046	2	84	6	85	5.5	3L
scaffold102793	32620	19	31503	0	91	7.4	90	7.2	3R
scaffold10280	6553	35	5891	26	80	6.5	78	6.5	2R
scaffold102860	636	0	490	0	62	4	41	4.6	2L
scaffold10293	245	2	818	0	43	2.7	43	3.3	3L
scaffold103011	1275	1	1373	3	85	5.3	91	6.8	2R
scaffold103016	8916	39	8072	24	80	6.9	79	6.9	3R
scaffold10305	2619	6	2657	4	66	4.8	62	5.3	2L
scaffold103068	4329	16	5075	17	80	5.6	78	6.7	X
scaffold103081	266	0	94	0	49	2.3	37	1.8	4
scaffold103089	1871	9	2298	10	85	5.1	87	5.8	2R
scaffold103151	513	1	626	1	63	5.1	59	4.7	3R
scaffold103154	4639	7	4182	25	84	7.6	82	8.1	2L
scaffold103155	5498	17	5754	21	87	7	87	7.2	2L
scaffold10317	1884	10	2517	4	67	5.1	74	6.4	X
scaffold103234	2852	12	3579	6	88	6.1	87	7.7	2L
scaffold103265	1651	9	1164	8	72	7.6	69	5.9	3R
scaffold103350	1118	8	1372	8	65	4.5	62	6.5	3R
scaffold103469	2544	16	2915	15	80	6.1	80	5.9	3L
scaffold103471	2829	7	2733	4	88	6.2	88	6.7	U
scaffold103526	1206	8	1115	7	80	4.3	81	4.9	2R
scaffold103596	920	0	122	0	74	7	56	2.1	2L
scaffold103603	1066	1	705	0	65	6.2	70	4.5	X
scaffold10363	10409	43	11843	53	88	6.7	89	7.7	2L
scaffold10371	2301	9	2879	9	71	6.3	73	6.5	3R
scaffold103748	2175	1	2707	1	86	5.7	84	8.2	3R
scaffold103787	15735	4	14090	11	96	8.3	94	8	3L
scaffold103788	22019	27	22656	3	94	6.8	93	7.6	3R
scaffold103897	1402	6	1493	1	81	5.2	80	7.3	2R
scaffold103945	1201	6	1761	7	63	4.1	62	5	2R
scaffold104064	1355	14	1199	6	87	6.1	76	6.9	2R
scaffold104067	4598	8	3811	6	76	6.4	73	6.1	3R
scaffold104077	14441	33	13291	44	86	7.2	86	7.4	2R
scaffold104120	10965	18	4381	0	94	8	82	4.6	2L
scaffold104144	6287	3	6031	4	83	7.1	82	7.2	U
scaffold104145	1480	0	1277	1	79	6.4	74	6.5	3L
scaffold104149	7942	33	9229	27	84	5.9	83	7.2	3R
scaffold104304	936	7	712	0	64	4.3	50	4.2	2L
scaffold104385	8911	17	9371	16	87	6.8	87	7.6	2L
scaffold104389	1165	1	448	0	58	4.2	44	3.5	4
scaffold104467	1509	0	599	1	74	5	61	3.3	U
scaffold104536	224	0	256	1	49	3.1	38	3.1	2R
scaffold10465	5718	22	6224	21	79	5.2	79	5.7	U
scaffold10470	11229	29	10603	27	91	6.9	90	7	3R
scaffold10477	3164	7	3283	8	83	8.2	81	8.8	2L
scaffold104779	11665	8	12912	0	93	6.2	90	7.3	2L
scaffold104785	5930	12	7169	3	83	5.1	80	6.1	2L
scaffold104929	3040	13	2551	7	74	4.9	69	5.4	2L
scaffold104946	1131	3	1061	1	86	4.9	81	4.6	2R
scaffold104950	1315	8	1305	6	64	5.8	69	7.9	X
scaffold104974	3724	9	3784	2	76	5.8	75	5.7	3R
scaffold104976	874	5	1035	8	72	4.6	65	5.4	2R
scaffold105054	2583	11	2624	10	80	6.4	82	5.6	3R
scaffold10507	1967	10	1444	6	62	5.7	59	4.5	3R
scaffold105077	4314	20	4711	23	88	6.2	87	7.5	2L
scaffold105108	2758	17	2909	13	71	6.8	70	7.4	3L
scaffold105117	421	0	411	2	79	2.8	60	2.7	3R
scaffold105134	9017	15	8786	20	93	7.4	91	8.1	3L
scaffold105161	2473	17	3278	7	87	5.3	85	7.1	3R
scaffold105189	2852	2	661	0	62	5.7	55	3.2	3L
scaffold105205	2469	9	3107	6	73	5.6	75	6.2	2L
scaffold10521	17943	7	16885	12	84	7.1	84	7.2	3R
scaffold105225	4760	21	5083	19	89	6.3	86	7	3R
scaffold105249	1288	5	855	6	90	5.8	87	5.3	2L
scaffold105326	7037	4	3220	2	75	6.8	67	4.5	2L
scaffold105351	3508	17	3466	12	72	6.2	70	6.8	X
scaffold105397	12837	4	5657	1	83	7.5	68	4.7	2L
scaffold10542	12941	27	13026	3	76	5.8	74	5.9	U
scaffold10546	2312	13	2147	6	80	7.1	79	5.9	X
scaffold105464	10306	9	9325	0	93	7.8	92	8.2	3R
scaffold105468	6017	17	6267	14	92	6.7	86	7.9	3L
scaffold105477	3034	1	1791	0	76	6.4	64	4.6	2L
scaffold105478	23908	13	22485	15	96	7.4	94	7.4	2L
scaffold105594	236	1	0	0	36	3.1	20	2.5	2L
scaffold105598	833	1	1429	1	69	4	64	6.4	3R
scaffold105602	5193	23	4910	28	76	6.4	71	7	2R
scaffold105605	1843	0	894	0	70	6.1	54	4.6	4
scaffold105635	2637	14	2196	9	90	6.7	84	5.9	2R
scaffold105660	1245	2	503	0	65	7.8	54	4.4	3L
scaffold105661	4245	11	4918	12	73	5.9	75	6.1	3R
scaffold105666	2842	14	2609	9	83	6.5	83	6.8	3R
scaffold10569	20222	38	17697	4	92	7.8	91	7.9	3R
scaffold105740	3136	10	3058	1	94	6.4	94	7.2	3L
scaffold105801	15824	3	16183	9	94	6.8	92	7.4	2R
scaffold105842	3951	6	1932	0	78	6.4	65	4.3	2L
scaffold105863	7709	17	8609	16	82	6.6	81	8.7	2R
scaffold10596	12817	32	3557	0	93	9.1	79	4.3	3R
scaffold105988	3412	5	2856	1	78	7.8	74	7.3	2L
scaffold106	4007	27	3811	1	73	6.6	72	6.8	2L
scaffold106039	656	0	0	0	51	4.9	25	1.8	X
scaffold10610	3341	11	3032	7	84	6.9	77	7.8	2L
scaffold106117	3001	18	3494	10	77	5.4	77	6.3	3L
scaffold106142	3536	6	3243	4	89	5.8	86	5.1	2R
scaffold106187	10936	2	4530	2	92	7.3	81	4.6	2L
scaffold106189	1382	1	901	0	63	4.7	60	3.8	2L
scaffold106200	2150	15	551	0	78	6.1	69	3.6	2L
scaffold106283	2393	14	3470	9	79	4.5	79	5.5	X
scaffold106338	5811	11	5865	9	91	6.1	87	7.1	2L
scaffold106362	2912	17	2676	14	80	6	77	6.5	2R
scaffold10637	16327	36	14254	30	90	6.9	87	6.6	X
scaffold106441	3490	0	3589	0	87	7.7	88	7	3R
scaffold106532	2681	17	3385	3	79	6.3	80	7.4	3R
scaffold106592	1024	3	1751	5	69	4.5	71	6.3	X
scaffold10660	5608	26	5605	3	88	6.3	87	6.3	X
scaffold106617	11031	33	12233	26	75	6.5	73	7.3	3R
scaffold106646	3105	15	3031	16	92	6.8	88	7	3L
scaffold106650	1913	2	3715	11	73	4	72	6.5	3R
scaffold106657	2992	2	841	0	67	6.9	57	3.8	4
scaffold106716	17482	1	17441	32	94	7.1	92	7.7	3R
scaffold10675	2248	8	5387	15	77	4.5	82	8.7	3R
scaffold106817	9621	7	9869	10	86	6.2	84	6.7	3L
scaffold10689	5570	26	5217	8	82	6.4	79	6.5	3L
scaffold106895	1594	1	1936	2	79	6.8	81	8.9	3L
scaffold106916	568	0	57	0	43	4.1	29	3.2	3L
scaffold106942	2067	1	1610	1	75	6	75	4.9	2L
scaffold106951	1766	8	1619	4	68	5.8	71	4.7	2L
scaffold107008	5753	22	7006	19	82	5.5	77	7.2	X
scaffold107056	3671	4	3774	6	73	5.3	70	6	3L
scaffold10707	5876	38	6610	33	74	5.5	73	6.4	3L
scaffold107070	1681	5	1448	3	62	5.4	58	6	3R
scaffold107100	4477	6	1669	0	85	7.8	76	4.5	4
scaffold107130	5055	10	5961	3	82	6.8	81	8.5	3R
scaffold107144	4582	1	4318	4	73	6.4	72	6.4	2L
scaffold10720	4046	23	4098	24	78	7.1	82	7	3R
scaffold107201	1298	8	1952	7	68	4.9	72	6.2	2L
scaffold10726	8052	22	8767	10	84	6.3	84	6.4	U
scaffold107276	2664	13	3702	12	84	4.9	83	6.4	3R
scaffold107296	1115	4	1097	5	73	4.3	63	5.4	2L
scaffold10733	3317	17	3867	4	79	6.7	81	6.9	2R
scaffold107419	1378	6	1096	3	77	8.6	79	5.3	X
scaffold107440	1150	1	623	0	57	5.6	41	4.1	X
scaffold107442	1200	4	1249	4	88	5.2	78	6.2	X
scaffold107475	882	3	619	3	85	3.9	66	4.3	3R
scaffold107580	9575	24	10449	18	94	6.6	92	7.8	U
scaffold107628	6300	25	5547	13	82	6.1	80	5.8	U
scaffold107669	1905	4	2300	9	67	5	63	6.1	3L
scaffold107679	8901	27	7741	6	93	7.2	90	7.6	2L
scaffold10771	4149	20	3696	4	80	7.3	85	7.1	2R
scaffold10791	3960	9	2304	4	60	7.9	52	6	3L
scaffold10795	3447	11	3595	16	72	4.6	68	5	2R
scaffold10797	662	1	17	0	67	4.7	49	2	2L
scaffold10799	24611	19	22890	12	91	8.1	90	8	3L
scaffold108012	552	5	666	3	38	3.7	40	4.4	2R
scaffold108073	1252	2	2167	11	59	4.6	64	6.4	3R
scaffold108114	5829	2	5686	1	95	7.9	94	8.6	3L
scaffold108116	1161	2	1506	0	73	5.7	76	6.9	2R
scaffold10814	2801	9	2354	7	87	6.3	82	6.2	2R
scaffold108214	11647	14	13330	29	88	6.8	88	8.3	3R
scaffold108301	4494	21	6394	27	81	5.3	77	6.6	U
scaffold108346	917	4	421	0	71	4.3	57	3.7	2L
scaffold108358	16870	18	14799	2	95	7.5	94	7.1	3L
scaffold108373	7023	5	3019	0	74	5.5	56	4.1	U
scaffold108398	462	1	341	0	66	3.5	56	3.4	2L
scaffold108428	504	0	515	0	52	2.8	46	3	2L
scaffold108449	4700	6	4432	12	88	7.1	83	6.6	X
scaffold108469	6943	18	6925	25	88	6.1	85	6.6	3R
scaffold108482	1552	2	1613	0	82	7.9	79	7.2	2R
scaffold108484	6101	0	2322	0	87	7	75	4.4	2L
scaffold108504	1859	10	2827	12	67	4.6	71	6.1	3R
scaffold10853	6037	23	5527	21	81	6.8	79	6.8	X
scaffold108714	1850	3	1241	7	78	6.2	63	5.8	X
scaffold108727	1299	9	2448	3	63	4.2	66	5.6	X
scaffold108734	3740	19	2984	7	82	7.5	74	6.3	X
scaffold108801	2539	16	2860	9	78	5.6	77	6.5	X
scaffold108820	11484	45	11718	11	88	6.6	84	7	2R
scaffold108874	1886	9	2698	11	63	4.8	63	6.9	2R
scaffold108917	748	0	1649	5	86	3.8	84	6.4	2R
scaffold108918	3384	7	4113	14	70	4.3	71	5.1	2R
scaffold108919	3388	17	3495	0	88	6.3	88	6.5	2R
scaffold108973	8726	24	8137	33	75	5.9	73	6	3L
scaffold109040	4061	0	3187	2	90	7.9	90	5.7	X
scaffold109041	401	1	212	0	59	4.2	52	3	3L
scaffold109076	4671	6	4577	5	82	10	77	11	3R
scaffold109154	2722	0	2226	0	69	6.4	65	6	2L
scaffold109233	12194	39	11941	44	89	6.4	87	6.9	3L
scaffold109273	4430	18	3252	5	82	7.6	66	7.7	3L
scaffold109300	4728	0	2691	0	84	8.1	78	5.7	2L
scaffold10932	53349	130	49899	108	92	7.5	91	7.7	3L
scaffold109340	21101	18	16733	9	97	10	97	7.8	3R
scaffold109359	4451	17	5047	14	90	7.4	88	9.6	2R
scaffold109433	1602	9	1393	8	55	10	54	7.5	2R
scaffold109445	221	0	720	3	63	3.9	59	4.8	2R
scaffold10947	6458	19	6444	12	69	5.8	67	6.1	2L
scaffold109533	1162	3	377	0	61	4.2	45	3	2L
scaffold10956	5291	6	6119	4	85	6.2	82	7	2L
scaffold10959	4855	10	5244	14	76	7.4	79	8.2	X
scaffold109639	5900	18	6571	12	83	6.1	82	7.3	2L
scaffold1097	5673	19	6184	18	62	5.9	60	6.4	X
scaffold10979	8834	34	10215	26	86	6.1	84	6.9	3R
scaffold109801	1732	5	1861	2	79	5.5	77	5.6	3L
scaffold109824	934	1	1203	2	51	4.5	49	6.1	2R
scaffold109841	6321	4	4633	10	86	7.3	82	7	3L
scaffold109871	4181	7	3692	13	75	9.2	75	8.2	3R
scaffold109912	3509	13	2595	11	82	6	80	5.6	2R
scaffold10994	8372	27	7929	21	84	6.5	83	6.7	3R
scaffold10999	8130	40	8770	30	82	6.2	81	6.7	X
scaffold11	5857	12	2500	1	80	5.8	66	4.3	2L
scaffold110000	922	2	1079	2	64	3.8	56	5.4	2R
scaffold11007	3007	7	2621	9	80	6.5	66	7.9	X
scaffold110076	3368	18	3552	20	77	5.5	71	6.3	2L
scaffold110103	8198	23	7999	20	91	8	88	8.5	X
scaffold11014	2368	13	2290	9	76	6.7	75	8.6	X
scaffold110220	603	0	222	0	59	4.6	62	3	2R
scaffold110298	350	1	360	1	40	3.1	35	4.1	3L
scaffold110317	11623	32	12242	37	91	7	89	8	X
scaffold110321	10138	44	8822	2	98	8.6	98	8.3	X
scaffold110325	6747	1	5864	23	75	6.7	71	7	3R
scaffold110346	5082	10	5893	15	65	4.7	62	5.6	3R
scaffold110356	7742	27	7614	14	90	7.6	88	7.6	2L
scaffold110420	3589	17	4077	8	87	7.4	89	8.3	3R
scaffold110441	9781	22	10949	36	79	5.9	79	6.4	3L
scaffold110461	5477	18	4616	14	77	6.3	73	5.6	U
scaffold110496	2827	0	2940	4	72	6.1	65	6.2	X
scaffold110530	1340	4	1671	8	80	4.2	75	5.3	3R
scaffold110535	960	2	402	0	50	4.8	39	3.5	2L
scaffold11063	26441	11	26450	5	96	7.5	95	8.4	3L
scaffold110648	4645	0	4835	7	88	6.4	87	7.2	3R
scaffold110649	2157	7	2862	0	81	5.5	86	6.5	3R
scaffold110690	1606	3	1695	4	80	4.5	64	5.5	3L
scaffold110700	846	1	1515	8	62	4.5	65	6.4	2R
scaffold110763	3128	9	3559	8	81	5.4	75	6.7	U
scaffold110772	2387	7	2389	2	67	5.9	59	6.5	2R
scaffold110863	3715	6	3486	2	84	6.4	82	6.8	X
scaffold1109	1553	0	1135	0	77	5.5	67	4.6	2L
scaffold11091	9334	44	10307	25	82	6.3	78	8	U
scaffold110944	3353	6	4353	12	71	4.8	70	6.5	2L
scaffold111014	4852	2	2218	0	73	6.2	62	4.4	3L
scaffold111028	5080	13	4780	7	88	5.7	87	6.1	3R
scaffold111032	5920	2	5554	12	84	6.1	83	6.1	3R
scaffold111074	8756	3	9271	21	84	5.4	81	5.9	3L
scaffold111114	2501	10	3832	5	74	5.3	76	6.9	3R
scaffold111136	4543	11	4903	12	85	6.8	85	7.5	3L
scaffold11116	5049	5	5704	21	83	5.3	82	6.1	2L
scaffold111163	7937	16	8212	13	79	6.4	80	7.2	3L
scaffold111182	5904	24	6297	20	82	6.7	79	7.1	X
scaffold111189	13803	29	3850	0	85	7.7	71	3.9	2L
scaffold111194	13790	3	13184	12	97	7.7	97	8.7	X
scaffold111215	5187	19	4564	18	78	5.8	78	5.5	2L
scaffold111249	1749	8	2122	7	72	4.8	74	5.5	3L
scaffold111274	3549	7	4129	15	83	5.6	82	7.3	2L
scaffold111295	683	2	1072	6	33	4	54	5.2	2R
scaffold111359	2955	8	3063	12	92	6.4	88	6.7	X
scaffold111381	4703	3	5694	23	89	5.5	88	6.5	X
scaffold111413	5569	6	5527	6	86	6.3	85	6.5	2L
scaffold111521	4587	11	3407	5	85	6.9	83	5.4	3R
scaffold11156	945	2	1297	1	55	4	54	4.9	2R
scaffold111568	2440	2	1176	1	66	4.7	57	3.4	2L
scaffold111586	1000	8	235	0	62	4.7	45	2.9	2L
scaffold111598	2093	4	1760	5	88	6.3	85	6.6	2R
scaffold111642	4543	11	3685	8	92	6.8	87	6.6	3L
scaffold111667	7863	9	9019	8	92	6.6	91	7.7	2L
scaffold111672	1781	2	682	0	77	6.5	71	3.7	2L
scaffold111820	1143	5	1208	2	65	4.3	62	5.6	3L
scaffold11184	4351	2	4281	7	91	6.4	89	7	2R
scaffold111864	2327	2	2630	13	86	5.6	86	6.9	2R
scaffold11187	3777	15	3819	6	74	6.5	71	6.7	2R
scaffold111923	12014	4	11738	13	91	7	90	7.5	3L
scaffold11195	2768	7	2681	16	83	7.1	84	5.9	2R
scaffold111973	3719	17	2055	3	76	6.4	68	4.3	2L
scaffold111998	2563	15	2165	2	82	7.2	79	6.6	3R
scaffold112013	6599	21	7004	28	81	6.6	82	7	3L
scaffold112078	3560	20	2179	14	84	9.1	78	7.1	2R
scaffold11209	27065	58	24991	47	91	7.6	89	7.5	2L
scaffold112100	5551	17	4854	15	78	7.2	78	6.8	X
scaffold112113	16750	7	16081	16	92	7.3	92	7.5	3L
scaffold112122	1530	3	1472	2	82	6.6	80	7.3	3L
scaffold112127	3585	7	4051	17	82	5.6	75	7.2	3L
scaffold112147	1672	0	1794	1	81	5.8	77	6.8	3R
scaffold112297	1074	11	1813	9	52	3.7	55	5.2	3L
scaffold11231	2000	6	2161	10	72	4.4	63	5.7	2L
scaffold112336	8854	18	8546	12	93	6.7	91	7.2	2R
scaffold112353	908	5	1137	5	84	4.5	83	5.1	2R
scaffold112378	3914	2	4777	3	92	6.9	93	9.7	3R
scaffold112437	2749	15	2673	9	84	5.9	84	6.7	2R
scaffold112459	2017	5	2524	5	64	5.2	64	6	2R
scaffold112522	4661	1	5819	1	89	6.4	90	8.2	3R
scaffold112571	5193	6	1707	0	77	6	61	3.9	2L
scaffold112656	18476	11	15280	16	94	8.3	92	7.9	2R
scaffold11269	7100	13	3141	0	73	7	63	4.4	2L
scaffold112700	3020	3	818	2	81	5.6	63	3.3	2L
scaffold112701	1255	1	296	0	78	5.4	56	3.4	4
scaffold112732	7417	12	6609	10	85	7.8	85	7.8	X
scaffold112771	1138	7	1026	5	57	5.3	53	5.4	X
scaffold112833	9109	48	9391	30	85	6.9	83	7.9	3R
scaffold112894	1458	8	1548	0	68	5.5	66	5.3	2L
scaffold1129	14268	42	17111	5	88	6.4	88	7.5	3R
scaffold112907	5870	13	6129	19	85	5.7	84	6.7	3R
scaffold112966	3378	9	2798	5	79	7.4	77	7.3	3R
scaffold113127	9104	15	8940	21	83	7	83	6.9	3L
scaffold11330	4793	9	4582	15	77	6.7	75	7.5	2R
scaffold113321	3346	12	3609	11	92	6.4	86	8.5	3R
scaffold11336	9218	37	9665	30	84	6.6	84	7.6	3L
scaffold113402	1114	1	1106	2	81	7.5	79	6.5	2R
scaffold113423	3647	0	1929	0	74	5.2	65	4.1	U
scaffold113468	3879	19	3691	18	73	8	70	7.5	3L
scaffold11354	5241	17	5001	20	82	6.1	80	6.5	3R
scaffold113578	5809	5	2540	1	73	6.4	66	4.4	2L
scaffold1136	2955	19	5785	16	78	4.2	84	7	3R
scaffold113614	793	3	1093	10	63	3.8	59	4.9	3R
scaffold113723	1287	7	1734	2	79	5.4	75	8.6	3R
scaffold113748	1935	4	2412	6	82	5.5	75	6.9	3L
scaffold113845	5797	12	6278	13	77	5.5	78	5.6	3R
scaffold11388	31550	28	29155	3	96	7.9	95	8	U
scaffold11404	8026	24	6883	18	84	7.2	82	6.2	3R
scaffold114070	1262	3	155	2	72	6.2	61	2.6	2L
scaffold114115	878	4	1295	6	78	4.5	76	5.3	2R
scaffold114159	8070	6	7805	0	86	7.4	86	7.5	2R
scaffold114181	7316	4	8336	9	81	5.9	80	6.9	3L
scaffold11423	6498	31	6961	35	82	5.6	78	6.4	2R
scaffold11424	840	6	3417	9	64	3.3	66	6.4	3R
scaffold114251	2197	2	301	0	65	4.9	47	2.5	3L
scaffold114266	781	0	149	1	76	6.8	63	2.9	3L
scaffold114337	800	3	1123	2	51	5.5	59	5.6	2L
scaffold11437	6947	7	7527	14	87	7.2	85	9	X
scaffold114492	7270	5	6415	0	97	8.9	95	8	2R
scaffold114513	898	0	185	0	64	4.3	48	2.7	X
scaffold11457	5310	7	2730	2	76	5.6	73	4.3	2R
scaffold114575	834	3	2006	9	74	4.4	70	6.9	X
scaffold114584	7132	1	6520	16	84	6.4	82	6.9	2R
scaffold114693	5135	6	4721	6	86	7	81	7.5	3L
scaffold114725	1577	4	1736	1	58	6	54	6.2	2L
scaffold114830	21460	3	7213	1	92	7.8	78	4.1	2L
scaffold11487	613	4	727	2	51	3.5	53	3.7	2R
scaffold114906	493	5	398	1	37	5.5	26	4.4	2L
scaffold114940	4371	3	1282	0	94	9.3	81	4.1	2L
scaffold115004	1099	0	620	0	61	4.2	55	3.4	4
scaffold115047	9739	15	11348	19	87	6.6	85	7.9	3L
scaffold115075	2292	2	2021	8	87	8.8	88	7.9	3R
scaffold115088	21066	42	20946	16	89	7.6	87	8.5	2R
scaffold115109	659	5	862	7	55	3.7	60	4.2	3R
scaffold11519	4988	15	5307	2	77	5.9	74	6.3	3L
scaffold115229	499	1	245	4	54	4.1	49	2.8	X
scaffold115238	1449	2	2033	1	70	5.1	67	7.5	3L
scaffold11525	6692	14	5424	9	87	7	82	5.9	3R
scaffold115306	2474	2	1779	1	71	7	70	5.5	2L
scaffold115335	1246	4	1787	2	81	5.1	80	6.3	X
scaffold115446	2289	3	1933	4	83	5.8	76	5.7	X
scaffold115480	8283	1	8039	1	87	7.7	86	7.5	2L
scaffold115553	3402	16	3400	13	84	6.2	77	6.2	3R
scaffold11558	4441	5	4356	6	88	7.1	84	7.5	3L
scaffold115618	9471	1	4321	0	93	6.8	85	4.3	2L
scaffold115729	690	2	157	0	61	4.5	47	2.9	2L
scaffold115746	6837	3	6569	0	89	6.8	90	7.1	3R
scaffold115821	16018	28	5681	1	88	7.5	78	4.2	2L
scaffold115846	393	2	52	0	57	4.1	48	2.1	2L
scaffold115969	10600	3	10343	9	92	7.5	92	8.1	3R
scaffold116	5646	19	5617	0	76	5.7	76	6.1	2R
scaffold11600	2532	3	2354	5	87	6.2	84	5.5	3L
scaffold116013	18057	15	12467	1	97	12	94	7.8	3R
scaffold11607	1749	8	1277	4	78	6.2	75	4.8	3R
scaffold116091	166	0	508	1	61	3.2	63	3.9	3L
scaffold11612	8314	25	8782	28	77	5.5	75	6.3	2R
scaffold116230	2533	12	2128	9	62	6.5	61	5.7	X
scaffold11624	5501	25	5822	6	93	6.5	89	7.6	3R
scaffold116302	3746	17	2486	3	78	6	74	5.7	3R
scaffold116305	381	0	386	2	65	4.2	60	5.1	X
scaffold116351	10405	19	6368	7	96	13	93	7.3	X
scaffold116360	1684	4	1687	8	82	5.2	80	5.6	2R
scaffold11637	2029	9	1754	10	74	5.3	69	5.5	2R
scaffold116373	7274	9	7687	2	92	7.6	90	8.1	3R
scaffold116383	4889	10	5783	3	83	6.3	80	7.6	2R
scaffold116410	27383	18	27191	9	95	7.3	95	7.7	U
scaffold11646	1951	7	2910	5	61	4.9	60	5.8	3L
scaffold116461	10479	31	9219	19	85	6.7	84	6.2	X
scaffold11649	5426	26	6213	40	76	5.5	71	6.4	2R
scaffold11665	7369	30	8866	5	82	6.2	81	7.6	3R
scaffold116656	3515	24	3914	18	80	6.4	75	7.5	3R
scaffold116686	5345	4	6604	4	81	6.6	82	7.5	X
scaffold116756	1353	4	1315	7	74	5.7	78	5.4	2R
scaffold1168	11063	9	10425	30	82	7.3	82	7.1	X
scaffold116806	11482	33	9901	6	85	9.8	83	8.7	3R
scaffold116836	2500	9	1190	0	73	5.4	57	4.2	2L
scaffold116899	8786	7	10715	19	88	5.4	87	6.5	3R
scaffold117058	233	0	401	1	54	3.8	54	4	2R
scaffold117075	1988	9	2323	3	82	5.3	79	6.4	X
scaffold117098	1238	3	1530	6	67	5.2	67	7.2	X
scaffold117106	5387	24	6151	28	84	5.5	82	6	2R
scaffold117133	2054	0	1550	0	87	5.4	82	5	2L
scaffold117386	76	0	288	0	59	3	73	4.3	2L
scaffold117449	1377	7	1377	7	66	5.3	69	4.8	2R
scaffold117499	3232	5	667	0	82	6.8	68	3.1	2L
scaffold117536	898	0	448	0	57	3.9	43	3.6	4
scaffold117585	6620	11	4967	11	78	7.1	74	6.1	2R
scaffold117594	2561	4	2047	1	98	6.5	91	6.9	3L
scaffold117648	1466	4	1851	0	85	4.6	85	5.5	2R
scaffold117668	2549	10	3030	9	81	4.8	79	5.5	3L
scaffold117685	2242	9	549	0	67	5.1	52	3	2L
scaffold117769	3210	14	2893	4	70	6.1	74	5.6	2L
scaffold11781	8522	10	7407	23	86	6.6	84	6.7	2R
scaffold117827	9492	12	2385	2	82	8.3	68	4	2L
scaffold117963	2880	9	2832	4	85	7	84	7.1	X
scaffold118070	1592	3	708	0	61	5.5	46	4.3	2L
scaffold118136	3284	3	4745	9	84	4.7	83	6	3L
scaffold118163	1757	2	1565	8	68	4.6	58	5.3	2R
scaffold118173	10441	32	9285	11	93	8.1	86	8.1	2R
scaffold118185	851	3	474	0	61	5	57	4	2L
scaffold118207	3707	13	3591	6	83	7.2	79	7.7	2R
scaffold118279	1870	6	935	0	54	5.6	48	4.8	2L
scaffold118328	3403	1	2950	4	89	6	88	5.7	2R
scaffold11838	2911	10	2538	6	68	5.4	64	5.5	X
scaffold118518	1653	9	1222	7	55	4.3	55	3.6	2R
scaffold118537	3853	21	3429	14	92	6.5	88	6.9	2R
scaffold118573	1344	3	674	1	71	5.4	58	4.5	3L
scaffold118597	422	1	287	1	60	3.8	38	3.3	2L
scaffold118668	820	6	1334	7	70	3.4	69	4.4	3R
scaffold11870	4305	0	5503	2	81	5.6	82	6.9	2R
scaffold118793	4669	12	5308	8	88	6.3	89	6.9	3R
scaffold118830	369	1	33	0	47	3.9	36	2.7	2L
scaffold11888	863	7	753	2	69	4.7	65	5.4	3R
scaffold118935	22579	9	21210	17	96	7.6	95	7.8	3L
scaffold118959	6974	5	5542	21	87	7.2	80	7.2	2R
scaffold11897	3385	11	5733	17	71	4.1	73	6.2	3R
scaffold118982	1526	6	1186	6	69	6.1	70	5.8	3L
scaffold119035	2627	18	2544	7	79	5.9	80	6.1	X
scaffold1191	8516	42	8766	2	81	6.9	77	7.2	3R
scaffold119157	1276	7	2005	7	65	5.4	65	8.1	2R
scaffold119251	6669	22	7215	19	79	5.5	78	6.5	3L
scaffold119456	4447	15	4983	21	66	7.2	63	7.7	3L
scaffold119484	285	0	483	1	75	4.3	68	4.6	3L
scaffold119672	4551	6	5478	9	81	5.9	82	6.9	3R
scaffold119676	2448	11	2670	7	75	4.9	71	6.1	2R
scaffold119823	12742	5	11676	5	91	6.7	90	6.5	3L
scaffold11984	8463	18	11034	26	82	5.8	82	7.6	2R
scaffold119865	1167	5	1193	0	84	5.8	73	6	2L
scaffold11996	3921	13	1958	2	69	5.1	55	4	2L
scaffold120032	1667	4	2451	12	63	5.1	63	6.7	2L
scaffold12005	4914	17	4576	16	74	7.5	73	7.4	3L
scaffold120143	4781	0	5634	2	92	6.1	93	7.2	3R
scaffold120182	1734	10	1576	7	64	5.6	63	6.3	2L
scaffold120217	4303	2	3848	1	91	7.6	89	7.1	3R
scaffold120296	988	14	1591	10	88	5.7	89	8.9	3R
scaffold120305	1278	3	812	1	54	7	54	4.9	X
scaffold120372	2643	7	719	0	64	5.8	47	3.7	2L
scaffold120432	6418	27	6636	22	83	6.2	83	6.6	3L
scaffold120449	1773	3	1477	6	93	6.9	83	6.2	2L
scaffold120466	9713	0	10547	8	93	7	93	7.7	2R
scaffold120695	1095	0	1263	1	91	4.5	81	4.8	3R
scaffold120747	2538	5	3146	9	67	5.4	67	6.8	X
scaffold120764	1766	10	1635	7	75	4.9	70	5	2R
scaffold12080	22531	13	8950	11	84	8	73	4.8	2L
scaffold120833	2500	14	3029	0	80	5.6	80	6.4	2R
scaffold12084	7740	24	6880	29	86	7.6	82	7.9	2R
scaffold12088	10751	8	7540	14	91	12	90	7.5	2R
scaffold120896	1580	0	836	0	82	8	51	5.8	4
scaffold120899	2784	8	1405	3	71	5.6	57	4.2	2R
scaffold1209	8994	42	9840	46	86	6.3	86	7.4	2R
scaffold120943	1161	4	1342	3	73	5.1	72	5.9	2L
scaffold120945	2619	4	2616	7	72	6.4	70	6.3	3R
scaffold120997	5058	4	5166	2	75	6.4	78	6.7	2R
scaffold121138	1836	0	1838	1	73	7.8	69	7.4	3R
scaffold12117	11358	9	11431	11	88	6.8	87	7.2	3L
scaffold121229	2561	3	2533	3	79	8.2	82	8.6	3L
scaffold121239	5611	1	5709	3	89	7.6	91	8.2	3R
scaffold121270	1052	2	555	0	64	4.9	62	4.2	2L
scaffold121322	1341	6	1191	4	74	5.6	61	6.7	3R
scaffold12142	6725	23	5938	28	88	6.9	83	6.7	3R
scaffold121510	1410	3	1928	1	79	5.5	83	7.2	3R
scaffold121518	9199	22	9036	16	91	6.9	90	7.2	X
scaffold121521	3837	1	1649	0	80	7.2	74	4.6	2L
scaffold12153	1898	4	1179	4	64	5.9	52	5.2	2L
scaffold121537	1709	3	1389	1	58	4.7	44	4.2	X
scaffold12159	10604	40	10471	15	77	6.2	75	6.8	2L
scaffold121649	2206	12	1903	10	89	6.1	82	7.2	3R
scaffold121653	2784	6	3214	5	88	5.6	84	7.2	X
scaffold121665	2883	2	2118	8	99	9.7	89	6.8	X
scaffold121715	1140	3	1240	1	63	3.8	67	4.3	3L
scaffold121744	5342	24	5778	22	88	7.2	89	7.3	2L
scaffold121773	3729	17	3281	15	84	6.6	82	5.4	3R
scaffold121784	747	0	342	0	59	4.4	58	3.8	X
scaffold121801	2714	3	2280	7	87	6.2	75	6.2	3R
scaffold121813	4784	31	5807	11	82	6.2	78	7.7	2R
scaffold121822	5600	22	4924	24	89	6.7	82	7	X
scaffold121857	8012	18	6815	10	91	7.8	85	7.7	2R
scaffold1220	3765	12	3930	24	80	6.6	82	7.8	X
scaffold122017	2240	7	551	0	80	6.5	60	2.9	2L
scaffold122042	1893	6	511	0	87	5.5	68	3	2L
scaffold122125	5158	16	4670	14	77	5.6	74	5.9	2R
scaffold122133	1395	1	492	0	69	5.3	52	3.5	4
scaffold12218	3015	12	3607	28	79	6.5	81	7.6	3L
scaffold122246	1134	0	130	0	76	6.3	68	2.7	X
scaffold122316	10151	9	10586	0	83	5.6	80	6.5	3R
scaffold122479	4529	6	4404	10	80	6.8	77	7.7	3L
scaffold12249	6268	20	2133	1	79	5.8	65	3.7	2L
scaffold122581	2824	14	3969	1	84	6.8	84	9.6	2R
scaffold122612	952	5	1208	4	65	4.2	62	5.4	2R
scaffold122619	4154	1	1379	0	91	7.2	68	4.2	2L
scaffold122630	22318	23	24776	17	91	6.5	90	7.3	3R
scaffold122678	2543	12	910	0	81	6.4	64	3.7	2L
scaffold12273	2025	2	916	0	66	5.3	56	3.8	2L
scaffold122754	2929	13	5539	31	74	4.7	75	6.8	3L
scaffold122756	958	4	46	0	56	5.5	33	1.8	2L
scaffold12276	5535	32	7111	21	73	5.7	75	6.5	2L
scaffold12284	10981	44	11196	44	84	7.1	84	7.7	3L
scaffold122845	3121	15	2540	8	79	5.8	73	5.3	3L
scaffold122857	4056	14	5966	0	86	6.3	84	9	X
scaffold122866	10620	5	11949	6	90	6.6	89	7.7	X
scaffold122913	3428	2	1003	0	79	6.1	65	3.5	2L
scaffold122935	1066	2	1517	0	73	5.4	72	7	3L
scaffold122968	1245	5	1423	10	78	7.7	79	15	2L
scaffold12297	1324	7	3011	2	87	4.3	88	8	X
scaffold123075	4588	15	4591	11	87	5.7	86	6.2	3L
scaffold12311	17888	64	19860	30	84	5.9	82	6.9	2R
scaffold12316	4778	29	4865	0	83	6.5	78	7.8	2R
scaffold12317	12675	7	13249	4	87	6.8	86	8.2	3L
scaffold123273	3171	6	2257	1	67	6.6	61	6	3L
scaffold123315	5086	1	5671	8	86	5.2	84	5.7	3L
scaffold12333	3059	2	850	0	76	6.7	67	3.8	4
scaffold123414	5276	4	5140	7	88	7.8	85	9.5	3R
scaffold123476	56	0	106	0	39	2.5	29	2.2	3L
scaffold12349	4082	15	3228	12	77	6	70	6.3	3R
scaffold123492	7333	6	7559	5	93	7.9	94	8.1	3R
scaffold123517	970	1	296	0	69	5.1	62	3	2L
scaffold123641	11251	5	10006	9	93	6.4	90	6.4	3L
scaffold123747	6153	14	3162	0	66	5.7	56	4.4	2L
scaffold123810	1539	8	1167	4	66	4.9	63	4.9	2L
scaffold123812	696	4	32	0	73	4.3	40	2.5	2L
scaffold123944	5909	5	4729	4	93	7.9	92	6.9	X
scaffold123997	2195	10	3372	7	71	4.5	65	7	3L
scaffold124012	11659	27	12117	13	89	7.1	87	7.9	U
scaffold124028	4035	2	1994	0	74	6	67	4.3	2L
scaffold12403	5340	18	6412	4	79	6.1	73	6.9	U
scaffold124035	2267	0	1679	0	79	6.4	73	6	3R
scaffold124080	4150	2	4628	1	89	6.2	88	7.5	3L
scaffold124252	24196	15	22806	50	92	6.9	91	6.9	2R
scaffold124314	1854	13	2069	15	69	6.2	72	6.3	2R
scaffold12437	14278	47	14867	14	90	6.7	88	7.7	3R
scaffold12438	12541	5	5012	1	84	7.1	78	4.5	U
scaffold124407	3161	1	3274	1	87	7.6	86	8.3	3R
scaffold124415	2410	11	1945	5	85	7.2	85	5.9	3L
scaffold124506	2672	0	3008	3	75	4.6	73	5.1	3L
scaffold124534	2341	3	679	0	62	5.7	49	3.2	2L
scaffold124598	104	3	552	0	37	2.4	40	4.6	2R
scaffold124613	1327	11	1320	8	57	5.6	60	5.4	3L
scaffold124618	3118	15	3916	18	87	5.3	84	6.8	2L
scaffold124633	24070	27	23424	21	93	6.8	92	7.1	3L
scaffold12464	2134	12	3187	5	63	4.4	58	5.6	2R
scaffold124700	2112	8	1646	6	74	6	76	5.6	3R
scaffold124879	1699	8	1732	7	67	5.8	65	6.6	3L
scaffold12496	4541	19	5009	21	78	5.4	76	6.4	3R
scaffold12503	6042	20	6874	12	84	6.6	87	7.3	3R
scaffold125166	739	6	1289	11	74	4.1	80	4.9	2R
scaffold125173	1184	3	1618	2	67	4.4	64	5.1	3L
scaffold125183	1683	9	1951	2	77	6.4	71	6.4	2L
scaffold12519	2159	10	2445	9	95	6.6	93	8.4	3L
scaffold125224	5309	4	4923	2	87	7	84	6.7	2L
scaffold125276	9497	50	12363	10	88	5.9	88	7.8	3L
scaffold125368	2530	8	2611	9	63	5.4	66	5.7	2R
scaffold125411	2036	3	1117	1	89	8.2	88	5.5	X
scaffold125558	2908	14	2750	17	65	5.7	61	5.4	2R
scaffold12559	2763	19	2530	6	88	6	85	5.6	X
scaffold125601	1878	11	1530	6	80	5.3	74	4.9	2R
scaffold12564	861	2	1341	2	63	4.6	68	5.1	2L
scaffold125643	2672	9	4431	15	81	5.2	78	6.6	3R
scaffold12566	5216	15	5790	16	79	5.4	80	6	3R
scaffold125828	2163	7	2093	6	88	5.8	84	7.5	2R
scaffold12585	14425	29	15303	30	83	6.9	82	7.6	3R
scaffold125887	1995	9	2702	2	82	6	81	7.2	2R
scaffold12591	6646	22	7811	0	93	6.5	93	7.4	2R
scaffold125924	1475	4	1134	0	93	6.4	87	6.4	X
scaffold125927	731	3	1267	1	60	4.3	61	6.1	X
scaffold126004	9442	0	9027	5	84	7	83	6.7	2R
scaffold126067	4456	10	4427	8	71	5.6	71	5.9	X
scaffold126188	6179	8	6669	17	89	6.5	89	7.1	3R
scaffold126196	812	1	355	0	63	4.6	48	3.4	2L
scaffold12620	3427	11	3622	12	72	5.6	74	6.4	3L
scaffold126236	6173	4	5593	2	93	7.9	94	7.4	2L
scaffold12630	12006	2	4324	0	99	8.4	90	4.8	2L
scaffold12631	1082	5	2203	10	60	3.5	60	5.5	X
scaffold126370	1806	11	1929	0	87	5.7	89	6.2	2R
scaffold126415	4638	3	4451	6	94	6.4	93	6.4	3R
scaffold126460	3158	15	4223	16	88	5.7	86	7.6	3L
scaffold126541	2131	10	2421	1	62	4.7	59	5	2R
scaffold12665	2817	20	3848	6	67	5.4	71	6.9	X
scaffold126722	3588	8	4648	14	78	5.3	77	6.5	3R
scaffold12673	2411	7	2622	0	77	7.6	74	8.3	2R
scaffold126822	9683	1	9454	2	95	7.2	94	7.5	2L
scaffold12686	9214	44	9286	39	87	6.8	85	7.6	2L
scaffold126996	5745	5	5436	4	81	6.6	81	6.6	3R
scaffold12701	2208	6	2250	4	73	5.5	69	6	2R
scaffold127013	1181	6	1889	0	52	4	52	5.7	X
scaffold127090	1132	7	1807	6	51	3.7	55	4.4	2L
scaffold127115	7819	13	8152	14	84	6.5	83	7	2L
scaffold127167	29626	8	25726	7	93	7.5	92	7.3	3L
scaffold127313	1988	9	1860	5	86	7.4	87	7.8	3R
scaffold12749	8653	41	8345	14	85	7.1	81	6.8	2L
scaffold12771	7151	19	6611	26	86	6.8	87	6.6	X
scaffold12774	4185	9	4132	4	89	5.9	88	5.9	3L
scaffold127751	5446	9	5747	8	83	6.8	81	7.6	X
scaffold1280	2710	18	3080	10	79	6.7	80	6.5	3L
scaffold12804	11130	39	10579	47	88	7.5	87	7.5	X
scaffold12810	8676	20	6421	14	80	7.6	73	7.1	3R
scaffold128100	13847	3	15028	0	91	7.1	90	7.9	3R
scaffold128121	1539	5	254	0	85	8.4	67	3.3	2L
scaffold128151	1157	6	1057	9	83	5.6	84	5.6	X
scaffold128174	7285	21	6768	11	83	6.4	79	6.6	3R
scaffold128234	2899	22	3195	3	68	5.8	66	6.8	3R
scaffold128239	5071	12	4183	8	95	8	90	8	2L
scaffold12824	7055	6	7026	9	78	6.9	75	7.2	3R
scaffold128270	2755	1	2241	5	74	6.1	70	6.6	3L
scaffold128412	4494	8	5867	7	84	5.8	83	7.7	3R
scaffold12846	2093	15	2261	7	63	6.3	60	7.7	2R
scaffold128649	1639	8	2135	11	75	5.3	74	6.4	2R
scaffold128764	2862	2	4006	4	76	5.3	78	6.2	3R
scaffold128778	11694	6	12783	26	85	6.8	85	7.4	3R
scaffold128796	683	1	813	2	61	3.9	56	5.2	3R
scaffold128861	2294	13	2262	6	68	5	66	5.1	3L
scaffold128897	4518	9	3371	1	89	6.8	84	6.5	2R
scaffold128962	18387	29	20773	15	85	6.5	84	7.5	2R
scaffold129008	3989	4	3854	5	80	7.3	78	7.3	2L
scaffold129073	1665	10	1764	7	72	6.3	71	7	2R
scaffold129168	2106	13	2335	10	86	5.6	84	6.2	X
scaffold129187	8050	15	7873	9	93	6.9	90	7.6	3L
scaffold129301	256	0	407	0	35	3.6	39	4.6	2L
scaffold129314	755	2	2057	2	56	4.2	60	7.8	2R
scaffold12935	7800	13	9119	37	87	6.3	87	7.7	3R
scaffold129394	455	0	442	0	55	4.6	55	4.4	3R
scaffold12940	1914	7	2665	25	71	5	72	6.3	X
scaffold129401	902	2	1437	6	65	4.1	65	4.4	X
scaffold129411	3167	21	3374	11	78	5.3	73	5.6	X
scaffold12944	1760	4	2441	2	64	5.8	67	7.4	3R
scaffold129447	9226	19	8312	17	81	7.2	79	7.9	3R
scaffold129532	1132	2	507	1	56	4.9	47	4.3	3R
scaffold129544	6160	5	6201	2	94	7.3	93	7.7	2R
scaffold129586	5431	18	6246	15	87	6.1	85	7.4	X
scaffold12965	2294	5	2108	10	65	6.5	63	6.1	3L
scaffold129656	4432	2	3333	5	84	7.1	81	5.7	2R
scaffold129663	3297	0	2310	8	84	5.8	79	5.3	2R
scaffold129764	5296	22	5158	20	75	6.7	78	6.2	2L
scaffold129877	2649	2	2794	1	91	6.2	89	7.7	X
scaffold12993	8162	6	6889	1	95	7.4	93	7	2L
scaffold130005	5092	3	4665	2	89	6.7	88	6.7	3L
scaffold130026	5070	3	4793	0	94	7.3	91	7.6	2R
scaffold130107	1490	0	1792	3	67	4.5	60	5.7	2R
scaffold13019	5296	13	5772	15	82	6	81	6.7	3L
scaffold130201	6042	3	6162	2	86	5.6	85	5.9	2R
scaffold13022	13597	51	13517	47	92	7.3	90	8	2L
scaffold130224	3421	8	3888	1	83	4.7	83	5.3	3R
scaffold13030	1896	5	2495	3	67	5.1	66	5.9	3L
scaffold130370	495	0	0	0	68	4	43	1.5	2L
scaffold13043	4811	9	4872	8	83	6.3	86	6.8	2R
scaffold130473	4149	30	4427	16	72	5.5	69	6.4	2R
scaffold130475	2403	7	1651	7	76	12	73	11	2R
scaffold13048	1768	3	1512	0	64	6.8	64	6.2	3R
scaffold130486	4546	7	3752	0	82	6.6	79	6.8	2L
scaffold130521	2087	7	650	1	74	6.4	61	3	2L
scaffold130530	4869	17	5872	27	74	6	73	7.9	3R
scaffold13058	1293	4	1956	13	75	4.5	76	8	3L
scaffold130613	2014	8	2129	7	76	6.8	71	7	X
scaffold130649	504	0	333	0	46	4	37	3.4	2L
scaffold130651	4841	1	4591	4	75	6.7	74	7	X
scaffold130702	4819	1	4778	3	91	7.7	91	8.3	X
scaffold130723	10905	5	11040	1	96	7.2	95	7.8	X
scaffold130742	449	0	487	1	41	2.6	42	3.6	3L
scaffold130792	4174	9	3261	8	83	7.4	84	6.4	3L
scaffold130876	2426	1	2382	1	56	4.4	61	4.3	3R
scaffold130901	478	3	676	1	69	4.8	68	6.3	3L
scaffold13092	4635	6	3742	1	81	6.8	80	6.6	2L
scaffold130962	2129	2	2259	2	67	5	70	5.6	X
scaffold1310	8962	13	7491	12	90	7.9	89	7.1	X
scaffold131065	1225	2	1234	2	82	4.1	77	4.7	3R
scaffold131363	884	1	1377	2	62	5.2	57	7.2	3L
scaffold131448	11341	8	13012	3	90	6.6	90	7.8	2R
scaffold131472	6277	7	6059	7	88	7.2	88	7.6	3R
scaffold131532	1023	2	387	0	79	4.5	52	3.2	4
scaffold13154	7495	39	7098	21	90	6.5	84	7.5	2R
scaffold13155	4077	15	2843	7	88	7.4	79	5.6	3L
scaffold131595	8192	5	8233	5	88	6.9	86	7.5	3L
scaffold1316	2690	5	2384	11	73	6.5	70	6.2	3R
scaffold131732	2347	7	2307	7	78	5.6	78	5.6	X
scaffold131783	2226	4	2019	1	89	6.9	82	7.9	2L
scaffold131787	2577	9	3076	5	86	5	80	5.8	2R
scaffold131800	1913	9	1138	5	89	7	83	5.2	X
scaffold13182	4604	19	5236	17	87	5.9	86	6.3	U
scaffold131850	15900	20	14167	15	90	7.5	88	7.5	2R
scaffold13201	8287	18	7987	4	73	7.9	71	7.8	2L
scaffold132084	10663	4	3842	1	86	7.6	72	4.2	2L
scaffold132091	1725	9	1951	9	63	4.9	60	6.3	3R
scaffold132118	2885	10	3225	12	91	6.6	92	8.7	3L
scaffold132148	4495	13	4201	10	91	7.1	90	7.3	X
scaffold13227	7402	39	7214	35	75	6.5	72	7.1	X
scaffold132374	943	0	705	1	82	4.9	68	4.5	2L
scaffold132402	3660	7	3936	6	80	7	81	7.1	3R
scaffold132464	1749	4	1864	1	70	6.5	66	6.8	3L
scaffold132531	4403	4	4696	4	72	4.9	68	5.7	2R
scaffold132546	3467	1	5361	7	79	6.1	82	9.6	3R
scaffold1326	12235	51	13107	4	93	6.6	90	7.4	2R
scaffold132629	394	0	575	0	73	4	61	5.1	2R
scaffold132667	1430	3	1436	3	84	4.3	78	4.8	X
scaffold13268	2825	4	2978	3	84	5.6	80	6.1	3R
scaffold13269	10260	35	12600	41	79	6.4	77	7.5	X
scaffold132715	11518	8	10568	10	94	7.1	93	7.6	2L
scaffold132760	4227	16	5011	15	71	5.3	68	6.3	3L
scaffold132889	4870	8	5479	5	96	18	96	21	2L
scaffold132936	6504	2	4941	4	90	7.5	88	6.5	2R
scaffold13296	1161	1	533	0	66	4	50	3.5	2L
scaffold132972	5834	3	1460	2	74	6.2	61	3.3	2L
[truncated: 4,404 more rows]

## Sheet: M.destructor
Scaffold	Fsites	Fsnps	Msites	Msnps	Fpercentage	Fcov	Mpercentage	Mcov	chrom
[truncated: 3,488 more rows]

[truncated: 2 more sheets: M.abdita, S.lebanonensis]
