# Supplementary material for: Numerous Transitions of Sex Chromosomes in Diptera
Source: PLoS Biol. 2015 Apr 16;13(4):e1002078. doi: 10.1371/journal.pbio.1002078 (PMC4400102; doi:10.1371/journal.pbio.1002078)
Supplement: S4 Data — (XLSX) [file pbio.1002078.s004.xlsx]

## Sheet: Sheet1
This workbook contains the male and female coverage values for each scaffold larger than 1000bps in the genome, as well as the chromosome of its putative homolog in A. gambiae
Fields:
Scaffold	Scaffold name
Fper	Percentage of the scaffold that is covered by female reads
Fcov	Coverage depth per bp in the female sample
Mper	Percentage of the scaffold that is covered by male reads
Mcov	Coverage depth per bp in the male sample
chrom	A. gambiae chromosome that the scaffold was assigned to based on its gene content
Figures using these data: Fig. S3

## Sheet: A.aegypti
Scaffold	Fper	Fcov	Mper	Mcov	chrom
C38110300	70	1.8	91	3.5	2L
C38131836	85	4	77	1.8	2R
C38134104	71	2.8	57	1.5	2R
C38139678	88	2.5	71	2.5	2L
C38148404	89	3.6	94	3.7	X
C38152290	89	2.9	91	3.5	3R
C38154518	97	3.4	95	3	2L
C38157900	93	5.6	97	4.5	2R
C38159254	99	4.8	84	2.7	2R
C38159808	98	3.6	96	3.7	2R
C38165316	90	3.1	87	4.1	2R
C38178304	92	3.9	92	3.9	2R
C38181180	97	2.8	91	3.7	X
C38182074	94	4.8	87	3.9	2L
C38183072	99	9	99	7.9	3R
C38186600	96	3.6	87	3.6	3R
C38190182	98	3.6	94	3.5	3R
C38191222	98	4.2	95	3.5	2L
scaffold100070	85	3.2	73	2.6	2R
scaffold100097	71	4.2	65	3.3	3R
scaffold100145	92	4.1	86	3.6	2L
scaffold100333	79	4.6	78	3.6	3R
scaffold100380	84	4.2	84	3.8	X
scaffold100407	78	3.4	78	2.8	3R
scaffold100453	53	3.5	45	3.1	2R
scaffold100533	95	4.3	93	3.6	2R
scaffold100537	93	4.3	93	3.8	3L
scaffold100742	86	3.7	84	3.4	3L
scaffold100769	70	3.7	69	3.1	2L
scaffold100914	81	4.1	82	3.8	2L
scaffold101007	74	3.7	70	3.6	2L
scaffold101030	94	5	90	4.7	X
scaffold101039	85	3.1	83	2.8	3L
scaffold101067	76	2.8	75	3	3L
scaffold10109	89	3.8	87	3.8	2R
scaffold101135	59	3.5	59	2.7	2L
scaffold101170	81	5.8	79	5.1	3R
scaffold101203	79	3.6	80	3.1	3R
scaffold101206	72	3.1	74	3.5	2R
scaffold101223	78	3.3	72	3.2	3L
scaffold101256	60	3.2	63	2.9	3R
scaffold101424	72	3.8	69	2.9	2L
scaffold101429	71	2.4	79	2.4	X
scaffold101459	74	2.9	68	2.3	2R
scaffold101723	86	3.5	83	3.2	X
scaffold101795	73	3.7	69	3	3R
scaffold101798	64	2.7	65	3	3L
scaffold101887	63	3.8	63	3.4	3R
scaffold101938	67	4.5	64	4.3	3R
scaffold10203	83	3.3	80	3.1	2R
scaffold102046	83	3	73	2.7	3L
scaffold102070	80	4.1	73	3.9	2R
scaffold102073	83	3	70	2.8	3R
scaffold102089	61	3.2	62	3.1	2L
scaffold102128	56	2.9	46	2.2	2R
scaffold102158	79	4.2	75	2.7	3R
scaffold1022	48	3	50	2.4	3R
scaffold102205	45	5.1	44	4.7	2R
scaffold102210	70	2.7	82	2.2	X
scaffold102222	77	3.1	79	3.7	3R
scaffold102281	91	4.2	89	4.1	2R
scaffold102357	77	3.8	74	3.7	2R
scaffold10242	74	4.4	68	4	2L
scaffold102443	49	3.1	54	2.9	2R
scaffold102492	49	3	47	2.8	2R
scaffold102556	81	3.2	70	2.3	2R
scaffold10258	67	3.2	65	2.5	2L
scaffold102598	80	3.3	78	3	2R
scaffold102613	90	4.8	87	3.4	2R
scaffold102693	59	3.4	62	3.6	X
scaffold102705	87	4	86	3.2	2R
scaffold10275	76	3.2	76	2.8	2L
scaffold102813	70	4.2	70	3.6	2L
scaffold102834	80	3.8	78	3.9	3R
scaffold102916	81	2.7	75	2.9	2L
scaffold102931	89	4	88	4.2	2R
scaffold103	54	2.7	54	2.6	3R
scaffold10300	84	3.8	80	3.7	2R
scaffold103058	75	2.9	66	2.6	2L
scaffold103062	59	4.3	59	3.9	3R
scaffold10308	79	3.9	79	3.8	2L
scaffold103345	64	2.9	63	2.7	2R
scaffold103358	77	3.9	74	2.9	2R
scaffold103412	72	2.8	75	2.9	2L
scaffold103496	93	4.5	89	3.9	2R
scaffold103546	64	2.8	64	2.5	2R
scaffold103569	79	3.6	78	3.6	X
scaffold103631	70	3.6	71	3.4	2R
scaffold103634	84	3.6	85	3.4	3L
scaffold103655	84	5.5	78	5.2	2R
scaffold10370	69	3.3	63	2.3	3R
scaffold103705	57	6.7	52	5.4	2L
scaffold103716	70	3.6	64	3.4	2L
scaffold103773	77	3.3	70	2.4	3R
scaffold10384	78	3.3	66	2.2	2R
scaffold103857	82	3.9	79	4.4	2R
scaffold103860	72	3.3	77	2.6	2R
scaffold103870	70	3.9	70	3.3	2R
scaffold103883	76	3.5	71	3.4	2R
scaffold103912	81	4.1	80	4.3	X
scaffold104083	69	3.1	60	3	2R
scaffold104128	96	3.7	96	4.1	2R
scaffold104230	54	2.7	56	2.8	2R
scaffold104233	86	3	85	3.2	3L
scaffold104258	83	4.7	83	4	X
scaffold104276	89	4.5	89	3.5	2R
scaffold104289	79	5.1	79	4.7	2R
scaffold104300	83	3.6	76	2.9	2L
scaffold104316	77	4	73	3.7	3L
scaffold10446	42	3.8	47	3.2	X
scaffold104506	59	4.2	54	3.4	2R
scaffold104534	54	3	59	3.1	2R
scaffold104577	71	3.7	75	3.4	3R
scaffold104594	79	4.7	78	4.6	3L
scaffold104756	98	4.2	98	4.3	3L
scaffold1048	79	3.8	72	3	3R
scaffold104813	77	4	72	3	2R
scaffold104899	64	2.7	66	2.7	3R
scaffold104962	77	3.5	74	2.7	2L
scaffold104992	90	4.2	90	3.7	2R
scaffold105094	84	4	82	4	2R
scaffold105112	68	3.7	66	3.3	2L
scaffold105134	61	4	62	4.1	3R
scaffold105151	72	3	74	3.4	2L
scaffold105249	78	3.4	78	3.1	3L
scaffold105373	67	8.5	62	7.8	2R
scaffold105444	82	3.7	79	3.3	2L
scaffold105445	63	3.8	60	2.4	2R
scaffold105485	66	3.8	71	4.4	3R
scaffold105503	79	4.2	77	4	2R
scaffold10555	80	3.9	75	4.1	X
scaffold105583	85	3.8	86	3.2	X
scaffold105613	83	3.6	77	4	3L
scaffold1057	82	2.7	86	2.8	X
scaffold105831	81	4	80	4.3	X
scaffold105867	79	3.7	77	3.1	2R
scaffold105964	64	3.2	63	2.8	2L
scaffold10599	72	5.7	68	6.1	2L
scaffold106032	81	3.4	83	3.3	2L
scaffold106050	71	2.9	74	2.8	3L
scaffold106213	70	3.4	67	2.7	3R
scaffold106364	85	3.5	79	2.8	X
scaffold106369	75	3.9	77	3.5	2L
scaffold106608	82	3.6	79	3.6	2L
scaffold106629	67	4.3	66	3.7	2L
scaffold106673	92	3.8	93	3.6	2R
scaffold106688	78	4.1	81	3.5	2R
scaffold106691	77	3.8	79	2.8	2R
scaffold106696	61	3.5	61	3.8	3L
scaffold106746	72	2.6	69	2.7	2R
scaffold106786	70	3.4	71	3.5	2R
scaffold1068	67	2.1	73	2.4	2L
scaffold106800	77	4.3	75	3.6	2L
scaffold106850	85	4	85	3.5	3R
scaffold106896	84	2.7	72	2.5	2R
scaffold106929	88	2.9	88	3.7	2L
scaffold107005	59	2.9	57	2.4	2R
scaffold107120	76	3.5	70	3	3R
scaffold107207	90	3.6	88	3.7	2R
scaffold107325	83	4.1	82	4	2R
scaffold10733	71	3.6	69	3	2R
scaffold107514	77	3.9	76	3.2	X
scaffold10752	94	3.6	91	2.9	3L
scaffold107612	76	3.6	66	2.8	2L
scaffold107712	80	3.6	82	3.8	2R
scaffold107748	90	3.4	86	2.5	2L
scaffold107826	75	3	69	3.3	X
scaffold107846	85	3.2	79	2.7	3R
scaffold10785	84	3.6	80	3.3	X
scaffold10788	77	6.2	76	5.4	3R
scaffold107885	69	3.2	68	3	3R
scaffold107903	74	2.9	69	3.5	2R
scaffold107948	80	3.5	79	2.8	2L
scaffold108013	83	3.7	75	3	2R
scaffold108016	71	3.1	70	3.2	2L
scaffold10802	79	3.8	74	3	X
scaffold10812	65	3.4	64	3.3	3R
scaffold108150	71	3.7	70	2.9	3R
scaffold108169	93	5.5	88	4.5	3L
scaffold108176	69	3.5	66	3.8	3L
scaffold108197	68	3.6	66	3	3R
scaffold108234	74	3.7	73	4.2	X
scaffold108285	70	3.3	57	2.8	2L
scaffold108310	90	5.3	90	4.5	3R
scaffold108336	80	4	82	4	3R
scaffold108337	68	2.8	68	2.4	2L
scaffold10853	68	3.3	69	2.9	3L
scaffold10862	83	3.8	82	3.4	2R
scaffold10877	72	3.7	69	4.3	3R
scaffold108809	93	4.9	89	3.7	3R
scaffold108814	82	3.8	78	3.3	X
scaffold10884	73	3.6	69	3.2	3L
scaffold108918	78	4.1	69	2.7	3R
scaffold10904	74	3.5	71	3	2R
scaffold109140	82	2.9	75	2.9	3R
scaffold109192	72	4	68	3.3	2L
scaffold109231	66	4.5	64	3.3	3R
scaffold109268	79	3.2	78	3.2	2L
scaffold109283	79	2.3	67	2.2	3L
scaffold109306	79	3.5	77	3.2	X
scaffold109367	93	3.9	91	3.3	2R
scaffold109401	69	2.9	68	3.4	3R
scaffold109512	70	3.2	70	3.3	2L
scaffold109521	70	3.1	84	3.5	3L
scaffold109532	78	3.4	70	2.7	2L
scaffold109562	70	3.2	73	3.6	2R
scaffold109563	84	3.2	74	2.4	3L
scaffold109603	80	3	69	3	3L
scaffold109636	82	3.8	77	3.2	X
scaffold109660	88	3.8	93	3.8	3L
scaffold109703	70	4.2	70	3.6	2R
scaffold109712	64	3.5	66	3.9	3R
scaffold109855	73	3.3	68	2.9	3R
scaffold109902	84	3.9	81	3.4	2R
scaffold10993	92	3.2	90	3.9	X
scaffold110013	84	3.6	85	4	2R
scaffold110052	53	2.7	58	2.3	2R
scaffold1101	75	3.7	74	3.9	2R
scaffold110145	79	4.7	71	3.3	2R
scaffold110154	93	4.5	94	4.1	3L
scaffold11020	80	4.1	80	3.7	X
scaffold110212	87	3.4	77	2.1	2R
scaffold110302	81	3.4	86	3.6	2R
scaffold1104	68	3.6	66	3.6	3L
scaffold110432	80	3.9	73	2.9	2L
scaffold110520	75	3.9	80	3.2	2R
scaffold11053	78	4.1	79	3.6	2L
scaffold11065	52	3.2	46	3.4	2L
scaffold110660	57	11	55	9.9	2R
scaffold110712	96	3.6	97	3.5	3L
scaffold110778	82	3.6	85	3.3	3R
scaffold110817	84	4.2	83	4.1	2R
scaffold110842	60	3.6	55	3.3	2L
scaffold11091	75	3.2	74	3	2L
scaffold110919	67	3.4	61	3.6	2R
scaffold111115	61	3.4	59	3	3R
scaffold111133	93	3.4	79	2.5	2R
scaffold11131	83	3.6	82	3.4	3L
scaffold11139	82	3.3	82	3.3	3L
scaffold111408	72	3.9	68	3.5	2L
scaffold111497	67	4.9	67	4.4	2R
scaffold111533	88	3.7	91	3.7	2R
scaffold111628	75	3.8	71	3.6	2R
scaffold111629	83	3.7	82	3.1	2L
scaffold111664	95	3.6	89	2.5	2R
scaffold111802	78	4.1	77	3.5	3R
scaffold111829	70	3.1	67	2.6	2L
scaffold111916	85	4.4	87	3.6	3R
scaffold111940	89	3.2	76	3.2	2R
scaffold111973	78	4.3	81	3.9	3R
scaffold112049	87	3.7	86	3.9	3L
scaffold112213	80	3.2	82	3	2L
scaffold112419	80	3	77	2.6	2R
scaffold112424	88	4.3	88	4.3	2R
scaffold112628	93	4.2	91	3.5	2R
scaffold112689	62	2.5	48	2.3	X
scaffold112725	68	3.5	70	3.9	2L
scaffold112740	64	3.5	64	3.3	2R
scaffold112765	75	3.5	62	3	2R
scaffold112791	74	4.7	75	4.8	2R
scaffold11280	64	5.9	60	4.5	3R
scaffold112849	86	3.7	84	3.7	3R
scaffold112881	84	2.9	82	2.7	3R
scaffold112970	72	3.3	64	2.6	2R
scaffold113014	71	4.2	64	3.4	3R
scaffold113099	86	11	83	9.5	2L
scaffold113112	58	3.8	50	2.1	2R
scaffold11313	76	4.7	74	3.7	2R
scaffold113136	88	4.4	90	4.2	2R
scaffold11318	86	3.8	84	3.2	2L
scaffold113225	85	3.6	85	3.1	3L
scaffold113233	81	4.1	81	3.2	2R
scaffold113494	94	3.8	96	4	2L
scaffold113495	60	3.7	59	3.1	2R
scaffold113537	81	4.1	81	3.7	2R
scaffold113593	75	4.1	79	3.3	2L
scaffold113662	71	3	73	2	3R
scaffold113721	84	3.8	82	3.2	2R
scaffold113725	74	3.1	69	2.9	2R
scaffold113728	91	4.2	88	3.6	3L
scaffold113783	78	2.7	74	3.2	2R
scaffold113826	81	2.7	69	2.6	3L
scaffold113853	74	3.6	76	3.4	2R
scaffold113858	48	3.4	45	3.3	2R
scaffold113898	46	2	44	2.5	2L
scaffold113913	82	3.7	82	3.5	2R
scaffold113975	48	3.1	49	2.8	2L
scaffold114003	81	3.6	79	3.4	3L
scaffold114066	53	3.1	55	2.7	2R
scaffold114114	79	2.6	80	3.2	2L
scaffold114208	93	4.8	79	3.8	2L
scaffold114246	81	3.5	82	3.4	2L
scaffold114269	80	4.3	76	3.2	3L
scaffold114418	70	3.2	70	2.9	3R
scaffold11445	78	3.5	73	3.3	3R
scaffold114450	79	2.9	72	2.7	3R
scaffold114454	60	3	56	3.2	2R
scaffold114567	42	2.6	47	2.4	2L
scaffold114723	70	2.8	62	3.3	3L
scaffold11483	76	3.4	77	2.9	3L
scaffold114842	63	3.3	57	2.8	X
scaffold114871	66	3	65	2.2	2R
scaffold114883	73	3.6	70	3.5	2R
scaffold114908	82	4.1	84	4	2R
scaffold115013	75	4.1	75	3.6	2R
scaffold115041	71	4	70	3.5	3R
scaffold11510	80	4	77	3.1	2R
scaffold115128	81	4.1	79	3.2	3R
scaffold115156	75	4	72	3.5	X
scaffold115160	87	4.1	85	3.7	2L
scaffold115168	75	2.8	83	2.9	2R
scaffold115212	70	4.4	69	4.2	2R
scaffold115244	95	4.5	96	4.6	2L
scaffold115251	73	3.6	74	5.1	3L
scaffold11530	71	4	71	4	2R
scaffold115394	97	4.3	94	3.6	3L
scaffold115468	71	3.1	77	2.7	2L
scaffold115482	75	3.3	75	4.3	2R
scaffold115498	67	3.3	62	2.9	3R
scaffold115536	74	4.4	78	4.2	3R
scaffold115581	89	4.2	84	3.1	X
scaffold115610	76	3.9	79	3.3	2L
scaffold115614	75	3.8	74	3.8	3R
scaffold115619	93	3.4	90	3.6	3R
scaffold115637	65	2.8	56	2.4	2R
scaffold115639	78	3.5	84	3.3	2L
scaffold115674	82	3.8	74	2.9	3R
scaffold115696	78	4	73	3.5	2L
scaffold11577	72	3.7	57	2.3	3R
scaffold115821	89	4.2	86	3.6	2R
scaffold115882	71	3.4	70	3.3	2L
scaffold115928	75	3.8	76	3.7	3R
scaffold115937	75	3.3	70	3.5	2L
scaffold115988	83	3.9	76	2.7	3L
scaffold116124	85	3.9	80	3.5	3R
scaffold116134	75	3.5	70	2.9	3L
scaffold11614	91	4.8	91	4.4	2L
scaffold116168	79	3.3	82	4	2L
scaffold116217	50	2.1	34	2.2	2R
scaffold116230	75	3	88	3.3	3R
scaffold116363	66	2.8	61	2.7	2R
scaffold116371	79	3.5	78	3.2	2L
scaffold116397	51	3	46	2.7	2L
scaffold116639	78	3.9	81	4	3L
scaffold116645	69	4.5	69	4.5	2R
scaffold116705	84	4.7	83	4	3L
scaffold116773	49	2.9	47	2.2	3R
scaffold116776	68	3.6	65	3.4	3L
scaffold11682	78	3.1	78	3.3	3L
scaffold116839	89	4.2	89	3.7	3R
scaffold116966	74	4	70	3.2	2L
scaffold11697	74	3.5	73	3	3R
scaffold116994	76	3.2	73	2.8	2R
scaffold117031	46	2.6	42	2.4	2L
scaffold11706	73	3.8	71	3.7	2R
scaffold117095	84	4.1	83	3.5	2L
scaffold117124	86	3.9	82	3.5	3L
scaffold117156	62	3.8	64	3.1	2L
scaffold117211	75	4.1	73	3.7	2R
scaffold11726	54	3.3	51	2.8	3R
scaffold117264	88	3.7	87	3.2	2R
scaffold117279	61	2.5	66	2.8	3R
scaffold117282	91	3.6	84	3.1	2L
scaffold117303	84	3.8	79	3.2	2L
scaffold117344	82	3.3	77	3.1	3L
scaffold117416	69	3.6	70	3.2	3R
scaffold117470	82	4	81	3.6	3R
scaffold117514	87	3.8	88	3.8	2L
scaffold117587	88	3.5	88	3.6	3R
scaffold11776	77	3.4	77	3.5	3L
scaffold117787	83	4.2	80	3.2	3L
scaffold117805	92	2.8	90	2.7	3L
scaffold117830	87	4.4	87	3.6	2R
scaffold117851	73	3.6	62	3.1	2L
scaffold117941	58	2.3	56	2.9	2L
scaffold117987	56	6.1	57	5.6	2R
scaffold118119	57	2.3	53	2.4	2L
scaffold118158	82	3.5	78	3.3	2R
scaffold118201	61	3.6	60	2.9	3L
scaffold118224	81	3.5	81	2.7	2L
scaffold118234	89	4.2	89	3.8	2R
scaffold118248	84	4.3	86	4.3	2L
scaffold118250	73	3.9	65	3.2	3L
scaffold118270	69	10	72	8.3	2L
scaffold118424	69	3.4	67	2.9	2R
scaffold118428	34	3.7	32	3.2	2L
scaffold118435	84	3.5	80	3.9	2L
scaffold118437	71	3.2	73	3.5	2L
scaffold118491	55	2.7	44	2.2	3R
scaffold118566	87	4.1	86	4	3R
scaffold11865	92	4.3	91	3.9	2R
scaffold11866	76	3.2	66	2.8	2L
scaffold118702	69	3	73	3.6	2R
scaffold118726	79	2.4	85	3	X
scaffold118731	74	4.1	70	4.2	2R
scaffold118813	77	3.6	76	3.3	3R
scaffold118823	60	3.1	64	3.4	2L
scaffold11883	64	3.3	65	3.6	2L
scaffold118845	65	4	61	3.2	2R
scaffold118883	53	3.1	53	3.6	2L
scaffold118889	73	3.2	66	2.5	3R
scaffold118903	65	3.9	68	3.7	2R
scaffold118907	92	4.6	89	3.9	2R
scaffold118926	81	3.8	82	3.4	2R
scaffold118934	93	4.2	88	3.6	3R
scaffold118946	72	3.7	67	3.6	2R
scaffold118966	50	2.3	70	3.2	X
scaffold119057	58	2.2	49	3	2R
scaffold119154	64	3.5	57	3.6	3R
scaffold11917	88	4.6	89	3.7	3L
scaffold119301	87	4	81	3.7	3L
scaffold119357	80	4.1	78	3.3	2L
scaffold119367	61	3	53	2.4	2L
scaffold119417	69	3.2	71	3.4	3R
scaffold119447	81	3.4	80	3.5	2L
scaffold119448	83	4.4	81	3.6	2L
scaffold119466	91	3.8	90	3.9	2L
scaffold119555	84	3.4	83	3.1	2R
scaffold119572	65	3.5	62	3.3	2L
scaffold119617	60	3	66	3.4	3R
scaffold119676	73	2.4	67	2.5	2R
scaffold119921	78	2.5	71	2.8	2R
scaffold119958	82	3.3	83	3.6	2R
scaffold11997	74	3.6	65	3.3	X
scaffold119998	65	3.6	63	2.7	2L
scaffold120000	66	3.6	65	4.3	2L
scaffold120014	76	4.2	71	2.4	2L
scaffold120035	91	3.1	76	2.5	3R
scaffold120080	88	3.5	88	3.9	2R
scaffold12016	75	3	71	2.4	2L
scaffold120247	81	3.9	80	3.8	3L
scaffold120263	76	3.8	77	3	3R
scaffold120280	74	2.7	79	3.1	2L
scaffold12031	72	3.6	68	3.2	2R
scaffold120332	79	3.8	80	3.7	2R
scaffold12038	70	3.7	66	4.2	3R
scaffold120410	32	3.2	27	2.5	3L
scaffold120434	81	3.3	79	3.1	2L
scaffold12044	88	3.7	80	2.8	2R
scaffold120477	77	3.8	74	3.3	3L
scaffold12051	88	3.8	84	3.3	X
scaffold120538	72	3.8	72	3.9	2L
scaffold120614	88	3.9	85	3.3	2L
scaffold120667	67	2.7	60	2.5	2R
scaffold120699	80	3.4	82	2.9	2L
scaffold12087	88	4.4	85	3.8	2R
scaffold120880	71	3.2	71	2.9	2R
scaffold120888	68	3.5	73	3.9	3L
scaffold120943	69	4.1	69	4.5	3R
scaffold120978	49	3.6	46	3.5	3R
scaffold120982	77	3.4	75	2.9	3R
scaffold121023	88	3.6	87	3.3	3R
scaffold121036	82	4.8	81	4.3	2R
scaffold121098	65	40	68	36	2L
scaffold121105	59	3.5	56	2.4	2L
scaffold121106	96	3.8	87	3.2	X
scaffold12111	65	3.6	64	3.5	2R
scaffold121408	52	4.4	51	3	2R
scaffold121488	82	3	81	2.9	3L
scaffold121496	78	3.5	74	3.1	2R
scaffold121562	74	3.5	69	2.6	2R
scaffold12160	89	3.8	87	3.4	3R
scaffold121607	79	4.2	78	3.3	2R
scaffold121668	73	4.2	65	3.8	X
scaffold121780	83	3.1	84	3.6	3L
scaffold121790	93	3.6	83	3.1	2L
scaffold121892	83	3.7	83	3.3	2L
scaffold121970	85	4.2	88	4.4	3R
scaffold122001	69	6.3	69	6.7	3L
scaffold12203	69	3.1	69	2.8	3L
scaffold122089	69	2.7	73	3.6	2R
scaffold122208	68	3.2	67	3.1	X
scaffold122266	68	3	70	2.9	2L
scaffold1223	68	3.2	68	3.3	2L
scaffold122452	77	3.7	81	3.6	3L
scaffold122477	86	3.8	85	3.8	2L
scaffold122549	62	3.5	58	2.8	2R
scaffold122597	85	3.1	77	2.2	2L
scaffold122671	79	4.3	77	3.8	2R
scaffold122858	79	3.2	74	2.8	3L
scaffold12288	71	3.4	64	2.7	3L
scaffold122881	89	3.4	88	3.2	2R
scaffold12289	60	3.1	56	2.4	2L
scaffold122908	66	1.9	58	2.8	2R
scaffold122930	86	4.5	82	3.7	3R
scaffold122936	80	3.7	76	3	3R
scaffold123052	93	4.5	91	3.7	2L
scaffold123204	85	3.5	79	2.9	2R
scaffold123327	79	3.3	79	3.9	3R
scaffold123425	57	3.1	52	2.7	3L
scaffold123488	67	3.6	67	3.4	3L
scaffold123490	82	4.4	78	3.5	2R
scaffold12351	79	3.3	83	3.5	2R
scaffold123606	86	3.2	86	3.5	3R
scaffold123628	68	3.4	64	3.1	2R
scaffold123728	71	4.9	69	4.2	3L
scaffold123836	93	4.6	90	3.4	2R
scaffold124004	68	3.6	62	3.2	2L
scaffold12402	88	3.6	87	3.2	2R
scaffold124028	86	3.2	86	3.1	3R
scaffold124051	59	3.2	54	2.6	3R
scaffold124072	71	4.4	67	3.3	2R
scaffold124177	76	3.1	76	3.2	3R
scaffold124252	85	3.6	87	3.6	2R
scaffold124290	82	3.1	68	2.2	3R
scaffold12441	72	3.5	69	3.4	2R
scaffold124472	92	4.1	90	4.3	3R
scaffold124539	64	3.5	59	2.6	2R
scaffold124546	74	3.3	66	2.7	2L
scaffold124575	83	3.9	82	3.9	2R
scaffold12466	86	4.1	83	4.3	2R
scaffold124683	89	3.7	91	3.1	3L
scaffold124706	87	3.8	82	2.9	3R
scaffold124727	76	3	80	3.1	2R
scaffold12480	67	3.3	66	3	X
scaffold124868	70	2.6	64	2.6	3L
scaffold124914	40	2.1	44	2.1	3R
scaffold124953	73	3.8	74	3.3	2R
scaffold124974	82	3.6	73	3.1	2R
scaffold12498	61	2.8	59	2.6	2L
scaffold124994	59	2.9	66	3.2	2L
scaffold125003	67	4.2	68	4	3L
scaffold125010	64	3.4	66	3.3	3R
scaffold125014	65	2.6	72	3.2	U
scaffold125044	95	4.4	93	3.8	2L
scaffold125190	89	3.4	84	3.5	X
scaffold125215	86	5.7	88	5.3	X
scaffold125243	86	3.8	84	3.5	3R
scaffold125244	68	2.8	59	2.3	3L
scaffold125275	85	3.5	89	3.1	2L
scaffold125304	59	3.2	56	3	3L
scaffold125305	89	3.2	94	3.2	2L
scaffold12532	77	3.8	77	2.7	3R
scaffold125401	77	3.3	74	3.1	3R
scaffold125486	85	4.9	83	4	3L
scaffold12549	93	4.2	87	3.8	2R
scaffold12563	65	3.1	60	2.6	2L
scaffold125682	71	2.6	66	3.5	3L
scaffold125725	83	3.8	80	3.8	3L
scaffold12574	79	3.7	74	3.6	3R
scaffold1258	96	9.2	90	8.5	2R
scaffold125980	55	3.2	55	2.4	3L
scaffold126224	82	3.3	80	3.2	2R
scaffold126234	57	5.5	49	4.7	2R
scaffold126240	71	3.6	69	2.9	3R
scaffold126243	70	3.5	66	3.1	2L
scaffold12628	70	3	61	3.2	2R
scaffold12630	80	3.4	80	4.1	2R
scaffold126378	92	4.4	93	4.4	2L
scaffold126413	84	3.7	84	3.4	3R
scaffold126435	73	3.3	76	3.4	3R
scaffold126670	82	4	78	3.6	2L
scaffold126691	91	3.7	87	3.5	2R
scaffold1267	79	3.6	74	2.9	2R
scaffold126762	79	4.1	76	4.4	3R
scaffold126828	72	3.7	70	3.3	2R
scaffold12684	79	3.9	77	3.4	2R
scaffold126959	84	3.7	83	3.5	2L
scaffold127029	32	3.5	24	2.2	2R
scaffold127054	67	3.7	68	3.4	X
scaffold127083	75	3.4	69	2.6	2L
scaffold127267	81	3.7	72	2.6	3R
scaffold127304	78	4	77	3.9	2L
scaffold127352	82	4.1	78	3.6	2L
scaffold127628	86	3.5	83	3.7	X
scaffold127648	70	3.4	77	3.4	2R
scaffold127818	80	3.8	78	3.2	3R
scaffold127965	60	2.7	67	3	2L
scaffold128020	83	3.6	81	3.1	2R
scaffold128104	83	4.1	81	3.4	3L
scaffold128154	91	3.8	86	3.1	2L
scaffold128183	72	4.2	68	4.6	2R
scaffold128262	60	3.1	68	2.8	3R
scaffold12831	92	4.6	91	4.3	2L
scaffold128351	77	3	76	3.2	2R
scaffold128353	97	4	98	4.2	2R
scaffold128364	89	4.7	85	4.1	3R
scaffold12838	78	3	79	3.1	2L
scaffold128398	86	5.4	82	4.6	2L
scaffold128418	61	4.1	63	3.4	2L
scaffold128437	60	2.9	59	2.6	2L
scaffold128510	64	4	61	3.4	X
scaffold128570	88	4.3	81	4.3	2R
scaffold128624	74	4	74	2.7	3L
scaffold128638	86	3.8	83	4	3L
scaffold128646	64	3.7	66	2.7	3R
scaffold12868	44	2.6	37	2.2	3L
scaffold12874	74	3.6	73	3.1	3L
scaffold128769	87	3.9	85	3.4	3L
scaffold12880	89	3.8	81	2.9	X
scaffold128820	80	3.1	80	3.6	2L
scaffold128846	91	4.4	89	2.9	X
scaffold128878	65	2.9	64	3	3R
scaffold128907	83	3.7	88	3.1	2L
scaffold129004	87	3.8	84	3.6	2L
scaffold129189	59	3.2	46	1.8	2L
scaffold129253	86	3.8	88	3.7	2R
scaffold129273	69	3.6	69	2.9	3R
scaffold129358	70	3.1	69	2.7	2L
scaffold129400	56	3.4	60	3.3	2R
scaffold129414	87	3.8	83	3.3	2L
scaffold129494	76	3.6	72	2.9	2L
scaffold129650	81	4.3	79	3.7	2R
scaffold12966	72	3.7	71	3	3R
scaffold12982	87	4	87	3.5	2R
scaffold129879	36	2.7	28	1.8	3R
scaffold129889	69	2.9	67	3.7	3L
scaffold129908	84	3.6	83	4.1	2L
scaffold129932	72	3.3	63	3	3R
scaffold129951	83	4.1	83	4.5	2R
scaffold129961	88	3.3	89	3.4	2R
scaffold130146	85	4.5	83	4	3L
scaffold130179	92	4.1	96	3.8	X
scaffold130393	69	3.5	68	4.3	2R
scaffold130405	57	2.7	40	1.7	X
scaffold130472	62	3.6	57	3.4	2L
scaffold130506	79	3.5	77	3.6	2L
scaffold130566	80	3.2	76	2.7	2L
scaffold130589	60	3.9	71	3.1	2R
scaffold13064	69	3.6	64	2.7	2R
scaffold130875	61	3.1	54	2	X
scaffold130888	73	4.4	73	3.7	2L
scaffold130923	63	2.9	61	2.8	2R
scaffold130936	89	4.1	81	3.1	2L
scaffold130968	94	3.9	92	4	X
scaffold130980	53	2.9	54	3	2R
scaffold131013	92	3.5	83	3.5	3L
scaffold131051	68	5.3	60	5.2	2L
scaffold13117	87	4.8	86	4.8	2L
scaffold131260	25	1.9	25	3.3	3R
scaffold131267	77	4.2	78	3.4	2R
scaffold131333	75	4.4	72	4	3L
scaffold131380	67	3.5	63	3	2R
scaffold131384	64	3.5	70	3.1	3R
scaffold131389	77	7.8	78	8.1	2L
scaffold131505	62	2.1	51	2.3	3R
scaffold131551	88	3.9	88	4	2R
scaffold131587	78	2.5	69	2.4	2L
scaffold131629	78	2.9	73	2.9	3L
scaffold13164	43	2.8	40	1.8	3R
scaffold131694	85	3.6	79	3.4	2R
scaffold131742	77	3.7	77	3.7	3L
scaffold131804	68	3.5	66	2.3	3L
scaffold131832	87	5.1	85	3.7	2R
scaffold131877	60	4.1	59	3.6	2R
scaffold131930	84	3	84	3.2	3L
scaffold132078	89	4.4	87	4	2R
scaffold132119	94	4.1	89	3.4	3R
scaffold132134	77	3.8	72	3.5	3R
scaffold132201	76	3.2	76	3.1	2R
scaffold132306	67	3.7	61	3.1	2L
scaffold132346	98	3.5	91	3.6	2R
scaffold132386	82	3.5	78	3.3	2L
scaffold132393	82	4.2	84	4.1	2R
scaffold1324	70	3.6	75	2.8	2R
scaffold132519	76	3.5	72	3	3L
scaffold132545	75	4.3	74	3.9	2R
scaffold132618	74	4.2	74	3.1	3R
scaffold132643	78	4.2	78	4	2R
scaffold132743	73	3.3	72	2.7	3L
scaffold132875	76	3.4	73	3.1	3R
scaffold13292	77	3.3	80	3	2L
scaffold132959	67	3.2	68	2.2	X
scaffold133095	91	5.3	88	5.2	2R
scaffold13315	74	4.9	76	4.7	3L
scaffold133163	74	4	69	3.5	3L
scaffold133180	67	2.3	63	3.4	2L
scaffold133288	72	4.2	72	3.7	3L
scaffold133327	64	3.7	60	3.3	2R
scaffold133353	74	3.3	75	3.3	2R
scaffold133425	88	3.5	88	3.6	X
scaffold133431	88	3.9	93	3.6	2L
scaffold133455	70	3.5	71	3.2	2L
scaffold133542	70	3.4	78	3.1	2L
scaffold133591	71	3.4	67	2.7	3R
scaffold133623	88	3.8	87	3.3	X
scaffold133689	87	4.4	83	3.4	3L
scaffold133754	75	3.9	75	3.2	X
scaffold133822	61	2.9	58	2.6	2R
scaffold133827	86	3.1	82	3.1	3R
scaffold133834	73	4	74	3.4	2L
scaffold133844	79	4.1	76	3.7	2L
scaffold133953	96	4.2	90	3.4	3R
scaffold133960	67	2.5	55	2	2L
scaffold133982	72	3.9	69	3	2R
scaffold133983	86	3.4	87	3.4	2L
scaffold134211	95	4.7	93	4.3	2L
scaffold134255	89	3.8	88	3	2L
scaffold13426	88	4.1	86	3.6	3R
scaffold134445	56	2.7	41	1.9	2R
scaffold134451	75	3.6	72	3.4	3L
scaffold134485	85	3.6	86	3.3	2L
scaffold134613	82	3.7	78	3.7	3R
scaffold134664	85	4.5	84	3.9	3L
scaffold134689	68	3.2	73	3.3	3R
scaffold134760	94	4	94	3.7	2R
scaffold134783	82	4.8	81	4.4	2L
scaffold13480	86	3.8	82	2.9	2R
scaffold134939	50	3.2	47	3.4	X
scaffold135016	83	3.5	84	4	X
scaffold135072	73	3.5	73	3.3	2R
scaffold135107	84	3.9	81	3.4	3R
scaffold135222	69	3.9	70	2.8	2L
scaffold135255	83	4.4	85	4	3R
scaffold135401	69	3.3	71	3.3	2R
scaffold135424	72	2	67	3.8	2R
scaffold135434	55	3.3	57	3.1	2L
scaffold135448	88	4.4	81	3.1	2R
scaffold135530	72	3.2	67	2.9	2R
scaffold135535	69	4.3	65	2.7	X
scaffold135548	73	3.4	70	3	2L
scaffold135549	80	2.2	71	2.1	X
scaffold135620	82	4.1	82	3.7	2R
scaffold135648	76	4.7	72	3.7	2L
scaffold135655	59	3.7	58	3.2	2R
scaffold135717	62	3.5	60	2.9	3L
scaffold135757	77	4.7	79	3.3	2R
scaffold135854	83	3.6	86	3.6	2R
scaffold135857	81	3.2	67	3.5	3L
scaffold135973	74	3.9	73	3.1	2R
scaffold13612	49	3	46	2.3	3R
scaffold13614	48	2.6	44	2	2L
scaffold136175	82	3	61	2.1	2L
scaffold1362	43	3.7	45	3.2	X
scaffold136269	87	4	79	2.9	X
scaffold136378	92	3.8	83	2.4	2L
scaffold136444	68	3.8	66	3.1	2R
scaffold136510	74	3.9	79	4	2R
scaffold13654	68	3.4	56	2.5	2R
scaffold136609	73	4	71	3.5	2L
scaffold136642	83	3.5	81	3.4	3L
scaffold13690	59	4	59	3.4	2R
scaffold136991	87	4.8	85	4.2	3R
scaffold137056	74	2.9	80	4.1	2R
scaffold1371	80	3.4	83	3.8	3R
scaffold137183	79	3.4	85	3.7	2R
scaffold137317	89	4	85	3.4	3R
scaffold13738	83	3.4	83	3.7	3L
scaffold137424	47	2.6	39	2	2R
scaffold137490	82	3.3	75	2.5	3R
scaffold137597	65	2.7	66	3.2	2R
scaffold137768	90	4.7	87	4	X
scaffold137803	61	4.3	58	2.7	2R
scaffold137874	90	3.9	91	3.7	X
scaffold137924	66	3.8	64	3.7	2R
scaffold138	83	4.5	79	3.2	2R
scaffold138007	71	3.9	72	3.4	3L
scaffold138080	73	3.5	68	2.8	3L
scaffold138093	57	2.4	50	2.4	X
scaffold138199	72	3	69	2.9	2R
scaffold138215	72	3.1	71	3	2L
scaffold138314	74	3.3	66	2.6	3R
scaffold13837	81	3.3	76	3.3	2L
scaffold138430	85	5.2	79	4	3L
scaffold138492	72	4.5	74	4.2	3R
scaffold138534	75	3.5	67	2.3	2R
scaffold13872	73	2.8	73	2.8	2L
scaffold138748	70	4.9	67	4.2	2R
scaffold138802	60	3.1	54	2.6	3L
scaffold138817	88	3.4	88	3.5	2R
scaffold13883	72	3.8	65	2.7	2R
scaffold138833	83	3.1	77	3	2R
scaffold138860	75	3.2	69	2.6	3L
scaffold139021	89	3.7	88	3.5	2L
scaffold139045	80	4.5	74	4.2	2R
scaffold139051	75	3.2	78	2.9	3L
scaffold139053	76	3.8	78	2.6	X
scaffold139081	80	3.5	78	3.2	2R
scaffold139086	82	3.5	81	2.8	X
scaffold139119	71	3.8	66	3.4	3R
scaffold139140	74	4.2	69	3.9	2R
scaffold139249	56	4.5	57	4	2R
scaffold139300	81	3.4	72	3	2R
scaffold139343	93	4.5	84	4.4	2R
scaffold139349	72	2.7	66	2.6	3L
scaffold13953	87	4.2	86	4.2	3L
scaffold139589	91	3.9	94	4.1	X
scaffold139664	94	3.7	93	3.8	2R
scaffold139667	33	1.9	44	2	2L
scaffold139719	74	3.8	74	3.7	X
scaffold139730	82	4	79	3.5	X
scaffold139790	78	3.3	74	3	X
scaffold139831	70	4.4	69	4.9	3R
scaffold139843	78	4.1	72	2.8	X
scaffold139856	69	2.6	68	2.3	2L
scaffold140041	75	3.8	74	3.6	3L
scaffold14012	79	2.7	75	2.5	3R
scaffold140162	71	4	71	2.8	3R
scaffold140221	80	3.4	78	2.8	2L
scaffold140243	82	3.4	80	3.8	2L
scaffold140245	72	3	73	3.3	2R
scaffold140250	55	2.4	51	2.2	3L
scaffold140266	33	2.5	30	2.8	2R
scaffold140331	69	4.2	71	4.7	3L
scaffold140335	76	4.1	73	3.3	3R
scaffold140359	73	3.2	69	3.3	2L
scaffold14038	77	4.6	74	4.2	2L
scaffold140425	65	2.6	73	2.9	2L
scaffold140506	56	3.3	60	2.7	2R
scaffold140537	78	3.9	64	2.7	3R
scaffold140546	79	3	76	2.7	3L
scaffold140551	76	2.7	78	2.3	2R
scaffold140560	76	3.3	78	3.4	2R
scaffold140566	66	3.8	65	3.4	3L
scaffold140622	47	2.9	28	2.3	2R
scaffold140626	72	3.9	69	3.6	2L
scaffold14066	78	4.4	79	4.3	2L
scaffold140660	85	4.3	82	3.8	3L
scaffold140683	66	3.4	68	3.2	2R
scaffold140698	83	4.3	78	4	2R
scaffold14073	84	3.7	80	3.3	3R
scaffold140799	77	3.9	71	2.9	3R
scaffold140904	82	4	79	3.3	2L
scaffold141075	82	3.7	79	3.8	2R
scaffold141174	76	3.3	71	3.7	X
scaffold141268	86	3.5	87	3.4	2L
scaffold141435	77	4.1	76	4.2	2L
scaffold141573	81	4	72	3.6	2R
scaffold141597	88	3.7	88	3.7	2R
scaffold141630	64	3.5	61	3.1	3L
scaffold141635	74	3.3	75	2.7	2R
scaffold141853	78	3.9	71	3.5	X
scaffold141860	86	4.5	90	4	3R
scaffold141872	73	3.4	68	2.7	3L
scaffold141954	81	3.5	84	3.8	3L
scaffold141989	70	2.5	72	2.5	2L
scaffold142071	67	2.7	62	2.7	2R
scaffold142188	42	2.2	37	2.5	2R
scaffold142218	67	3.1	59	2.4	3R
scaffold14223	62	3.8	52	2.5	2R
scaffold142234	66	2.8	64	2.9	3L
scaffold142238	55	3	49	3.2	2R
scaffold142322	80	4.3	73	4.4	2L
scaffold142340	53	3.6	65	4.1	2R
scaffold142479	76	5.2	75	4.4	3L
scaffold142721	71	3.6	75	3.3	2R
scaffold142771	75	3.7	71	3.3	2R
scaffold142884	71	3.4	75	2.9	2L
scaffold143014	53	3.1	49	3	3R
scaffold143023	69	2.8	73	3.4	X
scaffold143043	70	3.7	63	2.2	2R
scaffold143091	70	5.5	70	4.6	2R
scaffold14311	67	4	62	3	2R
scaffold143289	83	3.3	82	2.8	2R
scaffold143319	80	3.7	75	3.5	3R
scaffold143337	94	4.1	85	3.3	2L
scaffold143399	89	4.3	87	4	2L
scaffold143623	66	3.6	67	3.3	X
scaffold14367	90	4.4	89	4	2R
scaffold143753	60	3.4	62	3.5	3R
scaffold143782	53	2.2	51	2	2R
scaffold143794	69	3.1	69	3.7	2R
scaffold143823	78	2.9	74	3.4	3R
scaffold144002	81	3.3	82	4	2L
scaffold14413	77	3.2	70	3.1	3R
scaffold144131	29	1.9	34	3.1	2R
scaffold144332	88	3.6	81	3	2R
scaffold144475	94	4.7	95	4.8	3L
scaffold144661	88	4	90	3.7	2L
scaffold144736	49	3.5	50	3.4	3R
scaffold144765	78	3.4	69	2.6	2R
scaffold144899	68	4.2	70	4.1	3R
scaffold144951	69	2.4	62	2.2	X
scaffold144980	77	3.5	76	3	2R
scaffold145206	64	3.8	61	3	3R
scaffold145385	63	2.7	48	2.5	X
scaffold145504	83	3.5	80	3.2	2L
scaffold145658	83	2.9	77	3	3R
scaffold145728	85	3.5	81	3.1	2R
scaffold145753	70	3.7	69	3.2	2R
scaffold145823	85	3.6	86	3.2	2R
scaffold145857	58	3.4	56	3.1	3R
scaffold145902	89	4.6	89	4.9	3R
scaffold145920	77	3.3	76	3.1	2L
scaffold145989	63	3.2	59	3.2	2R
scaffold146076	46	2.2	39	2.6	2L
scaffold146115	60	2.7	57	2.9	2L
scaffold146162	85	3	78	2.3	3L
scaffold146218	90	4.8	88	4.8	2R
scaffold146435	52	3.1	52	3.8	X
scaffold146457	75	4	74	3.8	3L
scaffold146500	74	4	72	3	3R
scaffold146519	74	3.7	78	3.6	3R
scaffold146534	84	3.8	82	3.8	2L
scaffold146536	59	2.8	54	3.1	2R
scaffold146602	56	2.4	63	3	2R
scaffold146730	79	3.1	72	3.2	X
scaffold146837	72	3.6	71	3.4	2R
scaffold146847	71	4.5	69	4	2L
scaffold146864	84	3.5	75	3.1	2R
scaffold14688	89	4.1	87	3.2	3R
scaffold146901	64	3.1	44	2.2	2R
scaffold1470	87	4	85	3.7	3R
scaffold147005	57	4	65	3.6	2R
scaffold147053	52	2.4	68	2.4	3R
scaffold147094	90	6.6	91	5.4	3L
scaffold147208	88	3.8	87	4.1	3R
scaffold14723	77	3.8	74	2.9	2L
scaffold14726	81	5.5	78	4.4	2R
scaffold14736	72	4.9	72	3.3	2L
scaffold147368	87	4	83	3.3	3R
scaffold147391	86	3.6	84	3.4	2L
scaffold147443	74	4	74	3.3	3R
scaffold147453	87	4.1	84	3.7	3R
scaffold147590	83	5.5	79	5.6	2L
scaffold147750	78	3.3	84	3.3	2R
scaffold147827	73	3	76	2.9	2R
scaffold147940	48	3.5	45	2.3	2L
scaffold147981	93	3.6	88	3.4	2L
scaffold148027	84	3.8	76	3.5	2R
scaffold148060	66	3.7	63	4	3L
scaffold148191	75	3.5	74	2.9	2R
scaffold148214	56	2.5	58	2.1	X
scaffold148224	55	3.4	70	2.6	2R
scaffold148403	61	3.2	50	2.4	3L
scaffold148417	71	3.4	68	3.2	3L
scaffold148430	93	4.2	90	3	3R
scaffold14845	53	2.8	52	2.7	2L
scaffold148479	76	3.8	77	2.8	2R
scaffold148500	94	4.1	95	3.6	3R
scaffold148572	88	5	82	3.3	3L
scaffold148624	69	3.4	68	2.4	2L
scaffold148632	75	3.5	71	3.6	2R
scaffold148639	69	3.5	62	3	2L
scaffold148805	89	3.8	89	3.5	3R
scaffold14898	71	3.4	58	3.3	2R
scaffold149042	66	3.5	70	3.5	3R
scaffold149089	89	3.1	89	3.5	3L
scaffold149103	82	4.2	80	4.4	2L
scaffold149200	59	3.9	61	3.2	X
scaffold149331	79	3.2	80	3.2	2R
scaffold149372	71	4.2	69	3.6	3R
scaffold149393	71	4.2	55	2.3	X
scaffold149414	69	3.5	65	3.1	3R
scaffold14954	70	4.1	55	2	X
scaffold149566	79	2.9	78	2.6	2L
scaffold149568	83	3.6	84	3.8	2R
scaffold14960	84	4.4	77	3	2R
scaffold14962	77	4.2	77	4.6	3R
scaffold149656	79	3.2	79	3.2	3R
scaffold149666	83	3.1	81	3.2	2L
scaffold149680	74	3.9	73	2.8	3R
scaffold149740	89	2.8	88	3.2	2R
scaffold149819	68	3.4	66	2.6	X
scaffold149948	82	3.3	82	3.8	3R
scaffold150027	76	4.1	76	3.8	2L
scaffold150129	69	3.1	64	2.6	3R
scaffold150133	88	4.6	87	3.2	3R
scaffold150169	79	3.6	81	3.4	X
scaffold150307	80	3.1	64	2.5	2R
scaffold150534	89	3.5	90	2.9	3L
scaffold15055	43	2.6	43	2.8	2L
scaffold150614	57	3.2	58	2.7	2R
scaffold150631	74	3.4	71	2.9	2L
scaffold150711	86	3.3	84	3.4	2R
scaffold150713	69	2.8	65	2.9	3R
scaffold150724	72	2	73	2.3	2R
scaffold150729	87	3.9	84	3.4	2R
scaffold150884	64	4.5	63	3.8	2R
scaffold150938	69	3.1	68	2.9	2R
scaffold151047	82	4.6	81	3.8	2L
scaffold151129	67	2.9	62	2.7	3L
scaffold151210	86	3.1	75	3.1	2L
scaffold151242	86	3.5	93	2.9	2R
scaffold151265	87	4	79	3.1	3R
scaffold151267	69	2.9	79	3.1	2R
scaffold151321	94	3.9	95	4	3L
scaffold151458	79	3.4	78	3.5	3L
scaffold151486	73	3	68	3.1	2R
scaffold151545	87	4	85	3.2	3R
scaffold151677	68	3.6	68	3.5	3L
scaffold151711	58	3.5	53	2.9	2R
scaffold151810	57	3.9	58	3.1	3R
scaffold15184	80	3.7	80	3.3	3R
scaffold151898	86	4.1	87	3.9	3R
scaffold151972	90	3.5	91	3.1	2L
scaffold152000	64	3.1	60	2.5	2L
scaffold152183	88	4.1	85	4.4	2R
scaffold15222	85	3.7	83	3.3	2R
scaffold152263	87	3.8	92	3.3	2R
scaffold15228	81	3.2	77	3.2	2R
scaffold152306	79	7.8	81	6.5	3R
scaffold152441	72	4.2	70	3.4	3R
scaffold152446	81	2.8	80	3.7	3L
scaffold15245	79	4.2	76	3.6	3L
scaffold152511	93	3.1	91	3.4	3L
scaffold152526	78	3.5	80	3.6	2L
scaffold152569	67	3.6	65	3.2	2L
scaffold15263	50	3.7	51	2.8	2R
scaffold152750	79	3.8	76	3.3	3R
scaffold152801	90	3.7	77	2.8	2R
scaffold152826	76	3.7	71	2.4	2R
scaffold153120	81	3.3	80	3.3	2L
scaffold153129	64	3.6	63	2.7	3R
scaffold15342	80	3.6	81	3.6	2L
scaffold153424	88	3.5	86	4.2	2L
scaffold153464	79	3.9	77	3.2	3R
scaffold153581	85	3.8	80	4	3R
scaffold15363	72	3.5	73	3.4	2R
scaffold153679	68	3.8	67	4.2	2R
scaffold153751	78	4.3	76	3.9	3L
scaffold153797	63	6.2	63	5.5	3L
scaffold15380	90	3.9	87	3.9	2R
scaffold153821	83	3.9	81	3.9	2L
scaffold154	82	3.5	78	3.2	2R
scaffold15404	61	3.5	59	3.5	2L
scaffold154072	80	4.2	80	3.2	2L
scaffold15409	74	3.7	70	3.4	2R
scaffold154092	81	6.5	81	5.9	2R
scaffold154171	81	3.5	79	3.2	3L
scaffold154259	59	2.2	73	2.8	2L
scaffold154374	92	4.1	88	3.5	2L
scaffold154441	42	2.4	39	2.5	2L
scaffold154502	78	3.9	72	3.5	2R
scaffold154507	73	4.8	67	3.1	2L
scaffold154541	78	3.5	74	2.9	2R
scaffold154593	84	4	83	3.5	3R
scaffold154852	50	2.5	41	2	2L
scaffold154853	87	3.2	94	3.1	2L
scaffold154906	77	2.8	79	2.6	3R
scaffold154944	68	3.9	69	3.2	2R
scaffold154998	78	6.4	78	6	2R
scaffold155078	71	3	67	3.2	2R
scaffold155111	86	4.1	82	3.6	X
scaffold155138	89	4.1	88	3.6	3R
scaffold155196	83	4.1	81	4.3	3L
scaffold155206	34	2.4	34	2.1	X
scaffold15525	82	3.7	76	3.7	3R
scaffold155427	68	4.7	62	3.6	3R
scaffold155432	81	3.1	87	4.3	3R
scaffold155514	84	3.9	85	3.8	2R
scaffold155541	84	3.6	87	3.4	2R
scaffold155555	86	4.3	85	4.2	2L
scaffold155613	82	3.2	78	2.6	2L
scaffold155671	85	3.5	78	3.1	2R
scaffold155751	93	5.3	95	4.3	2L
scaffold155820	84	4.3	90	3.9	3R
scaffold155884	73	3.7	75	3.1	2L
scaffold155980	89	3.5	84	3.3	3L
scaffold1560	56	3.4	57	3.9	3R
scaffold156075	56	3.9	54	3.3	2L
scaffold156110	84	2.6	75	2.1	2R
scaffold156186	87	3.2	82	2.8	3R
scaffold156330	79	3.4	80	3.1	3L
scaffold156349	79	3.6	71	3.3	X
scaffold156355	78	4.2	71	3.9	3R
scaffold156477	56	2.4	53	2.8	2R
scaffold156491	91	3.1	85	2.5	2L
scaffold15650	69	3.4	68	3	2L
scaffold15656	82	3.2	75	2.8	3L
scaffold156573	90	4.3	83	3.6	3R
scaffold156593	64	3	65	3.3	2R
scaffold156594	85	3.5	90	2.9	2R
scaffold156618	51	1.7	45	3.3	X
scaffold15666	60	3.5	57	2.7	3R
scaffold156748	41	3.6	36	3	3L
scaffold156761	87	4.1	86	3.5	2R
scaffold156784	83	3.6	84	3.6	3L
scaffold156947	44	2.4	41	2.7	2L
scaffold156987	77	3.3	75	3	2L
scaffold157044	77	4.8	70	3.5	2L
scaffold157046	77	4.2	76	3.8	2L
scaffold157049	62	3.3	60	3	2L
scaffold157075	80	3.8	78	3.7	3R
scaffold157076	79	4.2	76	3.8	3R
scaffold157098	78	3.4	75	3	2L
scaffold157429	87	4.4	86	4	3R
scaffold157529	67	2.6	67	3.5	3R
scaffold157592	74	3.7	76	4.1	2R
scaffold157637	69	2.7	64	2.4	2L
scaffold15766	83	3.6	78	3.4	3L
scaffold15767	74	4.3	74	4	X
scaffold157674	80	3.7	71	2.1	3R
scaffold157691	76	3.5	70	3	2L
scaffold157692	89	3.6	88	3.5	3L
scaffold157796	60	3.2	58	3.2	3L
scaffold157834	53	2.4	50	1.9	2R
scaffold157886	72	3	71	2.7	3R
scaffold157895	65	3	60	2.2	2R
scaffold157986	74	4.2	67	4.5	3R
scaffold157995	76	3.6	77	3.7	2L
scaffold158007	94	4.2	95	3.8	3L
scaffold15801	76	3.7	72	3.1	3L
scaffold15806	64	4	57	2.6	3R
scaffold158082	76	3.7	66	2.9	2R
scaffold158096	87	4	85	3.7	2R
scaffold15810	85	3.2	84	3.2	3R
scaffold158125	81	2.6	86	2.5	3L
scaffold158179	68	3.6	66	2.5	2R
scaffold158217	65	4.2	63	3.2	2R
scaffold158321	61	3.4	54	2.3	3R
scaffold1584	63	3.3	65	2.6	3R
scaffold158467	82	3.5	82	3.4	2L
scaffold158564	94	5.1	91	3.8	2R
scaffold158623	65	3.4	63	2.9	X
scaffold158648	51	2.8	49	2.3	2R
scaffold158762	69	3.8	68	3.4	2L
scaffold158799	86	3.6	82	3.4	2L
scaffold158817	57	3.7	49	2.7	3R
scaffold15882	76	4	75	3.5	3L
scaffold15897	82	3.8	80	3.3	2R
scaffold159	79	2.9	79	2.9	2R
scaffold159069	60	2.9	62	2.1	3R
scaffold159082	88	4.3	86	3.9	2R
scaffold15921	72	2.9	75	2.5	2R
scaffold159275	74	3.3	69	3.3	2L
scaffold159337	97	3.7	96	3.5	2L
scaffold159356	66	3.3	64	3.2	2R
scaffold159374	81	6	71	5.6	3R
scaffold159604	81	3.9	81	3.8	3R
scaffold159609	64	2.4	59	2.6	X
scaffold159640	70	3.4	68	3.1	2R
scaffold159648	91	2.9	84	2.5	X
scaffold159935	80	3.8	78	3.4	3R
scaffold159993	86	3.9	81	2.9	2R
scaffold159996	77	3.3	75	2.8	2L
scaffold160003	78	3.5	82	3.5	2L
scaffold160005	90	3.4	91	3.2	2R
scaffold160007	87	4	86	3.7	2R
scaffold160058	74	4.1	72	3.9	X
scaffold160184	92	4.3	95	3.4	3R
scaffold160285	79	3	72	3	2R
scaffold16058	84	4.8	78	4.8	2R
scaffold160748	84	3	86	3.3	X
scaffold160836	72	2.6	73	3	3R
scaffold160887	72	2.8	67	2.7	2R
scaffold1609	56	2.9	60	2.6	2R
scaffold160907	84	3.9	86	3.8	2L
scaffold160943	76	3.5	78	3.2	2R
scaffold160987	66	3.1	66	3.1	3L
scaffold160989	87	4.2	84	3.4	2R
scaffold160993	89	3.5	83	2.9	3R
scaffold160994	91	3.7	89	3.6	3R
scaffold16103	70	3.2	67	2.8	2R
scaffold161034	82	3.4	78	2.9	2R
scaffold16104	67	3.4	64	3.3	3L
scaffold161111	82	4.2	79	3.3	2L
scaffold161191	56	3.2	62	3.1	3R
scaffold161222	55	2.8	60	2.5	2L
scaffold161280	75	3.9	77	4	2L
scaffold161346	61	3.1	58	3.5	3R
scaffold161351	77	3.3	89	4.3	3R
scaffold161377	67	3.9	64	2.7	3R
scaffold16140	64	2.5	75	3	3R
scaffold161410	74	3.2	78	2.7	X
scaffold161493	72	3.7	76	3.5	3L
scaffold161565	25	1.8	25	1.1	2R
scaffold161656	88	3.8	93	3.7	3L
scaffold161736	75	3.7	78	4.7	2R
scaffold161875	84	4.3	84	4.5	3R
scaffold161905	20	2.4	19	1.2	2L
scaffold161913	53	3	46	1.9	2L
scaffold161976	83	4.2	82	3.9	2R
scaffold16199	74	4.3	74	3.8	2R
scaffold1620	81	4	81	4.1	3R
scaffold162057	76	2.5	83	2.9	3L
scaffold162329	80	4	77	3.3	X
scaffold162340	84	3.7	85	3.1	3L
scaffold162367	67	4.9	65	4	2L
scaffold162411	71	3.1	70	3.2	2L
scaffold162507	62	3.3	60	3	2L
scaffold16269	73	3.5	73	3.2	3R
scaffold162772	66	2.8	73	3.6	2R
scaffold162780	82	3.6	85	4	X
scaffold162786	76	4.2	75	3.2	X
scaffold162792	79	3.3	73	2.4	2R
scaffold162837	72	3.6	75	3.6	3L
scaffold162901	75	4	72	3.3	2R
scaffold163030	57	3.4	59	2.7	2L
scaffold163065	56	3	61	3.3	2L
scaffold163139	57	2.2	58	3	3R
scaffold163145	60	2.9	62	3.5	2L
scaffold163169	82	3.7	79	3.7	2R
scaffold163188	72	5.7	69	5.8	2L
scaffold163370	85	3.8	79	2.8	2L
scaffold163664	78	3.8	80	3.3	3L
scaffold16368	71	4.4	78	3.9	2L
scaffold163903	64	3.2	59	2.9	3R
scaffold163905	71	2.7	76	2.6	X
scaffold163914	75	3.5	73	3.3	2R
scaffold163956	68	4.3	65	3.6	2L
scaffold16400	97	4.6	96	4.5	2R
scaffold16411	84	2.9	83	3	3L
scaffold164218	69	3.1	74	3	2R
scaffold164257	91	3.8	90	3.6	3L
scaffold164274	82	4.1	82	3.4	3R
scaffold16428	81	3.3	75	2.7	2R
scaffold164463	74	3.8	79	4.3	2R
scaffold164542	73	2.9	78	3.7	3R
scaffold164577	86	2.1	70	2.5	2L
scaffold164640	65	5.2	66	3.7	3R
scaffold164641	55	5.1	51	3.5	2R
scaffold164703	57	3.4	52	3	3R
scaffold164724	70	3.5	70	3.5	2R
scaffold164771	62	3.1	66	3.4	2L
scaffold164796	78	3.3	80	3.5	2L
scaffold164854	76	2.8	79	3.2	2L
scaffold16487	75	4.1	74	3.7	2R
scaffold164945	84	4.1	81	4.4	3R
scaffold164958	90	3.9	88	3.8	3R
scaffold164991	82	3.6	83	3.9	2R
scaffold164997	75	3.6	75	2.7	2L
scaffold165173	56	3.5	51	2.6	2L
scaffold165202	72	3.2	68	2.7	3R
scaffold165382	77	3.6	67	2.8	X
scaffold165463	74	4.9	76	3.3	2R
scaffold165485	34	2.2	29	1.4	2L
scaffold165522	79	4	78	3.7	3R
scaffold165547	72	5.1	73	4.5	3R
scaffold165661	77	2.1	32	1.4	2R
scaffold165674	25	2.5	17	1.7	X
scaffold165686	57	3.1	44	2.2	2R
scaffold16584	55	3.1	54	3.3	3R
scaffold16591	80	2.7	77	3.4	3L
scaffold165919	60	3	67	2.7	3R
scaffold166048	89	3.5	90	3.6	X
scaffold166218	87	3.6	82	3.4	3L
scaffold166245	65	4.2	60	3.8	2R
scaffold166288	70	4	67	3.7	3L
scaffold166363	75	7.4	72	6.8	3L
scaffold166464	74	3.6	73	2.7	2R
scaffold166550	86	3	86	3.3	2L
scaffold166653	73	3.1	65	3.3	2R
scaffold166666	80	3.8	76	3.4	X
scaffold16668	77	3.6	74	3.4	3R
scaffold166691	84	2.8	80	2.9	3R
scaffold166699	73	3.2	77	3.1	2L
scaffold166737	50	2.9	51	2.8	3R
scaffold166782	71	3.2	69	3	3R
scaffold166831	80	3.8	69	3.7	3R
scaffold166906	94	3.9	89	3.2	2L
scaffold166910	83	4.6	80	4.2	2L
scaffold166932	78	4.5	80	3.7	X
scaffold166966	50	3.3	45	2.7	2R
scaffold166986	67	2.7	60	2.4	3R
scaffold167081	71	3.3	69	3.1	2R
scaffold167082	74	8.1	77	7.5	X
scaffold16716	84	3.4	81	3.2	2R
scaffold16722	79	3.8	75	3.7	3R
scaffold167227	83	3.3	80	2.8	2L
scaffold167246	66	3.3	67	3.9	2R
scaffold167339	81	3.5	77	3.1	3L
scaffold167351	89	3.7	85	3.3	2R
scaffold167356	87	4.7	88	4.3	3R
scaffold167371	81	4	78	3.6	3R
scaffold167419	86	3.7	83	3.3	3R
scaffold167489	85	3.4	81	3.2	2R
scaffold16749	79	4	74	3.1	3R
scaffold167545	60	2.9	54	2	3R
scaffold167587	61	5	61	4.1	X
scaffold167650	74	2.6	80	3.1	2R
scaffold167744	73	3.5	67	3.1	3R
scaffold167751	67	3.2	62	2.4	3L
scaffold167819	78	3.8	74	4	2L
scaffold167835	71	3.2	75	3.4	3R
scaffold167867	76	3.4	83	3.1	2R
scaffold167976	81	4	80	3.2	3R
scaffold167994	87	3.7	89	2.8	2R
scaffold168024	42	3.1	39	3.3	2R
scaffold168051	69	6.4	61	5.1	3L
scaffold168280	62	3.1	63	3	2R
scaffold16843	81	3	79	3.2	3R
scaffold168465	77	3.4	74	3	2L
scaffold168495	87	3.6	89	3.4	2R
scaffold168505	72	14	74	13	3R
scaffold168508	86	3.8	84	3.1	3L
scaffold168512	53	3.3	52	2.6	3R
scaffold168513	78	3.6	76	4.2	2L
scaffold16854	67	6.6	67	5.7	2L
scaffold168563	79	3.1	76	2.6	2R
scaffold168683	68	2.6	71	2.9	2L
scaffold168739	68	3.6	63	3.5	2L
scaffold168791	72	2.8	64	2.5	2R
scaffold168920	85	3.6	85	3.3	2L
scaffold168942	86	4	85	3.5	2R
scaffold169058	67	3	63	2.5	X
scaffold169139	74	3.4	65	2.3	2L
scaffold16921	64	3.4	57	2.9	2R
scaffold169215	68	3.7	67	2.7	3R
scaffold169243	80	3.6	76	3.8	2R
scaffold169287	55	2.9	57	3.2	X
scaffold169291	76	4.2	78	3.8	2R
scaffold169414	88	3.4	84	3	2R
scaffold169428	67	4.6	67	4.5	2R
scaffold169446	71	4.7	72	3.4	2R
scaffold169447	75	4.5	70	3.9	2R
scaffold169460	81	3.8	75	3.6	3R
scaffold169498	75	3.5	72	2.8	3R
scaffold169558	84	3.2	81	3.2	3L
scaffold169559	70	3.8	68	3.1	X
scaffold169651	91	4.2	90	4.1	3R
scaffold169722	92	4.3	88	3.4	2R
scaffold170045	89	3.5	87	3.5	X
scaffold170068	72	3.3	73	3.2	3R
scaffold170104	75	3.1	73	3.9	2L
scaffold170121	84	3.2	95	2.7	3L
scaffold170282	83	4.1	79	3.3	X
scaffold170285	73	4.2	76	3.8	2R
scaffold17036	59	3.4	58	2.7	2R
scaffold170393	60	3.8	61	3.5	2R
scaffold1706	76	4.1	76	3.9	2L
scaffold170602	69	3.5	61	2.9	2L
scaffold170643	75	3.6	72	2.9	3R
scaffold17074	77	4.1	74	3.5	2L
scaffold170744	81	3.7	77	3.1	2R
scaffold17087	89	4	87	3.7	3R
scaffold170908	86	4	87	3.9	2R
scaffold170931	88	3.1	88	2.8	3R
scaffold170998	89	4.3	86	3	2R
scaffold171048	77	3.7	77	3.8	3L
scaffold171107	74	3.9	72	3.5	3L
scaffold171305	79	3.5	72	2.8	2R
scaffold171471	79	4.2	78	3.4	X
scaffold1715	77	4.1	72	3.9	2R
scaffold171562	81	3	77	3	3R
scaffold171571	69	3	62	2.8	2R
scaffold171742	83	4.4	81	4.6	3R
scaffold171753	81	3.4	81	3.3	2L
scaffold171905	61	6.1	57	5.5	3R
scaffold172025	74	3.5	69	3.1	X
scaffold17204	58	3.2	60	2.8	X
scaffold172101	87	4	85	3.6	2R
scaffold172197	74	3.7	68	3.2	2R
scaffold17224	76	3.3	77	3.4	2L
scaffold172260	85	4.4	83	3.5	3L
scaffold172365	76	5	78	3.2	2L
scaffold172380	80	3.6	77	3.2	3R
scaffold172472	87	3.6	85	3.8	2R
scaffold172496	89	4.4	87	3.4	3R
scaffold172559	82	3.2	76	2.9	3L
scaffold172567	55	2.9	47	2.9	3R
scaffold172668	97	4.4	97	3.6	3L
scaffold172687	72	3.1	68	3.3	3L
scaffold172701	83	4.2	80	3.2	2R
scaffold172718	79	3.9	71	3.6	X
scaffold172726	71	3.2	63	2.4	3R
scaffold172735	80	3.3	76	3.4	2R
scaffold172752	74	8	68	6.1	X
scaffold172773	84	4.2	85	3	2L
scaffold17279	67	3.1	63	3.7	3R
scaffold172925	63	2.9	64	3	3R
scaffold172985	76	4.8	74	3.8	2R
scaffold173108	77	4	63	3	3R
scaffold173130	73	3.5	67	2.6	3R
scaffold173139	39	3	23	1.9	3R
scaffold173145	67	3.2	62	3	X
scaffold173160	80	3.5	77	3.3	3R
scaffold17317	89	3.4	91	3.3	3R
scaffold173173	84	3.3	83	2.9	3R
scaffold17358	80	4.3	80	4.6	2R
scaffold173584	80	3.4	82	3.6	3R
scaffold173618	87	4.3	88	3.5	X
scaffold173633	81	2.7	79	3.4	2R
scaffold17370	69	4.2	65	3.8	2L
scaffold173712	75	3.8	72	3.4	3L
scaffold173732	85	3.4	83	3.2	3R
scaffold173904	40	2.2	39	1.9	2L
scaffold173966	88	3.5	85	3.4	3R
scaffold174041	87	3.9	85	3.3	2L
scaffold174067	88	3.7	85	3.5	2R
scaffold174121	66	3.4	60	3.2	3R
scaffold17425	82	3.4	78	3.1	2R
scaffold174264	82	4.5	79	3.5	2R
scaffold174289	57	2.9	49	2.8	3R
scaffold174330	75	3	67	3	2L
scaffold174393	74	3.6	73	4	2R
scaffold174459	80	3.7	79	3.4	2R
scaffold174508	78	3.8	79	3.9	2R
scaffold174509	63	2.8	57	2.5	2R
scaffold174536	69	3.4	68	2.4	2R
scaffold174647	76	3.3	74	3.1	3R
scaffold174685	82	3.9	79	3.8	2R
scaffold174798	17	1.2	16	2.3	X
scaffold17481	81	3.7	80	3.3	3R
scaffold174821	75	3.5	75	2.6	3R
scaffold174865	56	2.5	66	2.8	X
scaffold175085	89	4.3	86	3.9	2L
scaffold17517	88	3.6	88	3.5	2L
scaffold175328	79	2.8	84	3.2	X
scaffold175355	78	2.4	79	2.3	2L
scaffold175410	89	3.2	83	2.7	2R
scaffold175639	72	4.1	75	4.8	2R
scaffold175717	78	3.3	85	3.3	3R
scaffold175782	74	4.1	68	2.9	2R
scaffold175806	83	3.4	79	3.2	3L
scaffold175856	83	3.4	87	3.1	2R
scaffold175885	76	3.6	73	2.9	2R
scaffold176037	81	4.2	82	4.1	2L
scaffold17616	46	5.5	45	6.9	2R
scaffold176436	48	1.9	56	2.4	X
scaffold176470	94	5.8	94	5.4	3R
scaffold17649	84	3.9	78	3.1	2R
scaffold176533	57	3.9	60	2.8	2R
scaffold17654	88	6.6	87	6.5	3L
scaffold176638	43	2.3	49	2.7	2L
scaffold176649	70	4.1	66	3.6	2L
scaffold176764	70	3.1	72	2.6	2R
scaffold17682	94	3.4	92	4.2	2R
scaffold176842	74	3.1	66	3.2	2R
scaffold176926	75	3	68	2.1	2R
scaffold176996	93	3.9	91	3.4	3R
scaffold177102	84	2.6	80	2.2	2L
scaffold177103	80	2.5	71	3	2L
scaffold177134	83	2.9	72	2.8	2R
scaffold177205	35	3.1	50	2.6	2L
scaffold177413	56	1.7	47	1.5	2L
scaffold177536	65	3.5	63	3.4	2L
scaffold177619	64	3	54	2.8	2R
scaffold177685	72	3	70	3.3	X
scaffold177720	83	3.7	85	3	2R
scaffold177834	77	3.9	75	3.7	3L
scaffold17785	71	3.9	67	2.9	2R
scaffold177860	86	3	82	3.2	3R
scaffold177871	81	3.5	82	4	2R
scaffold178082	56	2.4	66	3.2	2L
scaffold178091	81	4.1	77	3.3	2R
scaffold178309	77	3.5	77	3.1	2L
scaffold178562	85	4.5	84	3.5	2R
scaffold178590	51	18	47	18	3L
scaffold178836	82	3.1	87	3.2	3L
scaffold178861	87	5.5	85	5	3L
scaffold179104	87	2.5	81	2.5	2L
scaffold179160	73	3.2	63	2.7	3R
scaffold179209	82	3.2	76	3.9	X
scaffold179392	89	3.8	89	3.4	2R
scaffold179396	84	3.8	82	3.4	3L
scaffold179436	72	4.1	73	4.7	2R
scaffold179469	59	3	56	2.1	X
scaffold179516	77	5.2	72	4.8	2L
scaffold179596	65	3.7	70	4.2	2L
scaffold179608	70	2.9	76	3.3	2R
scaffold179627	90	3.5	86	3.5	2R
scaffold17971	71	4.1	71	3.3	3R
scaffold179715	71	3.7	66	2.8	2R
scaffold179723	73	3.2	71	3.1	2R
scaffold17977	83	3.7	76	2.5	2R
scaffold180023	92	4.3	86	4	X
scaffold18023	87	3	90	3.6	3R
scaffold18025	74	3.3	76	2.8	2R
scaffold180256	72	3.2	80	3.3	2R
scaffold180293	31	2.6	27	1.6	2L
scaffold180329	76	3	70	3	2R
scaffold180452	76	3.6	70	2.7	3R
scaffold180453	63	3.2	66	4.2	2R
scaffold180538	64	3	66	2.9	2L
scaffold180614	54	4.3	51	3.4	3R
scaffold180623	75	3.5	69	3.1	2R
scaffold180696	94	4.8	93	4.9	2R
scaffold180721	94	3.3	91	3.4	2R
scaffold180732	76	5.9	74	5.6	2R
scaffold18078	75	4.4	74	4.3	3R
scaffold180786	71	4.3	69	2.9	2L
scaffold180794	82	3.6	78	2.3	3R
scaffold18083	76	3.6	74	3.1	3R
scaffold18087	79	3.5	75	3.1	X
scaffold180883	91	4.4	90	4.5	2L
scaffold180887	69	3.7	66	3.4	2R
scaffold180974	68	3.7	64	3.4	2L
scaffold180984	74	5.2	71	4	X
scaffold18100	72	3.6	73	3.5	3R
scaffold181067	70	3.7	72	3.1	2R
scaffold181080	86	4.1	79	3.6	3R
scaffold181115	78	3.5	75	3.2	2R
scaffold181354	74	3.8	70	3.2	3L
scaffold181375	78	2.8	84	3.6	2R
scaffold181452	51	2.5	50	2.5	2L
scaffold18154	77	4.2	79	3.7	2L
scaffold181585	79	3.9	73	3.2	3L
scaffold181633	81	3.8	78	3.7	3R
scaffold18165	55	3.7	53	2.8	2L
scaffold181785	82	4.1	75	3.5	2L
scaffold181815	73	3.3	68	3.3	3L
scaffold181819	71	3.1	68	2.4	2R
scaffold181901	61	2.6	61	3.6	3L
scaffold181918	81	3.6	82	4.3	2L
scaffold182015	90	3.5	82	3.3	2R
scaffold182020	64	6.4	53	6.5	3R
scaffold182061	82	4.6	80	3.1	2R
scaffold182110	67	3.1	60	3.3	2L
scaffold182126	67	3.5	73	3.2	3L
scaffold182216	61	4	61	2.7	2L
scaffold182249	25	2	29	2.1	3R
scaffold182484	72	4.2	65	2.8	3R
scaffold182554	85	3.9	80	2.9	U
scaffold182688	88	3.4	79	3.7	2R
scaffold182994	79	4.4	78	3.5	3R
scaffold183117	49	2.7	56	2.9	X
scaffold183119	77	5.3	81	5	3L
scaffold183192	80	3.3	76	2.4	2R
scaffold183234	51	3.5	48	3.3	3R
scaffold183318	65	3.5	60	2.9	2R
scaffold183376	77	3.7	73	3.2	2L
scaffold183384	77	2.7	67	3.5	2L
scaffold183398	88	3.2	85	2.9	X
scaffold183449	56	3.3	53	2.9	2L
scaffold183463	63	3.3	59	3.5	2L
scaffold183752	77	3	80	4	3R
scaffold183907	63	3	66	3.5	3R
scaffold184006	60	2.7	67	2.3	3R
scaffold18402	69	3.6	66	3	2R
scaffold184021	84	4	83	3.4	3L
scaffold184163	77	4.1	80	4.1	2R
scaffold18441	83	3.8	80	3.4	2R
scaffold184410	67	3.9	61	3.2	3R
scaffold184448	73	2.7	74	2.6	X
scaffold184477	93	4.4	92	4	3L
scaffold184768	76	3.2	69	3.3	3R
scaffold184911	74	3.7	69	3.1	2L
scaffold185121	90	4.7	91	3.5	X
scaffold18517	70	4.2	68	4	2L
scaffold185218	63	3.1	64	3.5	X
scaffold185365	55	2.8	39	1.9	X
scaffold18540	77	4.4	76	3.9	2R
scaffold185401	55	3.7	61	3.8	3L
scaffold185402	72	3.1	64	2.8	2R
scaffold185410	75	2.7	82	3.1	2L
scaffold185538	86	3.6	84	3.3	3R
scaffold185686	84	3.7	80	3.4	2R
scaffold185689	81	3.9	83	3.3	2R
scaffold185697	46	2.6	49	2.7	2R
scaffold185749	80	7.9	77	7.9	3R
scaffold185771	76	2.7	87	3.5	3L
scaffold1859	91	3.1	88	3.5	3L
scaffold185908	81	4	83	3.8	3R
scaffold186018	80	2.2	87	2.5	2R
scaffold186291	92	4.5	92	4.2	X
scaffold186315	98	3.7	95	3.2	3L
scaffold186362	69	4	62	2.9	2L
scaffold186459	67	2.8	72	2.9	2R
scaffold186537	66	3.5	56	3.1	2R
scaffold186709	75	6	74	5	3L
scaffold186713	81	3	74	3.2	2L
scaffold18679	75	3.4	72	2.9	2R
scaffold186860	82	3.4	82	3.6	3R
scaffold186900	80	3.2	67	2.7	2L
scaffold186955	73	3.3	74	3.1	2L
scaffold187010	88	4.4	84	3.2	3R
scaffold187085	70	3.4	66	3.4	3R
scaffold18711	85	2.6	72	2	X
scaffold187160	88	3.9	83	3.7	2R
scaffold187239	91	4	90	4.2	2R
scaffold187354	65	3.8	62	3.6	2R
scaffold187364	88	3.2	85	3.1	2R
scaffold187368	88	3.6	84	3.5	X
scaffold187408	59	3.2	59	2.5	X
scaffold187471	92	3.5	92	3.2	2R
scaffold187506	71	3.8	72	3.5	3R
scaffold187572	82	3.6	81	3	2L
scaffold187655	66	3.9	62	2.4	3L
scaffold187740	66	3.4	65	3.1	2R
scaffold187816	74	4	72	4	3R
scaffold18786	72	3.5	70	2.8	2R
scaffold187888	77	4	73	2.9	X
scaffold188	78	3	76	2.4	3L
scaffold18823	69	3.7	64	3.4	X
scaffold188233	77	3.4	79	3.2	3L
scaffold188234	48	2.5	48	2.6	2L
scaffold188300	76	4.2	71	3.6	2L
scaffold188325	86	4.2	80	3.8	3R
scaffold188352	44	2.8	44	2.1	3R
scaffold188445	76	3	80	4	3R
scaffold188754	58	3.3	52	2.1	2R
scaffold188844	62	3.1	59	3.5	2L
scaffold188967	71	3.7	65	3.1	2L
scaffold18910	86	3.2	85	3.3	3L
scaffold189158	54	3.1	51	2.1	3L
scaffold189160	84	3.2	84	3.3	X
scaffold189235	77	3	72	3.1	X
scaffold18929	52	2.9	44	2	3R
scaffold189305	79	4.1	78	4.1	3L
scaffold189308	94	4	88	3	2L
scaffold189340	55	3.4	54	3.4	2L
scaffold189413	70	3	70	3.3	3L
scaffold189451	74	2.9	72	3	X
scaffold189453	72	3.1	77	3	X
scaffold189469	79	3.3	76	2.8	3L
scaffold189565	85	3.4	90	3.2	2R
scaffold189592	80	3.9	70	2.4	2R
scaffold18963	92	4.3	92	3.9	2L
scaffold189697	75	3.1	72	2.9	3L
scaffold189724	89	3.6	87	3.6	2L
scaffold189777	59	3.5	55	3.3	3R
scaffold189792	74	4.3	76	2.8	3L
scaffold189871	73	2.7	72	3.4	3L
scaffold189884	77	3.7	74	3.3	3R
scaffold190040	70	3.5	67	3.6	2L
scaffold190091	59	3.3	57	2.4	3L
scaffold190106	64	3.4	61	3	3R
scaffold190130	65	3.9	64	3.5	2R
scaffold190217	75	3.1	75	3.2	2L
scaffold190260	83	3.7	81	3	3L
scaffold190476	85	4.4	73	3.2	3R
scaffold190532	98	3.6	98	4	3R
scaffold190663	88	4.6	87	4.3	2R
scaffold19090	77	3.7	79	3.2	2L
scaffold190940	87	4.5	83	4	3R
scaffold190972	93	3.6	91	3.8	3L
scaffold191027	81	3.1	82	3.6	3L
scaffold191065	90	4.4	89	3.8	X
scaffold191121	71	2.8	70	2.8	3L
scaffold19134	82	4.1	79	3.1	X
scaffold191376	97	4.7	92	3.4	3R
scaffold19139	75	3.8	72	2.5	2L
scaffold191432	74	3.7	75	3.4	2R
scaffold191569	72	3.2	70	2.5	2R
scaffold191583	74	3.1	73	3.2	3R
scaffold191625	67	3.3	62	3.4	2L
scaffold19163	61	2.8	63	2.2	2R
scaffold191695	91	4.6	90	3.9	3R
scaffold1918	80	3.7	80	3.5	X
scaffold191830	60	4	60	3.6	2R
scaffold19190	52	2.9	50	2.5	3R
scaffold192089	82	3.6	74	3.8	3R
scaffold1921	84	3.4	89	3.4	2L
scaffold192124	49	3	53	3.1	2L
scaffold192154	83	3.6	81	3.2	X
scaffold192202	75	2.9	66	3.6	X
scaffold192217	71	4.2	75	3.9	X
scaffold192266	38	3.3	31	1.7	X
scaffold192397	77	3.4	75	4.1	2R
scaffold192431	41	2.9	45	3	2R
scaffold19244	75	3.7	76	3.1	2R
scaffold192485	79	2.8	87	3.3	2R
scaffold192499	74	2.9	66	2.8	3R
scaffold192506	87	3.9	83	4	3R
scaffold192554	71	3.8	71	3.5	3R
scaffold19280	87	3.9	84	3.3	2L
scaffold193034	87	2.5	83	2.6	2L
scaffold193061	80	2.4	52	2	2R
scaffold193164	50	2	76	2.5	3L
scaffold193173	58	4.3	56	4.5	2R
scaffold193185	78	3.9	73	3.5	X
scaffold193211	84	3.9	76	3	2L
scaffold193234	76	3.5	78	3.2	3L
scaffold193372	87	3.8	84	3.2	2L
scaffold193448	73	3.2	70	3.3	2L
scaffold193469	71	3.5	68	2.5	3L
scaffold193483	75	3	69	2.3	X
scaffold193504	73	3.9	72	3.4	X
scaffold193603	88	4.1	86	3.7	2R
scaffold193634	82	4.4	76	4.8	2L
scaffold193733	68	3.2	50	2.2	3L
scaffold193735	74	4.5	75	4	X
scaffold193883	89	2.7	78	3.3	2R
scaffold193925	78	2.6	86	3.7	3L
scaffold193938	84	4.1	83	4	2R
scaffold193969	73	3.1	68	2.6	3R
scaffold194086	51	3.8	58	2.5	2L
scaffold19413	86	3.3	93	3	2R
scaffold19419	83	3.3	73	3.3	2L
scaffold19426	59	2.6	68	2.4	2R
scaffold194266	66	2.2	66	2.7	3L
scaffold194303	78	6.2	74	4.9	2R
scaffold194394	77	3.8	75	3.1	2L
scaffold194402	71	3.2	70	3.6	3R
scaffold194436	70	3.4	68	3.4	2R
scaffold194472	69	3.5	66	3	X
scaffold194541	57	3.2	55	2.5	3L
scaffold194543	86	4.5	85	3.6	3R
scaffold194544	78	3.4	75	3.1	2R
scaffold194599	40	2	42	2.2	3L
scaffold194648	65	3.6	58	3.6	2L
scaffold194720	87	3.4	88	3.4	2R
scaffold194727	67	2.9	71	2.6	2R
scaffold194810	56	1.9	56	2.5	3R
scaffold194952	87	4	87	3.6	3R
scaffold195063	30	1.4	28	2	2L
scaffold19524	65	2.9	63	3.3	3L
scaffold195259	55	3.7	50	3	2R
scaffold195280	75	6.3	68	5.7	3L
scaffold195290	70	2.9	68	3	3L
scaffold195347	86	4.1	78	3.1	3R
scaffold19535	82	4.2	78	4.4	3R
scaffold19537	80	3.1	67	3.1	2R
scaffold195378	91	3.9	88	2.9	2L
scaffold195562	86	3.7	83	3.4	2R
scaffold195779	75	3.5	72	3.1	3R
scaffold195780	66	3	63	2.6	X
scaffold195810	80	2.7	80	3.1	3L
scaffold195856	72	4	64	3.4	2L
scaffold19586	84	3.9	82	3.2	3R
scaffold195869	64	5.9	66	5.1	2R
scaffold196092	65	3.3	62	2.9	3R
scaffold196100	64	4.7	62	4.2	3L
scaffold196111	69	2.9	74	3	3R
scaffold196262	82	3.9	80	3.9	2L
scaffold196456	68	5.9	59	4.6	X
scaffold19649	94	4.9	94	4.8	3R
scaffold196510	79	3.8	76	3.1	3R
scaffold196525	94	3.9	87	3.2	3R
scaffold196529	48	2.9	48	2.7	2R
scaffold19654	85	4.2	79	3.2	2L
scaffold196594	79	3.5	72	3.4	2R
scaffold196949	64	2	58	2.4	2L
scaffold196996	74	2.7	74	2.4	2L
scaffold197028	75	3.3	72	3.1	2L
scaffold197100	90	3.5	85	3.5	3L
scaffold197133	73	3.4	69	3.5	2L
scaffold197212	89	4.1	88	3.5	3L
scaffold197329	91	4.5	89	4	2L
scaffold197337	81	4.2	75	3.5	2R
scaffold197364	72	2.8	74	2.7	X
scaffold197371	72	3.4	70	4	2L
scaffold197389	84	2.8	85	3	2L
scaffold197415	73	3.2	76	3.4	2L
scaffold197503	68	4.7	66	4.1	X
scaffold197508	72	3.5	71	3.9	3R
scaffold197593	65	3.6	64	3.1	3R
scaffold197666	90	3.1	80	2.7	2L
scaffold197692	82	3.9	83	3.2	3L
scaffold197725	88	3.6	87	3.5	3R
scaffold197808	51	3.2	64	3.1	2L
scaffold197829	62	3.3	72	2.8	2R
scaffold197972	71	3.4	70	3.8	2R
scaffold19812	81	2.9	83	3.2	X
scaffold198292	93	3.8	92	3.6	2R
scaffold198303	84	2.7	78	2.2	X
scaffold198328	73	3.7	71	3.8	3L
scaffold198381	68	3.5	70	2.8	3L
scaffold198412	85	4	80	3.3	2R
scaffold198485	66	1.9	53	1.4	X
scaffold198525	88	3.1	89	3.3	X
scaffold198567	86	4.3	88	3.5	3L
scaffold198645	62	3.5	61	2.7	3L
scaffold198705	92	4.2	90	4.3	2R
scaffold198871	84	4	84	3.8	2L
scaffold198890	83	4.4	86	3.9	2R
scaffold19890	50	3.2	54	4	3R
scaffold19891	94	4.4	94	3.3	X
scaffold198943	84	3.3	77	2.7	2R
scaffold19898	82	3.9	77	3.6	2R
scaffold198993	61	3.4	59	3	2R
scaffold19901	64	4.3	64	3.4	2L
scaffold199024	81	4.6	90	3.4	2L
scaffold199027	77	2.6	75	2.7	X
scaffold19910	91	3.9	90	4.5	2R
scaffold199186	75	3	70	2.5	2L
scaffold199214	79	3.3	82	3.6	2L
scaffold199254	79	3.8	72	3.6	X
scaffold199295	45	2.6	45	2.5	2L
scaffold199303	61	3.3	60	3.3	2L
scaffold19937	82	3.5	76	3.3	2L
scaffold199738	84	3.6	77	3.3	3L
scaffold19979	63	3.4	45	2.9	2L
scaffold199791	86	3.8	86	4.2	3R
scaffold199798	74	3.7	64	2.2	3R
scaffold200135	69	2.6	74	2.6	2L
scaffold200398	97	3.9	96	3.8	3L
scaffold200539	88	3	83	3.2	2R
scaffold200568	76	3.9	83	4.1	2R
scaffold200628	69	3.4	68	3.4	3R
scaffold20078	80	3.8	77	3	3L
scaffold200789	40	2.3	41	2.3	X
scaffold200803	75	4.1	75	3.5	3R
scaffold200813	87	4.3	89	4.6	2R
scaffold200982	78	3.1	73	3.1	2R
scaffold201060	48	2.4	49	2.3	2L
scaffold201080	78	3.5	82	2.9	2L
scaffold20110	88	4.1	85	3.6	X
scaffold201160	83	5.7	78	6	2L
scaffold201165	88	3.8	81	3.1	2L
scaffold201211	75	5	69	4.7	X
scaffold201257	79	3.8	74	4	3R
scaffold201271	66	2.8	63	3.2	2R
scaffold20143	89	4.8	90	4.1	3R
scaffold201463	72	3.6	74	3.4	2L
scaffold201563	79	3.4	75	3.2	2L
scaffold201569	78	3.1	65	3.1	2L
scaffold20169	69	3.6	66	3	2L
scaffold201803	85	4.9	82	4.3	X
scaffold201853	82	3.4	79	3.6	2L
scaffold201980	78	4	69	2.8	3R
scaffold202082	76	3.7	74	3.4	2R
scaffold202151	75	2.8	80	2.9	2L
scaffold202280	92	4	90	2.9	3R
scaffold202298	90	3.6	85	3.7	3R
scaffold20241	68	3.5	69	3.1	2L
scaffold202530	74	4.5	73	3.7	3R
scaffold202606	69	3.7	70	2.9	2R
scaffold202632	49	2.2	51	2.4	2L
scaffold202695	72	3.8	72	4	2R
scaffold202808	78	4.2	78	3.6	3L
scaffold202977	80	4.1	80	3.5	3L
scaffold203019	62	6.6	56	5.5	2L
scaffold203035	58	3.4	58	2.7	2L
scaffold203064	85	4.3	90	4.4	3R
scaffold203082	82	3.2	77	2.7	2L
scaffold203144	65	3.2	70	2.8	2R
scaffold20317	74	4.3	77	5.3	3L
scaffold203181	53	2.6	60	2.7	2L
scaffold203266	76	3.6	78	2.8	2L
scaffold203344	83	4.1	77	3.4	2R
scaffold203357	76	3.7	75	2.7	2R
scaffold203366	86	4.1	84	3.3	3R
scaffold203485	82	4.3	86	3	3R
scaffold20369	86	4.2	82	3.4	2R
scaffold20375	46	4	47	3.2	2R
scaffold203845	80	4.4	80	3.6	2R
scaffold203891	85	3.9	85	3.8	3R
scaffold204040	81	3.3	76	2.6	3L
scaffold204050	79	3.7	80	3.4	X
scaffold204094	79	3.6	67	2.8	2R
scaffold204165	77	3.9	80	3.5	2R
scaffold2042	52	3	53	2.8	X
scaffold204228	61	3.1	49	1.8	2R
scaffold204289	92	3	89	2.8	2R
scaffold204366	76	2.8	79	2.8	X
scaffold204527	80	3.7	79	3.5	3R
scaffold204579	67	4	65	2.8	X
scaffold204582	80	3.6	80	3.4	2L
scaffold204698	77	3.1	74	3.6	2L
scaffold204737	75	3.6	72	3.2	3R
scaffold204788	91	4.1	89	3.5	3R
scaffold204794	87	3.7	82	3.4	2L
scaffold204963	88	3.3	83	3.1	2R
scaffold204978	79	5.7	77	4.8	2R
scaffold205025	75	3.9	75	3.2	2R
scaffold20503	82	7.7	79	7.7	3L
scaffold20506	69	2.9	70	3.3	3R
scaffold205393	61	3.2	57	2.5	2L
scaffold20550	75	3.8	72	3.3	3R
scaffold205505	84	3.4	84	4	2R
scaffold205527	96	4.1	94	4	3R
scaffold205665	94	3.9	93	3.8	3L
scaffold205673	86	4	81	2.6	2R
scaffold205739	90	4.1	75	3.4	3R
scaffold205761	67	3	73	3.2	2L
scaffold205793	77	3.5	68	3.3	X
scaffold205812	77	3.2	81	3.2	2L
scaffold205866	68	3.4	66	2.8	2L
scaffold205997	21	1.8	17	1.8	X
scaffold206080	89	4.2	88	3.5	3R
scaffold206184	63	2.7	62	2.9	2L
scaffold206196	74	2.2	68	3.5	2L
scaffold20628	63	3.6	63	3	2R
scaffold206306	89	4.4	87	3.5	3R
scaffold206370	71	2.8	62	2.9	3L
scaffold206395	63	3.4	59	2.5	2R
scaffold206433	74	2.9	71	3.8	2R
scaffold206793	57	3.5	58	3	2L
scaffold206811	86	2.8	89	2.9	2L
scaffold207140	62	4	58	3.3	2R
scaffold207388	86	4.3	90	3.6	2R
scaffold20762	77	4.6	76	3.8	2L
scaffold20763	90	3.7	86	3.2	3R
scaffold207652	79	3.4	81	3.2	3R
scaffold207683	66	3.8	68	3.5	2R
scaffold207779	65	1.9	58	2.2	3R
scaffold207783	70	2.8	61	2.9	3L
scaffold207847	92	3.2	89	3	X
scaffold20788	61	2.8	58	2.8	2L
scaffold207958	82	3.8	80	3.5	2R
scaffold208024	79	4	80	3.6	3L
scaffold208120	79	3.8	77	3.2	3L
scaffold208145	63	3.1	62	2.3	X
scaffold208153	83	3.2	80	2.9	2L
scaffold208337	80	3.6	78	3.5	3L
scaffold208507	79	3	64	2.2	X
scaffold208668	49	2.7	48	3.4	2L
scaffold208707	82	2.9	79	3	2L
scaffold208866	25	2.1	23	3.3	2L
scaffold20898	89	4.2	89	3.8	3R
scaffold209023	47	2.7	48	2.5	3R
scaffold209037	78	3.3	83	2.9	2L
scaffold209172	81	3.1	75	3	3R
scaffold209283	85	3.9	85	4	3R
scaffold209304	72	3.8	72	3.5	2R
scaffold209340	82	3.4	83	3.1	3L
scaffold209358	65	3.6	67	2.7	2R
scaffold209385	90	3.7	88	4	3L
scaffold209423	74	4.5	75	4	3R
scaffold209469	75	3.5	71	3.1	2L
scaffold209550	63	3.1	64	2.8	3R
scaffold209618	83	3.9	87	3.2	3R
scaffold209799	88	5.7	82	3.4	2R
scaffold209834	88	4.1	86	3.9	3L
scaffold209923	91	3.8	95	4.1	2L
scaffold209956	59	4.2	41	4.2	X
scaffold210076	73	3.4	71	3	3L
scaffold210077	77	2.6	81	3	2R
scaffold210248	67	4	66	3.2	2L
scaffold210329	82	2.8	82	2.6	3L
scaffold21033	74	3.9	87	3.5	X
scaffold210331	45	3.1	50	2.1	3R
scaffold21040	73	3.6	68	3.3	2R
scaffold210586	62	3.1	57	3.2	2L
scaffold210590	75	2.5	79	2.9	3R
scaffold210639	70	2.9	70	3.2	2R
scaffold210787	69	3.3	57	2.1	2R
scaffold21085	67	4.2	64	3.5	3R
scaffold210861	84	4.1	86	3.3	X
scaffold210863	91	3.3	92	3.7	X
scaffold210867	93	3.7	92	3.1	2R
scaffold210908	89	2.8	90	3.2	2R
scaffold210910	89	3.5	90	3.3	3R
scaffold211169	85	3.3	77	3.2	2L
scaffold211293	69	3.3	67	2.9	2L
scaffold211373	75	3.5	73	3.5	2R
scaffold211411	72	4.1	64	3.7	2R
scaffold21145	75	4	75	4	3L
scaffold211468	86	3.6	82	3.1	3R
scaffold211572	75	3.5	75	3.4	2L
scaffold211583	85	3.9	87	3.8	3R
scaffold211639	61	3.3	59	2.7	2L
scaffold211650	70	2.7	66	2.3	2R
scaffold211717	75	3	74	3.4	2L
scaffold211760	77	4.1	80	3.6	3R
scaffold2119	80	4.1	79	3.5	3R
scaffold211990	59	3.4	59	2.6	X
scaffold212013	32	2.7	32	2.5	2R
scaffold212017	80	7	78	6.9	2R
scaffold212047	78	4	72	3.3	X
scaffold21206	66	2.7	69	2.7	3R
scaffold212072	89	3.6	86	3.4	2L
scaffold212276	82	3.5	76	3.1	2R
scaffold21235	85	4.2	86	3.4	3R
scaffold212555	81	3.8	74	3.5	3R
scaffold21273	86	4.4	86	3.6	3R
scaffold21277	90	4	89	3.9	3L
scaffold212832	44	1.9	51	2.6	X
scaffold21288	64	5.7	63	3.6	2R
scaffold21295	70	3.8	67	2.9	2L
scaffold212970	74	5.7	76	5	3L
scaffold213024	67	3.8	66	3.2	2L
scaffold213026	56	2.7	41	1.8	2R
scaffold213066	89	4	88	2.8	2R
scaffold2131	63	6.1	63	5.3	2L
scaffold21314	71	3.5	61	3.4	2L
scaffold21331	76	4.8	73	4.3	3R
scaffold213331	41	2.6	44	2.9	2R
scaffold213333	76	2.9	74	3.3	2R
scaffold213488	71	3.6	71	4.7	X
scaffold213490	86	3.2	87	3.2	3L
scaffold213517	80	3.6	82	2.8	2L
scaffold213565	93	3.5	87	2.9	2R
scaffold213589	94	3.8	83	3.3	2R
scaffold213687	18	1.8	29	3.5	2R
scaffold213782	94	3.6	88	3.6	X
scaffold213842	64	3.4	65	3.3	2L
scaffold2139	93	3.5	96	3.8	2R
scaffold213903	77	2.6	72	3.1	3L
scaffold213935	85	3.2	84	2.8	2L
scaffold21400	93	4	96	3.5	3L
scaffold214015	59	2.8	56	3.4	2R
scaffold214039	76	2.4	65	2.3	X
scaffold214043	79	3.9	79	3.2	X
scaffold214117	90	3.6	95	3.6	2R
scaffold214211	89	4	85	3.1	2L
scaffold214223	70	3.9	63	2.9	3R
scaffold214229	77	3.5	72	2.7	2R
scaffold214268	66	3.4	62	3.1	3R
scaffold214368	80	3.8	75	3.1	2L
scaffold214422	79	3.5	86	2.9	2L
scaffold21445	76	3.7	76	3.4	2R
scaffold214581	78	3.6	74	3.4	2L
scaffold214672	90	4.2	88	3.4	2L
scaffold214749	95	3.8	90	3.1	2R
scaffold214791	68	2.5	59	2.5	2L
scaffold214885	65	3.5	57	3.9	3R
scaffold21489	88	4	85	4.2	2L
scaffold214980	64	3.3	61	3	3L
scaffold215089	58	3.1	55	2.9	2L
scaffold215115	84	3.8	88	3.6	2R
scaffold215150	80	3.7	78	3.2	3L
scaffold215223	73	3.5	58	2.6	2R
scaffold215294	58	3.3	50	2.3	2L
scaffold215461	72	3.2	67	2.9	X
scaffold215471	53	2.2	53	1.7	3L
scaffold215522	76	4	75	3.5	X
scaffold215529	79	4.2	78	3	2R
scaffold215548	77	3	76	2.8	2R
scaffold215622	66	3.9	67	3.2	2R
scaffold215729	84	3.6	77	3.4	2L
scaffold215815	79	4.1	79	4.2	2L
scaffold215834	78	3.3	78	3.8	2R
scaffold21591	75	4.5	74	3.2	3L
scaffold2161	84	4.1	84	4.2	2R
scaffold216221	54	2.9	59	2.6	2R
scaffold216336	81	3.3	71	3.5	2L
scaffold21636	77	3.2	72	2.9	2L
scaffold216414	88	3.9	89	4	3R
scaffold216421	69	3	66	2.7	2R
scaffold216435	77	3.7	80	3.6	3R
scaffold216480	84	3.7	83	3.7	2R
scaffold21662	74	3.6	70	3.8	3R
scaffold21668	95	3.3	96	3.7	2L
scaffold216850	89	4	87	3.8	3R
scaffold216858	75	3.1	72	3.2	3R
scaffold216875	78	3.8	69	3	2L
scaffold217264	89	3.3	74	2.6	2R
scaffold217392	57	3.2	61	3.7	3R
scaffold21752	88	4.7	89	3.8	3R
scaffold217542	87	5.3	86	5.5	2R
scaffold217956	80	3.6	78	3.6	3R
scaffold217992	93	3.6	95	4.1	3L
scaffold218031	77	3.4	76	2.9	3L
scaffold218128	64	2.8	65	3.4	X
scaffold218305	88	4	88	3.1	2L
scaffold218388	71	3.3	73	3.1	2L
[truncated: 3,406 more rows]

## Sheet: A.gambiae
Scaffold	Fper	Fcov	Mper	Mcov	chrom
C5734855	81	2.7	87	2.1	2R
C5735447	97	3.9	63	2.4	2L
C5737475	82	5.9	72	1.6	3R
C5737829	94	4.9	81	2.6	2R
C5737991	91	4.9	70	1.9	3R
C5738703	100	4.8	84	3	2L
C5741155	81	2.7	47	1.6	2L
C5741377	69	1.8	69	1.7	2R
C5741579	92	2.7	82	2.4	3R
C5741625	99	8.1	85	4.8	3R
C5742227	98	5.8	74	2.3	2L
C5744219	98	7.2	86	4.4	3R
C5744265	78	5.8	37	1.4	X
C5744413	98	8.5	88	3.6	2L
C5744507	92	2.9	80	3.2	2L
C5744607	48	1.6	55	1.4	3R
C5744629	87	4.6	63	2.1	3R
C5744869	87	2.6	45	1.9	2R
C5745265	86	5	87	2.8	2L
C5745991	82	3.5	72	1.8	2L
C5747031	98	12	97	4.3	2R
C5748307	76	7.5	96	4	2R
C5749599	94	3.2	76	2.5	3R
C5749871	90	2.5	56	2	3R
C5751747	64	1.8	47	1.8	2R
C5752247	100	7.3	98	3.6	2R
C5752447	99	7.9	73	1.4	2L
C5752811	96	4.3	87	2.6	2L
C5753303	87	4.6	75	2.4	3R
C5754781	84	2.6	61	1.7	2R
C5756473	99	14	99	6.6	3R
C5757659	85	2.7	63	1.9	3L
C5759559	99	5	78	2.7	3R
C5760273	99	11	84	2.5	2L
C5760523	88	2.8	59	1.6	3L
C5760629	92	5.8	98	4.2	2R
C5760723	95	5	95	4.7	2R
C5760759	95	6.3	90	4	2L
C5760997	100	21	97	7	2R
C5763563	82	3.2	80	2.2	3R
C5764659	96	7.4	92	3.5	2R
C5765579	96	5.8	92	3.1	2L
C5765629	92	4.9	85	3	3R
C5765871	99	7.5	99	4.4	2R
C5766957	97	4.5	56	1.5	2R
C5766965	94	4	54	1.4	2R
C5767133	99	16	92	4.7	2R
C5769049	97	4.8	81	2.4	3R
C5769319	100	6.3	85	2.6	2L
C5770525	96	4.1	59	1.5	2L
C5774007	100	10	99	6.9	2L
C5774387	96	7.6	90	2.9	2R
C5776281	100	12	93	4.6	3R
C5777911	100	15	96	7.8	2R
C5781301	100	14	100	7.3	2R
C5781467	100	17	100	5.8	2R
C5782277	99	12	98	5.9	3R
C5786501	100	17	98	5.8	3R
C5786655	99	12	94	5.5	3R
C5786815	100	15	99	7.5	2R
C5787129	100	15	99	7.1	3R
C5787863	100	19	99	7.3	3L
C5787991	97	10	97	5.5	3R
C5788029	100	16	99	5.2	2L
C5788309	100	12	96	4.7	3R
C5788403	100	15	100	6.6	3L
C5788521	100	14	99	7.7	3R
C5788647	100	21	100	5.6	3R
C5788683	100	20	99	7	2R
C5788821	100	17	99	6	3R
scaffold1	73	3.2	38	1.3	X
scaffold10014	88	7.1	79	2.8	3L
scaffold10019	97	7.9	81	2.7	2L
scaffold10046	88	4.4	80	3.2	3R
scaffold1005	62	2.6	57	1.9	2R
scaffold10074	87	3.7	73	2.2	3L
scaffold1009	92	6.3	83	3.2	3R
scaffold10090	87	3.7	79	2.4	2R
scaffold10098	83	5.6	70	2.7	2L
scaffold101	69	3.2	53	1.9	2L
scaffold10110	71	2.4	60	2	2R
scaffold10116	72	4.5	70	2.9	2L
scaffold10124	95	6.3	84	2.5	3R
scaffold10137	69	4.4	56	2.4	2R
scaffold10147	68	2.3	51	1.7	3R
scaffold10171	73	3.1	61	1.9	3L
scaffold10178	96	9.2	92	4.5	2R
scaffold10182	89	5.7	82	3.4	2R
scaffold1020	52	2.8	37	1.7	2R
scaffold10201	98	8.4	96	4.8	2R
scaffold10214	68	2.1	56	1.6	2L
scaffold10215	76	3.1	60	2.1	2L
scaffold10231	60	2.2	47	1.8	2L
scaffold10234	88	6	78	2.5	2R
scaffold10256	86	4.6	68	2.1	2L
scaffold10264	61	2.8	38	1.6	2L
scaffold10298	67	2.8	50	2.1	2R
scaffold10326	91	5.7	88	3.9	2R
scaffold10342	93	5.8	64	2.1	3L
scaffold10351	100	12	94	3.5	2L
scaffold10403	78	3.4	63	2.3	2L
scaffold10406	84	4.3	75	2.6	3R
scaffold10410	87	6.6	69	2	3L
scaffold10428	79	6.2	75	4.1	3R
scaffold10440	71	2.6	54	1.9	2L
scaffold10453	95	6.1	76	2.2	2L
scaffold10455	96	5.9	88	3.7	2R
scaffold10462	98	9.8	88	3.7	2L
scaffold10468	52	2.6	36	1.6	2L
scaffold10469	83	3.7	74	2.4	3R
scaffold10471	85	3.9	61	2	2L
scaffold10479	93	5	82	2.2	2L
scaffold10483	94	8	83	3.2	2R
scaffold105	96	6.8	79	2.7	2L
scaffold10500	37	5.9	45	2.7	2L
scaffold10559	88	3.8	70	1.9	3R
scaffold1060	97	8.2	90	2.9	3R
scaffold10608	79	8.2	69	2.7	2R
scaffold10612	73	11	73	3.1	3R
scaffold10622	95	9.8	91	5	2R
scaffold10638	30	2.1	28	2.5	3R
scaffold10643	88	3.4	74	2.4	3R
scaffold10688	85	6.1	84	4	2R
scaffold10692	73	3.3	60	2.6	3L
scaffold10694	97	8.1	84	2.7	3R
scaffold107	90	4.7	77	2.3	2R
scaffold10735	90	5.4	73	2.4	2L
scaffold10742	84	4.5	81	2.8	2L
scaffold10755	92	5.1	83	3.2	2R
scaffold10775	66	2.3	64	2	3L
scaffold1078	90	6.3	61	2	2L
scaffold10800	79	3.5	69	2.2	2L
scaffold10806	66	6.2	52	2.5	2L
scaffold10829	0	nan	15	1.3	3L
scaffold10841	82	3.2	72	2.6	2L
scaffold10890	91	4.5	88	3.8	2L
scaffold10918	86	7.5	80	3.9	2L
scaffold10922	84	9	56	3.8	2L
scaffold10928	95	6.7	80	2.4	3L
scaffold1094	98	9.9	91	3.6	3R
scaffold10946	91	8.6	86	3.3	2R
scaffold10958	73	3.1	67	2.1	3R
scaffold10969	97	7.5	90	3.8	3R
scaffold10971	61	4.7	63	2.7	3L
scaffold1098	93	4.9	82	3.1	3R
scaffold10992	98	13	89	3.2	X
scaffold10995	30	2.4	22	1	3R
scaffold110	96	8.5	85	3.2	2R
scaffold11017	93	4.9	75	2.7	3L
scaffold11039	88	8.2	77	2.7	2L
scaffold11046	89	5	76	2.9	2R
scaffold11048	95	15	76	4.8	X
scaffold11052	61	8.1	63	3.9	2L
scaffold11053	83	3.6	70	2.7	2R
scaffold11106	77	3.4	63	2.6	3L
scaffold11123	97	5.7	85	2.6	3L
scaffold11137	81	5.6	73	2.7	3L
scaffold11138	69	4	58	2	3R
scaffold11139	95	5.1	83	3.2	3L
scaffold1114	83	4.9	74	3.3	3R
scaffold11150	65	2.9	60	2.1	2R
scaffold11171	67	6.4	56	3.1	2L
scaffold11183	98	5.1	82	2.7	3L
scaffold11193	71	9.7	63	2.7	2L
scaffold11199	86	4.3	73	2.4	3R
scaffold11212	71	4.7	66	3	3L
scaffold11233	44	2.3	33	1.4	2L
scaffold11250	72	2.5	67	1.9	2R
scaffold11256	71	5.8	57	2.6	3R
scaffold11264	91	5.1	86	2.9	3R
scaffold11282	83	3.7	55	1.8	2R
scaffold11283	88	4.9	77	2.6	3R
scaffold11306	95	7	82	3	3R
scaffold11314	84	5.8	73	3.1	3R
scaffold11324	67	2.9	46	1.7	2L
scaffold11327	94	5.3	73	2.2	3R
scaffold11335	61	3.2	50	2	3L
scaffold1135	84	4.4	52	1.7	2R
scaffold11353	94	7.2	80	2.5	2R
scaffold1138	91	5.2	58	1.8	X
scaffold11384	81	4.3	72	2.6	2R
scaffold11385	88	4.2	65	2	3R
scaffold11386	84	4.1	73	2	3L
scaffold11399	63	3	57	1.9	3L
scaffold114	79	5.4	77	3.5	3L
scaffold11401	87	3.6	72	1.9	3L
scaffold11406	80	3.8	65	2.2	3L
scaffold11407	89	5.1	69	2.5	3R
scaffold11439	90	7	69	1.9	X
scaffold11445	81	5.1	73	2.8	3L
scaffold11452	96	10	83	3.9	3R
scaffold11456	90	6	58	1.6	X
scaffold11463	87	5	75	2.5	3L
scaffold11478	74	2.6	68	2	3R
scaffold11492	77	4.4	71	2.7	2R
scaffold11494	61	2.5	40	1.5	2R
scaffold11504	50	3	35	1.7	2L
scaffold11544	92	3.9	73	2.3	2R
scaffold1158	70	2.7	43	1.4	3R
scaffold11584	78	3.5	62	2.1	2R
scaffold11612	91	4.6	82	2.5	3R
scaffold11636	56	2.6	40	1.6	2L
scaffold11641	91	4.5	82	2.2	3R
scaffold11647	72	2.8	55	2.1	3R
scaffold11654	95	8.2	76	2.3	X
scaffold11656	89	3.9	69	2.3	2R
scaffold11657	88	4	76	2.8	3R
scaffold11665	89	13	92	4.3	2L
scaffold11679	62	2.7	47	2	X
scaffold11691	95	3.5	67	1.5	3L
scaffold11698	97	7.1	81	2.8	3R
scaffold11748	97	7.2	98	4.4	2R
scaffold11757	84	6.1	78	2.4	2L
scaffold11762	57	2.3	54	1.7	3L
scaffold11765	72	3	53	1.6	2L
scaffold11777	68	2.6	54	1.7	2L
scaffold11783	86	5.3	73	2.5	2L
scaffold11797	66	2.6	58	1.9	3R
scaffold11798	88	6.9	76	2.5	3R
scaffold11801	87	10	79	3.4	2R
scaffold11813	94	5.2	82	2.6	3R
scaffold11826	76	2.9	56	1.8	3L
scaffold11829	93	5.8	61	1.8	2R
scaffold1183	93	8.6	91	3.9	3R
scaffold11842	85	3.8	84	3.2	2R
scaffold11850	79	3.4	65	2	2R
scaffold11855	99	10	96	4.7	2R
scaffold1186	95	5.1	85	3.2	3L
scaffold11878	100	12	94	3.6	2L
scaffold11884	93	4.6	78	2.7	2R
scaffold11886	72	2.8	65	2	2L
scaffold11936	87	4.1	70	2.4	2L
scaffold11939	66	4.2	55	1.9	2L
scaffold11941	70	2.8	63	2.1	3R
scaffold11942	59	2.5	59	1.8	2R
scaffold11980	81	4.1	55	1.6	2R
scaffold11982	99	9.9	95	4.2	2R
scaffold12023	92	4.2	76	2.7	3R
scaffold12028	94	6.2	84	3.1	3L
scaffold12031	55	2.1	47	1.6	2L
scaffold1204	82	4.5	69	2	3R
scaffold12045	50	2.2	40	1.6	3R
scaffold12046	91	5.6	75	2.2	2R
scaffold1205	89	6	79	2.7	3R
scaffold12050	34	2.1	33	1.5	3R
scaffold1207	97	8.8	92	4.4	3R
scaffold12097	89	6	58	1.5	X
scaffold12105	99	9.3	88	2.6	2L
scaffold12114	99	9.7	93	3.7	3L
scaffold12119	62	2.6	53	1.7	3R
scaffold12136	64	3.5	65	2.2	2L
scaffold12137	89	4.7	73	2.3	3R
scaffold12212	96	6.8	89	3.5	2L
scaffold12219	92	10	82	3	3R
scaffold12223	83	3.6	63	1.9	2L
scaffold12228	66	3.8	61	2.6	2L
scaffold12253	76	5.4	60	2.1	2L
scaffold12254	90	7.6	75	2.3	X
scaffold12265	96	9.5	89	3.8	3R
scaffold12288	88	4.2	80	2.8	2R
scaffold12315	92	6.5	59	1.7	X
scaffold12321	93	6.2	74	2.3	X
scaffold12326	90	11	58	1.9	X
scaffold12331	98	5.5	86	2.5	2R
scaffold12376	49	6.9	38	2.6	2R
scaffold12380	40	3.5	35	2.4	3R
scaffold12394	46	1.7	45	1.4	3L
scaffold12426	83	4	64	2	2R
scaffold1243	96	4.6	79	2	2L
scaffold12433	86	3.9	66	1.9	3L
scaffold12438	90	6.1	82	3.1	2L
scaffold1244	90	4.6	73	2.5	2R
scaffold12469	89	3.4	72	1.8	3L
scaffold12471	63	2.1	56	1.7	2R
scaffold12474	61	2.3	38	1.6	3R
scaffold12475	96	6.9	87	3.2	3R
scaffold125	90	4.8	86	3.5	3R
scaffold1250	48	2.2	35	1.8	2L
scaffold12520	84	3.4	68	1.9	2R
scaffold12553	92	4.3	71	1.8	2L
scaffold12555	98	6.3	81	2.2	2R
scaffold12568	76	4.4	64	2	X
scaffold12581	84	3.3	67	2.2	2L
scaffold12582	36	1.6	40	1.4	2R
scaffold12588	77	3.1	67	2.1	3R
scaffold12597	80	3	67	2.2	3L
scaffold12607	90	4.7	87	2.7	2L
scaffold12617	92	4.2	82	3	2R
scaffold1262	76	4.3	71	2.3	2R
scaffold12626	96	11	90	3.6	2L
scaffold12648	61	2.5	37	1.7	2R
scaffold12684	84	3.4	71	2.1	3L
scaffold12700	94	7.8	86	3.3	2R
scaffold12703	72	3.3	53	1.8	3L
scaffold12725	85	5.5	70	2.2	2R
scaffold12728	96	9.1	91	4.1	3R
scaffold12732	72	4.2	65	2.8	2L
scaffold12735	78	5.6	64	2.1	2L
scaffold1274	83	11	73	3.3	2L
scaffold12744	89	7.3	63	2.1	X
scaffold12747	98	9.5	86	3.1	2R
scaffold12755	59	2.1	52	1.6	3L
scaffold12759	83	5.5	57	2.3	X
scaffold12767	39	1.7	32	1.4	2R
scaffold12778	77	3.7	71	2.1	2R
scaffold12779	89	6.8	78	3	2R
scaffold12783	92	5.7	70	2	2R
scaffold12788	87	5.3	71	2.6	2R
scaffold12802	87	4.2	62	2.3	2R
scaffold12828	85	4.3	81	2.6	3R
scaffold12834	95	7.5	82	3	2L
scaffold12845	73	6.1	60	1.9	2R
scaffold12857	71	2.8	60	1.9	2R
scaffold1286	68	3	60	2.1	2L
scaffold12868	99	9.7	94	3.4	2L
scaffold12885	73	3.8	61	1.7	3R
scaffold12910	93	6.4	79	2.7	3L
scaffold12913	84	3.7	78	2.4	2L
scaffold12929	94	6.5	82	3.3	3L
scaffold1294	80	3.1	41	1.5	2L
scaffold12948	94	5.7	80	2.5	2R
scaffold1295	82	3.2	70	2.2	3L
scaffold12969	82	8.5	68	3.3	2L
scaffold12972	83	4.2	64	1.8	3L
scaffold12974	45	2.5	35	1.5	2L
scaffold12977	96	10	76	2.3	X
scaffold12992	88	5.4	49	1.6	X
scaffold12999	91	7	77	2.5	2R
scaffold13	85	5	77	2.4	2R
scaffold13004	76	3.1	50	1.4	2L
scaffold13005	56	1.9	45	1.6	3L
scaffold13015	82	4.6	64	2.1	2R
scaffold13056	82	6.7	75	3.2	3L
scaffold13069	89	4.1	73	2.3	2R
scaffold13071	97	6.1	89	3.2	2R
scaffold1308	80	3.2	62	1.7	2R
scaffold13086	91	6.8	81	2.8	3R
scaffold13095	94	6.7	60	2.3	X
scaffold13103	67	4.4	58	2	2L
scaffold1311	84	4.2	69	2.3	2R
scaffold13126	81	6	63	2.1	2R
scaffold13152	29	2.4	14	1	2L
scaffold1316	89	4.6	70	1.9	3R
scaffold13184	98	8.7	90	3.2	2L
scaffold13191	95	6.4	87	2.8	2R
scaffold13196	97	8.8	91	3.2	3L
scaffold13197	97	7.8	92	3.6	2R
scaffold132	77	2.6	65	1.5	3R
scaffold13202	66	3.3	61	2	3R
scaffold13216	84	6.5	77	3	2L
scaffold13233	62	2.3	58	2.1	2L
scaffold1325	76	3.1	50	1.7	3R
scaffold13263	97	7.1	88	3.1	2R
scaffold13304	65	12	65	3.1	2L
scaffold13312	82	3.4	67	2	3R
scaffold13317	75	4.7	63	2.6	3R
scaffold13323	43	2	43	1.7	3L
scaffold13329	92	5.6	78	2.4	3L
scaffold13340	69	2.7	56	1.9	2R
scaffold13343	98	7.2	85	2.8	2L
scaffold13347	89	3.5	64	1.9	2L
scaffold13375	94	6.5	76	2.5	2L
scaffold13408	96	5.3	88	3.2	2R
scaffold1341	64	2.3	39	1.3	2L
scaffold13421	92	4.5	83	2.5	3L
scaffold13429	92	9.1	86	4.1	2R
scaffold13478	82	3.9	81	3.5	3L
scaffold13479	66	3.1	53	1.9	3L
scaffold13486	95	5.8	90	3.6	3R
scaffold13490	75	5.3	64	1.9	2L
scaffold13497	52	2.3	49	1.6	3R
scaffold13503	66	2.8	67	2	2L
scaffold13516	86	4.1	63	2.2	2R
scaffold13519	62	4.9	47	2	2R
scaffold13536	65	2.6	55	1.9	3R
scaffold13540	75	3.5	56	1.7	2L
scaffold13578	97	7.7	91	3.8	2R
scaffold13601	62	3.2	39	1.6	X
scaffold1361	95	8.3	68	2.1	X
scaffold13618	85	5.9	74	3.1	2L
scaffold13644	61	3.8	47	1.9	2L
scaffold13669	77	5	51	1.9	2R
scaffold13672	31	2.4	15	1.2	3R
scaffold13674	84	3.7	63	1.8	2L
scaffold1368	72	2.9	54	2	2R
scaffold13686	96	7.1	88	3.2	2L
scaffold13691	86	4.7	54	1.7	X
scaffold1370	97	8.3	92	4	3L
scaffold13720	71	2.7	62	2.2	3R
scaffold13723	100	11	98	5	3L
scaffold13741	83	4.6	71	2.2	2L
scaffold13744	96	7.2	88	3.3	3R
scaffold13759	51	3	50	1.7	2R
scaffold13763	57	2.2	40	1.4	2R
scaffold13776	90	6.2	55	1.8	X
scaffold13784	85	3.5	68	2.4	2R
scaffold13810	86	4.7	50	1.5	X
scaffold13832	64	2.3	60	1.8	2R
scaffold13835	99	7.9	94	3.5	3L
scaffold13843	82	5.7	51	1.7	X
scaffold13862	86	5.2	67	2	2R
scaffold13863	57	3	51	2	2L
scaffold13882	68	3.7	37	3.2	3R
scaffold13930	96	5.9	91	2.4	2R
scaffold13966	30	2.1	21	1.2	2R
scaffold13978	86	4.9	72	2.6	3R
scaffold13983	75	5.3	65	2.9	3L
scaffold13989	89	5.2	73	2.1	2R
scaffold14016	69	2.3	50	1.4	2R
scaffold14035	87	8.9	82	2.8	2R
scaffold14065	67	2.8	62	2.5	2R
scaffold14066	91	5.1	64	1.8	2R
scaffold14073	53	2	30	1.3	2L
scaffold14093	79	9.7	66	2.9	2L
scaffold14097	96	7.7	95	4.2	2R
scaffold14109	91	4.3	78	2.5	2R
scaffold14114	73	2.9	39	1.5	2R
scaffold14115	91	4.8	80	2.2	3R
scaffold14123	79	3.4	75	2.5	3R
scaffold14124	77	6	37	1.3	X
scaffold14151	95	6.5	80	2.4	3R
scaffold14155	78	3.7	70	2.4	2R
scaffold14157	97	7.3	91	4.1	3R
scaffold14172	93	4.9	83	2.5	3L
scaffold14173	60	2.2	53	2	2R
scaffold14182	72	3.1	53	1.7	3L
scaffold14194	82	4.6	68	2.3	3R
scaffold142	96	10	80	2.6	2R
scaffold14220	88	10	65	2.3	X
scaffold14239	66	2.3	73	2.3	3L
scaffold14256	87	5.4	82	3.3	2L
scaffold14270	94	4.2	91	3.3	2R
scaffold14279	75	2.3	30	1.7	3L
scaffold14322	74	3.6	69	2	3R
scaffold14346	97	7.7	85	2.8	3L
scaffold14347	89	6.8	64	2.3	X
scaffold14352	91	4.4	78	2.5	2R
scaffold14388	75	2.8	64	2.2	3L
scaffold14415	45	1.8	56	1.8	2L
scaffold14434	88	5.2	71	2.1	3R
scaffold14464	76	6.7	71	3	3L
scaffold14468	69	4.1	66	2.4	2R
scaffold14475	88	4	72	2.1	2R
scaffold1448	85	4.2	73	2.6	2R
scaffold14533	80	3.1	77	2.7	2R
scaffold14546	99	8.4	89	3	3L
scaffold14566	90	7.7	83	3.2	3L
scaffold14571	79	3.9	69	2.4	3R
scaffold14587	87	5.5	60	1.7	2R
scaffold14594	76	6.4	62	2.1	2L
scaffold14596	95	5.4	89	4.9	3R
scaffold14600	95	4.7	77	2.4	2R
scaffold14623	90	5.3	81	2.8	2R
scaffold14625	95	6.1	50	1.6	X
scaffold14641	81	6	74	2.8	X
scaffold14666	79	3.8	75	2.4	2L
scaffold14668	61	2.2	58	1.7	2R
scaffold14673	78	4.4	65	2.4	3L
scaffold14709	49	1.4	18	1.9	2R
scaffold14731	98	6.3	80	2.1	3L
scaffold14747	71	5	54	2.2	3R
scaffold14752	98	10	92	3.7	3R
scaffold14758	92	12	88	4	2R
scaffold14765	93	5	74	2.4	2L
scaffold14766	67	2.5	53	1.6	2R
scaffold14779	85	5	82	3.3	3L
scaffold14805	69	6.9	64	3.4	2L
scaffold14820	80	5.6	76	3.2	3R
scaffold1483	82	3.7	66	2	2L
scaffold14830	72	2.4	55	1.8	2L
scaffold14841	99	8.3	87	2.7	2R
scaffold14846	87	5.5	71	2.2	2R
scaffold14847	81	3.3	80	2.3	3R
scaffold1485	89	10	82	3.5	3R
scaffold14850	68	2.4	61	2.1	3R
scaffold14886	48	2	51	1.7	3L
scaffold14896	62	3.5	67	2.5	2R
scaffold149	82	4.5	60	2.1	2L
scaffold14916	94	6	93	4.7	2R
scaffold14922	98	9.7	89	2.9	3R
scaffold1494	74	2.2	81	2.6	3L
scaffold14949	90	4.1	62	1.6	X
scaffold1495	90	5.3	78	2.2	3L
scaffold1496	79	4.8	69	2.3	3R
scaffold14962	80	3	59	1.9	2L
scaffold1497	98	8	90	3.2	2R
scaffold1501	89	6.4	84	2.9	3R
scaffold15010	84	4.5	52	1.9	2L
scaffold15011	89	6.1	71	2.4	3R
scaffold15015	52	3.2	46	2.6	2L
scaffold15020	88	3.8	82	2.7	2L
scaffold15022	46	2.1	43	2	2R
scaffold1506	95	5.5	75	2.6	2R
scaffold1509	90	5.7	66	2	2R
scaffold15107	85	4.1	77	2.2	3L
scaffold15125	85	4.1	68	1.8	2L
scaffold15146	74	4.2	62	2.4	2L
scaffold15167	89	4.6	78	2.2	2L
scaffold15183	76	3.1	61	1.8	2L
scaffold15210	73	3.2	32	1.7	X
scaffold15242	93	5.2	83	2.8	2R
scaffold15264	84	9.5	57	2.1	X
scaffold15268	84	4.6	52	1.7	X
scaffold1528	86	3.5	83	2.9	2R
scaffold15280	91	5.2	85	3	3L
scaffold15297	77	3.7	52	1.7	3R
scaffold15306	79	3.6	67	2.2	2R
scaffold15308	91	6.9	84	3.4	2R
scaffold15312	67	3	57	2	2R
scaffold15318	98	6	89	3	3L
scaffold15349	93	6	86	4.4	2R
scaffold15363	89	4.7	61	1.5	2L
scaffold15379	84	5.1	43	1.6	X
scaffold15387	85	6.1	70	2.4	2L
scaffold15390	88	9.5	82	3.4	2R
scaffold15396	84	4.1	84	2.4	3R
scaffold15411	73	4.8	57	2.3	3R
scaffold15415	89	4.9	73	3.2	3L
scaffold15417	92	4.5	86	2.8	2R
scaffold15426	77	2.9	64	1.9	2R
scaffold15447	46	3.4	19	1.1	2R
scaffold15450	62	8.4	60	5.6	3R
scaffold15452	85	4.7	64	1.9	X
scaffold15470	89	4.8	74	2.4	3R
scaffold15478	72	3.3	61	2.6	2L
scaffold15501	84	3.6	80	3.1	3L
scaffold1553	96	6.7	78	2.5	3R
scaffold15530	95	6.9	87	3.2	2L
scaffold15543	91	5	79	2.5	3L
scaffold15565	66	2.8	60	2	2L
scaffold15573	85	5.1	75	2.6	3L
scaffold1561	93	4.4	76	2.1	3R
scaffold1564	48	2.2	40	1.3	X
scaffold15640	95	9.6	92	4.3	3R
scaffold15641	93	5.3	78	2.3	2L
scaffold15669	74	3.3	59	2	2R
scaffold15720	93	5.4	76	2.3	3L
scaffold15721	81	4.7	69	2.2	3R
scaffold15729	61	2.5	53	1.5	2L
scaffold15735	80	3.8	52	1.7	X
scaffold15746	85	4.1	69	2	3R
scaffold15785	98	6.4	82	2.5	X
scaffold15801	71	4.7	49	1.6	X
scaffold1581	89	4	77	2.3	3L
scaffold15820	82	3.6	71	2.6	3L
scaffold15822	89	4.3	71	2.5	2R
scaffold15838	73	2.6	70	2.3	3R
scaffold15853	42	1.7	45	1.8	2L
scaffold1586	91	5	78	2.3	3R
scaffold1587	89	3.5	75	1.9	2L
scaffold15871	67	3.9	33	1.6	X
scaffold15905	94	4.7	74	2.4	3L
scaffold1593	73	2.8	62	1.9	3L
scaffold15942	77	4.1	53	1.6	3L
scaffold15998	83	3.9	43	1.4	X
scaffold16008	62	2.8	54	2.1	2R
scaffold16011	56	2.1	44	1.8	2L
scaffold16013	60	6.1	43	3.1	2L
scaffold16018	81	5.9	66	2.8	X
scaffold16040	90	7.3	62	1.9	X
scaffold16043	72	12	79	2.9	2L
scaffold16047	91	3.5	78	2.4	3R
scaffold16058	88	5.7	68	2.1	X
scaffold16073	39	2.1	30	1.5	2L
scaffold1609	88	6.7	82	3.4	3L
scaffold16102	61	4.3	54	2.3	2R
scaffold16105	80	2.9	66	2	2L
scaffold16112	94	7.1	71	2.1	X
scaffold16141	91	4.1	77	2.1	2L
scaffold16142	96	5.7	86	2.6	2L
scaffold16143	73	2.7	74	2.5	3L
scaffold16184	65	3.6	54	1.9	2L
scaffold16206	99	9.1	95	3.8	2R
scaffold16208	96	9.5	83	3.1	2L
scaffold16211	69	3.6	40	1.3	X
scaffold16222	55	2.3	34	1.6	2R
scaffold16229	68	4	61	2	2R
scaffold16244	10	1	27	1.7	2L
scaffold16263	98	9.4	88	3	2R
scaffold16294	95	8.1	83	2.8	3L
scaffold16301	50	2.2	46	1.7	2R
scaffold16316	93	5	86	3	3R
scaffold16340	67	2.7	60	2.1	3L
scaffold16351	75	4.5	69	3.3	2L
scaffold16353	96	5.7	88	2.7	2L
scaffold16360	88	4.7	79	2.8	3R
scaffold16371	89	4.2	76	2.4	3L
scaffold16387	89	7.8	77	2.6	2R
scaffold16420	89	3.8	82	3.9	3R
scaffold16426	78	6.2	41	1.8	3L
scaffold16437	69	2.8	71	2.7	3R
scaffold16444	82	3.5	63	1.9	2R
scaffold16476	74	3.6	49	1.7	2L
scaffold16480	84	4.7	71	2.3	2L
scaffold16507	92	7.1	86	3.6	2R
scaffold1651	87	4	71	2.3	3L
scaffold16522	97	7.2	87	3	2L
scaffold1653	92	7.6	65	2.1	X
scaffold16555	51	2	40	1.8	2R
scaffold16557	100	9.5	96	4	3L
scaffold16573	89	5.5	75	2	2R
scaffold16588	78	3.4	54	1.5	2L
scaffold16592	43	4.1	37	1.8	2L
scaffold1660	70	2.4	44	1.5	3L
scaffold16617	80	4.4	54	1.8	3R
scaffold16619	76	5.7	62	2.3	3L
scaffold16626	70	4.5	74	4.4	3L
scaffold1664	87	6	73	2.6	3R
scaffold16641	28	1.6	34	1.7	2R
scaffold16672	97	9.6	82	2.8	3L
scaffold16683	51	2.5	46	1.8	2L
scaffold16746	93	6.8	90	4.2	3R
scaffold16748	76	2.7	70	2.2	3R
scaffold16754	89	3.7	73	2.4	2R
scaffold16768	94	6.1	48	1.6	X
scaffold16775	83	3.3	74	2.5	3R
scaffold16788	96	9.1	80	2.9	3L
scaffold1684	80	4.3	62	1.9	2L
scaffold16840	90	5.3	69	2.6	2R
scaffold16843	52	3.6	44	1.9	2L
scaffold16851	70	3.1	56	2	2L
scaffold16857	76	3.8	67	2.6	2L
scaffold16862	57	1.8	56	1.8	2R
scaffold16872	92	7.1	76	2.7	X
scaffold16883	95	6.4	86	2.9	2R
scaffold16887	91	5.6	77	2.9	2L
scaffold16905	89	5.4	86	4.1	3R
scaffold16950	89	4.1	60	1.8	X
scaffold16955	95	9.5	80	3.1	X
scaffold16957	72	2.6	61	1.9	3L
scaffold16976	83	5.6	59	1.9	3R
scaffold16977	30	2.1	5.9	1.6	3L
scaffold17010	65	2.5	53	1.6	3R
scaffold17043	61	6.3	66	2.8	3L
scaffold1707	62	3	53	2	3R
scaffold17093	95	5.2	73	2.2	3R
scaffold17098	71	2.8	53	1.6	2L
scaffold17119	94	7.7	61	1.9	X
scaffold1712	78	2.9	69	2.1	2L
scaffold17120	71	4.7	62	2.3	2R
scaffold17133	80	7.4	55	2.3	X
scaffold17134	99	5.1	61	1.5	2R
scaffold17138	82	5.7	66	2.2	2L
scaffold1715	52	2.6	43	1.8	3R
scaffold17171	80	3.4	63	1.9	3R
scaffold17175	69	2.5	67	2.3	2R
scaffold17176	90	4	84	2.4	3R
scaffold17181	44	2.2	41	1.6	2R
scaffold172	80	4	60	2	3R
scaffold17253	69	4.1	57	2.1	3R
scaffold17276	72	2.6	60	2.1	2R
scaffold17303	79	2.7	69	2.1	3R
scaffold17307	54	2	47	2.1	2R
scaffold17311	73	3.2	60	1.8	2L
scaffold17316	90	15	75	2.7	2L
scaffold17325	14	4.6	11	3.2	2L
scaffold17359	48	1.9	34	1.4	2R
scaffold17386	50	2.4	42	1.7	3L
scaffold17399	94	8.3	82	2.7	X
scaffold17402	96	5.4	86	2.7	3L
scaffold17410	72	2.3	63	1.9	2R
scaffold17430	36	2.7	42	1.6	2R
scaffold17449	73	4.9	62	2.3	3R
scaffold17453	77	4.1	61	2.4	3R
scaffold17460	23	1.7	18	1.1	3L
scaffold17469	70	2.4	64	1.4	3R
scaffold17489	64	2.9	58	1.9	2L
scaffold17531	85	3.6	64	1.9	3R
scaffold1755	85	6.3	63	3	2R
scaffold17555	70	2.9	66	2.1	3R
scaffold17571	82	3.4	59	1.7	3R
scaffold17602	90	5.8	74	2.2	3L
scaffold17615	52	2.5	55	1.9	3R
scaffold17625	58	2.3	41	1.3	2R
scaffold17640	36	4	36	2	2L
scaffold17661	69	2.9	68	2.5	3R
scaffold17663	86	4.2	59	1.8	2L
scaffold17702	66	2.5	41	1.5	2R
scaffold17707	97	6.8	94	3.3	2R
scaffold17727	83	3.4	79	3.3	3L
scaffold17749	81	3.3	66	2	2R
scaffold17772	85	6.8	86	4	3R
scaffold17783	89	4.9	72	2.4	X
scaffold1780	84	4.8	68	2.7	3L
scaffold17813	73	3	60	1.6	3R
scaffold17820	95	6.8	84	2.6	2R
scaffold17834	92	5.2	79	2.8	2L
scaffold17853	93	4.2	84	2.3	2R
scaffold17880	92	6.9	78	2.6	2L
scaffold17882	79	6.8	63	2.6	3R
scaffold17891	98	10	89	3.2	2R
scaffold17905	95	5.4	80	2.6	3R
scaffold17917	56	8	46	3.3	2L
scaffold17918	37	1.9	11	1	3R
scaffold1792	93	5.9	76	2.3	3L
scaffold17920	93	7.6	89	3.4	2R
scaffold17946	65	4.2	53	2	X
scaffold17951	39	2	19	1.3	X
scaffold17968	79	3	64	1.9	2L
scaffold17981	88	7.5	70	2.3	2L
scaffold1804	77	7.1	62	2.4	2L
scaffold18050	83	3.1	74	2.2	2R
scaffold18117	74	4.7	39	1.6	X
scaffold18119	69	2.5	60	1.9	2R
scaffold18122	90	6.2	69	2.4	U
scaffold18173	84	4.9	71	3	2R
scaffold18174	93	8.6	87	3.3	2R
scaffold18193	85	4.9	50	1.6	X
scaffold18205	97	7.6	90	4.2	2L
scaffold18217	79	3.7	67	1.7	2L
scaffold18219	97	6.4	90	2.9	3L
scaffold18227	51	2.5	28	1.4	2R
scaffold18257	42	2	66	2.5	3R
scaffold18271	72	2.6	62	2	3L
scaffold18272	38	2.1	26	1.5	3R
scaffold1831	76	2.4	64	2	3R
scaffold18313	72	4	54	2	3R
scaffold18317	94	4.7	85	2.8	3R
scaffold18318	98	9.7	94	4.4	3R
scaffold1834	78	5.7	67	2.7	2L
scaffold18350	83	4.4	84	3.6	3R
scaffold18365	99	5.7	82	2.9	3R
scaffold18370	95	4.9	79	1.9	2R
scaffold18389	72	2.6	65	1.9	2L
scaffold18396	92	7.4	83	3.7	2R
scaffold18399	87	5.5	64	2	2L
scaffold18421	82	4.8	56	1.6	X
scaffold18424	59	3	61	2.3	3R
scaffold18476	87	5.9	73	2.4	2R
scaffold1848	73	3.4	57	2	2R
scaffold18482	87	6.8	75	3	2L
scaffold1849	78	4.9	64	2.7	2L
scaffold18522	55	2.2	48	1.9	2R
scaffold18534	86	5.3	74	2.6	3L
scaffold18536	86	4.5	72	2.7	2R
scaffold18546	17	2.2	14	1.5	3R
scaffold18555	60	3.2	61	2.3	2R
scaffold18561	74	3.1	25	1.4	X
scaffold18580	61	2.7	49	1.7	2R
scaffold18585	79	3.3	65	1.9	2L
scaffold18590	91	5.7	67	2.2	2L
scaffold18600	93	9.1	67	2.2	X
scaffold18607	76	3.6	72	2.3	2R
scaffold18641	96	8.8	90	4.5	3R
scaffold18663	96	5.3	81	2.3	2R
scaffold18751	79	14	80	4.6	2L
scaffold18772	96	7.8	81	2.8	3R
scaffold18780	46	11	44	4.5	2L
scaffold18809	89	4.5	78	2.5	3R
scaffold18818	39	1.9	15	1.3	3L
scaffold18831	81	3.4	72	2	2R
scaffold18842	72	3.3	55	1.9	3R
scaffold18854	79	4	57	2	X
scaffold18860	63	2.5	46	1.7	3L
scaffold1887	81	7.6	71	2.6	2L
scaffold18886	92	8.2	86	4	2R
scaffold1889	87	4.4	73	2.9	2R
scaffold18906	88	5.8	84	2.8	2L
scaffold18981	100	9.8	93	3.8	2L
scaffold19017	90	5.3	81	3.5	2R
scaffold19037	84	9.9	81	4.1	2L
scaffold1904	90	3.6	89	2.8	2L
scaffold19048	93	5.5	85	3.4	2R
scaffold19078	93	6.6	77	2.1	2L
scaffold19089	90	9.5	67	2.2	2L
scaffold19108	72	4.5	63	2.9	3R
scaffold19116	75	3.7	52	1.6	2L
scaffold19130	79	2.9	62	1.7	3R
scaffold19162	31	1.7	21	1.5	2L
scaffold19165	98	12	95	4.6	3R
scaffold19181	57	2.7	34	1.5	2L
scaffold19188	88	6.4	78	3.4	2R
scaffold19191	85	4.6	69	2.2	3R
scaffold192	65	2.9	46	1.4	2L
scaffold19202	94	6.5	78	2.5	3R
scaffold1927	74	3.1	56	1.6	2R
scaffold19273	94	5.1	81	2.7	2R
scaffold19282	90	3.2	70	1.9	3L
scaffold19299	43	3.7	28	1.2	X
scaffold19300	97	7.3	92	3.3	2R
scaffold19303	91	4.6	77	2.3	2R
scaffold19333	85	8.5	57	1.9	X
scaffold1934	97	8.2	91	3	3L
scaffold19341	52	2.6	33	1.5	2L
scaffold19346	70	2.9	59	2	2R
scaffold19362	91	5.6	80	2.5	2L
scaffold19366	67	2.6	64	1.8	3R
scaffold19367	88	3.8	23	1.1	X
scaffold19368	77	3.4	72	2.7	3L
scaffold19380	99	10	88	2.9	X
scaffold19383	91	5.7	85	3.1	2R
scaffold19398	88	5.9	67	2.4	2R
scaffold1941	92	7	78	2.5	3L
scaffold19427	68	2.4	53	1.7	2R
scaffold19433	87	3.4	82	2.2	2R
scaffold1944	84	2.8	82	2.9	2R
scaffold19455	74	2.6	44	1.7	3R
scaffold19470	58	2.5	50	1.9	2L
scaffold19472	48	2	46	1.6	2L
scaffold19481	87	5.8	81	3.8	2L
scaffold19547	48	2.8	39	1.9	2R
scaffold1962	93	11	75	2.7	X
scaffold19623	88	6	76	2.5	3R
scaffold19656	70	2.5	60	1.8	3L
scaffold19657	78	2.6	77	2.8	3L
scaffold19660	72	2.4	69	2.2	3R
scaffold1968	86	4	50	1.3	X
scaffold19715	27	2	23	1.4	2R
scaffold19716	81	4.1	54	1.5	X
scaffold19717	83	3.8	74	2.6	3L
scaffold19727	62	2.5	53	1.9	2L
scaffold19750	60	2	58	1.8	2R
scaffold19760	69	3.6	54	1.9	2L
scaffold1980	53	7.7	37	4.2	3R
scaffold19816	91	4.5	76	2.2	2R
scaffold19819	85	3.9	63	2	3R
scaffold19820	92	4.5	72	2.3	3R
scaffold19832	76	3.7	75	2.5	2L
scaffold19841	87	11	78	3.3	2R
scaffold19912	99	11	86	4.2	3L
scaffold19921	80	5.3	56	1.7	2L
scaffold19922	74	2.6	64	2.2	3R
scaffold1993	53	2.2	46	1.7	3R
scaffold1995	65	2.9	39	1.5	2R
scaffold19965	79	3.4	53	1.7	3R
scaffold1997	98	6.5	87	2.5	2R
scaffold19972	54	2.6	40	1.5	X
scaffold20011	85	4.3	71	2.2	3R
scaffold20050	73	3.4	48	1.9	2L
scaffold20055	76	3.1	64	2.2	3L
scaffold20068	75	3.2	67	2	2L
scaffold20109	39	12	33	2.4	2L
scaffold20127	97	7.4	84	3.1	2L
scaffold20130	86	3.3	79	2.5	2L
scaffold20149	68	2.8	65	2.2	3L
scaffold20169	69	5.1	50	2.2	2R
scaffold20179	89	5.2	71	2	X
scaffold20187	88	4.4	69	2.2	2R
scaffold2020	92	5.6	76	2.1	3L
scaffold20200	100	10	95	4.4	3R
scaffold20236	28	2.2	17	1.3	2R
scaffold20237	93	5.5	72	2.1	3R
scaffold20249	71	3.9	57	2.1	2L
scaffold20252	85	3.7	72	2.1	2L
scaffold2026	75	2.9	66	2.2	2R
scaffold20267	89	3.5	82	2.3	2R
scaffold2027	97	8.9	88	2.7	3R
scaffold20279	80	3.1	72	2	2R
scaffold2029	78	6.8	68	2.5	3L
scaffold20310	84	14	79	4.1	2R
scaffold20324	76	4.2	73	2.6	3R
scaffold20328	30	1.8	34	1.4	2L
scaffold20334	43	1.9	37	1.5	3R
scaffold20352	79	5.3	61	2.2	2R
scaffold20413	66	2.2	47	1.6	2R
scaffold20429	80	3.9	58	1.9	2R
scaffold20433	86	4.4	86	3.3	2R
scaffold20449	76	4.8	76	3.1	2L
scaffold20451	97	6.7	97	3.3	2L
scaffold20469	95	9.8	90	3.7	3L
scaffold2048	58	2.9	68	2.2	2L
scaffold2049	71	3.4	53	1.7	2R
scaffold20506	87	4.1	79	2.6	2R
scaffold20511	87	6.8	77	2.7	3L
scaffold20528	50	2.9	39	1.7	2R
scaffold20563	77	4.9	52	1.9	X
scaffold20570	74	4	63	2.5	2L
scaffold20575	93	4.8	87	3.2	2R
scaffold2058	77	4.5	61	2.1	2L
scaffold20581	60	2.1	60	1.9	2R
scaffold2060	83	4.9	60	2	2R
scaffold20612	90	6.1	68	2	2L
scaffold20626	73	4.4	60	2.1	2L
scaffold2065	79	3.5	52	1.6	X
scaffold20652	50	1.8	48	1.7	3R
scaffold2068	97	8.6	87	2.8	3L
scaffold20681	70	3.1	56	1.9	2R
scaffold20722	76	3.8	71	3.1	2R
scaffold20728	82	4.2	65	1.8	2R
scaffold20740	94	8	86	3.2	2R
scaffold20758	78	3	73	2.4	2R
scaffold20793	85	7.3	75	2.8	3L
scaffold20797	90	3.8	65	1.7	2R
scaffold20823	98	6.5	77	2.4	2R
scaffold20840	65	2.6	56	1.9	2L
scaffold20883	40	1.8	31	1.6	2R
scaffold20895	77	3.8	61	1.7	2L
scaffold20902	91	8.1	85	3.4	2R
scaffold2091	64	1.9	56	2.1	3L
scaffold20940	81	3	73	2.1	2R
scaffold20968	52	8.2	51	3.5	2L
scaffold20973	94	7.9	80	3.1	2L
scaffold21001	92	4.9	74	2	3L
scaffold21002	84	3.3	71	2.2	2R
scaffold2106	99	9	91	3	2L
scaffold21098	95	6.3	83	2.4	2R
scaffold21134	95	10	89	3.7	2L
scaffold21150	75	4.1	65	2.1	3R
scaffold21153	93	5.1	88	3.3	3L
scaffold21194	96	6.5	86	3.2	2L
scaffold2120	92	4.5	82	2.4	2L
scaffold21236	74	3.6	59	2.3	2L
scaffold21246	90	4	69	2.4	2R
scaffold21262	85	4.9	78	2.6	3L
scaffold21288	80	5.3	64	1.9	2R
scaffold213	92	7.7	82	3.8	2L
scaffold21302	81	5.3	63	2.3	X
scaffold2136	81	5	66	1.9	2L
scaffold21366	79	4.6	65	2.3	3L
scaffold21382	73	2.4	66	2.1	3L
scaffold21434	88	5	74	2.4	2R
scaffold21444	82	3.2	61	2.1	3L
scaffold21447	93	5.3	81	2.6	2R
scaffold21466	94	9.6	85	4.3	3R
scaffold21496	90	6.2	77	2.7	2L
scaffold21497	99	9.3	88	3	3L
scaffold21500	64	3.9	33	1.6	X
scaffold21511	68	6.8	57	1.9	2L
scaffold21531	48	2.3	34	1.3	3L
scaffold21536	91	7.2	83	2.5	2R
scaffold21539	79	2.1	48	2.1	3R
scaffold21554	93	7.8	92	2.8	2R
scaffold21594	79	2.9	71	2	2L
scaffold21636	56	3.2	52	2.8	3R
scaffold21665	71	4.1	49	1.9	2R
scaffold21669	92	3.9	85	2.5	2R
scaffold21682	81	2.1	53	1.3	3R
scaffold21689	20	1.5	22	2	2R
scaffold21702	90	7.8	82	4.2	2R
scaffold21706	93	4.9	83	2.5	2L
scaffold21731	74	3.9	42	1.4	X
scaffold21735	75	4.5	51	1.9	2R
scaffold21810	98	8	95	4.4	3L
scaffold2182	92	6	75	2.3	2L
scaffold21830	86	3.5	75	2.3	3R
scaffold21833	86	3.4	71	2.2	3R
scaffold21839	88	8.1	74	2.8	3L
scaffold2185	97	7.8	79	3	2L
scaffold21855	74	3.3	69	2.2	3R
scaffold21857	97	7.2	84	2.3	2L
scaffold21864	77	3.7	60	1.7	2R
scaffold21884	74	4.2	61	2.6	3L
scaffold21904	74	3.3	61	2	2L
scaffold21906	80	4.2	71	2	3L
scaffold21910	61	1.5	55	1.7	3R
scaffold21916	78	5.1	57	2.1	2L
scaffold21945	56	2.1	43	1.4	2R
scaffold21963	52	2.3	47	1.5	2L
scaffold21986	76	3.5	68	2.3	3R
scaffold22001	76	2.8	57	2.7	2L
scaffold22004	83	3.3	66	2.1	2R
scaffold22038	82	8.5	78	2.7	2R
scaffold22048	56	2.9	48	1.7	3L
scaffold22052	93	9.2	87	4.2	2R
scaffold22057	87	3.8	51	1.8	2R
scaffold22061	62	2.3	47	1.6	3R
scaffold22062	99	9.3	87	2.7	3R
scaffold22072	72	3.7	55	2.3	3R
scaffold22073	94	8	84	3.5	3R
scaffold22130	86	6	84	3.2	2R
scaffold22134	96	9.4	90	3.1	2R
scaffold22137	92	7.5	61	1.6	X
scaffold22150	83	3.5	63	1.9	3R
scaffold22176	81	7.3	77	3.2	X
scaffold22177	83	4.4	53	1.8	2L
scaffold2220	44	3.6	37	2.1	3L
scaffold2222	63	2.6	46	1.8	2R
scaffold22220	64	2.2	58	2.1	3R
scaffold22222	65	2.5	50	1.7	2R
scaffold22234	93	4.6	73	1.9	2L
scaffold22250	89	4.1	80	2.4	3R
scaffold22261	98	7.1	78	2.1	2L
scaffold22287	58	2.4	52	1.8	2R
scaffold22297	85	3.6	50	1.7	2R
scaffold22309	98	7.5	93	3.8	3L
scaffold22317	89	5.6	85	2.6	3R
scaffold22319	95	10	90	4.3	3R
scaffold22327	82	4.5	68	2.4	2R
scaffold22353	64	8.2	60	3.1	3L
scaffold22360	67	3	55	1.9	2R
scaffold2237	97	8	89	3.1	2R
scaffold22381	53	2.2	51	1.7	3R
scaffold22410	90	5.9	66	2	X
scaffold22423	79	4	65	2.4	2R
scaffold2244	63	2.5	53	2.1	2R
scaffold22440	67	4	53	2	2L
scaffold22467	80	3.2	76	2.4	3L
scaffold22481	91	8.2	80	3.4	2L
scaffold22494	86	3.8	70	2.2	3R
scaffold22544	77	4.2	55	1.7	3L
scaffold22545	78	6.3	67	2.4	3R
scaffold22582	97	6.3	96	4.3	2R
scaffold22583	69	9.1	61	3.1	2L
scaffold22622	95	8.8	93	4.8	3R
scaffold2265	89	5.9	74	2.3	3R
scaffold22662	82	3.3	71	2.2	3R
scaffold22668	74	3.5	44	1.6	X
scaffold22715	74	5.4	68	3.8	2R
scaffold22733	92	4.6	80	2.6	2R
scaffold22741	96	6.5	79	2.7	2R
scaffold22745	90	6.3	74	2.9	3L
scaffold22768	78	5.1	74	2.6	2L
scaffold22773	74	3.1	59	1.9	3R
scaffold22789	87	5.2	72	2.3	X
scaffold22795	48	1.9	38	1.3	2L
scaffold22812	93	6.6	82	2.7	3R
scaffold22845	70	2.4	69	2.3	2R
scaffold22850	98	8.1	87	3.1	3R
scaffold22856	67	5.8	53	2.3	2L
scaffold22864	84	4	66	2.1	3L
scaffold2289	97	13	96	3.8	2R
scaffold22904	72	3.5	59	2	2L
scaffold2293	86	4.3	62	1.9	2R
scaffold22944	58	11	51	2.3	2L
scaffold22948	71	7.8	57	2.6	2L
scaffold22977	41	2.1	33	1.3	X
scaffold22982	45	2	31	1.3	2L
scaffold22989	83	3.9	72	2.4	3R
scaffold23000	86	4.1	64	2	X
scaffold23002	97	8.2	83	2.5	2R
scaffold23010	94	4.6	90	3.4	2L
scaffold23036	62	2.5	42	1.3	3R
scaffold23062	45	2.1	28	1.7	2R
scaffold2308	85	6.7	71	2.3	3L
scaffold23098	75	3.4	36	1.7	X
scaffold23107	87	8.8	81	3	2R
scaffold2312	85	4.7	68	2.2	2R
scaffold23124	93	6.9	76	2.5	2R
scaffold23146	70	2.8	56	1.8	3L
scaffold23147	42	1.5	21	1.9	2R
scaffold23155	83	6	73	2.7	2L
scaffold23167	98	5.9	82	2.4	3R
scaffold23186	87	6	78	2.8	2L
scaffold23209	97	6.8	80	2.8	X
scaffold23213	62	2.1	57	1.8	2R
scaffold23214	80	3	58	1.7	3L
scaffold23220	76	2.4	60	2	3R
scaffold23247	88	3.7	58	1.8	3L
scaffold23252	83	3.6	76	2.2	3L
scaffold23258	92	8.8	70	3.1	3R
scaffold23304	85	3.2	69	2.2	3R
scaffold23316	71	3.7	56	2.1	2R
scaffold23337	87	4.3	85	3.2	2R
scaffold23338	66	2.4	58	1.7	3L
scaffold2334	87	5.5	77	2.5	2R
scaffold23360	51	2.3	46	1.5	3R
scaffold23363	87	3.8	81	2.3	3R
scaffold23388	91	7.1	70	2.3	X
scaffold2339	74	3.9	64	2.4	2L
scaffold23395	79	3.2	57	2.1	3R
scaffold234	97	8.6	88	3.4	3L
scaffold2340	82	4	65	2.1	2R
scaffold23413	78	2.9	69	2.4	3R
scaffold23416	99	11	94	3.9	3L
scaffold23442	84	3.9	61	1.7	2R
scaffold23458	70	4.4	58	1.9	2L
scaffold23467	85	5.3	70	2.3	2L
scaffold23492	80	3.4	66	2.3	2R
scaffold23516	94	4.9	81	2.6	2L
scaffold2352	52	2	47	1.7	3R
scaffold23521	71	2.8	55	1.8	2R
scaffold23561	91	7.3	88	4.4	2L
scaffold23576	91	7.1	86	4.7	2R
scaffold23605	72	3.2	58	1.9	3R
scaffold2361	97	5.7	93	3.6	3R
scaffold23610	73	3.5	55	1.9	2L
scaffold23625	61	2.7	35	1.8	3R
scaffold23651	70	3	59	1.6	2R
scaffold2367	87	4.5	47	2	X
scaffold23671	92	4.2	74	2.1	3L
scaffold23705	54	2.2	47	1.6	2R
scaffold2373	23	1.5	21	1.7	2R
scaffold23730	83	5	79	3.6	3R
scaffold23749	83	7	65	2.6	2R
scaffold23784	64	3.4	48	1.8	2L
scaffold23795	58	1.8	43	1.6	2R
scaffold23796	63	2.9	58	1.9	2L
scaffold2380	92	5	84	3.3	2R
scaffold2382	62	1.7	50	1.4	3L
scaffold23843	97	8.1	86	2.4	2L
scaffold23871	96	6.6	88	3.1	2L
scaffold23878	77	3.3	80	2.3	3L
scaffold23893	71	2.8	53	1.5	2R
scaffold23905	98	12	88	3	X
scaffold23909	74	4.1	46	1.6	X
scaffold2391	72	6.1	49	2.1	X
scaffold23912	85	4.8	73	2.2	2L
scaffold23964	96	7.6	82	2.8	3R
scaffold23978	82	4.5	67	2.2	2L
scaffold24007	81	5.6	69	2.6	3R
scaffold24008	98	5.1	77	2.2	2L
scaffold24011	69	3.7	63	2.2	3L
scaffold24019	51	7.9	73	3.9	2L
scaffold24033	98	7.1	78	1.9	2L
scaffold24049	77	3	74	2.2	3L
scaffold2405	50	2.8	50	1.9	2L
scaffold24053	91	6.9	79	2.9	3L
scaffold24059	97	6.4	92	3.7	3R
scaffold24060	80	4.7	49	1.6	X
scaffold24093	92	4.7	78	3	3L
scaffold24094	0	nan	19	1.6	3L
scaffold24126	56	2.3	42	1.5	2L
scaffold24132	93	11	81	2.8	2L
scaffold24144	66	4.3	54	2	2R
scaffold24156	89	8.8	75	2.2	2L
scaffold24169	66	2.9	55	1.6	2L
scaffold24174	93	7.6	91	3.9	3L
scaffold24191	92	4.7	81	3.5	2R
scaffold24200	57	2.2	59	2	3R
scaffold24209	86	3.6	74	2.2	2R
scaffold24246	47	2.3	36	1.5	2R
scaffold24266	98	9.7	85	2.8	X
scaffold2429	79	8.4	72	2.7	2L
scaffold24319	8.9	1.9	15	1.8	2L
scaffold24366	95	5.5	82	2.6	3L
scaffold24384	68	2.9	51	1.7	2R
scaffold24414	98	9.5	96	4.4	3L
scaffold24433	83	4.4	55	1.7	X
scaffold2445	79	4.6	62	2.3	2L
scaffold24473	61	2.4	56	1.6	2R
scaffold24512	84	3.2	65	1.6	2L
scaffold24517	83	4.2	68	2.5	2L
scaffold24519	82	4.2	76	2.6	2L
scaffold2453	72	3.4	69	2.7	2L
scaffold24537	86	2.6	62	1.7	3R
scaffold24544	80	6.6	76	2.5	3L
scaffold24556	72	2.5	74	2.5	3R
scaffold24565	64	10	56	2.7	2L
scaffold24586	74	5.2	54	2.3	3R
scaffold24590	67	3.2	50	2	3R
scaffold24608	91	6.4	80	3.5	2L
scaffold24644	51	2	49	1.9	2R
scaffold24649	95	11	94	4.9	2L
scaffold24679	61	2.6	48	1.6	3L
scaffold247	87	4.4	66	1.8	2L
scaffold24705	88	4.7	66	2.3	2R
scaffold24726	59	4.4	54	2.2	2L
scaffold24738	79	3.8	66	2	2L
scaffold2477	85	4	72	2.4	3R
scaffold2478	95	4.1	91	2.9	3R
scaffold24826	94	6.8	74	1.9	2R
scaffold24856	78	2.6	57	2	2L
scaffold24857	73	3.1	59	2.2	2R
scaffold24859	91	4.3	74	2.2	3R
scaffold2486	91	5.2	74	2.4	2L
scaffold24870	65	2.9	59	2.2	3R
scaffold24874	68	3.4	52	1.7	2L
scaffold24883	58	7.3	55	2.5	3R
scaffold24898	88	9.2	54	1.8	X
scaffold24957	83	3.2	75	2.7	2R
scaffold24963	95	5.9	77	2.3	3L
scaffold2497	76	3.7	63	2.9	3R
scaffold24987	78	4.2	54	1.9	X
scaffold24988	89	6.6	80	3.5	2R
scaffold25005	70	3.5	51	1.7	2R
scaffold25015	84	4	72	2.6	2R
scaffold25018	86	5	71	2.2	2L
scaffold25083	75	2.9	64	2.1	3R
scaffold2511	73	4	57	2	2L
scaffold25140	85	3.7	64	1.7	2L
scaffold25149	90	5.1	80	2.7	3R
scaffold25178	73	2.1	57	1.6	2R
scaffold2518	99	11	94	3.7	2L
scaffold25200	77	3.6	63	1.8	2L
scaffold2522	78	4	62	2	2R
scaffold25227	90	6	81	2.4	3R
scaffold25269	84	5.4	62	2	2L
scaffold25280	61	2.9	67	2.1	2R
scaffold25286	96	8.6	86	3.2	3R
scaffold25309	75	3.5	64	1.9	2L
scaffold25321	65	3	58	2.2	2R
scaffold25325	78	4.9	63	2.6	3L
scaffold2533	96	6.4	89	3.3	3R
scaffold25334	70	2.9	52	1.6	2L
scaffold2536	74	8.6	64	3.2	3L
scaffold25384	97	9.4	93	4.4	3R
scaffold2539	80	4	77	2.8	2R
scaffold25392	79	2.8	59	1.9	2L
scaffold25399	38	2.2	23	1.5	3R
scaffold25408	19	1.9	21	1.1	3R
scaffold2541	50	3.7	22	1.9	2L
scaffold25411	87	4.2	77	2.6	2R
scaffold25416	82	3.2	72	2	3R
scaffold25443	66	2.4	50	1.7	2L
scaffold25467	79	3	67	2.2	2R
scaffold25472	89	5.2	81	2.6	2L
scaffold25514	69	2.3	49	1.5	2R
scaffold25547	79	3.7	57	2.3	2R
scaffold25548	87	3.2	77	2.4	3R
scaffold25554	72	5	53	2.4	2L
scaffold25563	30	2.4	14	1.3	2R
scaffold25608	93	12	87	3.4	2L
scaffold2561	92	6.7	80	3	3R
scaffold25636	75	3.2	63	2	2L
scaffold25663	85	3.2	69	1.9	3R
scaffold25671	78	3	69	2.2	2R
scaffold25676	56	2.7	29	1.5	2L
scaffold25688	93	6.1	89	4.1	2R
scaffold25696	79	2.8	73	2.3	2R
scaffold25715	93	4.2	78	2.2	3R
scaffold25743	70	2.6	49	1.9	2L
scaffold2579	76	3.1	75	2.5	2R
scaffold25822	53	1.9	55	1.9	3L
scaffold25826	36	1.8	25	1.4	3L
scaffold2583	82	3.6	73	2.3	2L
scaffold25844	79	3.2	71	2.5	2L
scaffold25856	94	5.7	94	4.8	3L
scaffold25865	98	8.8	92	4.9	2R
scaffold2589	69	2.8	47	1.7	2R
scaffold25895	75	9.6	61	3.1	2R
scaffold25904	98	7.4	87	2.8	3R
scaffold25906	24	1.8	11	1.3	X
scaffold25914	82	3.4	66	2.3	3R
scaffold2594	97	6.7	83	2.6	2L
scaffold25941	70	2	63	1.8	3L
scaffold25970	83	6.9	68	2.7	2L
scaffold26012	83	5	60	1.9	2L
scaffold26026	56	2	61	1.7	2R
scaffold26040	57	2.1	36	1.4	2R
scaffold26047	66	4.2	65	2.4	2L
scaffold26048	82	5.2	70	2.4	2R
scaffold26115	70	2.7	54	1.9	2R
scaffold26122	86	4.3	81	3	2L
scaffold2615	91	4.8	82	2.8	3R
scaffold26158	80	5.5	68	2.8	X
scaffold26171	54	2.3	42	1.8	3R
scaffold26190	94	5.4	91	3.6	3R
scaffold26192	59	2.4	48	1.8	3L
scaffold2624	68	3	62	2.1	2R
scaffold26263	96	7.6	82	2.8	2R
scaffold26272	74	3.4	61	2.3	3L
scaffold26292	59	2.9	52	2.2	2L
scaffold26293	77	2.7	72	2	2R
scaffold26315	42	3.1	22	1.3	X
scaffold26337	25	2.3	10	1.4	2L
scaffold2635	99	8	93	3.1	2R
scaffold26356	46	1.6	36	1.5	2R
scaffold26361	52	2.4	38	1.6	3R
scaffold26362	70	3.8	40	2	X
scaffold26372	95	3.1	81	2.2	2L
scaffold2640	5.6	1	15	1.5	2L
scaffold26418	87	5.4	68	2.7	2R
scaffold2642	92	5.8	84	2.9	2L
scaffold26427	40	7	63	2.9	2L
scaffold2645	86	4.8	58	1.9	X
scaffold26455	75	3.7	55	1.8	2R
scaffold26473	66	2.4	54	1.8	2R
scaffold26480	90	4.9	81	3	2L
scaffold26512	90	2.9	80	2.4	3R
scaffold26514	49	1.7	39	1.7	2R
scaffold26535	71	2.8	62	2.4	3R
scaffold26555	94	6.1	81	2.9	2R
scaffold26575	96	9.7	83	3.8	2L
scaffold26623	92	4.7	82	2.4	2R
scaffold26636	81	5.9	66	2.8	3L
scaffold26670	92	5.7	85	2.7	2L
scaffold2669	97	7.2	84	2.4	3L
scaffold26700	78	4.1	58	2	2L
scaffold26713	77	2.9	72	2.5	2L
scaffold26721	65	3.6	45	1.9	2R
scaffold2675	73	3	59	2.1	3R
scaffold2676	79	3.3	62	2	3L
scaffold26760	93	4.7	83	2.2	2R
scaffold26770	83	6.2	73	4.8	3L
scaffold26775	75	3.6	62	2	2R
scaffold2679	93	8.6	80	2.5	2L
scaffold2683	92	7.1	57	1.6	X
scaffold2687	60	5.4	66	2.3	2L
scaffold26873	89	3.6	75	2	2L
scaffold26874	77	3.3	74	2.4	2R
scaffold26893	97	5.3	82	2.3	2R
scaffold26935	91	9.4	79	3.2	2R
scaffold26943	69	3.5	59	2.3	2R
scaffold26980	78	3.3	62	1.7	2R
scaffold26985	87	3.7	64	2	3R
scaffold270	86	4.5	77	2.7	3R
scaffold27064	89	6.5	63	1.7	X
scaffold27067	62	2.8	55	2.4	2R
scaffold27070	91	7.9	87	4.5	2R
scaffold27079	86	8	74	2.5	2L
scaffold27087	98	10	82	2.5	X
scaffold27093	44	2.3	32	1.5	2R
scaffold27114	50	3.1	29	1.8	X
scaffold27170	87	3.8	81	2.5	2R
scaffold27172	98	8.3	88	3	2L
scaffold27186	94	6.2	81	3.4	2L
scaffold27199	72	3	60	2	2R
scaffold272	94	8.5	78	2.5	2L
scaffold27222	39	2.3	40	1.9	2R
scaffold27246	86	3.6	70	2	2R
scaffold27250	67	3	45	1.5	2R
scaffold27319	52	2.6	28	1.2	2R
scaffold27326	54	2.3	44	1.5	2L
scaffold27329	63	2	47	1.7	2R
scaffold27335	86	4	74	2.2	3L
scaffold2734	97	5.6	88	2.4	3L
scaffold27346	97	7.8	92	3.2	2L
scaffold27362	17	2.1	15	2.1	2L
scaffold27441	90	4.2	77	2.6	3R
scaffold27452	90	4.9	69	2	X
scaffold27468	84	26	63	14	2R
scaffold27499	95	5.6	81	2.9	2R
scaffold27508	72	3.2	45	1.4	X
scaffold27515	55	7.2	58	2.8	3R
scaffold2753	91	7.7	75	2.8	2R
scaffold27550	99	9.2	87	3	2L
scaffold27572	40	2.1	38	1.4	2R
scaffold27595	56	2.1	34	1.4	2R
scaffold276	60	2.6	22	1.9	3L
scaffold27600	79	3.4	70	2.2	2L
scaffold27623	76	2.7	58	1.7	2R
scaffold27661	90	5.8	72	2.7	2L
scaffold27668	87	7.3	74	2.9	3R
scaffold27680	98	6	87	2.5	2R
scaffold27703	97	8.7	92	3.8	2R
scaffold27705	57	2.3	52	2	2R
scaffold27750	74	3.1	57	1.7	3R
scaffold27760	57	2.7	56	1.9	3R
scaffold27781	96	7.1	81	2.6	2L
scaffold27796	84	3.5	72	2.2	3L
scaffold27816	85	4	75	3.3	3R
scaffold27826	89	5.7	81	2.9	3L
scaffold27835	78	3.2	44	1.5	2R
scaffold2784	79	3.7	75	2.5	3R
scaffold2789	91	4.3	69	2.1	2L
scaffold279	57	8.6	51	3.3	3R
scaffold2790	72	3.7	65	1.9	2R
scaffold27918	90	11	81	4	2L
scaffold27937	55	1.9	48	1.5	3L
scaffold27997	72	3.9	48	1.8	2L
scaffold27998	73	2.9	74	2.1	2L
scaffold28001	54	11	45	3.3	2L
scaffold28030	55	2.5	39	1.5	3L
scaffold28032	85	3.4	71	1.8	2R
scaffold28075	89	6.7	81	3	2R
scaffold28078	78	4.6	69	2.3	2R
scaffold28094	82	3.3	69	2.1	3L
scaffold28115	86	6.4	71	2.8	3L
scaffold28121	94	6.1	83	2.7	3R
scaffold28143	72	2.7	65	2	3R
scaffold28166	85	4.2	49	1.7	3L
scaffold28171	89	7.4	80	2.9	2R
scaffold2822	92	6.5	79	2.5	2L
scaffold28290	88	5.4	80	2.8	2L
scaffold28312	75	5.2	40	1.5	X
scaffold2834	96	8.9	86	3	2R
scaffold28340	99	11	90	3.1	3L
scaffold28346	54	2.4	50	2.2	2R
scaffold28387	86	4.3	57	1.8	2L
scaffold284	90	4.9	81	2.5	3L
scaffold28422	82	5.5	51	1.8	X
scaffold2843	89	5.1	71	2.2	3L
scaffold28450	49	2.4	37	1.6	3R
scaffold28460	60	2.3	40	1.5	2R
scaffold28488	67	2.7	46	1.7	2L
scaffold28517	88	7.3	75	3.5	2R
scaffold28520	76	5.5	62	2.3	2L
scaffold28525	87	4.9	69	2	2L
scaffold28550	98	5.3	85	2.9	3L
scaffold28571	87	5.6	76	2.1	2L
scaffold28586	73	3.3	53	1.7	2R
scaffold28599	93	7.7	89	4.2	2R
scaffold28621	97	6	90	3.2	3R
scaffold2870	88	8	75	2.9	2R
scaffold28720	42	2.2	27	1.3	3R
scaffold28723	95	9.5	81	2.8	2L
scaffold2873	74	2.9	50	1.5	2L
scaffold28759	47	1.3	50	1.7	2L
scaffold28765	74	2.5	57	1.8	2L
scaffold2881	93	5.9	82	2.3	2R
scaffold28812	84	5.5	70	2	2L
scaffold28815	77	3.3	61	2.9	3R
scaffold28817	100	11	91	3.1	3R
scaffold28818	40	1.9	25	1	2R
scaffold28845	76	3.3	72	2.3	3L
scaffold28858	85	4.5	77	2.2	3L
scaffold28864	56	6.7	55	2.4	2L
scaffold2889	93	3.6	78	2.2	2R
scaffold28926	19	2.4	18	1.2	2L
scaffold28938	76	2.9	57	1.6	3R
scaffold28956	74	3.4	61	2	3R
scaffold28960	65	2.2	50	1.7	2L
scaffold28961	96	7.2	90	4.1	2R
scaffold28967	76	4.2	58	2	3L
scaffold29019	89	5.1	78	2.9	2R
scaffold29035	31	1.9	17	1.6	2R
scaffold2904	84	4	65	2	2L
scaffold29048	72	3	50	1.7	2L
scaffold29053	99	7.6	95	3.9	2L
scaffold29071	73	3.6	49	1.7	3R
scaffold2908	89	17	84	3.9	2R
scaffold29091	72	3.2	56	1.9	3R
scaffold29111	84	4.1	70	1.9	2L
scaffold29115	73	5.1	49	1.8	2R
scaffold29149	81	5.3	62	2.1	3R
scaffold29152	82	3.1	47	1.7	X
scaffold29156	33	1.6	28	2	2R
scaffold29162	69	2.4	56	1.7	2L
scaffold29208	52	1.9	40	1.6	3L
scaffold29285	76	3.2	52	1.7	2R
scaffold29347	70	2.9	51	1.9	3L
scaffold29376	90	8.3	67	2.3	X
scaffold29404	80	4.1	47	1.5	X
scaffold29409	87	7.3	86	4	2L
scaffold29460	79	2.9	61	1.8	3L
scaffold2947	85	3.3	69	2.1	2R
scaffold29472	62	2.8	46	1.7	2L
scaffold29493	26	2.2	22	1.2	2R
scaffold29546	86	5.3	82	3.5	3L
scaffold2956	95	7.1	87	3.2	2R
scaffold29598	88	3.6	65	1.8	2R
scaffold29622	89	5	67	2.3	2R
scaffold29629	49	2.2	24	1.6	3L
scaffold29646	80	3.8	50	1.5	2R
scaffold29650	76	3.7	57	1.4	2L
scaffold2966	93	7.6	81	2.3	2L
scaffold2967	57	3.3	49	2.2	2L
scaffold29675	37	1.6	32	1.7	3L
scaffold29704	90	4.9	68	1.7	2L
scaffold29708	77	2.9	51	1.6	3L
scaffold29712	86	3	73	2.3	3R
scaffold29720	95	12	91	3.8	2L
scaffold29770	68	2.7	45	1.6	3R
scaffold29791	83	4.9	74	2.3	2R
scaffold29803	18	2.3	8.2	1.3	3L
scaffold29849	99	9	96	4.2	3R
scaffold29872	71	4	70	2.8	3L
scaffold29876	89	4.1	68	2	2L
scaffold299	95	5.9	82	3.2	2L
scaffold2990	80	4	75	2.5	2L
scaffold2992	79	3.1	66	2.1	2R
scaffold29920	69	3	74	2.3	3R
scaffold29929	94	9.8	75	2.3	X
scaffold29936	95	6	87	3.5	3L
scaffold29966	97	7.4	94	4.3	3R
scaffold29976	78	3.5	67	2.6	2R
scaffold29982	71	2.6	70	2	2L
scaffold2999	57	3.6	47	2	3R
scaffold3	74	2.7	59	1.9	2R
scaffold3002	63	3.3	46	1.9	3R
scaffold30067	87	10	78	4.1	2L
scaffold30071	68	2.8	60	1.8	2L
scaffold3008	87	5.8	81	4.9	2R
scaffold30115	70	2.6	54	1.7	3R
scaffold30117	90	4.2	82	2.2	2R
scaffold30144	95	8.5	88	2.9	3R
scaffold30194	77	4	64	3	3R
scaffold30195	87	6.9	75	2.4	3R
scaffold30200	84	4.9	58	2	2L
scaffold30229	70	3.1	54	1.9	2R
scaffold30233	26	1.8	16	1.7	3L
scaffold30239	60	2.8	59	2.2	2R
scaffold30248	70	3.4	52	1.7	2L
scaffold30281	50	4	51	2.8	2R
scaffold30291	96	8	90	3.9	3L
scaffold30301	56	2.9	48	1.6	2L
scaffold30318	84	3.2	78	2.3	3L
scaffold30326	63	2.3	63	1.8	2L
scaffold3033	72	7.6	66	3.4	3R
scaffold3034	80	14	64	2.5	X
scaffold30347	52	2.3	42	1.9	2R
scaffold30367	85	4.2	56	1.8	3L
scaffold3037	83	5.9	68	2.3	3L
scaffold304	96	7.2	89	4	2R
scaffold30400	88	4.3	63	2	2L
scaffold30425	81	5.6	54	1.9	X
scaffold30429	66	14	61	3.6	2L
scaffold3046	62	2.1	46	1.4	2L
scaffold30464	63	2.8	39	1.7	3L
scaffold30470	91	3.9	69	1.8	X
scaffold30474	75	2	65	2	X
scaffold30493	57	2	59	2.1	3R
scaffold30502	81	3.9	70	2.5	2R
scaffold30509	90	4.6	77	2.5	3R
scaffold3051	89	5.5	78	2.5	3R
scaffold30522	65	2.4	56	1.8	3R
scaffold3054	76	2.5	86	3.1	3R
scaffold30554	93	6	58	2.3	2L
scaffold30595	87	3.9	68	2.1	2R
scaffold30679	95	4.7	77	2.2	3R
scaffold3069	70	8	62	3.2	2R
scaffold30722	79	3.6	66	2.4	2L
scaffold30740	85	5.2	68	2.2	2L
scaffold30741	45	1.7	48	1.8	3R
scaffold30767	88	4.6	69	1.9	2L
scaffold30776	48	2.9	26	1.6	X
scaffold3083	91	4	77	2.4	3L
scaffold30831	88	3.6	74	2.5	3R
scaffold30859	96	6.4	88	3.2	3L
scaffold30866	51	1.6	56	1.7	2R
scaffold3087	56	3.1	44	1.9	3L
scaffold30876	62	2.1	59	1.9	3L
scaffold3090	66	3.7	52	2	3R
scaffold3092	67	2.5	38	1.5	2R
scaffold30927	47	3.2	34	1.4	2L
scaffold30933	97	8.7	91	3.2	3L
scaffold30963	34	1.3	15	1	X
scaffold3098	62	2.9	60	2.3	3R
scaffold30980	64	5.6	17	1.3	X
scaffold31016	52	2.1	37	1.7	2L
scaffold3105	89	3.7	82	2.7	2R
scaffold31059	48	2.3	44	1.7	2R
scaffold31063	96	4.1	89	2.6	2L
scaffold31080	82	2.7	72	1.8	2L
scaffold31092	59	2.8	33	1.5	X
scaffold31113	84	4.5	74	3.1	2R
scaffold31139	98	9.7	95	4.7	3L
scaffold31141	46	2	37	1.5	3R
scaffold31235	55	2.8	35	1.6	2R
scaffold31243	90	25	73	2.6	3L
scaffold31247	78	4.1	72	2.6	2L
scaffold3125	75	3.3	41	1.5	3R
scaffold31275	64	2.7	17	1	X
scaffold31288	74	2.7	71	1.9	2R
scaffold31337	87	4	67	2	2L
scaffold31348	99	10	80	2.9	2R
scaffold31370	78	3	57	1.6	2R
scaffold31399	89	4.9	74	2.3	2R
scaffold31418	82	7.2	73	2.9	3R
scaffold31455	91	5.9	82	3.1	2R
scaffold31458	75	2.5	58	1.6	2L
scaffold31502	74	3.8	46	2	2R
scaffold31524	52	2.7	43	1.4	3R
scaffold3153	94	7.6	89	3.6	3R
scaffold31546	89	7.6	56	2.1	X
scaffold31553	91	10	83	2.9	3R
scaffold3156	89	4.3	71	2.2	2R
scaffold31566	90	4.2	75	2.6	2R
scaffold3157	79	4.7	70	2.4	3R
scaffold31572	88	5.5	66	3.3	3L
scaffold31577	78	2.9	65	2.1	2L
scaffold31589	79	4.1	59	2	3R
scaffold3160	94	7	83	2.8	3L
scaffold31622	85	3.6	75	2.2	3R
scaffold31630	86	5.5	72	2.4	2R
scaffold31665	77	4.2	65	2.6	3R
scaffold31709	83	5.4	68	2.7	2R
scaffold31733	76	4.4	63	2.3	3L
scaffold3174	94	6	76	2.1	2L
scaffold31741	79	3.2	67	2	2R
scaffold31801	62	6.8	50	2.4	2L
scaffold31803	79	3.8	61	2	2L
scaffold31822	83	3.7	65	2.5	2R
scaffold31825	84	4.1	70	2.4	2L
scaffold31848	62	2.3	39	1.6	2R
scaffold3185	62	3.4	47	2	2L
scaffold31856	76	3.2	56	1.8	2R
scaffold31941	95	9.1	89	3.5	2L
scaffold31945	66	4.2	39	1.4	X
scaffold3196	92	5.6	79	2.5	3L
scaffold31975	70	2.6	61	1.8	2L
scaffold31982	98	7.8	89	2.8	2R
scaffold31984	76	3.9	65	2.8	2L
scaffold3199	97	9	83	3	3L
scaffold31993	41	1.7	34	1.2	2R
scaffold32042	77	2.8	68	2.1	3L
scaffold3205	89	7.6	77	2.7	2L
scaffold3207	96	8.2	86	3.2	3R
scaffold32071	81	3.1	66	2.1	2R
scaffold32084	95	5.5	81	2.3	2L
scaffold32090	81	3.6	61	1.7	3R
scaffold32095	89	5.1	66	2.2	3L
scaffold32113	79	2.7	51	1.7	3L
scaffold32164	96	7.1	88	3.5	2R
scaffold32167	74	2.8	65	1.9	3R
scaffold3217	91	5	75	2.4	2R
scaffold32176	85	5.7	47	1.3	X
scaffold3218	86	3.7	76	3.1	3R
scaffold32192	83	3.3	69	2.1	3R
scaffold32222	94	6	79	2.7	3R
scaffold32235	72	2.4	52	1.9	3L
scaffold3224	84	4.5	74	2.5	2R
scaffold32256	63	2.1	58	1.9	2R
scaffold32263	81	3	68	2.3	3L
scaffold32297	86	3.2	64	1.9	2L
scaffold32329	57	2.7	53	2	3R
scaffold32336	58	2.3	37	1.3	2L
scaffold32339	38	1.4	14	1.2	3L
scaffold32354	69	2.7	53	1.9	3R
scaffold3236	80	3	59	1.7	3R
scaffold32361	96	8.8	83	3.2	3L
scaffold32366	78	4.1	76	3.3	2L
scaffold32370	93	5	77	2.1	3L
scaffold32376	90	4.6	88	3.5	2R
scaffold32390	61	3.6	42	1.8	3R
scaffold32395	82	3.2	66	2	3L
scaffold32459	58	2.5	48	1.9	2R
scaffold3248	86	5.8	60	2.5	2R
scaffold32488	50	2.4	48	1.9	2L
scaffold32496	93	9.1	85	4.3	2R
scaffold3250	57	10	51	2.9	2L
scaffold32526	92	8.9	77	3.1	X
scaffold32558	78	7.1	66	2.9	2L
scaffold32597	97	10	93	4.1	2L
scaffold32616	45	2.3	38	1.3	2L
scaffold32620	70	2.5	65	2.1	2R
scaffold32641	85	5.6	82	3	2R
scaffold32645	93	4.7	73	2.3	2R
scaffold3268	69	2.9	63	2.3	2R
scaffold32702	26	2.2	18	1.4	3R
scaffold32729	87	5.9	79	3.3	3R
scaffold32750	91	11	81	4.1	2L
scaffold32754	44	2.5	28	1.4	2R
scaffold3280	86	4.6	77	2.6	2L
scaffold32805	85	5.1	68	1.9	X
scaffold3290	79	4.2	66	2.3	2L
scaffold3294	94	4.6	82	2.3	3R
scaffold32950	79	3.8	59	2.1	2R
scaffold32988	96	6.5	86	2.8	2R
scaffold33031	82	9.7	76	3.1	2L
scaffold33048	96	11	91	4.6	2R
scaffold33064	99	9.3	94	3.8	2L
scaffold33107	93	4.9	85	2.7	3R
scaffold3311	53	1.8	42	1.8	3R
scaffold33153	62	2.5	37	1.4	X
scaffold33160	80	5.8	46	1.8	X
scaffold33161	45	1.9	34	2.1	3R
scaffold3320	93	5.8	84	2.7	3R
scaffold33214	91	4.5	82	2.6	3R
scaffold33216	51	1.6	45	1.8	2L
scaffold33223	85	3.4	76	2.2	2L
scaffold33264	81	3.7	67	2.1	2R
scaffold33304	86	7.1	62	2.3	2R
scaffold33316	98	8.6	93	3.8	3L
scaffold33335	94	6.8	89	3.6	2R
scaffold33339	47	2.8	59	2.4	2R
scaffold33341	78	3.2	69	2.2	3L
scaffold33342	63	3.6	43	1.9	2L
scaffold33349	84	5.7	66	1.9	2R
scaffold33356	88	5.1	78	2.3	2L
scaffold33366	35	1.3	39	1.7	2R
scaffold33372	79	3.1	67	1.9	3R
scaffold3340	79	4.6	65	1.9	3L
scaffold3343	88	4.8	77	2.3	3R
scaffold33447	72	4.3	59	1.6	2L
scaffold33463	83	4.3	78	2.9	3L
scaffold335	97	8.3	83	3.4	3R
scaffold3350	72	2.8	72	2.5	3L
scaffold33548	97	9.5	90	3.2	2L
scaffold3360	99	12	96	5.8	3R
scaffold33601	91	5.5	71	2.3	2L
scaffold3361	71	3.1	67	2.1	2R
scaffold33610	95	8.7	65	2.2	X
scaffold33621	80	4.7	76	2.5	3R
scaffold33629	47	5.3	71	3	2L
scaffold3363	79	3.8	70	2.4	2R
scaffold33631	78	3.3	39	1.6	X
scaffold33637	90	3.5	65	1.7	3L
scaffold33642	63	2.2	49	1.8	2R
scaffold33669	76	3.1	78	2.7	2R
scaffold3368	77	4.5	62	2.6	3R
scaffold33682	96	6.3	84	3	3L
scaffold33705	99	4	82	2.4	3R
scaffold3371	89	5.2	78	2.5	3R
scaffold33737	21	2	13	1.6	2L
scaffold33749	96	8	87	3.9	3R
scaffold33763	75	3	62	2	2R
scaffold33766	99	8.6	88	3.7	2L
scaffold33780	65	2.9	63	2.1	2R
scaffold3379	87	6.7	81	4.1	3L
scaffold33798	56	2.8	39	1.6	3L
scaffold33799	46	2	41	1.7	3R
scaffold33811	70	2.2	60	2.1	3R
scaffold33836	37	2.4	30	1.5	2L
scaffold3384	96	9	85	3.3	2R
scaffold33842	82	3.2	75	2.1	3R
scaffold33877	70	2	70	1.9	3R
scaffold33891	76	3.4	54	2.1	2L
scaffold33899	64	2.6	60	1.3	3R
scaffold33901	83	3.4	65	1.9	3R
scaffold33910	67	2.3	51	1.5	2R
scaffold33925	77	3.5	69	1.9	2L
scaffold3393	66	3.6	46	2	3R
scaffold33932	93	6	88	3.5	2R
scaffold33936	94	7.4	83	3.2	3R
scaffold33977	93	4.6	85	3	3R
scaffold33989	34	2.5	30	1.6	2R
scaffold33996	86	4.7	81	2.8	3R
scaffold34023	87	4.6	75	2.1	3L
scaffold34044	34	1.4	12	1	2L
scaffold3405	84	4.3	69	1.8	2L
scaffold34054	92	4.3	71	2	3R
scaffold3406	43	2.7	27	2.4	3R
scaffold34068	97	6.7	94	3.6	3L
scaffold34072	64	2.2	35	1.6	2L
scaffold34084	86	8.7	73	2.9	3L
scaffold34086	98	6.9	85	2.7	2L
scaffold3420	87	4	69	2.1	2L
scaffold3422	84	6.7	72	3.7	3R
scaffold34242	65	2.6	47	1.6	2R
scaffold34251	43	7.6	35	1.8	3R
scaffold34252	79	3.1	65	2.1	3R
scaffold3426	75	4.2	62	2.5	3L
scaffold34263	90	4.8	72	2.1	3L
scaffold343	94	4.4	72	2.3	3R
scaffold34308	97	7.7	85	3.8	3L
scaffold34311	85	5.3	80	3.3	2R
scaffold34329	71	4.8	46	1.7	X
scaffold34339	86	2.3	59	1.4	X
scaffold34345	39	1.5	41	1.7	3L
scaffold34362	94	4.7	75	2.3	3L
scaffold34367	75	3.9	55	1.8	3R
scaffold34371	13	1.3	12	1.1	3R
scaffold34389	58	2.2	56	1.9	2L
scaffold34398	76	3	60	1.9	3R
scaffold34407	70	4.1	30	1.3	2R
scaffold3444	84	6.3	73	2.5	3R
scaffold3445	97	7.8	79	2.4	3L
scaffold34464	59	2.7	49	2	3R
scaffold34475	91	7.1	84	4	2R
scaffold34498	69	5.4	63	2.7	3R
scaffold34507	85	3	62	1.9	2R
scaffold34538	89	3.5	67	1.9	2L
scaffold34546	83	5.7	72	2.5	2L
scaffold34558	99	8.9	90	3	2L
scaffold34579	98	9.9	86	2.4	2R
scaffold34587	77	4	66	2	2L
scaffold34592	44	1.6	49	1.6	2L
scaffold3461	70	3.5	60	1.8	2L
scaffold3462	89	5.2	81	2.8	2L
scaffold34625	88	5.2	72	2.9	3R
scaffold3463	77	3.1	63	1.9	2L
scaffold34686	91	5.8	75	2.4	2L
scaffold3472	54	2.3	41	1.6	2R
scaffold34725	90	3.9	70	1.9	3L
scaffold3474	75	7.4	65	2.8	2L
scaffold3475	68	2.8	51	1.9	3L
scaffold34757	65	3	50	1.6	3R
scaffold34758	42	2.2	38	1.8	2R
scaffold34769	75	5.1	45	1.5	X
scaffold34770	71	2.9	53	1.8	2L
scaffold34799	77	3.7	62	2.1	2L
scaffold34850	80	3.7	73	3	2R
scaffold34860	77	3.1	46	1.7	2R
scaffold34884	39	1.7	5.5	1	3L
scaffold34888	78	4.7	64	1.9	X
scaffold3489	88	4.9	77	2.7	2R
scaffold34892	44	2.3	17	1.3	X
scaffold34902	40	2.3	14	1.2	X
scaffold34929	54	2.1	60	2.6	2R
scaffold34931	85	6.3	64	2	3L
scaffold34958	95	6.8	82	3.2	3L
scaffold34980	94	5.9	74	2.1	3R
scaffold34988	48	5.8	42	2.7	2L
scaffold3499	96	8.2	89	3.1	3R
scaffold34995	69	3	45	2	2R
scaffold35038	69	6.1	65	3.3	3L
scaffold35051	73	3.8	53	1.9	2L
scaffold35105	82	4.1	68	1.9	2R
scaffold35150	94	5.2	81	2.6	3R
scaffold3519	92	5.1	81	3.3	3R
scaffold35198	55	1.6	44	1.7	X
scaffold35248	94	5.9	70	2.3	3L
scaffold35271	98	6.1	89	3.3	3R
scaffold35290	66	3.8	61	1.8	2L
scaffold3530	66	2.5	59	2.2	2R
scaffold35306	94	11	85	3	3L
scaffold35308	42	9.2	59	3.4	2L
scaffold35382	97	8	79	2.3	3L
scaffold3541	87	5.4	80	2.9	2R
scaffold35468	63	1.9	48	1.5	2R
scaffold35484	92	7.5	83	3	3R
scaffold3550	74	4.8	72	2.9	2R
scaffold3551	82	6.2	77	3.5	3R
scaffold35513	71	2.8	52	1.8	3R
scaffold3552	97	6.5	91	3.4	3R
scaffold35522	49	2.2	52	1.6	2R
scaffold35526	69	5.1	69	2.2	2R
scaffold35543	94	4.7	90	2.7	2R
scaffold35591	79	2.5	71	2.1	2L
scaffold35594	83	4.7	81	2.4	2L
scaffold3561	90	6.1	82	2.6	3L
scaffold35637	76	4.5	47	1.6	2L
scaffold3566	65	2.7	48	1.6	2R
scaffold35663	75	2.9	70	2.1	3R
scaffold35723	70	3	32	1.2	X
scaffold3574	98	9.7	95	4.2	3R
scaffold35750	54	2.5	45	1.7	3R
scaffold35760	52	1.7	38	1.4	2L
scaffold35793	84	2.5	61	1.6	2R
scaffold3582	65	3.3	39	1.5	2L
scaffold35824	87	5.7	72	3.6	2R
scaffold3583	88	3.7	66	2	2L
scaffold35867	85	8.6	89	3.2	2L
scaffold35880	61	3.4	41	2.1	3L
scaffold35881	87	8.9	65	2.3	X
scaffold35885	93	8.3	87	3.8	2R
scaffold35961	95	5.2	71	1.5	3R
scaffold3598	84	3.6	70	2.2	2L
scaffold35998	85	3.7	66	1.7	3L
scaffold3601	90	4.9	88	3.4	3R
scaffold3602	73	2.7	65	1.9	3R
scaffold36032	94	4.6	66	1.8	2L
scaffold36036	73	2.6	62	1.8	3R
scaffold3607	98	7.9	90	3.8	3L
scaffold36074	55	2.1	38	1.4	2R
scaffold3613	84	5.9	65	2.3	2L
scaffold36140	79	2.6	62	1.8	3R
scaffold36143	92	6.8	81	2.4	3R
scaffold36251	37	2.2	47	1.7	2R
scaffold36262	95	7.9	90	4.3	3L
scaffold36285	86	3.5	76	3	3L
scaffold36291	97	8.2	88	2.9	3L
scaffold36307	78	2.9	59	2.3	2R
scaffold3632	44	2.7	42	1.8	2L
scaffold36336	63	2	63	2.1	3L
scaffold3634	68	2.7	52	1.9	3R
scaffold36358	98	5.4	86	2.7	3L
scaffold3636	85	3.9	74	2	2L
scaffold36362	95	6.2	85	2.9	2R
scaffold36380	89	3.9	63	1.8	2R
scaffold365	98	6.5	86	2.8	2L
scaffold36505	70	2.5	49	1.5	2L
scaffold36506	92	8.9	72	2.4	X
scaffold36511	100	14	99	4.3	2R
scaffold36516	72	6.4	71	3.3	3L
scaffold36521	72	8.6	67	3.3	2R
scaffold36542	93	9.3	83	3.2	2L
scaffold36552	45	2	40	1.7	2R
scaffold3656	96	6.1	80	2.8	3R
scaffold36578	47	1.9	42	1.8	3R
scaffold36601	86	4.9	71	2.5	3R
scaffold36636	53	2.1	39	1.5	2L
scaffold36644	93	11	83	3.1	X
scaffold3665	90	4.3	80	2.5	2L
scaffold3666	84	6.1	66	2.4	3L
scaffold36675	71	2.8	59	1.9	2R
scaffold36721	90	4.7	80	2.9	2R
scaffold36779	98	6.3	93	3.7	2R
scaffold3679	93	7.4	77	2.3	3R
scaffold3680	91	5.5	74	2.1	3R
scaffold36807	94	6.7	87	4.8	3R
scaffold36899	96	9	90	4.4	2R
scaffold36911	80	2.3	69	1.9	2R
scaffold3692	64	7.3	61	3.2	2L
scaffold3694	91	4.2	75	2.6	3R
scaffold36943	95	9.7	87	3.7	2L
scaffold3695	80	5.9	62	2	3R
scaffold36969	90	4.5	82	2.5	2L
scaffold3698	91	5.6	82	2.3	2L
scaffold36985	93	6.8	85	3.4	3R
scaffold37016	56	3.3	50	1.6	3R
scaffold37022	91	7.2	82	4.1	2R
scaffold37066	90	5.6	80	2.6	X
scaffold37103	68	3	63	2.6	2R
scaffold37126	94	4.7	83	2.5	2R
scaffold37127	65	3.1	55	1.9	3L
scaffold37136	57	7.1	46	1.7	3L
scaffold37182	88	4.9	59	2	X
scaffold3721	82	4.4	73	3	3L
scaffold37210	80	2.6	48	1.5	2L
scaffold37239	86	6	76	3.1	2L
scaffold37257	46	2.1	29	1.4	2L
scaffold37295	94	8.8	87	4.5	3L
scaffold37313	59	9.6	45	2	2L
scaffold37326	64	3.7	55	2.6	3L
scaffold37334	86	4.2	79	2.6	2R
scaffold3735	88	8.3	77	3.2	3R
scaffold37361	91	4.9	83	3.1	2L
scaffold37374	81	6.5	64	3.5	2R
scaffold37376	57	2.3	49	1.9	2L
scaffold37383	83	4.7	53	1.3	X
scaffold37392	80	4.2	68	2.1	3R
scaffold37396	88	5.4	83	2.3	2L
scaffold3740	100	13	97	4.6	3R
scaffold37445	37	2.9	29	1.5	2L
scaffold37461	75	3.5	64	2.5	2R
scaffold37502	84	3.3	47	1.7	3R
scaffold37505	83	3.7	84	3.5	2L
scaffold37528	60	2.4	52	1.7	2R
scaffold37545	87	3.3	79	2.2	2R
scaffold3757	82	3.3	80	2.7	3R
scaffold37615	84	4.6	64	2	2L
scaffold37633	81	5.5	64	2.1	X
scaffold3764	81	4.2	61	2	3L
scaffold37643	91	3.6	47	1.4	2R
scaffold3765	57	2.6	40	1.6	2R
scaffold37695	97	6.6	81	2.4	2L
scaffold37702	89	4	79	2.7	3R
scaffold37708	67	3.4	55	1.8	2R
scaffold37737	75	3.6	53	1.6	2L
scaffold37759	88	4.2	79	2.3	2L
scaffold3777	72	3	48	2	3L
scaffold37781	99	7.2	89	3.6	2R
scaffold3782	88	4.5	77	2.6	2R
scaffold37836	96	12	95	4.4	3L
scaffold37866	90	4.3	75	2.3	2L
scaffold37873	98	7.5	91	3.9	3R
scaffold37888	89	3.1	66	1.7	2R
scaffold37894	95	8.4	89	4.1	2L
scaffold37907	86	4	71	2.3	2R
scaffold37915	85	5.9	63	1.8	X
scaffold3793	79	3.1	70	2	2R
scaffold37933	93	8.6	71	2	2L
scaffold37951	47	2.5	37	1.5	2R
scaffold37970	94	5.3	81	2.4	2L
scaffold3798	96	5.7	88	2.6	3R
scaffold37985	73	2.6	55	1.7	2L
scaffold37989	77	3.4	44	1.5	X
scaffold380	64	2.9	47	1.6	3L
scaffold3800	78	6	55	2.1	X
scaffold38004	76	3.3	60	2.2	2L
scaffold38011	99	11	95	4.8	3R
scaffold38014	69	2.5	64	2.1	2R
scaffold38030	50	3.1	46	1.8	2L
scaffold38033	75	3.5	42	1.3	X
scaffold38047	81	3	77	3	3R
scaffold3805	16	6	77	5.3	2L
scaffold38086	78	3	57	2.1	2R
scaffold381	76	3.6	64	2.3	3L
scaffold38141	55	2.5	35	1.4	2R
scaffold38150	17	1.1	7.4	1	3L
scaffold38159	79	3.5	72	2.4	2R
scaffold38194	93	8	84	2.9	2R
scaffold38207	65	2.7	65	1.9	2R
scaffold3822	42	2.1	45	1.6	3L
scaffold3824	98	8.6	93	3.6	2R
scaffold38242	58	2.1	38	1.8	3R
scaffold38278	97	8.4	81	1.8	2L
scaffold38295	67	4.1	54	2.2	3L
scaffold38354	39	2	40	1.6	3R
scaffold38367	86	3.7	70	2.1	2R
scaffold3838	54	2.7	49	1.8	2L
scaffold3840	84	5.7	80	3.8	2R
scaffold38409	94	7.5	84	3.7	2L
scaffold3844	88	7.1	70	2.5	2L
scaffold38560	87	3.9	65	2	3R
scaffold38575	65	3.1	44	1.9	X
scaffold38586	76	3.7	62	2.3	2R
scaffold38600	64	2.5	36	1.7	3R
scaffold3863	62	2.5	37	1.6	2R
scaffold3869	66	2.3	51	2	3R
scaffold38718	80	3.9	72	2.4	2R
scaffold38723	69	3.2	48	1.8	2R
scaffold38734	62	2.2	35	1	X
scaffold38753	92	3.9	82	2.1	3L
scaffold38754	97	8.2	89	4.2	2L
scaffold38788	60	2.5	58	2.2	2R
scaffold38804	73	3.5	53	2	3L
scaffold3881	58	2.9	53	2.1	2R
scaffold38833	87	4.2	65	1.9	2R
scaffold38836	76	4.4	65	2.6	2L
scaffold38854	90	5.3	69	2.3	X
scaffold3886	91	5.3	84	2.3	2L
scaffold3888	86	4.8	79	2.9	2R
scaffold38932	80	5.7	69	2.4	3R
scaffold3895	98	7.6	82	2.6	2R
scaffold3897	95	9.9	89	3.6	3R
scaffold3903	76	3.8	67	2.2	2R
scaffold3905	78	3.2	56	1.5	3R
scaffold3907	93	5.9	80	2.8	2R
scaffold3912	87	6.7	72	2.4	2L
scaffold3913	83	3.4	68	2	2L
scaffold39133	82	6.2	79	2.9	2R
scaffold39169	74	3.4	38	1.4	X
scaffold39177	73	3	55	1.8	2L
scaffold39178	93	8.8	79	2.7	2R
scaffold3920	87	3.9	74	2.3	2R
scaffold39218	76	3.8	40	1.4	X
scaffold39263	55	2	45	1.9	3L
scaffold39315	21	1.9	15	1	2L
scaffold39321	90	3.7	52	1.4	X
scaffold39328	94	5.7	82	2.7	3R
scaffold39334	63	2.3	40	1.6	2L
scaffold39363	77	5.5	63	2.5	2L
scaffold39434	93	7.2	87	3.6	2R
scaffold39467	59	2.4	48	1.7	2R
scaffold39490	83	4.7	71	2.6	3L
scaffold3956	41	2	27	1.2	2R
scaffold39560	75	5.9	44	2.3	2L
scaffold3957	66	2.3	58	1.7	3L
scaffold39581	98	11	92	4.1	3R
scaffold39688	82	3.4	76	2.6	2R
scaffold3969	84	3.7	81	2.6	2R
scaffold3973	87	4	68	2	2R
scaffold39758	75	3.3	35	1.5	X
scaffold39767	82	3.9	62	2.2	2L
scaffold39790	22	1.4	38	1.5	2R
scaffold398	85	4.5	65	2	2R
scaffold3981	54	2.9	39	1.3	X
scaffold39818	48	3	22	1.3	2L
scaffold39841	54	2.4	60	2.5	2R
scaffold3985	81	3.4	63	2.1	3R
scaffold39856	77	3.1	62	2	2L
scaffold39858	83	3.9	80	2.9	3R
scaffold39875	90	3.6	88	2.5	3R
scaffold3997	91	4.9	75	2.4	3R
scaffold39980	62	2.7	53	2.2	3R
scaffold40	90	9.2	91	4.1	2R
scaffold40007	96	7.1	91	3.9	2R
scaffold40008	86	4.3	66	2	2R
scaffold40009	82	3.5	73	2	2R
scaffold40024	43	1.5	33	1.3	2R
scaffold40058	46	1.6	33	1.2	2R
scaffold40064	48	1.9	38	1.5	X
scaffold40069	78	4.2	66	2.3	2L
scaffold40114	59	1.9	62	2.1	2R
scaffold40131	84	5.4	76	2.8	2R
scaffold40148	88	5.3	76	2.6	2R
[truncated: 1,838 more rows]

## Sheet: C.trivittatus
Scaffold	Fper	Fcov	Mper	Mcov	chrom
scaffold10050	96	7.5	90	4.8	X
scaffold10131	59	5.5	30	1.8	2L
scaffold10304	81	5.9	79	4.4	X
scaffold10525	93	9.6	84	4.4	2R
scaffold10793	84	8.1	72	4.2	2L
scaffold10827	96	8.7	95	5.9	3L
scaffold1105	90	6.7	85	4.8	2L
scaffold11278	94	8.7	91	5.7	3L
scaffold11477	79	7.4	78	4.8	2L
scaffold11527	59	10	64	7.9	3R
scaffold11567	81	8	83	5.1	2R
scaffold11771	81	10	66	5.3	2L
scaffold11806	70	6.1	67	4.6	2L
scaffold11807	96	8.4	94	5.1	2R
scaffold11809	94	7.4	87	4.6	3L
scaffold11990	92	9.1	90	7.5	3R
scaffold12203	84	7.7	78	5.4	3L
scaffold12222	93	16	90	5	2R
scaffold12290	84	6.3	84	5.6	3R
scaffold12331	67	5.5	62	5.4	2L
scaffold12658	95	6.8	93	6.1	3R
scaffold12733	94	9.2	93	6.2	3L
scaffold1293	90	6.9	88	5.1	2L
scaffold1339	75	5.1	73	5.5	2L
scaffold14001	95	8.2	90	5.8	2R
scaffold14042	71	6.3	69	6.1	3R
scaffold14381	87	9	85	6.5	2R
scaffold14408	83	9.7	84	7.4	2R
scaffold14430	11	1	0	nan	X
scaffold14450	90	4.6	87	6.1	3R
scaffold14498	88	6.8	83	4.7	2R
scaffold1450	69	4.1	59	7.7	2L
scaffold14623	94	8.6	85	4.7	3R
scaffold14723	96	6.6	89	5.3	2R
scaffold1477	89	6.2	89	6	2L
scaffold14891	91	8.9	86	7	3R
scaffold15347	94	6.9	95	6.4	2L
scaffold15422	94	9.5	91	5.1	3R
scaffold15443	64	4.4	64	4.8	3L
scaffold15570	85	7.2	72	3.7	2R
scaffold15620	86	8.4	83	6.4	U
scaffold15662	97	7	94	6	U
scaffold15743	83	7.7	85	5.1	2L
scaffold15952	89	8.5	86	6	3R
scaffold1602	92	8.9	91	5.4	2R
scaffold16121	85	10	66	4.4	2R
scaffold16377	74	8.8	70	6	2R
scaffold16412	63	5.9	62	4.9	3L
scaffold16462	82	5.5	76	4.7	3L
scaffold16475	92	8.2	86	4.7	2R
scaffold16571	83	6.7	77	4.5	2R
scaffold16634	97	11	86	5	3R
scaffold1678	99	9.2	99	6	2L
scaffold16903	98	12	97	8	X
scaffold17010	88	8.8	87	7.1	3R
scaffold1705	70	7.6	67	6.5	3L
scaffold17219	86	7.6	80	5.8	X
scaffold17406	93	6.5	91	4.1	3L
scaffold17656	88	7.5	87	5.6	2R
scaffold17765	87	8.6	84	4.3	2L
scaffold17923	93	6.7	88	4.6	X
scaffold17933	91	14	92	7	X
scaffold17956	86	5.3	87	4.9	2R
scaffold1800	98	11	97	5.9	3R
scaffold18165	82	9.1	76	3.6	3R
scaffold18679	94	9	89	5.2	X
scaffold18739	87	4.8	84	5.3	2L
scaffold18798	80	11	71	4.5	2R
scaffold18852	32	5.9	30	2.8	3R
scaffold189	78	7.5	77	5.6	X
scaffold18927	92	10	87	5.3	2R
scaffold19138	68	5.5	63	3.2	3R
scaffold1923	92	7.1	89	6.4	X
scaffold19533	94	7.3	95	6.8	2R
scaffold19635	96	8.1	92	6.4	3R
scaffold19793	76	6.5	70	5.1	3L
scaffold19844	83	7.3	79	4.7	2L
scaffold1990	69	4.7	71	5.9	2L
scaffold20	91	7.4	86	4.9	2L
scaffold20083	70	4.5	58	3.4	3L
scaffold205	86	12	80	5.1	3R
scaffold20504	86	8.3	86	5.3	3L
scaffold2072	78	5.8	78	5.8	3R
scaffold20742	90	7.3	87	5.9	3R
scaffold21644	97	10	87	4.7	3R
scaffold2211	84	8.8	76	4	2R
scaffold22155	76	4.6	72	3.8	X
scaffold2278	64	5.3	71	5.8	2R
scaffold23127	61	6.6	50	3.7	3R
scaffold2316	94	7.4	95	5.4	2R
scaffold23196	78	7.2	70	5.3	X
scaffold23396	67	5.8	67	5.3	2R
scaffold23841	85	6.5	82	5.7	3L
scaffold2403	86	8	85	6	3R
scaffold24161	92	8.6	90	6.1	3R
scaffold24636	41	2.5	25	2.4	3R
scaffold2467	91	11	87	5.5	2L
scaffold24942	94	7.6	95	7.2	2L
scaffold24981	93	7.4	92	6.4	2R
scaffold2499	94	6.2	90	7.8	2R
scaffold2521	87	9.1	90	6.5	2R
scaffold25687	94	6.5	90	5.2	2L
scaffold25989	97	12	92	6.1	U
scaffold2599	88	8	87	5.9	2R
scaffold2650	96	9.9	91	5.4	3R
scaffold26591	96	11	92	6	3R
scaffold27099	87	6.7	81	6.5	2R
scaffold27559	68	7.5	76	6.6	3L
scaffold27820	93	8.3	90	5	2L
scaffold27927	92	7.9	88	5.4	2L
scaffold28259	86	6.9	75	3.8	3R
scaffold28387	80	5.9	70	3.4	2R
scaffold2863	95	10	93	5.9	2R
scaffold28646	91	8.5	90	6.1	3R
scaffold28689	91	6.3	90	6.6	X
scaffold28869	87	8.4	89	6.3	2R
scaffold29206	95	9.4	83	4	2L
scaffold2937	87	6.6	56	4.1	3L
scaffold2947	94	8.7	85	4.1	3R
scaffold2949	94	8.7	94	5.6	X
scaffold29571	82	4.7	78	5.2	3R
scaffold2962	86	6.5	86	4.9	3R
scaffold2967	88	7	84	7.4	2R
scaffold2974	91	7.8	80	5.2	3L
scaffold30263	91	6.7	87	4.4	2L
scaffold30580	84	6.9	61	2.6	3L
scaffold3088	91	6.9	92	5.8	3R
scaffold31525	88	8.9	83	5.2	2R
scaffold31633	89	6.7	89	5.6	3L
scaffold3166	80	9	78	4.9	2R
scaffold3260	84	7.9	81	5.6	3R
scaffold32653	65	5.7	60	6.7	3R
scaffold330	98	8	95	6.3	3L
scaffold33750	99	9.1	95	6.8	3R
scaffold338	69	7.6	60	5.4	3R
scaffold3414	94	9.2	90	5.7	2R
scaffold3424	83	9.1	73	3.9	3L
scaffold34464	93	10	91	6.3	2L
scaffold34467	81	6.2	80	6	U
scaffold35102	77	4.5	72	3.5	2L
scaffold35237	86	7.9	85	5.2	3L
scaffold35316	82	6	80	5	2R
scaffold36010	87	7.9	77	3.5	3R
scaffold36330	90	6.3	87	4.7	3L
scaffold3657	92	7.2	89	6.2	2L
scaffold36862	71	5.3	70	8	3L
scaffold36883	76	7.2	73	5.2	3L
scaffold37151	96	5.2	97	5.7	2R
scaffold3718	81	4.1	84	4.3	X
scaffold3726	64	3	53	3.2	3R
scaffold3790	88	7.9	89	7.3	3R
scaffold3806	92	8.4	84	4.2	2L
scaffold38400	89	8	87	6.7	2L
scaffold38683	89	7	86	5.7	2L
scaffold3871	64	9.7	58	4.6	2R
scaffold3949	85	10	80	5.5	2R
scaffold3999	86	12	85	7.8	2L
scaffold40048	95	9.6	93	5.5	3R
scaffold4015	89	6.3	77	4.2	2R
scaffold40618	23	2.2	22	1.5	2R
scaffold40700	73	7.2	73	6.3	2R
scaffold41627	92	9.8	82	4.5	3L
scaffold41923	54	2.8	56	4.4	3L
scaffold4195	95	16	96	14	3L
scaffold4219	89	6.9	85	4.9	2L
scaffold4233	95	6.2	90	4	2L
scaffold4273	84	5	81	5	2L
scaffold43158	69	8	68	7.1	3L
scaffold43341	83	6.3	86	6.1	3L
scaffold4363	96	9.4	95	5.4	3L
scaffold43671	89	8.3	89	6.3	2R
scaffold4371	89	7.9	86	5.8	3L
scaffold445	96	7.4	95	5.8	2R
scaffold44685	61	4.9	57	5.6	X
scaffold45052	79	4.9	51	2.5	2L
scaffold45548	82	7.3	80	5.5	3R
scaffold46079	84	8.2	81	6.2	2L
scaffold46085	93	6.6	90	6.2	2R
scaffold4615	88	6.2	82	4.8	3L
scaffold47286	92	8.5	91	6.2	2R
scaffold4761	82	6.1	77	3.9	3R
scaffold48038	99	6.5	99	6.9	3R
scaffold4818	72	6.8	58	3.9	3L
scaffold4861	94	6.8	77	4.3	3R
scaffold4908	84	7.8	82	5.6	2R
scaffold4916	95	8.6	93	5.2	3L
scaffold4976	88	11	82	9	2R
scaffold5044	93	5.1	84	3.8	2R
scaffold52374	84	7.1	82	6.2	X
scaffold52906	94	6.2	91	5.6	2R
scaffold53083	54	3.1	52	2.8	2R
scaffold53471	93	8.1	91	4.6	2R
scaffold53472	73	5.9	73	5.6	2L
scaffold5370	97	7.1	93	6.2	3R
scaffold53702	89	9.5	86	5.3	U
scaffold5418	99	12	97	5.1	2R
scaffold54284	75	4.8	72	4.9	X
scaffold54660	97	11	96	7.9	2R
scaffold5505	77	5.4	74	7.6	2L
scaffold5637	90	9.5	87	6	2L
scaffold5697	62	6.3	61	6	2R
scaffold5794	96	9	91	6.2	2R
scaffold5906	65	6.6	62	4.4	2R
scaffold5951	95	8.4	92	6.1	X
scaffold60027	56	3.8	45	2.8	3L
scaffold6011	94	7.2	92	4.6	2R
scaffold6049	70	6.6	69	6.4	3L
scaffold6054	97	9.7	92	6.1	2R
scaffold60581	72	7.7	60	3.4	3R
scaffold6128	62	6.1	60	5.1	3R
scaffold61387	85	11	82	6.3	3L
scaffold61507	75	12	78	8.9	2L
scaffold6165	93	8.4	88	6.9	3R
scaffold62193	84	7	79	5.7	3L
scaffold6222	86	10	84	4.4	2L
scaffold62279	94	8.1	91	6.5	2L
scaffold6246	88	12	76	3.8	2L
scaffold6247	92	6.7	91	6.3	2R
scaffold6256	85	6.6	85	5.8	2L
scaffold62682	93	8.1	94	4.2	3L
scaffold634	96	9.1	95	5.8	3R
scaffold6463	100	14	100	7.1	2R
scaffold6489	90	6.5	87	6.7	2R
scaffold6660	97	10	83	4.3	2R
scaffold7073	72	5.1	67	4.8	3R
scaffold7201	90	9	87	5.6	2R
scaffold7230	75	6.9	75	6.6	2R
scaffold7432	96	7.4	95	5.4	2L
scaffold7512	92	8.4	91	5.5	2L
scaffold7552	97	7.9	83	5	3R
scaffold7598	83	7	82	5.4	2R
scaffold7627	92	7.1	82	4.7	2R
scaffold7786	91	7.1	72	3.2	3R
scaffold7801	92	6.4	86	5	X
scaffold7844	96	8.8	94	6.4	2R
scaffold8020	79	7.3	82	4.8	2R
scaffold8101	96	7.4	92	4.1	3R
scaffold8198	92	8.4	79	5.6	3R
scaffold836	91	7.2	91	6.8	2R
scaffold8441	86	9.6	82	5.4	3L
scaffold8457	91	11	84	5.5	X
scaffold8520	87	6.5	86	8.1	2R
scaffold8525	89	8	85	4.5	3R
scaffold8780	94	7	93	4.7	2L
scaffold8792	91	9	86	4.3	2L
scaffold8818	77	8.7	72	5.9	2R
scaffold8831	89	6.3	88	8.1	3R
scaffold8892	97	9.2	95	6.1	2L
scaffold9075	88	6.8	85	5.9	3L
scaffold915	95	5.5	77	2.1	3L
scaffold9348	82	8	73	5.3	X
scaffold9499	82	6.8	78	6.4	2R
scaffold9677	99	10	97	5.3	2R
scaffold9789	91	9.8	88	5.7	2R
scaffold988	81	5.2	74	4.3	2R
scaffold9959	90	10	88	5.7	3R
scaffold9963	94	8.2	94	6.3	3R
scaffold9968	93	8.3	82	4.9	2R

## Sheet: C.riparius
Scaffold	Fper	Fcov	Mper	Mcov	chrom
C3677780	100	9.3	97	9.7	2L
C3678072	97	7.9	99	7.9	3L
C3678324	98	9.4	100	10	2R
C3679168	98	9	99	8.9	3R
C3679636	100	8.5	96	8.6	X
C3680006	99	8.3	99	8	3R
C3680070	98	9	100	9.6	2R
C3680172	98	9.2	99	7.2	3L
C3680280	94	6.3	100	8.7	3R
C3682144	100	10	100	9.2	2R
C3682504	92	8	95	7.2	3R
C3682962	90	8.3	92	7.9	2R
C3684130	100	6.2	98	9.3	2R
C3684258	99	9	99	9.2	3L
C3684510	100	17	100	17	3L
C3684812	99	8.8	98	9.3	2R
C3685066	99	8.8	100	6.7	2L
C3685226	100	9.2	99	11	2L
C3686244	98	8.4	99	7.5	2R
C3686338	99	8.6	98	8.2	2R
C3686764	94	7.9	99	7.7	2R
C3687220	99	7.4	99	8.8	2L
C3687920	97	7.5	97	8.3	2R
C3688144	95	6.1	97	7.4	X
C3688474	99	7.5	99	8.8	2R
C3689496	97	7.4	99	8	X
C3691752	98	8.6	97	7	2R
C3691826	99	8.7	98	7.6	2R
C3692062	99	7.6	95	12	2L
C3692208	87	6.9	86	7.6	X
C3693312	96	6.6	98	6.8	2R
C3693492	99	9.1	98	9.9	3R
C3693530	99	16	100	20	2L
C3693872	100	15	100	16	X
C3693990	98	8.2	100	9.5	2R
C3694474	100	7.9	98	8.3	3R
C3695650	98	8.9	100	8.7	X
C3696978	98	7.8	99	8.6	2L
C3697978	97	8.6	99	10	2R
C3699412	100	19	99	20	2R
C3700934	96	6.3	99	8.8	3L
C3701824	100	7.7	100	11	3R
C3703746	100	7.6	98	11	2R
C3704054	98	7.3	97	10	2R
C3704468	100	8.1	99	8.7	2R
C3704854	97	7.7	99	11	3R
C3705452	98	9.7	99	9.7	3R
C3706198	100	16	100	17	2R
C3707020	99	8.5	98	8.5	3L
C3707038	96	7.8	96	9.7	2R
C3707120	99	7.9	99	9.4	2R
C3708112	100	9.2	99	11	2L
C3708116	99	7.6	97	10	2L
C3708174	99	9.7	99	11	3R
C3708584	99	9.3	98	11	3R
C3709432	99	7.4	99	8.2	2L
C3709878	100	7.7	100	8.9	2L
C3710384	99	8.7	99	11	3R
C3710452	99	8.4	100	8.7	2R
C3711164	100	17	99	17	3L
C3711502	100	7.8	99	7.5	X
C3712058	97	8.9	99	8.7	3R
C3712132	99	7.2	100	8.8	2R
C3713268	99	9.4	98	8.3	3R
C3715420	100	17	99	16	2R
C3715804	100	8.9	99	9	2R
C3717038	98	7.7	100	6.7	3R
C3717444	99	6.6	99	8.3	2R
C3717738	99	10	99	10	2R
C3718694	100	9.2	99	11	2R
C3720024	98	6.6	98	8.4	3L
C3720204	99	8.1	97	8.8	2R
C3720760	99	9.6	98	9.3	3R
C3721638	99	10	100	9.5	3L
C3721654	99	10	99	8.8	X
C3722692	100	8.5	98	6.5	3R
C3723090	99	7.5	100	8.4	2R
C3724878	100	10	99	8.5	2R
C3724914	100	8.7	100	8.5	2R
C3726394	100	8.4	99	9.5	2R
C3726654	99	10	100	9.8	2R
C3728430	100	9	99	8.3	2R
C3729140	99	9.4	99	8.4	2L
C3729430	98	8.4	99	7.9	3R
C3730552	100	8.7	100	8	2R
C3730846	100	8.4	100	9.8	3L
C3730962	100	8.6	99	8.4	3R
C3731810	100	10	99	9.4	U
C3731938	100	8.6	99	8.9	X
C3732310	100	9.2	100	8.6	3R
C3733562	100	7.1	99	9.4	2L
C3733658	100	8.9	100	8.7	2L
C3734962	99	8.5	100	9.8	2L
C3734992	100	9.1	100	9.3	2L
C3735274	99	9.1	100	8.9	3R
C3735970	100	9.1	100	9.5	U
C3736076	99	9	100	8.5	2L
C3736782	100	8.9	100	9.9	3R
C3736872	100	8.6	100	9.8	U
C3737098	100	9.6	100	9.3	X
C3737128	100	9.4	100	8.6	2R
C3737506	100	9.6	100	9.7	2L
C3738442	100	9.8	100	9.8	3L
C3738466	100	9.2	100	9.1	X
C3738588	100	9.7	100	9.4	U
C3738620	100	9.5	100	10	3R
C3738740	100	9.5	100	9.8	2R
C3738936	100	9.8	100	10	3R
scaffold10042	80	7.7	85	9	2R
scaffold10045	95	8.5	97	7.2	3R
scaffold10047	91	9.1	90	9.1	U
scaffold1005	97	8.7	98	8.7	U
scaffold10054	92	8	92	7.7	2R
scaffold10068	91	8	95	8.1	2R
scaffold10080	95	8.3	94	9.6	2R
scaffold10085	86	6.9	84	8.8	2R
scaffold10096	83	7.6	86	8.2	3R
scaffold10124	91	8.4	89	8.1	2R
scaffold10128	95	8.1	92	8.4	3R
scaffold10140	96	9.2	96	9	2R
scaffold10165	87	8.6	92	5.4	3R
scaffold10166	93	9	95	7.8	3R
scaffold10177	97	8.5	92	8.3	2R
scaffold10187	99	9.3	99	8.7	3R
scaffold1019	94	8.1	94	8.8	2R
scaffold1020	91	8.8	87	8.7	2L
scaffold10209	97	8.5	97	8.6	3R
scaffold10221	97	9.7	97	9.5	3L
scaffold10259	98	9	98	8.9	U
scaffold1028	97	8.9	96	9.4	2R
scaffold1029	94	7.7	92	9.1	2R
scaffold10307	81	7.7	81	7.7	3R
scaffold10338	95	9	95	8.7	2L
scaffold10340	86	8.4	90	6.3	3R
scaffold1035	96	9	99	8.5	U
scaffold10355	93	9.5	92	9.9	3R
scaffold10369	95	8.7	92	9	3R
scaffold10371	97	8.8	97	9.3	2R
scaffold10387	93	9.2	95	8.4	2R
scaffold10390	99	9	99	9.6	X
scaffold10393	88	9.1	88	8.8	3R
scaffold104	96	9.1	96	8.9	2R
scaffold1041	93	9.3	95	9.4	3L
scaffold10439	96	8.3	93	9	X
scaffold10441	94	9	95	8.8	2R
scaffold10442	98	9.6	98	10	3R
scaffold10461	93	8.5	92	9.2	3L
scaffold1047	88	7.1	90	8.6	2R
scaffold10484	92	8.2	92	8.8	U
scaffold10489	87	8.7	88	8.6	3R
scaffold10492	97	8.8	97	9.4	U
scaffold10498	97	8	96	8.3	3R
scaffold10513	94	16	93	17	3R
scaffold10517	95	9.2	97	8.9	2L
scaffold1052	99	9.3	98	9.5	2L
scaffold10548	99	9.4	99	9.9	3L
scaffold10561	91	6.7	92	6.9	2L
scaffold10589	94	7.7	91	8.3	X
scaffold1060	88	7.7	87	6.9	2R
scaffold10602	90	8.1	90	7.5	3L
scaffold10631	89	7.2	86	8.8	2R
scaffold10677	94	9.5	95	9.7	2L
scaffold107	87	8.1	87	7.4	3R
scaffold1070	90	9.6	90	9.2	3L
scaffold10726	94	9.2	93	8.8	3R
scaffold10773	98	8.6	98	9.2	2L
scaffold10776	97	8.7	97	9.1	2R
scaffold10777	90	7.8	93	8.2	3R
scaffold1079	97	9.3	98	9.2	3R
scaffold1080	95	9.4	95	9.3	3R
scaffold10809	83	7.5	83	7.7	2L
scaffold10811	98	9.1	98	8.4	3L
scaffold10813	90	6.7	91	8.2	3L
scaffold10837	96	8.5	96	9.6	3R
scaffold10840	94	9.3	95	9.4	2R
scaffold10851	99	9.2	98	8.6	2R
scaffold10855	98	9.1	98	9.6	2R
scaffold10856	100	9	100	9.1	2R
scaffold10860	96	8.5	95	9.1	2R
scaffold1089	95	8.3	95	9.1	2L
scaffold10898	97	8.9	96	8.4	2R
scaffold1090	95	9.1	94	9.2	2L
scaffold10911	88	8.2	88	9.1	2R
scaffold10921	97	8.9	98	8.8	2L
scaffold1094	95	9.4	94	9.3	3R
scaffold10954	91	8.8	91	8.6	2R
scaffold10955	80	8.1	82	8.2	2R
scaffold10977	93	7.6	82	9.1	2L
scaffold10991	93	5.7	95	7.8	3L
scaffold10997	92	9	95	9.4	3L
scaffold1101	95	8.4	96	8.1	X
scaffold11025	82	6	89	7.3	2R
scaffold11038	93	8.3	95	9.2	2L
scaffold11041	93	9.8	93	9.9	X
scaffold11044	97	9.4	97	9.4	2L
scaffold11052	93	6.6	91	8.3	U
scaffold11069	90	7.5	89	7.9	3L
scaffold11075	98	8.5	98	9.1	2R
scaffold11088	86	7.7	90	7.9	2L
scaffold11097	95	8.7	95	9.2	U
scaffold11100	96	8.3	97	9	3R
scaffold11116	76	8.8	78	9.1	2R
scaffold11129	74	5.5	69	6.1	3R
scaffold11161	81	8.8	82	8.9	3R
scaffold1117	92	7.5	90	8.1	2R
scaffold11176	90	7.9	89	8.3	2L
scaffold11211	99	9.7	99	9.4	3R
scaffold11227	94	8.1	94	7.3	2R
scaffold11251	92	8.9	92	8.8	U
scaffold11269	97	8.8	96	8.6	2L
scaffold1129	98	9.8	98	9.5	2L
scaffold11312	95	9.6	96	9.8	2R
scaffold1132	96	8.6	96	9.4	2R
scaffold11323	93	8.3	93	7.7	3R
scaffold11368	96	8.9	96	9.3	2L
scaffold11387	100	8.6	99	9.3	2L
scaffold11389	98	9.4	98	9.4	U
scaffold11390	82	7.2	85	8.2	3R
scaffold11395	66	6.8	70	6.5	2L
scaffold1140	94	8.4	96	7.4	2L
scaffold11411	93	8.6	92	8.4	3L
scaffold11435	89	9.1	89	8.2	2R
scaffold11450	92	8.5	92	8.9	2R
scaffold11451	97	9.5	98	9.1	2L
scaffold11465	97	8.7	97	9.1	3R
scaffold11469	93	8.6	93	8.8	3L
scaffold11473	75	6.7	88	7	2L
scaffold11478	78	5.7	86	6.5	2L
scaffold1148	92	9.4	90	9.5	2R
scaffold11481	94	8.1	93	9.1	3R
scaffold11523	89	5.9	83	7.3	2L
scaffold11533	97	7.6	96	8.4	2R
scaffold11534	99	9.5	99	9.5	3L
scaffold11585	90	8.1	89	7.8	2L
scaffold11590	85	7.2	85	8.7	3R
scaffold11601	99	9.2	99	9.2	2R
scaffold11617	85	7.2	90	7.9	X
scaffold1163	92	7.5	93	6.2	3L
scaffold11636	96	9.2	97	8.5	X
scaffold11641	100	8.8	100	9.5	2R
scaffold11646	94	9.5	95	9.2	U
scaffold1166	93	8.7	94	9.2	U
scaffold1167	97	8.9	96	8.6	U
scaffold11678	96	7.7	95	8.1	2L
scaffold11705	91	8.2	90	7.8	X
scaffold11713	93	8.5	93	8.9	2R
scaffold11716	95	9.2	95	8.6	2R
scaffold11723	95	7.5	96	8.5	3L
scaffold11734	99	12	99	10	3R
scaffold11739	98	8.6	98	9.8	3R
scaffold11744	91	7.8	89	8.9	2R
scaffold11746	84	7.2	88	8	X
scaffold11781	97	8.5	97	9.1	3L
scaffold11796	97	9.1	97	9.3	U
scaffold11805	80	7.7	79	7.7	2R
scaffold11809	92	8.9	90	8.6	X
scaffold1181	94	7.9	93	9	2L
scaffold11822	92	7.4	92	8.3	2R
scaffold11834	96	9.8	97	10	3R
scaffold11853	96	8.9	96	9	3L
scaffold11878	100	8.8	100	8.7	3L
scaffold11889	97	14	98	14	2R
scaffold11911	95	8.9	95	9.3	3R
scaffold1193	95	8	95	7.8	2R
scaffold11932	94	9	95	9.2	U
scaffold11938	94	8.7	95	9.1	U
scaffold11944	95	9.5	95	9.3	2R
scaffold11960	90	8.3	91	7.9	U
scaffold11965	92	9.4	91	9.1	3L
scaffold11976	96	9.3	96	10	3R
scaffold11979	87	7.9	88	7.3	2L
scaffold1199	95	8.9	97	8.9	2R
scaffold11993	93	8.8	94	9.6	2L
scaffold12003	91	8.7	91	8.2	2R
scaffold1204	95	8.8	95	7.9	2R
scaffold12088	98	8.7	98	9.5	2R
scaffold12093	94	8.7	95	8.5	3L
scaffold12095	88	7.2	91	7.8	2R
scaffold12096	97	8.4	97	8.6	2L
scaffold12110	93	8.4	93	8.5	2R
scaffold1213	94	8.8	94	9.4	U
scaffold12145	96	9.3	96	8.9	2L
scaffold12153	83	7.5	80	8.5	2R
scaffold1216	84	7.3	84	8.3	U
scaffold12172	85	7.2	86	7	2R
scaffold12173	95	8.5	94	8.4	2R
scaffold12182	95	8.9	94	9.6	U
scaffold12187	94	9.2	94	9	3L
scaffold1220	94	9.1	94	9.4	3R
scaffold12206	99	8.9	99	9.4	2R
scaffold1222	95	8.3	94	8.8	U
scaffold12223	86	6.6	89	6.8	2L
scaffold12242	94	8	95	8.3	3R
scaffold12258	94	7.9	94	9.1	3L
scaffold12265	98	8.5	98	8.4	2L
scaffold12280	84	6	84	6.2	X
scaffold12282	97	8.8	96	8.8	3R
scaffold12284	92	8.6	95	8.4	2R
scaffold12329	95	7.5	93	9.5	U
scaffold1233	79	6.9	84	7.5	2R
scaffold12337	98	9.7	98	9.7	U
scaffold1234	98	9.4	98	9.9	2R
scaffold12348	96	8.9	95	9.1	U
scaffold12372	88	8	87	7.6	2R
scaffold12379	92	8.4	92	8.8	3R
scaffold1238	94	9.2	94	8.4	2R
scaffold12380	92	8.3	92	8.6	2R
scaffold1242	95	8.6	94	9.1	2R
scaffold12441	93	9	94	8.9	3R
scaffold12442	87	8	86	9.2	2R
scaffold12451	96	8.7	95	9.3	2R
scaffold12459	98	9.3	98	9.2	X
scaffold12475	94	9	93	9.5	3L
scaffold12487	90	8.8	87	8.5	U
scaffold1249	82	7	82	8	3L
scaffold12507	92	8.5	91	8.5	2L
scaffold12521	90	7.4	89	8.9	2R
scaffold12524	96	7.9	97	8.6	2R
scaffold12540	89	9	90	8.3	2L
scaffold12542	95	8.5	95	9.5	3L
scaffold12563	97	8.5	96	10	U
scaffold12620	97	8.5	97	10	2L
scaffold12621	91	7.4	92	7.7	2L
scaffold12632	98	8.8	98	9	2R
scaffold12646	68	6.5	89	8.4	3R
scaffold1272	85	7.7	85	10	2L
scaffold12733	91	8.7	92	7.8	2R
scaffold12739	97	9.1	97	9.4	2R
scaffold12750	93	8.5	93	8.7	3R
scaffold12751	97	8.7	97	9.4	U
scaffold12762	97	8	96	8.4	X
scaffold12768	100	8.4	99	8	U
scaffold12778	93	9	92	9.9	2L
scaffold1279	91	9.1	93	9	3L
scaffold1281	90	8.8	87	9.4	2R
scaffold12824	97	9.6	97	10	2R
scaffold12855	86	8.4	86	9.1	U
scaffold12857	98	8.6	98	8.5	3R
scaffold12866	92	7.8	90	8.6	2R
scaffold12870	90	8.9	92	9	2L
scaffold12895	91	7.9	91	9.3	3R
scaffold12908	99	9.4	99	8.7	2R
scaffold1291	96	9.3	95	9.3	2R
scaffold12913	85	8.5	90	8.3	2L
scaffold12917	85	7.5	87	7.1	3L
scaffold12918	90	8.7	90	8.5	2L
scaffold12940	96	8.8	96	9.2	3R
scaffold12974	86	6.1	83	9.7	2R
scaffold12990	95	7.1	94	8.3	X
scaffold13005	96	9.1	96	9.5	2L
scaffold1301	92	8.6	90	9.9	3R
scaffold13018	97	8	97	9.3	X
scaffold13029	98	9	98	9.1	2R
scaffold13033	89	8.8	89	8.4	2R
scaffold13052	98	8.8	98	9.4	3R
scaffold13055	98	9.5	98	10	U
scaffold13059	88	9.8	88	9.6	X
scaffold1306	93	8.5	92	8.4	2L
scaffold1308	89	7.9	91	7.7	2L
scaffold13085	83	7.9	90	9.4	X
scaffold13091	99	9.4	99	9.7	X
scaffold13092	92	8.8	91	8.1	3L
scaffold13095	95	7.8	95	7.8	2L
scaffold13112	91	18	90	19	2R
scaffold13123	93	8.1	92	8.6	3R
scaffold13139	93	8.6	92	9.6	2L
scaffold1314	93	9.2	94	8.8	2R
scaffold13145	96	12	95	12	3R
scaffold13148	91	8.6	91	7.4	2R
scaffold13149	96	8.7	96	9.4	X
scaffold1315	93	8.1	94	8.7	2R
scaffold13157	97	8.7	97	9.2	2R
scaffold1316	85	7.4	88	7.9	3R
scaffold13169	94	8	93	8.8	3R
scaffold13217	87	9.2	89	7.8	2R
scaffold13223	88	8	91	9.2	2L
scaffold13229	91	9.3	91	9	2R
scaffold1323	97	8.9	96	9.4	2R
scaffold13241	96	9.6	98	9.9	3L
scaffold13244	86	7.8	90	7.9	2L
scaffold13273	91	8.3	87	8.8	X
scaffold1330	89	8.6	91	9.2	2R
scaffold13309	97	9.2	98	8.6	3R
scaffold13316	92	9.6	94	8.1	2L
scaffold13319	96	9.2	96	9.7	2R
scaffold13320	92	9.1	92	9	2R
scaffold13321	81	7.6	78	7	3L
scaffold13324	99	13	99	13	2L
scaffold13335	95	8	94	8.6	2L
scaffold13350	92	8	94	8.1	3R
scaffold13363	88	8.6	85	9.1	3R
scaffold13364	98	9.3	98	9.5	3L
scaffold1337	93	8.2	92	8.3	2R
scaffold13409	93	7.8	90	8.4	2L
scaffold13410	99	8.4	100	8.7	2R
scaffold13450	99	9.4	99	9.2	2R
scaffold13485	97	8.6	98	9.2	3R
scaffold1351	89	8.9	92	8.1	2R
scaffold13546	81	7.8	82	8	2R
scaffold13555	99	9	99	9.2	X
scaffold13567	92	8.4	92	8.4	3R
scaffold13581	74	9.5	74	8.5	3R
scaffold13588	99	9.1	100	9.3	3R
scaffold13612	99	9.9	99	10	2R
scaffold13623	92	8.7	92	8.7	2R
scaffold13636	97	8.9	97	9	U
scaffold13638	90	8.5	91	8.5	2R
scaffold1365	92	8.9	92	9.3	2L
scaffold13669	77	8.8	75	7.2	2R
scaffold13702	89	7.3	89	9.2	3R
scaffold13737	97	8.5	97	9	3L
scaffold13795	93	8.1	93	9.5	2R
scaffold13806	96	8.9	97	8.6	2R
scaffold13815	97	8.7	95	9.8	2R
scaffold13824	91	8.5	95	8.3	2L
scaffold13840	86	8.4	91	7.3	3L
scaffold13861	98	9.8	98	9.7	3R
scaffold13897	99	9.4	99	9.7	2L
scaffold13919	96	8.6	96	9.3	2R
scaffold13952	84	7.4	84	7.4	2L
scaffold13957	96	8.8	96	9.1	U
scaffold13967	85	8.3	86	8.1	2R
scaffold14009	84	7.7	86	7.9	2L
scaffold14014	98	9.6	98	10	3R
scaffold14019	84	7.9	87	7.3	2R
scaffold1403	97	8.7	98	9.6	U
scaffold14053	96	9.3	96	9.4	3R
scaffold14057	91	7.3	88	7.9	3R
scaffold14078	94	9	96	8.4	3L
scaffold1409	97	9.1	97	9.4	3R
scaffold1410	92	7.4	88	8.9	2R
scaffold14113	89	8.5	91	7.8	2L
scaffold14120	88	8.5	89	8.2	U
scaffold14130	89	8.1	90	9.4	X
scaffold14135	97	9.1	98	9.2	U
scaffold1416	95	9	96	9	2R
scaffold14167	94	8.4	95	8.9	X
scaffold14183	84	7.6	84	6.8	2R
scaffold14186	93	7.6	92	7.9	2L
scaffold14206	99	9.4	99	10	U
scaffold14210	87	7.3	84	6.9	2L
scaffold14244	100	9.5	100	9.2	3L
scaffold14259	97	9.3	95	9.4	3L
scaffold1428	87	7.7	87	8.4	U
scaffold1429	90	8	88	9.2	2R
scaffold14318	87	8.6	91	9.9	3L
scaffold14333	88	7.8	88	7.2	2R
scaffold14338	95	8.5	95	8.9	2L
scaffold14345	96	9.2	94	8.5	2R
scaffold14362	98	9.1	98	9.2	2L
scaffold14401	96	8.5	97	9.2	U
scaffold14418	88	8.1	91	8.1	2R
scaffold14421	95	8.2	93	8.3	2R
scaffold14428	83	9.1	82	9.2	2R
scaffold1449	79	9.2	80	9.1	3R
scaffold145	96	9.6	96	10	3R
scaffold14530	99	9.2	100	9.9	2R
scaffold14532	97	8.8	97	8.8	2L
scaffold1458	94	8.2	93	9.1	3L
scaffold14581	87	7.4	85	7.9	3L
scaffold14602	91	8.6	94	8.3	3R
scaffold14622	96	9.6	96	8.8	3R
scaffold14651	91	10	90	10	2R
scaffold14666	89	8.7	89	9	3L
scaffold14736	95	9.1	95	8.6	2R
scaffold14750	96	8.7	96	9.2	3R
scaffold14758	90	7.9	90	9.2	X
scaffold14785	76	4.8	70	6.7	2R
scaffold14788	87	7.9	86	8	2L
scaffold1479	87	8.1	87	8.2	3R
scaffold148	98	11	99	11	2R
scaffold14834	97	8.8	97	8.8	2L
scaffold1484	96	8.5	96	7.6	2R
scaffold14854	96	9.5	97	9.4	2L
scaffold14877	84	11	86	14	3L
scaffold14895	90	7.3	89	7.4	X
scaffold149	99	9.3	99	9.8	U
scaffold14945	84	8.7	84	8.7	2R
scaffold1495	88	8.5	91	8.4	2L
scaffold14955	99	9.2	99	9.9	2L
scaffold14985	93	8.4	93	8.6	X
scaffold15003	93	8.3	95	8.9	U
scaffold15029	96	8.4	91	8.8	X
scaffold15040	99	11	100	8.1	2L
scaffold15042	83	6.1	80	5.8	2L
scaffold15071	97	8.2	98	9.1	X
scaffold15072	100	9.3	100	9.6	3L
scaffold15100	96	11	97	11	2R
scaffold15119	90	8.3	89	8	2L
scaffold15126	93	8.8	92	8.8	U
scaffold15146	98	8.9	98	9.2	U
scaffold15164	98	7.9	99	8.8	2L
scaffold15171	94	9.2	94	9.4	2L
scaffold15182	92	8.2	93	8.3	U
scaffold15186	96	8.1	96	8.7	2R
scaffold15194	92	8.2	94	8.1	X
scaffold1521	97	9.2	93	7.9	2L
scaffold15215	88	8.8	88	7.7	2R
scaffold15217	97	8.7	97	9	2L
scaffold15237	97	9.1	97	8.9	2L
scaffold15257	95	7.7	91	8.7	3L
scaffold15295	88	7.1	88	7	2R
scaffold15317	91	7.7	92	9.3	3L
scaffold15342	86	7.9	88	7.7	U
scaffold15352	98	9.4	99	9.7	X
scaffold15366	100	9	96	9.3	2R
scaffold15369	82	8.6	85	8.5	X
scaffold15376	99	9	99	9.6	3R
scaffold1539	96	8.8	96	8.2	X
scaffold15402	89	5.8	82	8.7	2R
scaffold15459	95	8.6	96	9.6	2R
scaffold15510	94	9.1	96	9.2	2R
scaffold15521	95	9.3	95	9.4	2L
scaffold15522	88	7.2	88	8.4	2R
scaffold15575	90	7.8	88	8.7	3L
scaffold15580	98	7.9	99	9.5	2L
scaffold15585	97	9.1	98	8.5	3R
scaffold15588	94	8.7	95	7.9	2R
scaffold15628	98	9.6	99	10	2R
scaffold15632	89	9.2	89	9	3R
scaffold15639	98	9.3	98	9.6	U
scaffold15641	96	13	96	12	U
scaffold15647	97	8.7	96	9.7	2R
scaffold15686	97	8.1	98	8.7	3R
scaffold15705	92	8.7	92	9.5	2R
scaffold15720	98	9.1	99	9.6	U
scaffold15722	93	8.3	97	8.2	3R
scaffold15748	94	9.1	93	8.9	2R
scaffold15779	93	8	94	8.7	3L
scaffold15781	95	11	93	10	3R
scaffold15785	96	8.6	96	8.6	2R
scaffold15789	97	9.6	95	9.7	3L
scaffold15790	81	7.5	82	8.1	2L
scaffold15796	98	9	97	9.2	3L
scaffold15804	86	7.2	89	7.6	2R
scaffold15812	67	7.8	63	5.9	2R
scaffold15820	89	8.9	87	8.7	3L
scaffold15824	85	7.6	84	8.7	2R
scaffold15825	97	9.2	97	9.1	2R
scaffold15826	97	9.2	97	9.4	2R
scaffold15829	99	9	99	9.2	2L
scaffold15850	96	8.4	96	8.3	3L
scaffold15857	91	8.7	91	9.2	2R
scaffold15858	75	7.4	76	9.3	2R
scaffold15863	86	8.9	88	9.1	X
scaffold15866	95	8.8	95	9	3R
scaffold15868	96	9.2	96	10	2R
scaffold15933	93	8.2	94	8.8	2R
scaffold1594	88	6.8	86	7.6	X
scaffold15956	88	8.4	89	7.7	2R
scaffold15963	97	8.6	97	8.4	2R
scaffold15974	85	7.8	83	8.7	3R
scaffold15980	94	9.8	96	9	U
scaffold15999	99	11	98	9.4	3R
scaffold16000	87	7.9	88	9	3R
scaffold16013	98	8.7	99	8.5	3R
scaffold1603	89	8.6	90	8.8	X
scaffold16038	93	7.8	92	8.6	2L
scaffold16041	97	9.2	98	9.3	2L
scaffold16063	89	7.4	91	8.5	X
scaffold16074	89	8.1	88	7.5	3L
scaffold16085	90	6.9	88	8.1	3L
scaffold16086	100	9.6	100	9.8	2R
scaffold1611	92	9.3	93	8.5	3R
scaffold16114	4.4	1	83	8.4	3R
scaffold1615	95	8.7	95	9.3	U
scaffold1616	94	9.6	94	8.5	2R
scaffold16204	88	7.2	89	9	2R
scaffold16206	97	9.6	95	8.8	2R
scaffold16221	97	7.8	95	8.4	2L
scaffold16226	97	8.8	97	9.4	U
scaffold1623	94	9	95	8.3	2R
scaffold16240	86	5.3	80	7.9	3R
scaffold16256	98	9.5	98	10	3R
scaffold16282	97	8.6	95	7.1	2L
scaffold16297	84	6.4	89	7.2	2R
scaffold16312	94	8.2	94	8	3L
scaffold16319	92	8.4	92	9.1	2R
scaffold16327	96	8.6	96	8.8	2R
scaffold16362	84	6.3	82	9.1	3R
scaffold16365	95	7.8	96	8.5	2L
scaffold16368	100	9.1	100	9.3	U
scaffold16378	100	8.3	100	9	3L
scaffold16387	91	8.5	93	8.2	3R
scaffold164	89	8.3	93	7.4	2R
scaffold16400	78	7.1	89	8.6	2L
scaffold16406	98	10	98	10	X
scaffold16414	90	8.9	91	9.3	U
scaffold16417	90	8.3	92	8.3	2R
scaffold1642	90	6.9	82	7.9	2L
scaffold16461	93	9.1	91	9	U
scaffold16482	92	9.6	93	9.1	2R
scaffold16511	92	8.3	94	7.9	3R
scaffold16532	98	8.6	97	9.6	2R
scaffold16546	92	8.4	92	9	3L
scaffold16547	97	9.6	97	9.7	2L
scaffold1655	91	9.1	93	8.9	3R
scaffold16568	91	8.6	90	7.4	2R
scaffold16574	73	8.2	71	6.8	2L
scaffold1663	81	8.9	82	8.4	2R
scaffold16633	98	9.1	98	8.5	3L
scaffold16663	96	9.3	97	9.3	3R
scaffold16677	96	8.8	96	9.1	2L
scaffold16679	95	25	95	23	U
scaffold16681	99	8.8	99	9.1	U
scaffold16685	98	11	97	11	X
scaffold16690	96	9.1	92	9.1	U
scaffold16694	91	9.3	93	9.2	X
scaffold16698	96	8.7	97	9.6	2R
scaffold16718	96	9.8	95	11	U
scaffold16737	98	8.5	98	9.3	2R
scaffold16764	89	8.4	90	7.5	3R
scaffold16769	99	8.9	98	9.7	3L
scaffold1677	98	8.9	99	9.4	3R
scaffold16784	92	8.4	91	8.7	3R
scaffold16791	94	8.9	96	8	3R
scaffold16794	84	7.8	88	8.3	2R
scaffold16798	82	5.9	89	6.4	X
scaffold168	92	7.2	91	7.8	3R
scaffold16801	96	9.7	96	8.6	2L
scaffold16816	99	9.5	99	9.7	U
scaffold16821	90	5.7	85	7.6	2L
scaffold16826	81	6	84	8.5	3L
scaffold1684	96	8.6	97	9.5	2R
scaffold16843	94	8.9	94	8.4	3L
scaffold16904	84	9.3	81	8.5	2R
scaffold16908	94	11	93	9.9	U
scaffold16923	95	9.2	95	9.7	2R
scaffold16936	89	8	90	8.1	3R
scaffold16943	74	7.8	81	6.1	2R
scaffold16964	96	8.8	96	8.3	3R
scaffold16968	97	8.4	97	8.1	3R
scaffold16994	87	8.9	87	8.1	X
scaffold170	93	7.8	92	8.7	2R
scaffold17025	98	8.2	98	8.5	2L
scaffold1703	98	8.2	98	9.7	2R
scaffold1705	92	7.9	93	8.2	3L
scaffold17065	96	8.6	96	9.2	3L
scaffold17068	96	8.9	96	9.8	3L
scaffold17096	94	7.9	91	7.6	X
scaffold17104	97	8.8	98	8.7	3R
scaffold17117	97	9.8	97	9.9	U
scaffold17128	95	8.2	94	9.1	3L
scaffold1718	91	8.1	93	8.1	2R
scaffold1720	94	8.1	95	8.4	X
scaffold17213	90	8.5	89	8.7	2L
scaffold17216	96	8.9	97	9.5	2R
scaffold1722	95	8.2	96	8.3	3L
scaffold17237	94	8.4	94	8.4	3R
scaffold17267	98	9.1	97	9.4	3R
scaffold17276	94	8.4	95	9.2	3L
scaffold17280	96	8.9	95	8.9	X
scaffold17298	96	11	96	11	2R
scaffold17304	94	8.2	92	8	3L
scaffold17330	96	7.1	96	7.4	3R
scaffold17338	97	9.7	98	9.4	U
scaffold1735	84	7.2	82	9.2	2R
scaffold17408	96	8.7	96	9.3	2L
scaffold1743	92	7.6	90	8.2	U
scaffold17436	92	7.7	92	9	2L
scaffold1745	83	7.8	84	8.1	3R
scaffold1746	83	6.6	88	6.7	2L
scaffold17461	96	8.8	96	9	3R
scaffold17463	93	8.9	94	8.8	3R
scaffold1749	91	9.9	89	10	3L
scaffold17491	97	8.6	95	9.2	U
scaffold17500	89	8	88	9.2	2R
scaffold17510	96	7.9	94	9.7	X
scaffold17514	89	8.4	92	7.9	3R
scaffold17516	98	9.7	98	9.6	2R
scaffold17543	97	9	97	9.7	U
scaffold17552	95	8.5	96	8.7	X
scaffold17553	100	10	100	10	U
scaffold17558	97	7.2	95	8.2	2L
scaffold17577	77	7.8	75	6.8	U
scaffold1768	96	8.7	97	9.5	3R
scaffold17708	86	6.5	87	7.5	2R
scaffold17712	91	9.1	91	8.9	2R
scaffold1772	91	8.2	91	8.7	3L
scaffold17734	95	8.3	95	8.5	2R
scaffold17739	93	8.3	91	9	2L
scaffold17766	94	8.7	94	8.7	2R
scaffold17770	93	12	94	11	2R
scaffold17799	87	6.9	87	8.5	2L
scaffold17804	98	23	98	23	3L
scaffold17806	77	8.9	83	8.2	3R
scaffold17850	94	9	95	7.7	U
scaffold17854	98	8.7	99	10	U
scaffold17875	94	7	89	9.7	2L
scaffold17876	92	8.1	93	8.1	3R
scaffold1788	92	7.6	95	8.4	2R
scaffold17886	98	9.2	98	9.7	2L
scaffold17894	96	7.7	94	9.4	2L
scaffold1790	91	6.9	92	8.7	3R
scaffold17918	88	8.5	88	8.5	3R
scaffold17950	86	5.8	88	9.1	2L
scaffold18070	93	7.9	93	8.6	2L
scaffold18090	99	8.1	99	8.5	U
scaffold18092	83	7.2	80	6.9	3R
scaffold1812	93	8.2	93	7.6	2L
scaffold18121	95	9.1	94	9.3	U
scaffold18136	92	7.7	91	9.1	2L
scaffold1814	83	8.4	88	7.2	2L
scaffold18144	96	8	99	8.8	3R
scaffold18159	89	9.7	90	10	U
scaffold18168	92	8.4	93	8.1	3L
scaffold1817	94	8.5	95	8.7	U
scaffold18188	94	8.3	92	9.1	2L
scaffold18196	95	9.1	94	8.9	U
scaffold1821	82	8.6	84	8.7	2L
scaffold18214	86	8.1	86	9	2R
scaffold1824	64	6.4	66	6.9	2R
scaffold18247	94	8.3	93	9.4	U
scaffold18259	90	7.3	89	7.8	2R
scaffold18260	80	9.8	81	8.1	3L
scaffold18263	99	10	99	9.6	U
scaffold18290	98	7.8	98	7.7	2R
scaffold18291	84	8.3	87	8.4	3L
scaffold18303	99	10	99	11	3R
scaffold1831	90	8.7	93	8.6	U
scaffold18319	88	7.9	90	7.9	2R
scaffold18372	86	8.3	92	9.5	2L
scaffold18374	94	8.7	94	9.5	3L
scaffold18376	97	9.1	98	9.6	X
scaffold18387	93	9.4	92	9.7	U
scaffold18401	92	8.9	94	8	2R
scaffold18451	94	9.2	94	8.9	2L
scaffold18464	85	7.5	87	9	2R
scaffold18468	97	9.5	97	10	3L
scaffold18479	97	8	97	8.3	3R
scaffold18498	92	9.1	93	9.6	3R
scaffold18504	96	9.2	95	9.4	3R
scaffold18508	93	7.9	97	8	2R
scaffold18520	91	9	91	9.6	2L
scaffold18530	93	8.2	92	8.7	2R
scaffold1854	94	8.3	93	9.1	3R
scaffold18563	96	8.8	95	8.3	2L
scaffold18570	76	7.1	72	8	3L
scaffold18577	97	9.2	97	9.9	3R
scaffold18580	90	8.2	89	8.4	3L
scaffold18599	81	9.4	84	11	2R
scaffold1862	93	8.1	93	8.4	2L
scaffold18624	97	9.3	97	9.7	2L
scaffold18625	96	7.9	98	8.3	2L
scaffold18626	94	8.7	94	8.9	2R
scaffold1868	99	9.1	98	9.6	X
scaffold18704	86	9.1	86	9.9	3R
scaffold1872	89	7.5	88	8.2	2L
scaffold18729	78	7.9	84	8.4	3R
scaffold1873	97	8.6	97	8.5	2L
scaffold18736	95	9.8	94	9.4	U
scaffold18759	93	7.8	93	7.6	3R
scaffold1877	93	8.3	94	8.6	3R
scaffold18771	97	9.3	97	9.4	3R
scaffold1878	82	6.9	79	8.4	2R
scaffold1879	97	9.3	97	9.4	2L
scaffold18797	89	8.3	89	7.8	2L
scaffold18798	100	9.4	100	9.7	3R
scaffold18827	91	7.2	85	7.8	2R
scaffold18836	90	7.7	90	8.7	X
scaffold18843	86	7.1	83	8.7	2R
scaffold18844	96	8	96	8.2	2R
scaffold1886	93	8.3	93	8.7	3L
scaffold18863	90	7.4	90	9	3R
scaffold18868	98	9.5	98	8.8	U
scaffold18874	89	7.9	92	7.9	U
scaffold1888	90	8.4	93	8	2R
scaffold18947	94	8.7	94	8.6	2R
scaffold18949	97	8.3	97	8.8	3R
scaffold18961	93	8.6	91	9.3	U
scaffold18975	100	9.4	99	9.2	3L
scaffold19038	83	8.4	81	8.5	3L
scaffold19062	96	8.9	96	9.3	U
scaffold19073	97	8.9	97	9.1	2R
scaffold19075	100	9.1	100	8.9	2L
scaffold19107	96	8.5	96	10	U
scaffold19133	100	9.2	99	9.2	2R
scaffold19146	92	8.9	92	8.4	2R
scaffold19166	97	8.7	99	7.7	2R
scaffold19168	98	9.6	99	9.1	2L
scaffold1917	94	8.8	95	8.9	3R
scaffold19173	82	7.5	85	7.3	2R
scaffold1918	84	6.8	84	8.9	2R
scaffold19218	92	9.5	91	8.9	3R
scaffold19219	99	10	100	9.4	X
scaffold19241	98	8.7	98	9	2L
scaffold19262	88	8.8	89	8	U
scaffold19271	96	8.6	96	8.8	2L
scaffold19279	100	8.9	99	9.6	U
scaffold1930	92	9.1	93	9.1	2R
scaffold19303	91	7.9	92	10	2R
scaffold19330	99	10	98	10	X
scaffold19363	94	9.5	95	9.3	X
scaffold19382	94	8.5	94	8.6	X
scaffold19384	87	7.9	89	8.2	2L
scaffold19396	97	10	97	9.5	3L
scaffold19442	97	9.1	97	9.3	2L
scaffold19467	97	9.3	97	8.6	U
scaffold19497	98	8	97	7.6	2R
scaffold19517	96	7.8	96	7.3	2R
scaffold19528	99	9.4	99	9.6	U
scaffold19580	94	8.8	95	9.1	U
scaffold196	98	18	94	18	2R
scaffold19645	90	7.8	88	9	U
scaffold19685	95	9.3	94	9.2	2R
scaffold19698	99	9	99	9.6	2R
scaffold19712	97	8.8	97	8.8	3R
scaffold19725	97	8.4	97	9.4	U
scaffold19735	95	9	95	9.2	2L
scaffold19773	98	9.1	98	9.5	3R
scaffold19783	89	11	92	11	3R
scaffold19811	97	9.1	97	9.4	U
scaffold19887	82	9.6	85	6.7	2L
scaffold19893	93	7.6	94	8.5	3R
scaffold19898	87	7.8	87	7.9	X
scaffold19902	97	9.1	97	9.5	2R
scaffold19910	91	9.1	92	8.8	2R
scaffold19937	69	5.5	71	6.3	X
scaffold1995	91	8.7	93	9.4	2L
scaffold19958	95	8.4	96	8.3	U
scaffold19971	98	9.2	98	9.7	2L
scaffold19973	92	8.1	90	7.8	3R
scaffold2000	98	8.9	98	9.3	3L
scaffold20022	76	8.2	87	7.5	3L
scaffold20029	91	8.8	91	8.4	3R
scaffold2003	93	8.2	94	8.2	3R
scaffold2004	91	9.1	91	9	U
scaffold20043	100	9.3	100	9.8	2L
scaffold20047	96	8.9	95	9.2	2L
scaffold20073	93	8.9	93	9.3	2R
scaffold20089	81	8.6	83	7.9	3L
scaffold201	95	8.7	95	8.4	3R
scaffold20110	86	7.8	86	7	2R
scaffold20112	96	8.3	96	8.1	3L
scaffold20131	98	9	98	9.2	X
scaffold20139	89	6.9	85	6.5	3R
scaffold20150	96	9	96	9.7	U
scaffold2017	97	9.5	97	9.2	2L
scaffold20204	98	9.2	98	9	3R
scaffold20207	91	9.3	92	9.4	X
scaffold20223	99	9.5	99	10	U
scaffold2025	98	8.6	98	9.7	2R
scaffold2026	95	8.6	96	9.3	U
scaffold20275	96	8.6	94	8.2	U
scaffold20279	89	7.3	90	8.2	2L
scaffold2028	96	9.6	97	9.2	3R
scaffold20310	81	8.9	81	9.2	3R
scaffold20312	84	8.1	86	8.2	3L
scaffold20318	97	9.2	97	9.3	3R
scaffold2033	96	8.7	96	8.2	2L
scaffold20347	90	8.3	90	8.7	U
scaffold20376	90	7.9	91	7.4	X
scaffold20381	85	7	79	8.5	X
scaffold20396	61	6.7	74	4.8	2R
scaffold20405	96	7.9	96	8.9	3L
scaffold20424	93	9.2	91	8.8	2R
scaffold20443	97	9.2	97	9.2	2L
scaffold2045	70	7.1	72	7.5	2R
scaffold20456	97	8.9	96	9.3	U
scaffold2048	97	8.1	97	8.5	3L
scaffold20486	94	8.1	94	8.5	3L
scaffold20489	80	8	84	8.1	3L
scaffold20501	95	8.9	96	9.5	2L
scaffold20502	93	9.6	94	10	U
scaffold20508	98	8.5	98	8.7	3L
scaffold2051	84	6.4	83	7.6	3R
scaffold20515	92	9.1	90	8.6	2L
scaffold20526	96	8.9	97	9.1	3L
scaffold2054	95	8.5	94	8.8	2L
scaffold20547	95	8.8	94	8.5	3R
scaffold20572	93	8.7	93	9	3L
scaffold20574	96	9	96	9.6	U
scaffold20579	99	9	99	8.3	2L
scaffold20594	95	9.3	96	8.5	3L
scaffold206	85	8.1	86	8.3	3R
scaffold20615	90	7.6	92	8.5	3R
scaffold20633	98	9.6	98	9.9	U
scaffold20639	90	7.4	88	7.5	2R
scaffold20675	96	8.9	96	10	2L
scaffold20687	97	8.9	98	9.3	2R
scaffold20706	99	8	98	8.8	X
scaffold20744	93	7.4	93	6.9	3L
scaffold20747	90	8.4	90	9	2L
scaffold20796	79	8	84	7	2R
scaffold208	95	8.8	93	8.5	3L
scaffold20800	91	7.6	91	8.2	2R
scaffold20802	91	7.9	92	9.1	3R
scaffold20867	97	9.6	97	9.6	3R
scaffold20869	96	8	96	9	3L
scaffold20871	96	8.4	95	8.9	2R
scaffold2088	96	8.5	94	8.7	2L
scaffold2089	97	9.4	97	9.7	2R
scaffold20893	89	8	89	7.5	3L
scaffold20908	90	8.6	87	9.8	2L
scaffold2092	73	3.2	70	3.1	2R
scaffold20942	98	9.2	98	9.6	X
scaffold2095	86	8.2	88	8.3	2R
scaffold20951	88	7.4	89	8.6	3R
scaffold20991	83	7.1	83	8.1	3R
scaffold2100	75	7.2	76	7.5	2R
scaffold21001	92	6.9	93	7.1	3R
scaffold21002	100	9	100	9.9	2L
scaffold21005	100	9.2	100	9.5	3L
scaffold21006	87	7.9	87	7.6	2L
scaffold21009	92	8.1	92	7.8	3R
scaffold21013	90	9	89	10	U
scaffold21029	98	9.6	98	10	2L
scaffold2103	96	8.4	96	8.9	3L
scaffold21090	94	6.3	90	7	3L
scaffold21104	93	8.8	92	10	2R
scaffold21119	96	10	96	10	2L
scaffold21126	98	8.6	97	9.1	2R
scaffold2115	94	9.4	96	9.2	3L
scaffold21189	98	9.1	98	9	2L
scaffold21196	98	9.6	98	9.8	2R
scaffold21206	97	8.9	98	8.9	U
scaffold21246	95	8.4	96	9.8	X
scaffold21253	92	8	89	8.6	3R
scaffold21277	91	6.3	89	7.7	3L
scaffold21293	98	8.3	97	8.5	3R
scaffold2130	98	8.9	99	9.2	2R
scaffold21319	97	10	95	9.9	U
scaffold21328	91	6.7	96	8.7	3R
scaffold21331	83	8.8	88	8.1	3L
scaffold21346	94	8.6	93	9	2R
scaffold21350	93	8.7	94	8.8	U
scaffold2138	98	8.5	98	9.6	X
scaffold2141	91	9.4	93	8.3	X
scaffold21416	92	8.7	93	8.6	2R
scaffold21419	99	9	99	9.4	3R
scaffold21422	91	12	92	12	U
scaffold21430	99	9	98	9.9	2R
scaffold21474	89	8.3	91	8.5	2L
scaffold21480	95	8.9	94	8.7	3R
scaffold21481	96	9.1	95	9.1	2L
scaffold21487	99	8.5	100	9.1	3L
scaffold21504	88	8.4	90	8	2L
scaffold21540	96	7.7	96	8.1	X
scaffold21549	97	8.9	96	9	3L
scaffold2157	86	8.9	88	9.1	X
scaffold2158	94	9	93	9.9	3L
scaffold21594	90	8.6	88	8.4	2R
scaffold21614	92	8.3	90	9.3	X
scaffold21619	91	8.3	92	8.7	2R
scaffold21647	93	8.4	93	8.7	U
scaffold2165	96	9	96	9.5	2R
scaffold21683	93	8	95	7.9	3R
scaffold21740	95	9.1	96	9.3	3R
scaffold21747	89	7.4	92	6.5	2L
scaffold21839	93	7.7	94	8.5	3L
scaffold21843	93	8.6	94	8.1	2L
scaffold2185	92	7.1	90	7.8	2R
scaffold21853	98	9	98	9.2	2L
scaffold21854	97	8.3	97	7.7	3R
scaffold21857	96	10	96	9.7	2R
scaffold2186	71	7.6	76	6.2	2L
scaffold2189	95	9.3	95	9	3L
scaffold2190	94	9.4	96	7.8	2L
scaffold21932	98	9.2	97	10	2L
scaffold2195	96	8.9	95	9.4	3R
scaffold21955	97	8.3	97	7.8	3R
scaffold22003	80	7	78	8.9	2R
scaffold2201	96	9.5	96	10	3R
scaffold2206	86	7.5	83	7.3	2R
scaffold22092	88	9.1	90	8.5	2R
scaffold22093	91	7.1	89	6.4	3L
scaffold22117	99	12	98	12	3R
scaffold2212	90	8.1	92	8.6	U
scaffold2213	93	8.2	93	9.3	2R
scaffold22145	96	9.2	96	9.1	2R
scaffold22161	98	9.4	96	9.1	3R
scaffold2217	91	8.2	91	7.8	X
scaffold22174	98	9.4	98	8.8	X
scaffold22196	94	8.7	92	10	2R
scaffold22200	97	8.3	96	8.8	X
scaffold22207	97	8.7	98	9.4	2R
scaffold22208	71	6.5	59	5.9	2L
scaffold2221	93	8.5	93	8.8	U
scaffold2226	96	8.7	97	9.8	3R
scaffold22267	89	7.7	88	9.4	X
scaffold2230	90	9.4	89	9.2	3R
scaffold22319	94	8.6	92	8.9	2R
scaffold22327	99	9.2	99	9.4	2R
scaffold22355	96	8.9	96	9	3R
scaffold22437	92	9	92	7.8	2R
scaffold2245	93	8.2	92	9.2	3L
scaffold22456	79	4.1	86	8	3L
scaffold22460	93	8.8	91	8.5	X
scaffold22494	94	9.1	94	9.1	U
scaffold22510	0	nan	61	4.4	3R
scaffold2252	92	6.2	86	8.1	2L
scaffold22525	91	7.8	89	8.7	3R
scaffold22543	97	8.7	98	8.6	3R
scaffold22558	96	9.3	96	8.9	2R
scaffold22559	98	9.5	98	9.7	2L
scaffold22567	100	9.3	100	9.4	2R
scaffold22608	93	9	94	9.2	2R
scaffold2261	95	8.9	94	8.7	3R
scaffold22614	90	8.3	91	8.1	3R
scaffold22627	98	9.1	98	9.4	U
scaffold2264	97	9.2	96	9.4	3L
scaffold22676	93	8.4	91	8.6	X
scaffold2270	80	7.2	84	8.2	3L
scaffold22718	96	9	96	9	X
scaffold22725	96	9.4	96	9.4	2R
scaffold22727	91	7.9	92	8.2	2R
scaffold22728	99	9.4	99	10	3R
scaffold22823	91	6.7	92	8.6	2R
scaffold22829	90	8.3	87	7.7	2L
scaffold2284	85	7.1	83	8.2	3R
scaffold22884	99	12	99	12	U
scaffold22906	96	9.1	95	8.7	U
scaffold2294	95	8.4	96	8.1	2R
scaffold22961	92	7.5	92	10	3R
scaffold2297	97	9.1	96	9.4	U
scaffold23000	94	5.7	94	8.9	3L
scaffold23009	88	7.9	88	9.4	3R
scaffold2301	94	8.5	93	8.9	2R
scaffold2305	94	8.7	93	9.3	U
scaffold23057	94	8.2	93	9	3L
scaffold23074	89	8	88	7.5	3L
scaffold23145	85	9.6	87	9	3R
scaffold23156	96	7.8	94	8.8	2R
scaffold23164	95	8.8	93	9.9	3R
scaffold2317	95	9.4	96	9.4	X
scaffold23172	96	9.2	97	9.3	3L
scaffold23198	95	8.6	96	8.8	2L
scaffold2321	95	6.9	92	7.6	2L
scaffold23211	95	8.7	95	9.1	2L
scaffold2326	99	9.5	99	9.6	2R
scaffold2329	73	5.6	72	8.7	3L
scaffold2330	91	7.5	93	8.2	2R
scaffold23305	95	8.8	94	8.8	X
scaffold23372	95	8.3	95	8.9	U
scaffold2338	98	8.9	98	8.3	U
scaffold23389	89	9.9	90	8.1	U
scaffold234	91	7.9	88	9.1	2L
scaffold23427	98	9.1	98	9.2	2L
scaffold23437	91	9.6	92	9.5	X
scaffold23446	100	9.5	100	10	U
scaffold23467	93	14	94	15	U
scaffold23468	99	8.9	99	7.7	2L
scaffold23469	96	8.3	94	8.1	3L
scaffold23475	99	10	100	10	3L
scaffold235	94	8.5	95	9	3R
scaffold23511	96	8.1	95	8.7	2R
scaffold23522	94	12	96	12	3R
scaffold23543	95	7.4	96	7.1	2R
scaffold2355	81	5.6	80	7	2R
scaffold23552	99	9.1	100	9.2	3L
scaffold2356	91	8.7	92	8.3	U
scaffold23574	98	9.4	97	10	2L
scaffold23585	96	8.1	96	9	U
scaffold23587	85	7.3	86	7.5	3R
scaffold23600	96	8.9	96	8.9	3R
scaffold2362	99	9.8	98	10	U
scaffold2363	96	7.3	95	9	U
scaffold23640	98	8.9	97	9.1	2L
scaffold23654	97	8.6	98	9.9	2L
scaffold23660	90	7.5	90	9.6	3L
scaffold23664	96	9.6	96	10	U
scaffold2369	98	8.5	97	8.6	2R
scaffold23709	93	8.7	92	7.9	2L
scaffold23712	87	8	85	8.1	2R
scaffold23727	91	8.1	94	10	2R
scaffold23745	97	8.1	96	8	U
scaffold2379	87	7.5	88	8.4	U
scaffold23816	87	7.7	86	7.7	X
scaffold23825	98	9.9	97	10	2R
scaffold23872	98	8.8	98	9.4	U
scaffold2388	94	7.8	93	8.9	2R
scaffold23910	88	8.8	92	8.4	3R
scaffold23925	98	8.8	98	8.5	2R
scaffold23933	96	9.2	96	9.7	U
scaffold23956	90	8.2	88	8.7	2L
scaffold2396	96	9.1	96	8.6	3R
scaffold2398	89	8.3	89	9.1	2R
scaffold24002	98	15	98	16	U
scaffold24008	88	8.1	92	8.9	3L
scaffold2401	98	8.7	98	9.2	2L
scaffold24013	66	5.1	67	8.2	3L
scaffold24017	95	8.6	95	8.7	U
scaffold24037	96	8.6	96	9.4	2L
scaffold24052	98	8.9	97	9	2R
scaffold2406	97	9.2	97	9.3	U
scaffold2408	97	8.7	97	8.4	3R
scaffold2413	96	7.9	95	7.3	2L
scaffold2415	84	7.2	83	8.3	2R
scaffold24175	96	9.7	96	9.4	2L
scaffold2419	91	8.4	92	9.2	2R
scaffold24202	75	5.7	82	7.9	2R
scaffold24207	78	6.1	84	8.2	2L
scaffold24210	96	8.8	96	8.7	3R
scaffold24226	87	7.6	84	8.5	2R
scaffold24230	95	9.1	95	9.4	2R
scaffold24232	83	7.4	84	8.1	3L
scaffold24259	97	9.5	97	9.4	2L
scaffold24277	90	8.9	90	9.5	2L
scaffold2431	95	8.5	98	8.9	3R
scaffold24337	85	7.6	87	6.2	U
scaffold24360	86	7.7	92	8.3	2R
scaffold24376	96	8.3	95	8.4	2R
scaffold24393	98	8.8	97	8.1	3R
scaffold2440	96	8.5	97	9.2	U
scaffold24433	98	9.7	98	10	3R
scaffold24455	98	9.1	97	9.5	2L
scaffold2446	90	8.9	94	8.8	2R
scaffold24480	98	9.2	99	9.7	2R
scaffold245	90	7.9	86	8.5	U
scaffold2451	95	8.3	96	7.8	2R
scaffold24511	94	7.8	93	8.3	2L
scaffold24541	74	5.9	70	7.5	2L
scaffold24548	98	8.8	98	9.1	U
scaffold24576	86	7.7	83	7.4	X
scaffold24591	69	6.6	75	7.6	2R
scaffold24643	96	9.4	96	8.9	2R
scaffold24671	47	3.3	46	3.8	2R
scaffold247	95	8.6	95	9.1	2R
scaffold24721	95	8.4	95	8.8	U
scaffold24743	98	9.3	97	9	2R
scaffold24751	88	8.3	89	8.6	2L
scaffold24758	96	8.7	97	9.5	2L
scaffold24764	100	9.6	100	9.5	2R
scaffold2477	94	9	92	8.8	2R
scaffold24785	99	8.9	99	9.4	3R
scaffold24808	97	8.5	97	8.9	2R
scaffold2482	90	7	89	7.5	X
scaffold24828	94	8.1	95	8.5	2R
scaffold24867	69	7.1	63	7.4	3R
scaffold24882	77	9	65	15	2R
scaffold24899	98	36	98	35	3R
scaffold24917	15	1	67	4.3	2L
scaffold24953	93	9.2	96	8.9	3L
scaffold24997	93	8.9	93	8.8	U
scaffold2502	97	8.6	96	8.7	2R
scaffold2505	95	8.8	96	8.9	2R
scaffold25064	81	7.8	79	8	3L
scaffold25069	93	9.2	92	8.7	3R
scaffold25078	85	8	84	9.2	2L
scaffold251	97	8.6	98	9.2	2R
scaffold25112	93	7.9	92	9.5	2R
scaffold25162	96	8.9	95	9.5	3R
scaffold25188	96	8.5	95	9.1	3L
scaffold252	96	8.7	95	10	2L
scaffold25206	96	9.4	96	8.5	2L
scaffold25216	94	9.1	94	8.3	2L
scaffold25228	99	10	99	10	2R
scaffold2524	97	9.5	97	9.2	3L
scaffold25274	81	8.3	88	7.5	2R
scaffold25279	76	5.9	82	7.9	3L
scaffold25282	97	8.6	95	9.5	2R
scaffold25348	65	8.9	66	9.4	X
scaffold25361	94	9.4	93	9.4	3L
scaffold25382	98	9.1	97	9.2	2R
scaffold25388	97	13	96	13	2L
scaffold2540	93	8.6	93	8	3L
scaffold2541	97	8.6	95	9.5	3L
scaffold25424	71	6.5	65	7.2	3L
scaffold25426	86	8	82	9.1	2R
scaffold25456	96	9.4	96	9.4	3R
scaffold25457	89	8.6	90	8.8	2L
scaffold25470	97	9	97	9.3	3L
scaffold25486	97	9.2	97	9.8	X
scaffold25490	99	9	99	9.3	2L
scaffold25492	94	7.7	93	7.5	3L
scaffold25563	98	8.9	98	9.4	X
scaffold25583	89	8.1	88	8.9	2R
scaffold25588	90	9.3	87	8.3	2L
scaffold2559	96	7.8	96	8.3	2R
scaffold25665	99	9.2	99	9.7	2R
scaffold25691	100	9.7	100	9.7	2R
scaffold25799	98	8.9	98	9.3	X
scaffold25808	94	9.3	94	9.4	2R
scaffold25864	98	9.5	98	9.9	3R
scaffold25894	89	8.1	92	8.7	3L
scaffold25922	97	7.4	98	9.2	2R
scaffold25932	92	8.7	90	9.4	2L
scaffold2598	98	9	98	9.3	U
scaffold25980	97	9.3	98	9.1	2L
scaffold25991	98	9.7	98	9.8	U
scaffold2601	92	8.2	93	9.8	X
scaffold26017	100	8.9	100	9.4	2L
scaffold26041	98	9.3	99	9.5	U
scaffold26043	64	7	72	6.2	2L
scaffold26054	98	9	98	8.4	3R
scaffold26071	90	12	91	12	2L
scaffold26078	94	8.3	92	9	X
scaffold26093	98	19	98	19	2R
scaffold2615	92	8.2	91	8.4	U
scaffold26167	93	6.7	90	8.6	2R
scaffold26203	87	9.1	91	8.6	2R
scaffold26206	89	7.7	86	8.5	2L
scaffold2622	95	7.8	95	8	2R
scaffold2624	94	8.8	94	9.1	X
scaffold26251	95	8.4	94	9	2R
scaffold2626	96	8.3	97	9.6	2L
scaffold2629	87	8.1	93	8.3	2R
scaffold26304	99	9.6	99	10	U
scaffold26320	97	9.9	97	10	2R
scaffold26322	100	10	100	11	2L
scaffold26340	93	7.8	92	10	2L
scaffold26344	93	7.8	92	7.6	2L
scaffold26370	99	9.6	99	9.6	3R
scaffold2638	95	8.5	95	8.6	2R
scaffold26392	98	8.5	97	9	2R
scaffold26464	97	8.9	97	9.8	3R
scaffold26475	95	9.2	95	8.8	2L
scaffold26477	97	9.1	97	9.8	2L
scaffold2649	92	7.8	92	8.7	2L
scaffold26511	95	9.4	93	9.8	3R
scaffold26517	99	9.3	99	9.8	3R
scaffold2652	97	8.7	97	8.6	2L
scaffold26538	94	8.7	94	8.4	3R
scaffold26556	92	7.7	90	8.2	3L
scaffold26670	81	8.1	88	7.2	2L
scaffold2668	91	9.3	93	9.2	3R
scaffold26708	99	9.4	99	9.8	U
scaffold26764	86	7.1	85	7.8	2R
scaffold26773	100	9.4	100	9.6	2R
scaffold26781	91	9.3	85	8.8	2R
scaffold2679	99	8.9	99	9.4	U
scaffold26798	90	9.1	91	8.8	3R
scaffold26826	92	8.9	91	9.4	2R
scaffold2683	84	7.5	90	7.8	2L
scaffold26878	97	9.1	97	9	3R
scaffold26898	97	8.7	94	9	X
scaffold26930	89	8.3	90	8.1	2R
scaffold26936	92	8.8	92	9.2	3R
scaffold26953	97	9.4	97	9.2	2L
scaffold2700	91	8.8	92	8.7	3R
scaffold27017	86	7.6	87	7.5	3R
scaffold2702	96	9.3	96	9.8	U
scaffold27031	95	9.6	95	9.9	X
scaffold27033	92	9.6	92	10	2R
scaffold27047	83	6	87	9.2	2L
scaffold27067	89	7	87	8.6	2R
scaffold27077	92	9.8	96	8.1	2L
scaffold27093	100	8.9	100	9.7	3L
scaffold27125	97	7.7	95	8.1	2R
scaffold27126	88	7.6	86	8.2	3R
scaffold2717	94	7.5	90	8.9	3R
scaffold27202	95	8.9	94	7.6	2R
scaffold27204	96	8.7	96	9	2R
scaffold27251	90	6.3	89	9.4	2L
scaffold2726	96	8.5	97	9.1	U
scaffold27317	91	9.1	90	9.3	3L
scaffold2732	77	5.4	77	7.8	X
scaffold27428	87	8.4	89	8.2	3R
scaffold27433	96	8.9	96	9.1	U
scaffold27488	87	8.5	81	10	3L
scaffold2753	93	8.3	92	9	U
scaffold27537	88	8.6	90	8.3	3L
scaffold2754	94	9.2	95	9.5	2R
scaffold27549	90	8.4	88	8.9	2R
scaffold27577	94	7.7	94	9.3	U
scaffold27586	89	7.9	87	7.9	2R
scaffold27618	96	9.6	96	9.2	U
scaffold27619	91	7.1	91	8.1	X
scaffold27692	89	8.1	88	8.3	3R
scaffold27750	97	9.4	96	9	3R
scaffold27816	97	9.3	96	9.1	2R
scaffold27818	94	8.4	92	7.3	3L
scaffold2782	93	9.3	92	8.6	3R
scaffold27849	87	8.2	87	8.5	2L
scaffold27865	94	9.8	95	10	U
scaffold27877	99	9	99	9	U
scaffold27905	95	9.2	95	9.2	2L
scaffold2791	98	9.4	98	9.5	U
scaffold27937	88	8.6	89	9	2R
scaffold27952	92	8.9	95	8.9	3L
scaffold27989	83	8	87	8.2	2R
scaffold28016	91	9.6	93	7.6	2L
scaffold2802	89	7.6	92	9.3	X
scaffold28026	96	8.8	95	9.3	3L
scaffold28033	85	6.4	83	7.2	3R
scaffold28038	90	9.6	91	9.1	X
scaffold28076	97	14	96	14	U
scaffold2809	88	7.3	86	8.5	2R
scaffold28097	100	9.6	100	9.6	2R
scaffold28103	98	9.3	98	9.5	2R
scaffold28116	84	5	80	7.3	2R
scaffold2814	96	8.6	97	8.6	3R
scaffold28145	90	7.9	91	8.9	2R
scaffold28189	94	7.1	91	7.8	3R
scaffold28234	99	8.7	100	8.8	2L
scaffold28297	97	9.7	97	10	X
scaffold2831	94	9.1	94	9.1	3R
scaffold2832	93	8.8	92	9.5	U
scaffold28323	96	8.1	97	7.9	2L
scaffold28343	85	7.6	86	7.7	2L
scaffold2835	90	8.5	90	9.3	X
scaffold28395	92	8.7	93	9	3R
scaffold28396	90	8.2	90	9.4	2L
scaffold28404	97	8.5	97	9.6	2R
scaffold28405	81	7.7	77	9.1	2L
scaffold28439	98	10	98	9.7	U
scaffold2844	97	8.6	97	9.1	U
scaffold28449	95	17	95	18	2L
scaffold2845	97	8.2	95	8.3	X
scaffold2846	99	9.3	99	8.9	U
scaffold28470	97	8.3	97	9.1	2R
scaffold2848	95	9.5	95	9.9	3R
scaffold28506	94	8.6	95	8.7	2L
scaffold2851	91	8.9	92	8.2	X
scaffold28546	93	8.2	95	9.4	U
scaffold28549	98	8.5	99	9.4	3L
scaffold28575	98	9	97	8.9	3R
scaffold28576	92	8.2	92	9.5	3R
scaffold28584	69	4	72	8.5	3L
scaffold2859	88	7.7	91	7.9	X
scaffold2860	92	7.5	94	8.1	2R
scaffold28611	91	9	94	8.9	2L
scaffold28625	98	9.3	98	9.4	2R
scaffold2863	89	7.2	91	7.5	X
scaffold28632	98	9	99	9.5	X
scaffold28665	94	9.2	94	8.9	2R
scaffold28687	77	7.5	84	9.6	2R
scaffold2870	93	9	93	8.5	2R
scaffold2871	82	6.5	82	7.9	2L
scaffold28715	91	7.8	92	7.6	3L
scaffold28727	96	9.5	95	9.8	2R
scaffold2876	85	7.5	85	7.4	3L
scaffold2877	97	9.6	97	9.5	X
scaffold28797	99	9.1	99	9.6	2R
scaffold28821	100	7.6	98	8	3L
scaffold28878	96	9.1	96	8.1	2R
scaffold2889	96	8.3	95	8.3	U
scaffold28994	98	8	99	8.2	2L
scaffold29	98	8.4	99	8.8	U
scaffold2907	92	8.5	93	8.2	2R
scaffold29077	96	8.6	97	9.1	2R
scaffold29078	93	7.7	91	8.2	3R
scaffold291	99	11	98	10	3R
scaffold29153	99	7.3	90	7.4	X
scaffold2916	84	9.7	86	8.8	3R
scaffold29186	98	8.8	98	8.8	2L
scaffold29196	97	8.6	98	9	3L
scaffold29220	98	8.4	98	9.3	U
scaffold29224	85	6.8	86	7.2	2R
scaffold29229	94	7.7	95	6.9	U
scaffold29230	90	8.3	90	8.8	2R
scaffold2926	82	8.6	84	7.7	2L
scaffold29287	93	8.4	95	8.4	3L
scaffold29315	98	9.8	99	9.2	2L
scaffold29319	67	7.6	70	7.6	3L
scaffold2935	94	7.8	89	9	2L
scaffold29369	92	8.2	93	8.1	3L
scaffold29422	88	8.4	89	8.4	2R
scaffold2943	98	9.3	97	8.9	3R
scaffold29471	100	9.3	100	9.7	X
scaffold295	86	7.1	84	8.3	2R
scaffold2950	96	8.5	97	8.7	3R
scaffold29518	93	8	93	7.7	3R
scaffold29521	99	7.3	95	8.2	2R
scaffold29522	94	8.2	94	9.5	U
scaffold29560	87	8.2	91	7.5	3L
scaffold2957	88	8.3	91	8.1	U
scaffold29574	97	8.9	94	9.2	X
scaffold29628	93	8.2	92	8.5	2R
scaffold2966	98	9.2	97	9.5	2L
scaffold29697	94	8.3	94	8.2	U
scaffold29748	96	8.6	97	9.4	X
scaffold29802	86	8.6	87	8.4	3R
scaffold29813	75	8.1	76	8.4	2R
scaffold29827	91	10	91	10	U
scaffold2985	95	8.1	96	8.8	3R
scaffold29857	94	8.6	93	8.2	2R
scaffold2987	81	8.2	77	8.7	2L
scaffold29910	99	12	99	12	U
scaffold29919	98	9.5	97	9.6	2R
scaffold29933	97	9.4	96	9.6	2R
scaffold29958	94	9.1	95	9	2L
scaffold29962	87	9	90	7.6	X
scaffold2997	81	7.7	80	8.1	2R
scaffold29973	95	17	95	17	3L
scaffold29984	88	11	87	11	2R
scaffold29988	90	6.7	91	8.4	2R
scaffold29997	91	7.7	92	8.7	2R
scaffold3009	90	9.2	92	8.2	3L
scaffold30091	81	8.7	74	7.5	3L
scaffold30103	98	8.9	98	9	2R
scaffold30124	96	8.3	96	9.5	2L
scaffold3013	73	9.7	80	8.4	2R
scaffold30179	98	8.8	99	9.9	3R
scaffold30181	93	8.1	94	8.7	2L
scaffold3020	79	6.6	84	6.2	3R
scaffold3021	97	8.8	97	9.5	2L
scaffold3022	90	7.4	90	8.5	3L
scaffold30232	90	8	90	8.6	U
scaffold30260	95	8.2	94	7.9	3R
scaffold30287	93	8.8	93	9	2L
scaffold30370	99	9.3	99	9.4	U
scaffold30381	96	8.2	95	8.2	3R
scaffold30397	89	8.6	90	8.3	3L
scaffold30403	94	8.6	93	8.9	2L
scaffold30413	96	8.4	94	9.4	2L
scaffold30440	97	10	97	9.3	2R
scaffold30491	92	7.5	91	7.5	2R
scaffold30518	84	6.9	87	7.1	X
scaffold3052	98	9.6	98	9.8	2L
scaffold30550	89	9	89	8.5	2L
scaffold30567	99	8.2	99	8.7	2R
scaffold30570	97	10	97	9.4	U
scaffold30586	97	8.4	96	8.3	2R
scaffold30610	100	9.6	99	9.2	X
scaffold30623	93	5.9	94	6.6	2L
scaffold3065	91	8.2	91	8.7	3L
scaffold30650	95	8.9	95	9	2R
scaffold30727	98	9.3	98	8.2	X
scaffold30747	98	8.2	96	9.3	2R
scaffold30796	95	9.2	96	9.2	2L
scaffold3081	89	8.2	90	8.8	2R
scaffold30815	90	7.6	88	8.4	2L
scaffold30826	99	9.6	99	9.7	3R
scaffold3084	97	8.2	96	8.8	U
scaffold30851	95	8.3	95	9.1	3R
scaffold30883	94	8.1	94	9.2	3R
scaffold30886	84	7.6	85	7.4	U
scaffold30931	99	9.4	99	10	3R
scaffold30937	73	6.5	76	7.1	3R
scaffold30949	99	10	99	11	2L
scaffold31023	97	8.5	98	8.7	2L
scaffold31044	96	6.5	92	8	3L
scaffold31090	85	8.7	84	11	3R
scaffold31101	96	8.3	97	9.2	2L
scaffold31106	97	8.6	96	8.8	3L
scaffold31145	88	7.6	85	9.5	X
scaffold31148	96	8.7	96	10	3R
scaffold31169	91	7.5	88	9.2	2L
scaffold31175	96	8.4	96	8.7	3R
scaffold3118	96	8.9	96	9.4	U
scaffold3119	91	8.2	91	8.6	3R
scaffold31225	88	5.7	92	7	2R
scaffold31248	100	8.6	99	8.6	3L
scaffold3127	91	7.5	90	8.9	3L
scaffold31277	98	8.7	98	8.7	2R
scaffold31281	93	8.5	92	8.6	3L
scaffold313	96	9.3	96	9.1	3R
scaffold31301	97	9.1	96	10	2R
scaffold31336	99	9.3	99	9.5	3R
scaffold31367	96	8.8	96	9.3	3L
scaffold3137	92	7.9	94	7.8	3R
scaffold31398	81	8.5	83	9.2	3R
scaffold31406	100	9.7	100	11	2R
scaffold3146	95	8.9	95	8.8	2L
scaffold31497	99	9.3	99	7.9	2R
scaffold31520	87	8.7	86	8.2	3R
scaffold31563	97	9.2	97	8.8	3R
scaffold3164	90	8.2	88	8.5	U
scaffold31641	97	9.6	96	9.1	2R
scaffold31655	98	10	99	10	U
scaffold317	96	8.9	96	8.9	U
scaffold31701	93	8.9	95	8.5	3R
scaffold31716	97	8.4	98	8.2	X
scaffold3172	96	9.5	96	8.7	U
scaffold31752	96	9.2	96	10	2L
scaffold31757	80	5.6	81	9.2	2R
scaffold31774	97	8.8	97	9.5	3R
scaffold31792	78	8	81	8.2	3R
scaffold318	98	9.2	98	9.3	2L
scaffold31848	97	9.4	97	9.7	2L
scaffold31907	95	8.6	95	9.7	2L
scaffold31917	97	9	97	9.7	X
scaffold31939	98	9.4	98	9	U
scaffold3195	96	9.4	97	9.3	2R
scaffold31964	92	8.2	92	8.9	2R
scaffold31966	88	8.7	92	7.7	3R
scaffold31994	98	9.4	98	9.1	X
scaffold32002	85	8.3	84	9.4	3R
scaffold32019	98	8.8	98	8.7	2L
scaffold32039	77	7.6	81	8.5	3R
scaffold32042	99	9.5	99	9.6	2R
scaffold32064	100	9.3	100	9.4	2R
scaffold32082	96	7.5	96	8.1	2L
scaffold32087	96	9.9	96	9.9	2L
scaffold32187	85	7.2	90	7.8	X
scaffold32293	93	8.4	91	8	3R
scaffold32339	88	8.8	90	10	2L
scaffold3235	98	11	98	11	2R
scaffold324	86	8.8	87	8.9	X
scaffold32465	100	10	100	9.7	U
scaffold32492	97	8.7	96	9.2	2L
scaffold32541	94	9.2	94	9.6	U
scaffold3255	91	7.9	89	8.5	2L
scaffold32550	95	9	95	9.3	3R
scaffold32580	95	9.3	95	9.2	2R
scaffold32610	97	9.3	97	9.5	3R
scaffold32653	94	9	93	8.3	X
scaffold3269	99	9.3	99	9.8	U
scaffold32690	76	8.4	77	7.1	3R
scaffold3270	92	9.3	94	9.1	U
scaffold32703	95	8.7	96	8.1	3R
scaffold3273	97	9.3	96	8.8	U
scaffold3274	91	9.2	91	8.7	3R
scaffold32759	94	7.2	97	7.5	3R
scaffold3278	96	8.9	96	8.8	X
scaffold32795	97	9	95	9.3	2R
scaffold3280	98	8.8	98	9.1	2R
scaffold3281	92	7.6	94	8.4	3R
scaffold3284	91	8.3	91	8.8	3R
scaffold3289	95	8.5	93	8.4	U
scaffold32906	89	8.4	91	7.9	3R
scaffold32928	87	7.5	85	8.4	2R
scaffold3293	96	8.9	97	9.1	3R
scaffold32930	97	9.2	97	9.6	2R
scaffold32945	96	9.4	96	9.5	2L
scaffold32968	99	10	97	11	3R
scaffold32974	99	7.3	99	9.1	3L
scaffold32997	94	8.6	96	8.9	2L
scaffold330	94	7.6	94	7.5	2R
scaffold33013	83	6.7	87	6.8	2R
scaffold33087	89	8.1	89	9	2L
scaffold33099	89	8.4	89	8.7	2L
scaffold33121	100	8.9	100	9.2	2R
scaffold33172	91	8.3	91	9	3R
scaffold33187	99	9.3	97	8.3	U
scaffold3325	94	8.9	95	9	3L
scaffold33260	89	17	88	18	2R
scaffold33278	97	8.8	97	9.5	2R
scaffold33287	99	8.2	99	8.6	2R
scaffold33327	92	11	93	10	X
scaffold33335	61	4.7	59	7.3	2L
scaffold3336	83	7.8	84	8.5	2L
scaffold3338	95	8.3	96	8.8	2L
scaffold33384	99	26	98	27	U
scaffold33393	97	8.3	96	8.8	2L
scaffold33406	91	8.3	89	8.7	3R
scaffold3341	98	8.8	98	8.4	3R
scaffold3345	92	8.6	93	7.4	3R
scaffold33516	99	9.3	99	9.7	2R
scaffold3355	80	5.4	81	5.2	3L
scaffold3356	94	7.7	93	7.8	2L
scaffold33565	94	7.9	94	8.2	3R
scaffold3363	92	8.4	91	9.4	U
scaffold3364	93	7.9	93	8.3	2R
scaffold3365	88	8.1	89	7.8	3L
scaffold3370	91	8	90	8.4	2R
scaffold3371	84	8.3	84	8.8	3R
scaffold3373	79	8.4	77	8.5	3R
scaffold3374	95	8.4	96	8.9	2L
scaffold338	100	8.9	99	9.4	3R
scaffold33841	93	8.6	91	8.7	3R
scaffold33847	99	9.8	99	10	U
scaffold33906	95	9.5	95	8.4	3L
scaffold33947	95	9	96	8.5	2R
scaffold3397	95	8.8	95	9.3	U
scaffold33992	97	7.4	99	8.9	2R
scaffold33997	96	8.2	86	9.2	2L
scaffold34007	89	8.9	91	8.4	3L
scaffold34025	99	9.1	99	9	2R
scaffold34027	91	8.2	93	8.7	3R
scaffold3406	82	6.5	85	7	3R
scaffold34112	83	6.9	86	7	2L
scaffold3412	95	9.1	96	8.7	3R
scaffold34145	91	8.2	91	7.2	3R
scaffold3417	94	8.8	96	9	3R
scaffold3427	97	9.1	97	9.7	2R
scaffold34284	94	7.7	93	8.7	2L
scaffold34285	87	8.7	87	8.5	2R
scaffold34297	97	9.5	96	9.3	X
scaffold343	83	7.4	86	7.8	3L
scaffold3432	43	5.9	75	6.2	2R
scaffold3434	97	9.5	96	9.7	U
scaffold34341	96	9.2	96	9.1	2R
scaffold3435	86	7.2	85	8.2	2R
scaffold34367	83	7.3	83	7.2	3L
scaffold3440	89	8.5	91	8.1	2R
scaffold34422	95	8.9	94	9.4	3R
scaffold3443	90	7.8	89	8.5	3R
scaffold34449	88	7.6	92	6.9	3R
scaffold3448	94	8.8	94	9.2	2R
scaffold3450	94	8.8	96	8.5	U
scaffold34601	91	8.1	91	9	2R
scaffold34634	94	8.8	94	9.1	U
scaffold34645	97	9.1	97	9.1	2R
scaffold3465	98	9.9	98	9.9	U
scaffold34653	97	9.1	98	8.9	2L
scaffold3469	86	7.2	85	7.9	2R
scaffold3471	88	8.1	94	8.5	2R
scaffold34720	99	9.9	99	9.7	2L
scaffold34745	99	8.7	99	9.4	2L
scaffold34793	95	8.9	93	9.3	2R
scaffold34803	94	8.3	96	7.9	2L
scaffold34853	89	7.5	88	6.9	2L
scaffold34870	94	8.5	95	8.9	2R
scaffold34933	97	9.2	98	9.7	U
scaffold34934	99	9	99	9.2	2L
scaffold34944	97	9.5	98	9.6	2L
scaffold34952	90	7.5	86	8.9	2R
scaffold3506	94	8.3	92	8.6	3R
scaffold3507	91	8.1	91	8.5	U
scaffold3510	95	8.7	96	8.8	U
scaffold35102	90	9.3	88	8.5	2R
scaffold3512	95	8.2	96	9.4	X
scaffold352	93	8.5	92	9	X
scaffold35269	92	7.2	90	8.4	3L
scaffold35342	84	7.7	83	6.1	2R
scaffold35352	98	9.2	98	9.1	3R
scaffold3536	91	8.6	89	8.8	2L
scaffold35370	90	8.6	89	8.4	2L
scaffold35375	96	8.8	96	8.3	U
scaffold3539	94	9.2	94	10	2R
scaffold3544	100	9.9	100	10	2L
scaffold3545	85	8.1	86	7.6	2R
scaffold3546	100	8.5	99	9.3	U
scaffold35483	91	8.9	92	8.3	2R
scaffold35510	81	8.6	83	8.6	2L
scaffold3555	95	9.1	95	9.6	2L
scaffold35648	96	8.8	96	9.7	2L
scaffold35675	100	9.2	99	9.2	U
scaffold3569	93	8.3	93	9.7	3L
scaffold357	94	7.5	95	6.9	X
scaffold35705	99	8.2	99	8.6	2L
scaffold35766	97	8.5	96	9.3	2R
scaffold3589	95	9.4	95	8.8	2L
scaffold35926	95	8.8	95	8.9	3R
scaffold35949	57	5.3	53	3.7	3L
scaffold35954	91	4.4	92	10	2L
scaffold3597	81	8.4	87	7.6	3L
scaffold35978	84	11	85	9.8	3L
scaffold35993	92	8.4	92	8.5	X
scaffold360	97	9.9	97	9.8	2R
scaffold36063	97	8.8	98	8.9	3L
scaffold361	93	8.8	94	8.7	2L
scaffold3613	96	9.3	96	8.6	U
scaffold36159	93	8.3	93	8.8	2R
scaffold36168	92	9.1	94	8.7	2L
scaffold36175	96	8.2	96	8.8	U
scaffold3624	98	8.1	97	9	2R
scaffold3625	93	8	94	7.9	U
scaffold3626	94	6.3	94	9.1	2R
scaffold3628	90	6.2	90	8.7	3L
scaffold36302	91	9.2	92	9.4	3R
scaffold3631	98	8.7	97	9.1	X
scaffold36334	88	8.4	87	9	X
scaffold36409	98	8.5	98	8.5	2R
scaffold36417	93	7	93	8.3	2R
scaffold36452	97	7.8	96	8.8	2L
scaffold3648	99	8.8	99	9.9	U
scaffold36484	99	9.6	98	9.7	2R
scaffold3649	87	7.6	91	6.8	3L
scaffold36531	92	8.2	92	9.6	U
scaffold3658	85	9.3	88	9.1	2L
scaffold36615	97	9.3	98	9.8	2R
scaffold36646	99	13	100	16	3L
scaffold36651	92	9	91	9.1	3R
scaffold3667	87	8.3	87	8.2	2R
scaffold36698	99	9.1	99	9.6	2L
scaffold3670	96	8.6	96	9.5	2L
scaffold36819	99	9	99	10	3L
scaffold3682	94	9.9	94	9.3	U
scaffold36836	88	8.4	88	9.1	2R
scaffold36840	85	7.4	85	5.9	X
scaffold36863	100	9.4	100	9.8	3R
scaffold36867	96	8.4	97	8.3	2L
scaffold36901	92	8.3	92	8.6	2R
scaffold3694	83	8.6	83	7.3	2L
scaffold36944	86	6.8	87	8.3	2R
scaffold370	96	7.8	93	8.5	2L
scaffold37010	78	7	79	7	2L
scaffold37026	73	7	82	8.3	2R
scaffold37060	98	8.6	97	9.6	2L
scaffold37150	94	8.9	95	9.2	3L
scaffold3719	96	9.3	97	9.5	3L
scaffold3720	91	8.7	90	8.9	2R
scaffold37204	98	9.1	99	9.5	2L
scaffold3723	92	9.1	92	9.3	2L
scaffold3726	95	9	95	9.5	U
scaffold3727	99	9	99	9.5	2R
scaffold3728	96	8.8	94	9.6	3R
scaffold37357	65	4.5	61	3.1	2L
scaffold37358	93	8.9	94	8.4	2R
scaffold3736	85	7.1	84	7	X
scaffold37364	97	7.8	96	7.9	3R
scaffold37367	99	9.4	98	9.7	2R
scaffold37381	90	8.4	93	8.8	2L
scaffold37419	99	9.3	99	9.7	U
scaffold37441	96	9.1	94	8.7	2R
scaffold37454	99	9.1	99	9.7	U
scaffold37471	97	9.4	97	9.6	3R
scaffold375	93	9	94	8.8	3R
scaffold37536	96	9.4	96	9.6	3R
scaffold37553	100	9.4	99	9.4	2R
scaffold37565	95	9	95	10	U
scaffold37594	63	4.1	70	4	3L
scaffold3760	93	8.7	97	8	X
scaffold3761	93	8.8	94	8.6	U
scaffold37623	98	9.5	98	9.9	2R
scaffold3766	89	7.7	91	7.6	2R
scaffold3768	97	8.7	93	8.9	2R
scaffold37702	97	8.4	97	8.1	X
scaffold37743	98	9.5	99	9.3	3R
scaffold37761	90	7.8	90	7	2R
scaffold37783	93	7	96	7.2	2R
scaffold37793	97	8.8	97	9.6	3L
scaffold37848	99	9.1	99	9.8	2R
scaffold3787	95	8.5	93	8.2	U
scaffold3788	85	8.6	73	7.1	X
scaffold37893	99	8.8	98	9.9	2R
scaffold37896	93	8.9	93	8.8	2R
scaffold3799	92	8.5	93	8.9	X
scaffold3802	92	7.9	91	9.2	2R
scaffold3803	97	8.6	98	8.4	U
scaffold38037	84	6.4	74	9.3	2R
scaffold3808	90	8.3	91	8.2	2L
scaffold3811	84	7.2	85	8.7	X
scaffold38165	95	9	94	9.8	U
scaffold38179	94	8.5	93	8.6	3R
scaffold38181	98	9.9	97	10	2L
scaffold3819	98	8.9	97	9.4	2R
scaffold38233	96	10	96	11	2R
scaffold3825	97	8	96	8.4	3R
scaffold38264	97	8.2	97	9.2	3R
scaffold3829	60	4	79	8.6	3L
scaffold38315	87	6.6	83	7.5	2R
scaffold38369	97	9.4	97	9	2R
scaffold38378	87	9.3	89	8.7	2R
scaffold38435	92	8.7	93	8	2L
scaffold38456	95	7.5	92	8.5	3R
scaffold3846	94	7.5	94	7.8	3R
scaffold38468	85	8.5	85	8.7	2L
scaffold38538	98	9.2	98	7.6	3R
scaffold3860	94	9	94	9.3	2R
scaffold3863	94	8.8	96	8.4	2R
scaffold38631	96	9.2	97	10	3R
scaffold38731	83	8.2	83	7.4	2R
scaffold38734	96	7.9	98	12	2L
scaffold3875	95	9.1	95	8.7	2L
scaffold38759	94	7.9	92	8.7	3L
scaffold3876	87	8.3	85	10	3L
scaffold3879	99	9.3	98	9.8	3L
scaffold38806	99	9.3	99	9.4	2L
scaffold38810	95	8.5	95	8.7	2R
scaffold38839	98	9.5	98	9.1	2R
scaffold38848	100	8.1	100	8.6	2R
scaffold3889	95	8.5	95	8.5	2L
scaffold38890	84	7.3	83	7.8	3L
scaffold38923	98	9.9	98	11	3L
scaffold38924	97	8.7	97	9.2	U
scaffold38927	63	8.3	61	8.5	2R
scaffold38965	95	9.9	94	10	2R
scaffold38978	77	8.1	76	8.4	3R
scaffold39040	87	9.2	86	8.6	3L
scaffold39083	72	7.4	71	5.3	X
scaffold3913	93	8.5	94	8.4	2L
scaffold3919	98	8.4	99	9.1	3R
scaffold39190	99	9.6	99	10	2R
scaffold392	96	8.3	93	8.9	3R
scaffold39202	83	7.6	81	7.8	3R
scaffold39302	98	8.2	96	9.4	2L
scaffold39377	96	7.8	94	9.5	3L
scaffold394	99	8.7	99	8.6	3R
scaffold3941	94	9	96	9	2L
scaffold39450	85	8.9	86	7.7	X
scaffold39468	98	9.2	98	9.7	U
scaffold3947	97	9	97	9.1	X
scaffold3948	94	9.1	94	8.9	3R
scaffold3952	92	9.2	92	8.9	3R
scaffold3957	95	8.8	94	9.7	X
scaffold3959	91	8.4	91	8.8	2R
scaffold3960	88	8.3	90	8.8	2R
scaffold3961	95	8.8	96	8.6	2R
scaffold39655	78	8.8	79	8.9	2L
scaffold39683	100	9.4	99	9.7	X
scaffold39688	89	7.5	87	8.2	3R
scaffold3973	96	8.9	95	8.3	2R
scaffold39752	93	18	94	20	U
scaffold39788	91	7.7	92	8.7	2L
scaffold3990	95	9	95	9.3	2L
scaffold39946	74	5.8	76	8.1	X
scaffold39982	96	8.3	96	8.4	2R
scaffold39985	100	8.5	99	8.6	2R
scaffold40028	98	9.4	98	9.6	3R
scaffold40031	91	8.8	92	8.9	2R
scaffold40039	99	9.8	99	9.3	2L
scaffold40050	95	8.4	95	9.1	2R
scaffold40052	87	7.3	84	7.6	3R
scaffold40089	75	7.2	65	11	2L
scaffold4010	87	8.6	86	8.1	3R
scaffold40100	99	9.1	99	9.8	2L
scaffold40119	99	9	99	9.5	3R
scaffold4012	93	7.8	93	8.6	2R
scaffold4013	93	8.5	94	8.9	2R
scaffold40143	93	8.6	93	8.8	U
scaffold40187	95	8.5	94	9.1	2R
scaffold4020	90	7.1	88	7.7	2R
scaffold4024	92	9	94	8.6	3R
scaffold40268	87	8.8	88	8.8	2L
scaffold4029	89	9.1	92	8.9	3R
scaffold4038	96	9.3	96	9.3	2L
scaffold40384	94	9	100	9.1	2L
scaffold40404	97	11	97	10	2L
scaffold40448	91	8.6	87	9.1	3L
scaffold4047	91	7.2	87	9.2	2L
scaffold40511	98	8.2	98	8.7	3R
scaffold40548	80	7	82	8	2R
scaffold40588	91	8.3	91	8.3	3R
scaffold406	95	9.1	94	9.4	2L
scaffold40620	99	9.4	99	9.8	3L
scaffold40664	91	8	89	9.1	3R
scaffold4067	96	9	96	8.7	3L
scaffold4068	95	8.6	96	8.7	X
scaffold40705	79	9.2	78	9.4	2R
scaffold40709	98	9.5	97	9.2	2R
scaffold408	100	9.1	100	9.8	U
scaffold4080	98	8.8	98	9.3	2R
scaffold40818	63	4.6	61	3.9	3L
scaffold4084	94	8.5	97	7.8	3R
scaffold4087	90	8.3	89	8.4	2R
scaffold4088	92	7.8	92	8.1	2L
scaffold4090	92	6.6	97	8.8	2R
scaffold41001	92	8.7	89	9.4	2L
scaffold4107	93	7.9	91	9.7	2L
scaffold4108	89	8.1	90	6.9	2R
scaffold41121	94	8.5	94	9.7	X
scaffold41137	83	7.1	81	7.9	2R
scaffold4118	82	6.9	79	7.7	2L
scaffold41279	82	6.9	75	7.9	3R
scaffold41302	95	8.6	95	8.6	2R
scaffold41307	100	9.5	100	9.9	U
scaffold41364	98	13	99	14	3L
scaffold4140	97	9	97	9.1	3R
scaffold41429	97	8.5	96	10	U
scaffold4143	98	8.9	98	9.4	2R
scaffold41472	83	11	87	10	2R
scaffold4151	94	8.2	94	8.2	2R
scaffold41543	97	7.8	95	8.6	2R
scaffold4158	85	7.9	86	8.4	2R
scaffold41583	98	9.9	98	10	2L
scaffold41634	86	9.3	85	8	3R
scaffold41657	85	7.6	82	6.8	2L
scaffold41695	96	9.2	97	9.1	2L
scaffold4177	81	8.9	83	8.5	X
scaffold41810	93	12	87	12	2R
scaffold4182	87	7.4	87	9.7	2R
scaffold41821	99	9.2	100	9.4	3R
scaffold4183	90	8.3	91	8.4	U
scaffold41846	78	6	80	5.9	2L
scaffold41847	98	9	98	9.5	2L
scaffold4185	91	7.9	90	7.3	X
scaffold41865	73	7.5	75	7.3	3R
scaffold41903	91	7.8	90	8.1	3R
scaffold41946	90	8.2	87	8.8	X
scaffold41951	98	9.1	98	9.8	2L
scaffold41966	98	8.9	97	9.7	2R
scaffold41990	57	4.5	53	2.8	2R
scaffold4201	78	6.4	88	7.5	2R
scaffold4203	97	8.9	97	9.3	U
scaffold42086	98	8.5	98	9	2R
scaffold42105	98	9.4	99	9.5	2L
scaffold42110	97	9	96	8.5	2L
scaffold4217	83	7.8	79	7.7	2R
scaffold4219	92	8.5	92	8.8	3R
scaffold42195	99	8.9	99	9	2R
scaffold42202	95	7.6	94	7.6	X
scaffold4224	98	9.7	98	9.3	U
scaffold42253	100	9.8	99	10	2L
scaffold42278	98	8.8	98	9.3	2L
scaffold42295	89	8.7	88	9.8	3L
scaffold42318	95	8.1	97	9.4	2R
scaffold4236	97	7.9	98	8.6	X
scaffold42398	77	7.9	78	8	2L
scaffold4250	89	6.4	90	7.9	3R
scaffold4251	96	8.3	94	9	U
scaffold42525	97	8.7	97	9	X
scaffold4253	97	9.7	98	9.8	2R
scaffold42542	96	9.6	95	9.8	3L
scaffold4258	98	8.8	98	9.4	U
scaffold4259	97	8.6	97	8.8	2R
scaffold426	94	7.3	93	7.6	2R
scaffold42628	98	9.5	98	9.8	U
scaffold4266	94	9.7	94	9.9	X
scaffold42667	96	10	96	10	3R
scaffold42671	98	9.1	98	9.6	2R
scaffold4272	98	8.7	99	9.8	2R
scaffold42727	95	8.2	96	8.2	3R
scaffold4278	94	370	95	370	3R
scaffold42794	90	6.8	88	8.7	3L
scaffold4283	87	8	88	6.6	3R
scaffold42880	99	9.7	99	9.6	U
scaffold42958	96	9.3	95	9.4	2L
scaffold42962	92	9.5	90	9.4	3R
scaffold4309	97	9.6	98	8.9	2L
scaffold43100	86	8.7	84	9.5	3R
scaffold43177	90	7.2	90	7.8	X
scaffold4319	99	9.2	99	9.7	2L
scaffold43288	86	8.2	88	8.7	2L
scaffold4337	98	8.6	98	8.7	2R
scaffold43412	92	9.1	92	9.4	3R
scaffold43442	96	9.3	96	8.8	2L
scaffold43464	96	8.5	96	8.1	3R
scaffold4350	97	9.1	96	9.3	U
scaffold43505	91	7	92	6.5	2L
scaffold4352	96	8.7	97	8.7	3R
scaffold43521	95	9	94	9.5	3R
scaffold43543	97	9	96	8.7	U
scaffold43576	93	16	92	15	2R
scaffold43578	96	9.6	97	9.9	3R
scaffold436	100	8.7	100	8.6	U
scaffold43680	94	9.1	95	8.3	3R
scaffold4370	96	9.2	97	8.9	U
scaffold43730	92	7.1	93	8.1	3L
scaffold4374	93	8.9	93	8.9	2L
scaffold4376	96	8.7	96	9.5	2L
scaffold43798	99	9.5	99	9.6	2L
scaffold43843	90	8.5	87	10	X
scaffold4385	91	8.3	93	8.4	3R
scaffold43857	95	9	96	10	X
scaffold43874	92	8.6	91	8.5	2R
scaffold439	92	9.1	93	9.4	2R
scaffold43991	98	9.2	97	9.5	U
scaffold44015	96	8.3	97	8.8	3R
scaffold44023	90	8.9	88	9	2R
scaffold4404	97	9.1	98	9.1	2L
scaffold4405	98	8.6	98	8.1	2L
scaffold44080	91	8.3	91	9.3	3L
scaffold4409	96	9.4	97	9.6	U
scaffold441	96	8.8	96	8.6	3R
scaffold44102	97	22	97	22	2L
scaffold44118	95	7.5	90	6.7	3R
scaffold44124	94	8.7	94	8.9	2R
scaffold44131	96	9.5	97	10	2L
scaffold44145	86	9	83	10	2L
scaffold442	92	8.3	92	8.9	2R
scaffold44225	99	9.5	98	10	U
scaffold443	91	6.7	91	7.8	2L
scaffold44319	94	6.8	95	7.7	3L
scaffold4432	93	8.3	93	7.9	2R
scaffold4448	97	7.3	97	7.4	2R
scaffold44605	82	4.4	83	4.3	2R
scaffold4462	96	8.3	95	9.3	3L
scaffold4466	85	7.4	93	6.2	3L
scaffold44691	90	7.4	88	9	3L
scaffold44712	100	11	100	11	2R
scaffold44713	94	8.3	96	8.2	3R
scaffold4486	90	9.7	92	9.1	3L
scaffold44975	90	7.7	91	9	U
scaffold44997	97	8.8	97	9.7	3R
scaffold45	91	8.2	93	8.4	3R
scaffold4500	98	9	99	9.8	2L
scaffold45003	99	7.5	96	8.1	3R
scaffold45074	89	7.3	88	8.7	2R
scaffold4508	93	7.8	90	9	U
scaffold45119	88	8.1	90	7.7	2R
scaffold45135	100	9.7	99	9.7	3L
scaffold4516	94	8.1	94	8.4	U
scaffold4519	92	11	91	12	2R
scaffold4522	91	8.1	91	8.1	U
scaffold4528	97	9.1	97	8.9	3R
scaffold453	96	8.1	95	9.1	3R
scaffold45375	92	7.8	92	8.3	X
scaffold45377	76	5.8	77	7.9	3L
scaffold45488	94	8.5	94	7.5	2L
scaffold4550	95	8.9	95	9.3	U
scaffold45556	87	8	90	8.5	2R
scaffold45644	89	7.7	90	7.4	3R
scaffold45676	98	5.5	98	7.3	3R
scaffold45841	85	8	96	7.7	3R
scaffold4588	97	9.3	97	9.4	U
scaffold4596	89	6.9	88	8.4	2R
scaffold4597	99	10	99	11	2R
scaffold4598	96	8.7	96	8.7	3R
scaffold4600	91	7	88	8	2R
scaffold46023	98	9.2	98	9.6	2R
scaffold46027	84	9.3	83	9.3	2R
scaffold46093	97	9.3	96	9.9	2L
scaffold4610	88	9	94	8	U
scaffold4613	95	9	96	8.8	2L
scaffold46164	98	8.6	98	9.1	3R
scaffold4619	89	7.6	88	7.5	U
scaffold46229	95	8.1	96	8.7	2L
scaffold4628	96	9.7	96	9.4	U
scaffold4630	95	8.7	95	9.1	X
scaffold46320	91	7.1	93	7.2	3L
scaffold46348	98	9.3	98	9.9	3L
scaffold46360	92	8.3	87	9.3	3R
scaffold46525	100	9.8	99	8.3	3R
scaffold46536	98	7.7	99	9.6	2R
scaffold46723	97	9.1	97	9.2	2R
scaffold46737	99	9.8	99	9.9	2L
scaffold46774	70	7	76	7.1	2R
scaffold46824	90	6.7	91	7.1	X
scaffold46846	98	9.7	98	10	2L
scaffold46859	99	9.4	99	10	2R
scaffold4695	92	8.7	92	8.4	U
scaffold47	80	6	76	7.6	2L
scaffold470	93	5.7	95	9.3	2L
scaffold47037	88	6	84	5.3	2R
scaffold47042	98	9.1	98	9.2	2L
scaffold47088	98	8.6	98	8.3	U
scaffold47130	98	8.9	98	9.3	3L
scaffold47167	96	9.1	95	9.5	3R
scaffold472	92	8.1	91	8.2	X
scaffold47204	98	9.8	99	9.6	2L
scaffold4721	87	8.4	89	7.6	X
scaffold47224	99	9.9	100	10	3L
scaffold47227	99	9.6	99	9.3	X
scaffold47252	98	9.5	98	9.5	2R
scaffold47378	99	8.9	99	9.1	3R
[truncated: 937 more rows]

## Sheet: C.albipunctata
Scaffold	Fper	Fcov	Mper	Mcov	chrom
C7543024	98	5.5	93	5.7	3R
C7543284	91	4.9	95	6	2R
C7543316	97	4.7	82	4	3L
C7544894	98	7.3	98	7.4	2L
C7545376	99	6.6	100	7.5	3R
C7546510	98	8.3	93	5.5	2R
C7547008	97	6.1	92	5.2	2R
C7547424	100	6.3	99	7.2	2R
C7547540	97	5.5	97	5.9	3L
C7549066	98	5.7	100	7.7	3R
C7549084	99	3.6	98	4.7	2R
C7549968	96	5.3	93	6.2	2R
C7550172	98	7.4	100	6.9	2R
C7550484	98	6	98	8.5	2R
C7550868	98	9.1	96	8.6	2R
C7551054	91	4.6	92	5.2	2R
C7551394	97	7.9	95	6.9	2L
C7552224	94	5.6	97	8.8	3L
C7553334	91	6.5	96	4.5	2R
C7553444	99	13	98	13	2R
C7554034	98	6.5	97	7.9	X
C7554200	96	4.9	96	9.3	2R
C7556384	100	7	99	6.7	2L
C7556404	100	5.5	97	5.7	X
C7556714	97	6.7	94	6.4	2R
C7558228	95	4.7	93	6.5	3R
C7558770	99	6.7	98	7.3	3L
C7559138	97	5	100	4.7	2R
C7559834	98	7.1	97	5	2L
C7560878	99	4.7	99	6.5	3L
C7561410	99	8.9	98	9.1	X
C7562626	98	5.8	99	9.2	3L
C7568174	97	6.4	99	4.4	3L
C7569034	96	6.7	98	5.5	2R
C7569068	97	5.7	100	8	2R
C7569798	93	7.4	95	7.2	2L
C7574912	99	7.2	100	7.9	2R
C7575222	100	6.4	97	7.2	3R
C7577952	98	7.8	96	8.7	3L
C7580200	99	7.6	99	7.2	2R
C7583502	88	7.9	94	5.9	3R
C7585788	99	7.9	100	7.5	3R
C7585900	99	9.4	98	8	2R
C7589802	97	6.2	99	7.9	2R
C7589922	95	7.9	99	7.5	3R
C7590514	95	5	96	4.9	2L
C7591472	98	7.1	99	8.6	X
C7597938	98	6.2	99	6.4	2R
C7600274	98	7.4	99	8	2L
C7603314	98	9.5	99	8.2	3R
C7603908	100	8.2	99	7.5	2L
C7604626	99	9.2	99	8.8	2L
C7605516	99	9.3	100	7.1	3R
C7605718	98	7.6	97	7.3	2L
C7608116	99	9.1	100	8.4	3L
C7609020	98	7.6	95	6.7	3L
C7609140	98	7.5	97	8.1	3L
C7610646	100	6.3	99	7.6	2R
C7613114	96	6.5	99	6.9	2L
C7613300	99	7.5	99	5.9	2L
C7617026	100	25	97	8	3L
C7620588	99	7.8	98	6.1	2R
C7622628	100	8.3	99	7.3	U
C7623914	99	29	99	8.3	2R
C7628048	97	6.1	100	6.7	2R
C7628926	100	29	99	8.4	2R
C7633418	99	9	99	9	3R
C7634994	100	9.4	99	10	2L
C7639542	99	7.2	98	7.4	X
C7640308	99	9.3	99	8.1	2R
C7641806	100	9.1	100	9	2L
C7642334	99	9.8	99	8.8	2R
C7643532	99	9.5	100	7.8	2R
C7647096	99	9.1	100	9.1	2L
C7648974	100	9.1	100	9.2	2L
C7649628	99	9.3	100	9.6	2R
C7650652	100	9.2	99	8.5	2L
C7650830	100	8.9	100	8.8	X
C7651114	100	9.5	100	9.3	X
scaffold10033	97	9.5	97	9.3	2R
scaffold10042	97	7.6	96	7.6	2R
scaffold10046	86	5.7	90	7.9	2R
scaffold10050	95	9.1	95	9	2R
scaffold1006	91	8	92	7.9	3L
scaffold10067	98	9.1	98	8.8	3R
scaffold1007	98	9.2	98	8.9	U
scaffold10089	100	12	100	11	3R
scaffold10092	97	8.9	97	9.3	2L
scaffold1010	81	8.8	82	7.9	2L
scaffold10104	98	10	99	9.4	3R
scaffold10128	97	9.4	97	9.4	U
scaffold10131	87	8.9	85	9.5	3R
scaffold10132	93	9.4	92	9	2R
scaffold10143	98	9.5	98	9.3	U
scaffold10145	82	5.3	83	5.3	3L
scaffold10153	99	9.4	98	9.1	2R
scaffold10170	99	9.1	99	9.1	3R
scaffold10179	99	9.3	99	9.1	3L
scaffold1018	97	9.7	97	9.4	U
scaffold10190	79	5.7	76	5.5	2R
scaffold1020	97	8.9	97	9.2	3L
scaffold10204	100	9	100	8.7	U
scaffold10210	97	8.3	97	9.4	3R
scaffold10212	98	9.3	98	8.9	U
scaffold1022	97	9.2	97	9	3L
scaffold10228	79	6.7	77	6	2R
scaffold10239	88	6.4	86	9	3L
scaffold10253	80	3.9	76	4.6	3R
scaffold10259	91	9.3	91	8.2	2L
scaffold10274	95	8.8	95	8	U
scaffold10276	99	10	99	9.8	3L
scaffold10280	91	8.5	92	8.6	3L
scaffold10287	94	8.9	94	7.7	X
scaffold10294	94	7.3	94	7.7	X
scaffold10302	96	9.3	96	9.2	2L
scaffold10304	98	9.2	97	8.4	X
scaffold10316	89	9.9	89	9.4	2R
scaffold10320	94	8.3	95	8.3	3L
scaffold10323	99	9.4	99	9.4	2L
scaffold1034	90	6	85	5.5	2L
scaffold10351	96	9.7	96	9.5	U
scaffold10358	99	9.3	99	8.8	2R
scaffold10392	100	8.9	100	9.2	X
scaffold10409	91	8.2	91	8	2R
scaffold10415	83	6.6	84	6.5	2R
scaffold10417	100	9	100	9.1	2L
scaffold10418	98	9.3	98	8.8	U
scaffold10422	90	7.1	88	7.9	U
scaffold10434	81	8.3	48	1.9	2R
scaffold10435	96	9.3	96	8	2R
scaffold10474	73	5.2	66	6	3L
scaffold10480	88	8.3	87	8.1	2L
scaffold10481	85	4.1	84	5.5	X
scaffold1049	98	9.4	98	8.9	3L
scaffold1050	81	4.2	85	7.1	2L
scaffold10502	93	8.1	94	6.5	2R
scaffold10506	100	9.4	100	9.8	U
scaffold10515	100	10	100	9.1	2R
scaffold10519	76	6.8	65	7.6	2R
scaffold10525	98	9.4	98	8.9	2R
scaffold10540	91	9.2	91	10	2R
scaffold10548	86	6.3	82	7.1	3L
scaffold10549	92	12	92	12	3L
scaffold10573	93	9.4	93	8.3	3R
scaffold1058	99	8.9	99	9	3R
scaffold10594	99	9.8	99	9.3	X
scaffold10597	86	7.9	82	5.7	2L
scaffold10616	96	8.7	96	8.8	3L
scaffold1062	96	9.8	97	10	3L
scaffold10622	97	8.2	97	8.5	3R
scaffold10623	98	9.1	97	9	3L
scaffold10637	97	8.4	97	8.3	2R
scaffold10658	98	9.3	97	9.2	2L
scaffold1066	98	9	98	8.8	2L
scaffold10669	98	8.4	98	8.3	2L
scaffold10703	92	8	93	7.7	3R
scaffold10705	91	8.2	93	6.9	2L
scaffold10718	99	8.9	98	8.9	2L
scaffold10723	89	10	89	9.6	X
scaffold10731	90	6.8	92	8.6	2R
scaffold10739	96	9.6	97	9.2	2R
scaffold1074	98	9.2	98	8.7	3R
scaffold10741	98	9.7	98	9.5	2R
scaffold10763	97	9.5	98	9.1	3L
scaffold10765	99	9.2	99	9	2L
scaffold1080	99	9.7	99	8.9	2L
scaffold1082	99	9.1	99	8.6	2L
scaffold10827	90	7.4	91	7.1	2L
scaffold10829	88	7.4	89	6.8	2R
scaffold10836	98	8.6	98	8.7	2L
scaffold1084	94	9.4	96	9	3R
scaffold10850	86	5.8	82	7.4	U
scaffold10858	91	6.9	92	7.3	2L
scaffold10859	97	9.1	96	8.4	2L
scaffold10864	89	8	91	8	2R
scaffold10869	98	9.7	98	9.4	3L
scaffold10875	99	9.6	99	8.9	2L
scaffold10878	87	7.9	86	8.4	3R
scaffold10879	99	9.7	99	9.2	2L
scaffold10887	89	8.2	88	7.8	3R
scaffold10890	67	5.6	72	5.4	3L
scaffold10900	97	8.9	97	8.7	3R
scaffold10916	98	9.2	98	8.7	X
scaffold10942	80	4.8	81	5.5	2R
scaffold1095	97	9.9	98	9.2	X
scaffold10976	91	8.4	91	9.3	X
scaffold10980	100	9.6	100	9.3	3R
scaffold10982	96	9	96	8.5	2R
scaffold10984	97	8.9	97	9.2	2R
scaffold10988	93	9.5	93	8.6	U
scaffold1100	98	8.9	98	9.1	U
scaffold11013	99	9.4	99	9.5	2L
scaffold11038	72	5.5	73	5	3R
scaffold11046	99	8.9	99	9.1	2L
scaffold11048	95	5.6	93	7.7	2R
scaffold1105	96	8.9	96	8.6	3L
scaffold11051	76	6	81	6	3L
scaffold11056	99	8.7	100	8.3	3R
scaffold11062	96	8.6	96	9.2	2R
scaffold11074	99	9.4	99	9.2	3L
scaffold11079	88	6.7	88	6.6	3R
scaffold11091	98	9.4	97	9.5	3R
scaffold1110	96	8.1	96	8.6	X
scaffold11121	99	9.6	98	10	2R
scaffold11137	89	11	89	9.4	3L
scaffold11151	100	9.2	99	9.1	2R
scaffold11152	95	8.8	95	8.7	3L
scaffold11159	98	9.7	97	9.5	2R
scaffold11163	98	9.3	98	8.8	3L
scaffold11169	70	4.7	71	4.6	3R
scaffold11170	99	9.1	99	8.7	2L
scaffold11171	90	6.4	89	7.5	U
scaffold11174	95	8.8	94	8.9	2L
scaffold11178	98	9.3	99	9	U
scaffold11183	88	8.9	88	8.1	2L
scaffold11187	85	5.5	75	6	3R
scaffold11202	98	8.9	97	8.8	3R
scaffold1121	99	9.3	99	8.8	2R
scaffold11218	95	9.7	95	9.2	3R
scaffold11230	95	8.3	93	8.6	2L
scaffold11244	99	9.5	99	9	2L
scaffold11255	97	8.7	97	9.2	2L
scaffold11268	98	9.6	98	8.1	3R
scaffold11278	97	8.1	97	8	3L
scaffold11289	97	9.3	97	9.5	U
scaffold11291	100	9.3	100	8.9	3L
scaffold11293	92	8	90	8.9	U
scaffold1130	98	9.2	98	9.1	2L
scaffold11305	93	8.5	92	7.3	2R
scaffold11308	100	9	100	9.1	3L
scaffold11310	98	9	98	8.8	2L
scaffold11331	98	8.8	98	9.1	3R
scaffold11346	100	8.9	100	8.6	2L
scaffold11351	99	9.5	99	9.1	2L
scaffold11354	99	9.8	99	9.5	X
scaffold11356	90	7.9	87	9.6	2R
scaffold11358	94	8.1	95	8	2R
scaffold1137	97	8.8	97	8.8	3L
scaffold1139	99	9.3	99	8.6	2L
scaffold11410	97	9.3	97	8.9	2R
scaffold11430	96	9.2	97	8.7	2R
scaffold11441	87	8.5	87	8.6	2R
scaffold11449	96	8.7	97	9	2R
scaffold1145	87	8.5	89	7.1	2L
scaffold11457	98	9.5	98	9.4	X
scaffold11459	97	8.8	97	8.5	3R
scaffold11462	97	19	96	9.1	3L
scaffold11469	98	10	98	9	X
scaffold11477	98	8.9	98	8.8	2L
scaffold11496	99	9.3	99	9.4	2L
scaffold11498	7.5	1.7	71	6.5	2R
scaffold11502	83	5.9	76	8.7	2R
scaffold11505	96	18	96	8.5	3L
scaffold11514	92	8	91	8.5	2L
scaffold11527	100	9.7	99	9.2	U
scaffold11540	97	8.6	97	8.3	3L
scaffold11565	95	8.9	95	8.8	3L
scaffold11567	99	9	99	9.2	2R
scaffold11575	99	8.9	99	8.1	2R
scaffold1158	96	9.2	96	9.2	3R
scaffold11581	98	9.4	98	9.3	X
scaffold11596	87	7.7	86	7.4	2R
scaffold1160	99	9.2	99	8.6	X
scaffold11603	98	9.6	98	8.9	2L
scaffold11607	83	7.6	85	7.2	2R
scaffold11611	94	8.6	94	8.7	2R
scaffold11620	86	7	84	7.8	3L
scaffold11624	99	9.4	99	9.2	2R
scaffold11636	100	9.6	100	9.6	3L
scaffold11642	97	9.8	97	8.2	2R
scaffold1165	97	9.2	98	8.9	2R
scaffold11650	98	9.3	98	8.8	2L
scaffold11655	85	4.7	89	7.4	2R
scaffold11667	79	7.9	77	6.9	2L
scaffold11669	99	10	99	9.3	2R
scaffold1168	100	9.2	100	9	2L
scaffold11692	99	9.3	99	8	U
scaffold11693	69	6.8	57	3	2L
scaffold11697	84	6.6	83	6.8	2R
scaffold11701	96	9.4	95	8.9	2L
scaffold11707	97	8	97	8	3L
scaffold11715	96	11	96	10	3L
scaffold11716	97	8.3	98	8.1	U
scaffold11721	99	9.3	99	9.3	2R
scaffold11724	83	3.7	81	4.4	3R
scaffold11737	97	8.9	97	7.8	X
scaffold11741	98	8.8	97	9.1	2L
scaffold11750	96	9	96	9	3R
scaffold1177	98	9.6	98	8.9	2R
scaffold11771	99	9.1	99	9	2R
scaffold11778	98	9.1	99	9.6	U
scaffold11791	100	9.1	99	9.2	2R
scaffold1180	94	8.8	93	9	3R
scaffold11801	87	6.8	88	8.2	3R
scaffold11806	99	9.3	99	9	3L
scaffold11807	98	9	98	9.6	3R
scaffold11809	88	5.7	89	6.9	X
scaffold11813	99	8.8	99	8.8	2R
scaffold11814	98	9.5	97	9.4	2R
scaffold11818	91	4.4	91	4.8	3R
scaffold11820	99	9.1	99	9.3	2R
scaffold11823	95	9.3	95	8.7	2R
scaffold11826	96	8.7	96	8.5	2R
scaffold11829	100	9.3	100	9.3	2R
scaffold11847	79	6.1	78	6.1	2L
scaffold11867	75	4.9	75	7.1	2R
scaffold11870	99	9.3	99	9.2	2R
scaffold11893	100	9.3	100	9.6	2L
scaffold11896	95	6.6	94	8.3	3L
scaffold11899	95	9.2	95	9.3	2L
scaffold11902	99	8.5	99	8.4	2L
scaffold11927	90	6.1	87	6.2	2R
scaffold11932	99	9.4	99	9.2	2R
scaffold11933	97	8.9	97	9.1	2R
scaffold11934	97	9.4	97	9.3	2R
scaffold11935	98	9.2	98	8.7	3R
scaffold11946	99	8.6	98	8.5	2L
scaffold1195	99	9.2	99	8.7	2R
scaffold11952	98	8.5	96	7.7	2L
scaffold11978	97	11	98	11	X
scaffold11983	99	9.1	100	8.8	3L
scaffold11990	97	9.4	96	9.1	3R
scaffold12008	100	8.5	100	8.6	2L
scaffold12030	99	9.6	99	9.5	2L
scaffold12080	80	5	81	5.5	3R
scaffold12081	97	8.8	97	8.2	3R
scaffold12100	100	8.9	100	9	X
scaffold12108	97	8	96	7.7	2R
scaffold12120	100	8.9	100	8.9	2R
scaffold12127	97	9.3	98	8.7	3R
scaffold12129	100	9.8	99	9.9	3L
scaffold1213	98	9.6	99	8.4	3R
scaffold12141	99	9	99	9	3L
scaffold12152	91	7.9	92	7.8	2R
scaffold12157	97	8.9	97	9.1	U
scaffold12167	97	9.7	97	8.5	2R
scaffold12169	98	8.6	97	8.8	X
scaffold12173	91	7.6	90	8.1	U
scaffold12180	64	2.8	48	2.5	X
scaffold12181	88	6	88	8.9	3L
scaffold12185	96	8.9	95	9.2	3R
scaffold12194	97	8.9	97	9.6	X
scaffold12203	96	8.5	95	8.7	2R
scaffold12205	95	9.8	95	9	2R
scaffold1221	99	7.8	99	9.7	2L
scaffold12221	91	8.8	91	8.3	3L
scaffold12222	98	9	98	8.5	2L
scaffold12237	97	9.1	97	8.5	3R
scaffold12256	99	9.8	99	9.6	2L
scaffold12276	100	9.5	100	9	2L
scaffold12290	92	7.9	93	7.3	2L
scaffold12291	96	9.5	96	9	X
scaffold12295	92	6.9	97	7	2R
scaffold12297	96	8.1	97	8.2	2L
scaffold12303	99	9.1	99	9.4	2R
scaffold12315	99	9.6	99	9.4	3R
scaffold12319	93	14	93	13	2R
scaffold12324	98	9.6	99	9.2	2R
scaffold12328	97	9.9	97	10	3L
scaffold12331	91	8.9	90	9.3	2R
scaffold12338	96	9	96	9.6	3R
scaffold12358	99	8.9	99	9.2	2R
scaffold12360	96	9.4	96	9	3L
scaffold12372	99	9.7	99	8.9	3R
scaffold1240	95	6.4	95	7.5	2R
scaffold12400	97	9.3	96	8.7	X
scaffold12401	99	9.6	99	9.6	2L
scaffold1244	99	9.5	98	9.3	2R
scaffold12458	96	8.6	96	8.3	2R
scaffold12461	95	8.3	95	9.1	2R
scaffold12471	98	8.8	98	9.2	2R
scaffold12484	97	8.6	97	8.8	3L
scaffold12486	99	8.5	99	9	3L
scaffold12505	98	9.7	98	8.3	2R
scaffold12508	100	9.5	100	9.6	X
scaffold12519	99	9.6	99	8.9	2L
scaffold12527	96	9.4	96	9.4	3R
scaffold12531	96	8.2	95	8.4	2R
scaffold12545	96	8.6	95	8.5	2L
scaffold12556	100	9.1	100	9	U
scaffold12567	97	9	97	8.9	X
scaffold12568	99	9.3	100	9	3L
scaffold12596	96	8.9	97	9	3R
scaffold12601	100	9.7	100	9.2	2R
scaffold12604	96	9.1	97	9	3R
scaffold12610	88	6.5	86	6.4	U
scaffold12631	99	9.1	99	8.7	2L
scaffold12638	85	6.7	83	7.5	2L
scaffold1264	98	9.9	98	9.4	3R
scaffold12645	99	9.1	98	8.8	3L
scaffold12648	97	10	96	8.7	X
scaffold12658	99	9	98	9	3L
scaffold12674	100	9	100	8.9	2R
scaffold12698	93	9.2	92	8.1	2L
scaffold12703	97	8.8	97	9.1	3R
scaffold12708	93	8.6	93	9.2	2R
scaffold12711	98	9.3	98	9.1	2L
scaffold12718	99	9.2	99	9.2	3R
scaffold12727	99	8.9	99	9.4	X
scaffold1273	99	8.9	99	8.8	2L
scaffold12730	98	8.9	98	9.1	2L
scaffold12732	91	10	91	9.5	3R
scaffold12733	100	9	100	9.2	2R
scaffold12745	88	7.6	88	8.2	2R
scaffold1275	96	8.7	95	8.4	2R
scaffold12750	98	9.1	98	9.4	2L
scaffold12755	98	9.4	98	9.2	2L
scaffold12756	95	9.3	96	9.3	3R
scaffold12762	78	6.2	75	6.7	X
scaffold12763	97	9.2	97	8.6	3R
scaffold12767	96	9.7	97	8.7	U
scaffold12775	98	10	97	9.1	2L
scaffold12812	93	7.2	92	8.6	3L
scaffold12817	99	9.1	99	9.1	2R
scaffold12818	56	3.8	50	3.4	2R
scaffold12853	98	9.3	97	9	3L
scaffold12878	100	9.3	99	9.2	2R
scaffold12879	97	9.4	97	9.5	2L
scaffold12890	98	9.3	99	8.4	3L
scaffold12910	92	9.3	91	9.5	2R
scaffold1293	92	9.5	92	8.9	3L
scaffold12931	95	9.4	95	9	U
scaffold12940	98	9.1	97	8.8	2R
scaffold12949	95	9.4	96	9.1	2R
scaffold12950	98	9.7	98	9	3R
scaffold12958	99	8.8	99	8.9	3R
scaffold12975	97	9.2	97	9.2	U
scaffold12983	99	9.6	99	8.7	3R
scaffold12989	96	9.4	97	8.8	3L
scaffold1299	96	9	96	8.9	3R
scaffold13005	95	8.9	95	8.7	3R
scaffold13034	91	10	92	10	2L
scaffold1305	99	9.1	99	8.1	U
scaffold13072	92	8.6	94	8.2	3R
scaffold13084	97	9.3	97	9.1	3L
scaffold13085	89	11	90	9.8	2R
scaffold13115	99	9.7	99	9	U
scaffold13139	98	9.1	98	8.9	U
scaffold13145	97	9	97	9.4	2R
scaffold13162	99	10	99	9.3	X
scaffold13167	76	4.6	81	5.3	3R
scaffold13169	89	7.3	89	7.4	U
scaffold13170	99	9.3	99	8.8	2L
scaffold13193	93	9.1	94	9.4	3R
scaffold13195	100	9.1	100	9.2	2R
scaffold13201	95	9	96	8.4	2R
scaffold13225	98	9.1	97	9.2	2L
scaffold13245	98	9.2	98	9.1	3L
scaffold13248	98	8.1	98	8.5	2R
scaffold13275	94	8.6	95	8.8	3R
scaffold13297	93	9.4	93	9.5	3R
scaffold13301	96	8.5	95	8.9	3R
scaffold13326	100	8.9	99	8.9	2R
scaffold13329	98	11	98	10	X
scaffold13331	95	9.1	95	8.5	3L
scaffold13352	96	8.7	96	9	U
scaffold13357	98	9.1	99	9.3	U
scaffold1337	100	8.7	100	9.9	3L
scaffold1339	96	9.1	95	8.2	3R
scaffold13393	97	9.2	97	8.5	2L
scaffold13394	100	9.3	100	9.3	2L
scaffold13396	72	5.1	81	6.3	3R
scaffold13397	87	7.7	86	7.2	3L
scaffold13414	93	8.3	93	8.7	3L
scaffold13417	97	9	96	8.3	2L
scaffold13450	98	9.2	98	9.2	U
scaffold13452	98	9.2	99	8.7	3R
scaffold13456	98	10	98	10	X
scaffold13467	98	9.6	98	9.2	2R
scaffold13485	88	7.7	89	8	3R
scaffold13486	96	9.5	97	9.3	2R
scaffold13493	96	9.4	96	8.7	2L
scaffold13500	99	9.6	99	9.1	3R
scaffold13509	96	9	96	8.1	3R
scaffold13543	93	8.2	93	7.9	2L
scaffold13564	93	10	94	8.8	3L
scaffold13565	98	8.7	98	8.8	X
scaffold1357	97	9.1	97	9.1	3R
scaffold13580	98	9.3	98	9.6	2R
scaffold13596	98	9.5	99	9.2	2R
scaffold136	100	9.7	100	9.4	2R
scaffold13606	89	6.7	87	7.1	X
scaffold13648	99	9.3	99	9.1	3R
scaffold13650	94	7.9	94	7.4	3L
scaffold13671	100	10	100	9.1	3R
scaffold13688	99	9.1	99	9.3	3R
scaffold13690	90	8.7	90	8.2	2L
scaffold13698	95	9.8	95	8.4	2R
scaffold13718	96	8.9	96	9.1	2R
scaffold13722	97	9.1	97	9.1	2L
scaffold13765	97	9.6	96	9.3	2L
scaffold13781	97	8.8	97	8.7	3L
scaffold13806	97	9.2	97	9.1	2R
scaffold13826	93	8.5	93	8.8	3L
scaffold13827	97	9.4	98	8.4	3R
scaffold13838	97	8.9	97	9.3	3L
scaffold13859	98	9.5	99	9.8	2R
scaffold13876	98	8.2	99	9.3	3L
scaffold13882	97	9.9	97	9.3	3R
scaffold13885	98	9.2	97	8.6	2R
scaffold13899	98	9.7	98	9.3	2R
scaffold1391	96	9.3	96	8.9	3R
scaffold13910	94	9	94	8.7	2L
scaffold13911	95	9.1	96	9.4	U
scaffold13914	97	8.8	97	8.4	2R
scaffold1392	99	8.8	99	8.1	2R
scaffold13929	97	9.2	97	9	X
scaffold13936	99	9.3	99	9	2L
scaffold13983	99	9.2	99	8.7	2R
scaffold14001	100	8	99	7.8	3L
scaffold14007	96	9.7	97	8.4	2R
scaffold14017	97	9.4	97	9.2	2R
scaffold1402	98	9.4	98	9.1	2L
scaffold14025	100	9.8	100	9.2	X
scaffold14034	98	9.1	98	9.4	2R
scaffold14037	99	9.3	99	8.9	3R
scaffold14042	92	9.2	93	8.6	3R
scaffold14043	96	9	96	8.3	3R
scaffold14059	96	7.4	94	7.5	3L
scaffold14103	99	9.4	99	8.7	2R
scaffold1412	99	9.2	98	9	X
scaffold14155	97	9.9	96	9	2R
scaffold14161	99	9.4	99	8.7	X
scaffold14162	71	5.4	59	5	2R
scaffold14165	94	9.4	94	9	X
scaffold14178	95	7.4	93	8	3R
scaffold14185	73	3.6	57	3.5	3L
scaffold14190	98	9.8	98	9.1	3L
scaffold14212	92	6.8	89	7.4	2R
scaffold14219	86	7.8	85	9	3R
scaffold14222	99	9.3	99	9.1	2L
scaffold14233	92	7	92	7.2	U
scaffold14234	100	9.1	100	8.8	3R
scaffold14236	63	3.9	64	5.2	2L
scaffold14238	94	8.9	93	8.9	2L
scaffold14244	96	8.3	96	8.3	2L
scaffold14252	95	10	95	9.2	2R
scaffold14253	99	8.5	99	8.9	3R
scaffold14259	97	10	96	10	2R
scaffold14267	90	8.4	91	8.7	2R
scaffold143	92	6.9	92	8.6	3L
scaffold1433	98	8.5	99	8.4	2R
scaffold14331	100	9.4	99	9.4	2R
scaffold14340	97	9.3	98	9.2	3L
scaffold14363	87	4.4	86	4.7	3R
scaffold14378	98	8.9	99	8.8	3L
scaffold14381	98	9.3	98	9.2	3L
scaffold14389	96	9.1	97	8.4	X
scaffold14392	99	9.3	99	9.2	2R
scaffold1440	92	9.4	92	9.4	2R
scaffold14408	94	10	95	9.9	3L
scaffold14413	98	9.5	99	8.6	X
scaffold14430	99	9.2	99	8.8	3R
scaffold14431	97	8.8	97	8.9	X
scaffold14439	98	9.5	98	8.9	3R
scaffold14450	95	6.3	96	6.5	3L
scaffold14467	93	6.4	91	8.1	2L
scaffold14472	94	9.3	97	8.5	2R
scaffold14486	99	9.3	99	9	2L
scaffold14498	98	9.2	98	8.8	3L
scaffold1450	99	9.3	100	9.5	3L
scaffold14520	97	9.1	97	9.2	2R
scaffold14530	97	9	97	9.1	3R
scaffold14575	99	8.9	98	8.6	2R
scaffold14582	99	9.2	99	8.8	2L
scaffold14595	99	9.4	99	9.1	U
scaffold14598	97	9.3	97	9	3R
scaffold14614	98	9.7	98	9.5	3R
scaffold14621	98	9.1	98	9.2	3L
scaffold14623	93	8.8	94	8.2	2L
scaffold1463	98	9.2	98	8.3	U
scaffold14677	100	9.4	100	9.1	3L
scaffold14723	95	9	96	9	2L
scaffold14732	98	9.5	98	9.6	U
scaffold14741	95	9.4	95	8.8	2L
scaffold14752	95	9.1	95	9.9	2L
scaffold1476	99	9.4	99	8.9	3R
scaffold14762	99	8.6	99	8.9	3R
scaffold14775	100	9.1	100	9.4	2R
scaffold14776	97	9.4	97	8.5	2R
scaffold14778	99	9.2	98	9.1	2R
scaffold14791	91	7.4	90	7.6	2R
scaffold14811	97	8.6	97	9.2	3R
scaffold14812	99	9.8	99	8.5	2R
scaffold14824	99	9.3	99	8.6	2L
scaffold14864	99	8.8	99	8.9	3L
scaffold14891	99	9.4	99	8.8	X
scaffold14921	93	8.9	93	8.2	X
scaffold14936	98	9.2	99	9	2L
scaffold14974	78	7.5	77	5.4	2L
scaffold14999	97	9.2	98	8.3	2L
scaffold150	97	9	97	8.9	3R
scaffold15003	99	9.5	99	9.4	3R
scaffold15005	99	9.4	99	9.2	2L
scaffold1502	99	9.2	98	8.9	3R
scaffold1503	99	9.3	99	9.2	3R
scaffold15034	97	10	97	11	3R
scaffold15041	100	9.4	100	9.1	3L
scaffold15067	99	9.3	99	8.8	3R
scaffold15076	98	8.8	98	8.4	2L
scaffold15088	54	3.9	61	5.6	3R
scaffold15089	97	11	96	8.8	2R
scaffold151	90	8.7	90	7.6	2L
scaffold15125	97	8.7	97	9.4	3L
scaffold15138	99	9	99	8.9	2L
scaffold15148	97	8.7	96	8.7	3L
scaffold15171	70	4	59	2.6	3R
scaffold15175	98	9.2	98	8.4	2R
scaffold15178	96	8.8	96	9.2	3R
scaffold15179	91	9	92	8.3	3L
scaffold15187	95	8.5	95	9.5	3R
scaffold15210	86	7.2	88	7.8	X
scaffold15215	95	7.6	94	7.8	3L
scaffold15217	98	8.9	99	8.8	2R
scaffold15238	98	9.2	97	9.1	2R
scaffold15242	97	9.9	96	9.5	X
scaffold15244	98	8.4	98	9	3L
scaffold15267	99	9.6	99	9.5	X
scaffold15298	99	9.5	100	9.1	2R
scaffold153	79	4.5	82	4.7	3R
scaffold15302	95	8.7	95	8	3R
scaffold15305	98	9.5	98	8.8	2R
scaffold15310	98	10	98	9.7	3L
scaffold1533	88	4.9	86	5.3	3R
scaffold15356	100	9.6	100	9.3	U
scaffold15379	86	8.7	64	2.4	X
scaffold15390	99	8.8	99	8.9	2R
scaffold15392	97	8.9	97	9.4	3L
scaffold15393	99	9.6	99	9.1	2R
scaffold1540	93	10	93	11	3R
scaffold15402	97	9	97	9.2	2L
scaffold15404	88	7.2	88	4.8	2R
scaffold15415	93	8.9	93	8.6	3R
scaffold15419	93	8.5	93	8.9	3R
scaffold15422	100	9.1	99	9.6	2L
scaffold15425	99	10	99	10	X
scaffold1544	92	8.8	94	9.1	2R
scaffold15440	96	9	95	9.9	3R
scaffold15443	98	9.3	98	9.3	2L
scaffold15448	96	8.7	96	8.2	2L
scaffold15462	92	9.4	93	8.5	X
scaffold15473	100	7.2	98	8.2	2R
scaffold15477	90	7.1	93	7.5	2L
scaffold15480	96	8.7	96	8.7	2R
scaffold15504	95	8.7	95	9	2L
scaffold15519	93	9	92	9.1	3L
scaffold15526	99	8.7	99	9	X
scaffold15536	98	9	99	8.9	2R
scaffold15538	88	8.1	88	8	2R
scaffold1556	92	8.7	93	7.9	2R
scaffold15570	97	9.7	96	9.3	2R
scaffold15607	95	8.9	95	8.7	3L
scaffold15621	97	9.2	97	9.2	3R
scaffold15634	99	9.3	99	9	3L
scaffold15650	80	5.9	78	7	3R
scaffold15656	99	8.5	99	8.6	2L
scaffold15662	93	8.1	93	8.8	2R
scaffold15672	96	8.1	97	8.3	2R
scaffold1568	94	9.3	94	8	U
scaffold15696	97	9.6	97	9.3	U
scaffold157	97	9	97	8.8	3R
scaffold15703	98	9.1	98	9.3	U
scaffold15720	92	9.2	91	9.7	3L
scaffold15736	99	9.6	99	9	3R
scaffold15741	94	8.5	94	9.3	3L
scaffold15743	99	8.9	99	8.9	2L
scaffold15744	93	8	93	8.1	2R
scaffold1575	95	9.4	95	8.8	2L
scaffold15752	99	9.8	99	9.4	2R
scaffold15758	97	9.7	98	8.9	X
scaffold15765	91	5.7	89	6.8	3R
scaffold15792	92	9.9	92	10	2R
scaffold158	97	9.5	97	8.7	X
scaffold15811	95	8.9	96	8.9	2R
scaffold15823	99	9.7	99	9.1	3R
scaffold15825	98	9.3	98	7.6	2R
scaffold15846	77	6.3	73	6.7	3L
scaffold15850	99	8.7	99	8.6	2R
scaffold15883	97	9.4	96	8.4	3R
scaffold15893	94	8.1	92	8	3R
scaffold15896	88	4.8	88	5.2	3R
scaffold15936	95	8.2	93	7	3L
scaffold15937	97	8.8	97	9.2	3L
scaffold15952	98	9.4	98	9.4	3L
scaffold15953	97	9.6	96	8.8	3L
scaffold15956	84	5.3	80	5.5	3R
scaffold15957	90	8.7	90	7.2	3R
scaffold15976	96	8.9	96	9.2	X
scaffold15977	99	9.3	99	9.2	U
scaffold15991	94	9	95	9.2	U
scaffold160	94	9.3	94	8.9	X
scaffold16006	98	8.7	98	9.3	2R
scaffold16015	99	9.4	100	8.9	2R
scaffold16018	92	6	93	6.3	3R
scaffold1602	98	9.6	98	9.5	2R
scaffold16024	98	9	98	8.9	X
scaffold16027	89	8.5	88	8	3R
scaffold16062	96	9.4	97	9.6	3L
scaffold16095	97	9	97	8.7	2R
scaffold16112	98	8.9	99	9	3L
scaffold16121	99	8.9	98	8.6	2R
scaffold1613	97	8.7	97	8.8	2L
scaffold16131	98	9.3	98	8.4	2R
scaffold16137	99	9.4	99	8.7	2L
scaffold16141	100	9.8	100	9.4	2R
scaffold16143	94	8.7	94	8.5	2R
scaffold16146	100	9.4	100	9	2R
scaffold1619	95	10	96	9.3	2R
scaffold16193	99	8.8	99	8.9	U
scaffold16194	96	10	96	9.7	3L
scaffold16199	99	9.3	99	8.8	2R
scaffold162	100	9.5	100	9.2	2R
scaffold16203	94	8.8	95	10	2R
scaffold1621	98	9.1	98	9	2L
scaffold16215	88	9.3	87	8.7	U
scaffold1623	95	8.8	94	8.6	2L
scaffold16234	97	9.1	97	9.5	3R
scaffold16241	98	8.9	98	9	2L
scaffold16242	99	9.2	100	8.1	2L
scaffold16262	94	5.9	97	6.5	3R
scaffold16285	97	8.9	96	9.1	3R
scaffold16288	100	8.2	100	9	3R
scaffold16290	96	8.8	96	8.9	2L
scaffold16299	99	9.1	99	9	3L
scaffold16309	99	9.3	99	9.5	2L
scaffold1631	98	9.6	98	9.1	2R
scaffold16338	99	9	99	9.1	U
scaffold16346	99	8.8	100	8.7	2R
scaffold16377	98	8.2	98	8.4	2L
scaffold1638	97	9.7	98	8.5	2L
scaffold16388	99	9.3	99	9.1	3R
scaffold1641	98	7.7	99	8	3L
scaffold16412	94	9.4	95	9.1	3R
scaffold16421	77	4.2	77	3.7	2L
scaffold16451	99	9.4	99	8.7	3L
scaffold16462	95	8.8	96	8.8	2R
scaffold16475	96	8.9	97	8.3	X
scaffold16481	100	9.7	100	9.3	2R
scaffold165	97	9.5	97	9.6	2R
scaffold1650	97	11	97	11	2L
scaffold16510	88	7.8	89	8.7	3L
scaffold16571	97	9	97	8.1	3R
scaffold16594	100	9.1	100	9.4	2L
scaffold1660	96	7.9	96	9.3	U
scaffold16617	99	9.5	99	9.4	3L
scaffold16634	99	9.6	99	9.2	2R
scaffold16670	99	8.9	100	8.9	3L
scaffold16679	99	9.2	99	9.1	3R
scaffold16699	95	8.9	95	9.2	3L
scaffold16735	83	7.6	83	7.8	2L
scaffold16753	99	8.8	99	9.2	U
scaffold16776	100	8.6	100	9.3	3L
scaffold1678	97	8.5	96	8.3	3L
scaffold16790	100	9.6	100	9.5	2L
scaffold16794	29	3.7	66	6.8	2R
scaffold16795	97	8.5	97	8.5	3R
scaffold16796	99	9.3	99	9.1	U
scaffold168	94	8.8	93	9.4	2R
scaffold16808	96	9.3	96	9.5	2L
scaffold16815	94	9.8	94	9.5	X
scaffold16820	99	8.7	99	8.9	3L
scaffold16823	95	9.3	94	9.6	3L
scaffold16826	93	9	93	8.2	3L
scaffold1683	80	7.3	84	5.9	2L
scaffold16854	100	9.9	100	9.6	2R
scaffold16865	94	8.9	94	8.4	3L
scaffold16901	97	9.1	98	9	3R
scaffold16903	100	9.3	100	9.1	X
scaffold16914	98	9.2	98	9	2R
scaffold16925	100	9.7	100	10	3R
scaffold16968	94	7.7	94	8.9	3L
scaffold1697	98	9.5	98	8.7	3R
scaffold16984	99	8.6	99	9.4	U
scaffold16990	99	9.5	99	9.6	2R
scaffold17010	97	9	97	9.1	2R
scaffold17042	93	8.3	93	8.4	2L
scaffold17044	93	9	93	9.1	3L
scaffold1705	96	6.9	95	8.8	3R
scaffold17050	98	10	98	9.9	3L
scaffold17052	87	8.1	87	7.3	2L
scaffold17057	97	9.6	97	9.3	2L
scaffold17064	95	7.7	95	8.5	2L
scaffold17070	99	9.2	99	9.4	3R
scaffold17081	97	9.2	97	9	3R
scaffold17092	97	9.2	97	9.8	3R
scaffold17097	100	10	100	9.4	2L
scaffold17102	99	9.4	99	9.6	3L
scaffold17104	87	8.5	87	8.2	3R
scaffold17114	100	9.5	100	9.3	2R
scaffold17120	95	8.6	95	8.8	U
scaffold17176	97	9.1	97	9.2	U
scaffold17178	98	9.8	97	9.9	3R
scaffold1718	100	9.9	100	9.2	3R
scaffold17180	92	6.6	86	7	2R
scaffold17193	99	9.1	99	9.4	X
scaffold17195	97	9.5	96	9.5	2L
scaffold1721	98	9.4	98	10	3L
scaffold17219	99	9.5	99	9.7	2L
scaffold17223	95	9.9	94	8.6	3R
scaffold17249	92	9.5	92	8.2	U
scaffold17279	100	9.4	100	9.3	3R
scaffold1728	97	8.3	97	9.7	3R
scaffold1731	98	8.7	98	9.1	2R
scaffold17316	100	8.5	98	8.8	2L
scaffold17323	86	9.1	87	8	3R
scaffold17332	97	8.9	97	9	2L
scaffold17351	99	9.9	99	10	3R
scaffold17363	76	4.9	83	4.9	3R
scaffold17378	99	9.5	99	9	X
scaffold17386	92	9.2	93	8.4	3R
scaffold17397	100	10	100	9.4	U
scaffold17406	93	8.3	94	8.3	2R
scaffold17408	97	8.9	97	7.9	3R
scaffold1741	98	9.1	98	8.7	2R
scaffold1742	96	8.8	95	9	2L
scaffold17454	96	8.9	97	7.8	2R
scaffold17457	81	7.5	81	7.3	3R
scaffold1747	96	9.1	96	9	2L
scaffold17501	100	9.2	100	8.9	3R
scaffold17505	95	9	91	8.4	2L
scaffold17511	96	9.3	96	9.6	3L
scaffold1753	96	9.5	96	9.1	2R
scaffold17547	89	8.9	88	6.5	3R
scaffold17556	99	9.1	100	9.5	3R
scaffold1756	97	9.5	97	9.1	3R
scaffold17561	94	8.1	94	7.7	X
scaffold17574	93	8.1	95	9.1	3R
scaffold17592	100	9.8	100	9.6	2R
scaffold17602	100	9.7	100	9.3	2L
scaffold17608	89	6.6	88	7.4	3R
scaffold17644	95	8.7	95	8.4	3L
scaffold17645	95	7.1	93	9.3	3L
scaffold17646	97	8.6	97	9.1	2R
scaffold17652	100	9.5	100	9.4	3L
scaffold17656	83	6.9	84	5.4	2R
scaffold17667	98	9.5	98	9.5	2L
scaffold17668	95	7.5	92	7.7	2R
scaffold17675	98	9	98	8.8	3R
scaffold17678	90	7.7	90	7.3	U
scaffold17687	98	9.4	99	9.2	2L
scaffold17699	98	9.2	98	9.5	X
scaffold177	97	9.2	98	8.7	3L
scaffold17708	92	6.4	93	7.8	2L
scaffold1771	99	9	99	9	2R
scaffold17722	97	9.6	98	8.8	2R
scaffold17724	100	9.6	100	8.9	2L
scaffold17765	93	8.9	92	8.3	3R
scaffold17779	94	5.6	94	5.5	3R
scaffold17788	97	8.8	97	9.4	U
scaffold17806	99	9.1	99	8.7	2R
scaffold1783	99	9.5	99	9.3	2L
scaffold17832	99	9.5	99	9.1	3R
scaffold17838	96	8.4	96	8.5	U
scaffold17867	96	8.4	96	8.8	2L
scaffold17889	98	8	98	8.7	2R
scaffold17898	97	9.4	97	9.3	3R
scaffold1790	93	8.8	93	9.1	X
scaffold17913	94	9.4	94	8.7	2R
scaffold17923	96	8.7	96	8.8	3R
scaffold17924	91	9.1	91	8.8	2L
scaffold17933	74	6.4	71	6.8	2R
scaffold17934	99	8.8	99	8.6	3L
scaffold17945	98	9.3	98	7.7	2R
scaffold17947	99	9.5	99	9.1	2L
scaffold17956	99	9.3	99	8.8	2L
scaffold17959	99	9.9	99	9.2	3R
scaffold1796	100	9.3	100	9.2	3R
scaffold17969	97	9.6	96	9.8	2R
scaffold1798	90	9.6	92	8.6	3R
scaffold17998	98	9.1	98	8.9	U
scaffold17999	78	7.5	85	7.1	2L
scaffold1800	96	9.3	96	8.2	2R
scaffold18016	86	7.4	82	4	2R
scaffold18019	99	9.4	99	8.8	2R
scaffold18035	90	7.2	89	8.3	2L
scaffold18082	86	6.7	87	6	2L
scaffold18116	97	9.2	97	9.6	2R
scaffold18123	99	9.7	99	9.4	2R
scaffold18126	91	10	90	11	3L
scaffold18144	99	9	99	8.6	2L
scaffold18147	96	9	95	8.8	3R
scaffold18149	100	9.3	100	9.1	2L
scaffold18157	95	9.6	94	9.8	3L
scaffold18165	98	9.1	98	8.9	X
scaffold18168	99	9.6	99	9.3	2L
scaffold18192	72	4.5	81	7.8	2R
scaffold18197	98	8.9	98	8.8	2R
scaffold182	100	9.2	100	9	U
scaffold18214	99	8.8	99	9.4	3L
scaffold18229	96	9.2	96	9.1	2R
scaffold18236	98	9	98	9	2R
scaffold1825	96	8.1	96	9.1	3R
scaffold18255	84	8	85	6.9	U
scaffold18262	98	9.2	98	9.1	2R
scaffold18276	98	9.9	98	9.4	X
scaffold18278	97	9.4	97	8.3	2L
scaffold18289	96	10	97	9.2	3L
scaffold18302	91	5.9	90	5.6	2R
scaffold18308	97	8.7	97	8.8	3R
scaffold1831	99	9.1	99	9	3R
scaffold18328	100	8.9	100	9.3	3R
scaffold18338	92	8.6	92	7.8	2L
scaffold18339	99	8.9	99	8.9	2R
scaffold18341	88	6.5	83	8	U
scaffold18345	100	9.7	100	9.2	U
scaffold18347	99	9.2	99	9	2L
scaffold18364	96	8.9	95	8.6	2R
scaffold1837	97	8.8	96	8.8	2R
scaffold1838	96	8.9	96	7.6	X
scaffold18380	97	8.5	97	8.3	2L
scaffold18428	97	9.7	97	9.3	3R
scaffold1843	96	9.3	95	8.9	U
scaffold18473	98	8.4	99	8.3	3L
scaffold18483	97	8.6	97	9.2	U
scaffold18489	86	6.6	87	6.5	3L
scaffold18494	86	8.6	86	8.4	2R
scaffold18499	97	12	98	12	2R
scaffold185	95	6.7	94	8.7	2R
scaffold18502	100	9.6	100	9.6	2R
scaffold18505	99	9.2	98	9.6	X
scaffold18508	99	9.4	99	9.2	2R
scaffold1851	91	8.7	92	8.8	2L
scaffold18511	99	9.5	99	8.8	2L
scaffold18513	99	9.1	99	8.8	X
scaffold18531	95	9	96	15	2L
scaffold18550	99	9.1	99	9.2	2R
scaffold18560	98	8.9	98	8.9	U
scaffold18583	91	7	90	7.6	2R
scaffold18610	97	9.2	97	8.9	U
scaffold18632	98	9.6	98	9.4	2L
scaffold18648	87	8.8	90	7.5	3R
scaffold18656	99	8.3	98	8.1	U
scaffold18665	98	9.1	98	9.5	2R
scaffold18679	97	9.2	97	9.5	3R
scaffold18686	95	9.2	94	9.4	2R
scaffold1869	96	9.1	96	9.6	3L
scaffold18713	80	9.1	81	9.2	U
scaffold1873	100	9.4	100	9.5	2L
scaffold18736	99	9.4	99	9	2R
scaffold18739	98	9.8	98	9.1	3R
scaffold18745	96	9.3	96	9.2	X
scaffold18748	99	9.4	98	9.9	2R
scaffold18754	96	8.7	95	10	2R
scaffold18758	85	6.1	82	6.1	2R
scaffold18768	98	8.9	98	8.5	X
scaffold18776	82	5.8	82	8.1	2R
scaffold18780	99	9.5	99	9.2	X
scaffold1879	96	8.1	96	7.8	3R
scaffold18798	95	7.7	96	8.7	2R
scaffold188	82	8.3	68	3.7	2R
scaffold18804	98	9.1	98	9.3	3L
scaffold1882	91	6.6	91	7.2	3R
scaffold1883	98	10	98	9.4	2L
scaffold18837	98	9.3	98	8.2	U
scaffold1884	94	7.8	94	7.4	3R
scaffold18842	89	4.7	90	6.8	3R
scaffold1885	91	10	89	7.3	3R
scaffold18852	99	9	99	9.2	3R
scaffold18867	94	9.8	93	9.6	2R
scaffold18871	99	9.1	99	9	3R
scaffold18881	97	8.6	97	9.2	2R
scaffold18888	93	8.9	93	8.5	X
scaffold18895	100	8.5	99	8.6	2L
scaffold189	97	8.8	97	8.6	3R
scaffold18905	99	8.1	98	8.1	2L
scaffold18927	60	3.6	59	4	3R
scaffold1893	87	8	86	7.7	2L
scaffold18933	91	8.6	92	8	X
scaffold18938	96	8.3	96	8	2R
scaffold18959	100	9.6	100	9.3	2L
scaffold1896	95	8.4	95	8.8	3R
scaffold18966	86	9.3	86	9.1	2L
scaffold18983	98	9.1	99	8.7	2L
scaffold18986	93	8.6	95	8.1	2L
scaffold18987	98	9.1	98	8.8	X
scaffold19004	92	10	96	6.4	2L
scaffold19022	87	7.5	89	6.9	2R
scaffold19023	94	8.8	95	8.8	3L
scaffold19033	98	8.2	98	9.3	3L
scaffold19058	91	9.1	91	8.2	2L
scaffold19068	87	6.5	92	6.9	2R
scaffold19084	99	9.4	99	8.7	2R
scaffold19104	99	9.3	99	9	3R
scaffold19106	83	7.8	84	7.4	3L
scaffold19121	98	9.9	98	9.5	3R
scaffold19132	100	9.5	100	9.3	3R
scaffold19138	92	8	90	8	3L
scaffold19152	97	8.7	97	8.8	2R
scaffold19163	99	9	99	8.9	2R
scaffold1920	98	9.4	98	9.5	3R
scaffold1923	99	9.2	99	8.9	2L
scaffold19233	97	9.1	97	8.1	3R
scaffold1925	95	9.5	94	8.9	2R
scaffold19254	99	9.3	99	9.5	X
scaffold19275	91	7.2	91	6.1	2R
scaffold19286	85	8.2	85	8.4	2R
scaffold19301	100	9.4	100	9	2R
scaffold19332	86	6.1	85	6	3L
scaffold19333	98	11	98	9.1	3R
scaffold19336	99	10	99	9.8	2L
scaffold19378	100	9.7	100	9	2L
scaffold19393	98	9.3	98	9	3R
scaffold19397	70	2.6	70	4.8	3R
scaffold1941	99	9.3	99	9.2	3R
scaffold19418	99	9	99	8.7	2L
scaffold19476	95	8.5	95	9	2R
scaffold19517	76	5.5	83	5.3	2R
scaffold1954	97	9.6	97	9.5	2R
scaffold19552	98	9.2	98	8.9	2R
scaffold19558	99	9.2	99	9.1	3L
scaffold19588	99	15	98	16	2L
scaffold19603	98	9.1	98	8.9	3R
scaffold19610	98	9.6	97	8.9	2R
scaffold19612	92	8.3	93	8.4	2L
scaffold1962	92	9	93	8.6	2L
scaffold19633	97	9	97	8.8	2R
scaffold19635	91	9.1	91	8.1	3R
scaffold19658	96	8.6	96	8.4	2R
scaffold19668	86	6	78	5.2	2L
scaffold19760	93	8.7	93	8.4	2L
scaffold19767	95	9	96	9.1	2R
scaffold19772	100	9.5	100	9.3	2L
scaffold19778	87	7.1	87	6.4	2R
scaffold19784	96	9.2	96	8.7	U
scaffold19785	94	8.5	94	8.5	U
scaffold19789	98	9.3	98	9.3	2R
scaffold19793	99	9.2	99	9	3R
scaffold19795	94	8.4	94	9.2	U
scaffold1980	93	8.5	93	8.6	2L
scaffold19811	97	9.1	97	9	X
scaffold19832	98	9.2	97	8.9	2R
scaffold19844	100	9.1	100	9.3	2R
scaffold19858	97	8.8	97	9	U
scaffold19861	100	9.7	100	8.1	3L
scaffold19867	97	9	98	8.7	U
scaffold19872	95	8.2	95	8.2	3L
scaffold19878	100	9.4	100	9.7	3L
scaffold19885	98	8.8	98	8.2	2R
scaffold1989	99	8	98	8.5	X
scaffold19890	100	9.1	100	9.3	X
scaffold1990	98	8.8	99	9.1	2R
scaffold19921	98	9.5	98	9	3R
scaffold19927	95	8.4	96	8	X
scaffold19935	99	9.7	99	9.1	U
scaffold19939	99	9.3	99	9.4	2R
scaffold19955	96	9.5	96	9.2	X
scaffold19956	97	9.1	97	8.7	U
scaffold19965	77	4.3	78	5.3	3R
scaffold19980	99	9.4	99	9.3	2R
scaffold19984	96	9.5	96	8.7	2L
scaffold19997	98	9.1	98	9	2L
scaffold19999	98	8.8	99	8	2L
scaffold20	99	9.3	99	9.3	3R
scaffold2000	98	9.6	98	8.8	U
scaffold20001	97	9.1	97	9.5	2R
scaffold20025	98	9.4	98	9.4	U
scaffold20041	98	8.8	98	8.7	2R
scaffold20050	96	9.5	96	9.8	2R
scaffold20053	100	9.6	99	9.3	2L
scaffold20079	99	8.7	99	8.9	2L
scaffold20083	88	5.8	87	6.2	3L
scaffold20103	99	9.8	98	9.5	3R
scaffold20108	99	10	99	9	2L
scaffold20118	99	8.7	98	8.5	X
scaffold2012	100	9.6	100	9.3	2R
scaffold20148	91	9.1	91	8.7	2R
scaffold20157	99	9.6	99	8.8	X
scaffold20177	98	8.7	96	8.7	U
scaffold2025	99	9.7	99	9.4	3R
scaffold20283	96	8.5	97	8.9	2R
scaffold203	97	10	98	9.7	2R
scaffold20300	98	8.9	97	9	3R
scaffold20309	99	8.9	99	8.7	2L
scaffold20314	100	9.4	100	9	2R
scaffold20329	90	9.1	93	8	2L
scaffold20332	99	9.4	100	9.2	3R
scaffold20342	98	8.5	96	7.9	2R
scaffold20345	94	8.9	95	8.5	2L
scaffold20369	98	9.2	98	8.5	U
scaffold20389	99	9.1	99	8.8	3R
scaffold20420	95	8.2	96	8.2	2L
scaffold20426	98	8.9	98	8.8	3R
scaffold2044	97	8.8	97	9.1	2R
scaffold2047	100	9.5	99	9.3	3R
scaffold20490	96	9.3	96	9.1	2R
scaffold20492	94	8.4	94	9.1	2R
scaffold205	99	9.2	99	9.1	3R
scaffold20500	88	7.9	92	7.6	2L
scaffold20504	91	7.4	90	7.5	2R
scaffold20509	100	9.1	100	9	3L
scaffold20511	99	9.7	99	9.1	3R
scaffold20528	99	9.2	99	9.1	2R
scaffold20544	96	9.4	96	8.9	2R
scaffold20558	98	9	98	9.3	2L
scaffold2056	97	9.7	97	8.8	3R
scaffold2057	99	9.3	99	9.3	3R
scaffold20580	100	8.9	99	9.7	2L
scaffold20585	83	7.2	82	7.1	3R
scaffold20592	94	9.2	94	8.4	3L
scaffold20595	100	9	100	8.9	3L
scaffold20601	99	8.8	99	9	2R
scaffold20631	99	10	98	9.7	U
scaffold20633	98	9.6	98	9.6	2L
scaffold20647	97	9.3	97	9.8	U
scaffold20655	94	8.5	93	8.8	3R
scaffold20662	100	9.2	100	9	2L
scaffold20682	98	9.5	98	8.8	2R
scaffold20698	99	9.2	99	9.1	2R
scaffold20700	75	6.9	70	6.8	3L
scaffold2072	90	7.7	90	8.9	2L
scaffold20742	96	9.9	96	9.2	2L
scaffold2076	98	9	98	9.4	2L
scaffold20766	99	9.5	99	8.8	2L
scaffold20768	97	8.7	97	8.4	3R
scaffold20792	91	8.6	91	8.7	2R
scaffold208	96	8.8	96	9	3L
scaffold20801	97	9.7	97	7.5	3R
scaffold20808	85	6	86	7.3	2R
scaffold20822	98	8.6	98	8.2	U
scaffold20828	96	7.9	95	7.9	2R
scaffold20850	99	9.8	99	8.9	2L
scaffold20853	98	9.3	98	9.1	2L
scaffold20872	92	7.6	91	7.5	2R
scaffold20874	96	9.3	96	8.5	3R
scaffold20923	94	8.8	94	8.6	U
scaffold20941	99	9.5	99	9.4	2R
scaffold20944	99	9.1	99	9.2	3R
scaffold20958	65	6	72	6	2R
scaffold2097	98	8.9	98	8.9	U
scaffold20998	100	8.9	99	9.1	X
scaffold21014	98	9.8	98	8.3	2L
scaffold21026	97	8.4	97	7.9	2L
scaffold21049	96	8.8	96	9	2R
scaffold21062	99	9.2	99	9	U
scaffold21083	99	9.6	99	9.6	3R
scaffold21090	98	8.9	98	8.8	3R
scaffold2110	94	9.3	94	8.6	2L
scaffold21108	99	9.4	99	9.2	2R
scaffold21119	98	9.8	98	9.8	3R
scaffold21126	84	5.7	83	6.5	2R
scaffold21131	96	9.3	96	8.9	3R
scaffold21132	99	9.3	99	9.4	3R
scaffold21134	99	20	99	9.3	2R
scaffold21151	100	9.2	100	9.1	3L
scaffold21152	98	9.6	98	9.2	3R
scaffold21164	97	9	97	9	2R
scaffold21181	78	6.5	78	6.8	2R
scaffold21199	94	9.9	94	8.5	3R
scaffold21205	98	9.1	98	9	2R
scaffold21209	95	8.7	96	9.1	3R
scaffold21218	98	8.8	97	9.2	2R
scaffold2122	97	8.8	97	8.8	2L
scaffold2125	96	8.8	97	8.3	2L
scaffold21264	71	4.7	73	5.5	X
scaffold21288	99	9.3	100	9	3L
scaffold2129	98	9.1	98	9.3	2R
scaffold21337	95	9.4	95	9	2L
scaffold21354	98	9.1	98	9.3	X
scaffold21362	100	9.4	99	9	2L
scaffold21378	99	9	99	8.3	3R
scaffold21382	99	9.5	98	9.1	3L
scaffold21397	98	9.6	98	9.3	2R
scaffold214	96	9.1	96	8.2	3R
scaffold21401	89	7.7	85	8	3R
scaffold21439	99	9.4	99	9	2R
scaffold21453	85	4.9	85	6.5	3L
scaffold2147	98	9.5	98	9	2L
scaffold21481	94	9	94	9.2	3L
scaffold21493	95	9.9	94	8.4	U
scaffold2152	99	9.5	99	9.1	3R
scaffold21537	98	8.9	98	7.6	X
scaffold21558	99	9.6	99	9.4	3R
scaffold21588	97	8.9	98	9	U
scaffold21607	98	8.8	97	8.3	3R
scaffold21644	99	9.2	99	9.6	3L
scaffold2165	73	4.4	77	5	X
scaffold21667	100	9.5	100	9.2	U
scaffold2167	99	9.4	99	9.5	3L
scaffold21685	100	8.1	99	8.6	2L
scaffold21690	90	9.3	90	8.6	U
scaffold21705	85	6	86	7.2	3L
scaffold21723	84	6	86	6	2R
scaffold21738	96	8.4	95	8.1	3R
scaffold21788	99	11	99	9.4	2L
scaffold2182	99	8.8	99	8.7	3R
scaffold2185	99	9	99	9.1	3L
scaffold21853	98	9.5	98	8.8	3R
scaffold21878	97	9.7	96	8.9	2R
scaffold21892	96	9.9	97	8.5	2R
scaffold21916	87	7.2	82	6.8	3R
scaffold21923	89	7.7	55	2	2R
scaffold21932	95	8.8	94	8.2	3L
scaffold21937	94	8.5	96	9	2L
scaffold21952	98	8.5	98	8.9	3R
scaffold21961	93	5.9	90	5.2	3L
scaffold2198	99	9.3	99	9.2	2L
scaffold21983	100	9.1	100	8.8	2R
scaffold22000	93	8.7	93	8.8	2R
scaffold22013	99	9.6	99	8.8	U
scaffold2202	100	9.1	100	8.8	X
scaffold22026	92	9	92	8	2L
scaffold22053	89	9.3	90	7	2L
scaffold22054	96	9.1	96	8.5	3L
scaffold2208	97	8.4	97	8.7	2L
scaffold2211	97	9	97	9.2	3L
scaffold22127	99	9.1	99	8.9	U
scaffold22146	98	8.6	98	8.7	U
scaffold22155	98	9	98	9.3	3L
scaffold22198	95	9.4	95	9.2	2L
scaffold22219	99	9.2	99	8.8	3R
scaffold22252	93	6.9	92	5.9	2R
scaffold22255	97	10	98	10	2R
scaffold22265	97	8.9	96	8.9	3R
scaffold22284	100	8.8	100	9.3	3R
scaffold22288	98	5.4	99	7.9	3L
scaffold223	98	9	98	9.1	U
scaffold22313	99	8.7	99	8.8	3R
scaffold22329	98	8.8	99	8.9	3R
scaffold2233	100	8.7	99	8.9	3R
scaffold22337	100	9.6	100	9.8	3R
scaffold22352	96	11	97	8.8	3R
scaffold22362	93	9.2	95	7.8	2L
scaffold22372	97	9.4	97	9.1	X
scaffold22387	96	8.8	95	8.4	2R
scaffold22432	93	9.1	92	8.8	2L
scaffold22440	99	9.5	99	9.1	2R
scaffold22454	99	9.9	99	9.5	2R
scaffold2247	97	8	98	7.7	2R
scaffold22484	98	8.4	98	8.7	3R
scaffold22486	95	8.5	93	8.3	2R
scaffold22489	95	7.9	95	8.7	2L
scaffold22530	87	6.7	86	5.9	2R
scaffold22544	94	8.3	94	8.5	3L
scaffold22545	91	6.9	90	7	2R
scaffold2255	96	8.8	96	9.4	U
scaffold22574	99	9.2	99	8.9	3L
scaffold22578	91	8.7	90	8	2R
scaffold22593	90	6.2	83	6.1	2R
scaffold22609	17	1.9	74	7.1	2R
scaffold22610	92	8.4	94	8.1	3R
scaffold22611	94	7.1	92	7.7	U
scaffold22629	98	8.8	97	8.8	3R
scaffold22636	100	9.8	99	9.3	2R
scaffold22666	100	9.5	100	9.1	3L
scaffold2267	98	9.4	98	8.9	2R
scaffold22672	96	8.9	95	9.2	X
scaffold2268	94	9.5	95	9.5	3L
scaffold2270	69	3.7	71	4.2	2R
scaffold2271	100	9.6	100	8.9	2L
scaffold22727	98	9.5	98	9	3R
scaffold22729	97	8.1	97	8	X
scaffold22776	100	9	100	8.5	2R
scaffold2278	98	8.2	99	7.2	3L
scaffold2279	99	9.2	99	8.8	3L
scaffold2281	98	9.2	97	9.3	X
scaffold22813	95	9.3	95	9.4	2L
scaffold22822	98	9	98	8.9	2R
scaffold22839	96	8.9	96	8.7	2L
scaffold22874	92	7.8	92	6.7	3L
scaffold22876	91	6.7	96	9.9	3L
scaffold2288	99	9.1	99	9	3L
scaffold22904	90	8.6	90	8.8	2R
scaffold22907	86	7.3	76	2.5	2R
scaffold2292	97	9.1	97	9.3	3L
scaffold22921	99	9.4	99	9.2	2R
scaffold22925	98	9.1	98	8.7	3R
scaffold23043	95	9.2	95	8.3	3L
scaffold23058	96	9.3	95	9.1	2R
scaffold23069	98	8.1	98	8.7	3L
scaffold23098	95	8.6	95	9.4	U
scaffold23122	77	5.6	78	6.1	3R
scaffold23127	99	12	98	12	2R
scaffold2313	98	9	99	8.9	2L
scaffold2314	99	9.3	99	9.1	2R
scaffold23140	80	5.7	80	6.8	3R
scaffold23141	99	9	99	9.3	2L
scaffold23144	99	8.7	99	8.2	2R
scaffold23148	83	7.1	82	7.7	3L
scaffold23159	84	8.4	84	7.8	3L
scaffold2316	99	9	99	9.2	2R
scaffold2317	99	9.3	99	9.2	2L
scaffold23196	99	9.1	99	8.7	U
scaffold2321	98	8.9	97	8.8	2L
scaffold23214	96	8.8	96	8.2	3R
scaffold23221	83	7.1	80	4.3	3L
scaffold23228	97	9.2	97	9	X
scaffold23243	97	9.3	97	8.9	U
scaffold23272	100	9.7	99	9.3	3R
scaffold2328	97	9.7	97	9.2	3R
scaffold23288	98	9.4	98	9.6	3L
scaffold23295	98	9.1	99	9.6	X
scaffold23310	98	8.5	98	8.5	X
scaffold23319	99	9	98	8.8	2L
scaffold23340	96	5.8	97	7.9	2R
scaffold23366	83	8.7	85	9.5	2R
scaffold23396	87	6.3	80	4.8	2R
scaffold23399	99	9.6	99	9	2R
scaffold234	99	9.1	99	8.9	X
scaffold23406	96	8.8	97	9.5	2R
scaffold23439	98	9	98	8.8	3L
scaffold23441	93	10	93	9.1	3R
scaffold23442	91	7.9	51	1.8	2R
scaffold23445	98	9.6	98	8.8	3R
scaffold23448	84	6	83	6.5	2L
scaffold23449	100	9.2	99	8.6	2R
scaffold23466	95	8.4	95	9.3	2R
scaffold23503	99	8.9	99	9.4	2L
scaffold23510	93	8	93	8	U
scaffold23514	92	6.6	96	6.3	2L
scaffold23517	99	9.1	99	9.2	2R
scaffold23536	100	9.7	99	9.1	2R
scaffold23540	98	8.7	98	8.3	2R
scaffold23584	88	8.6	89	8.8	2R
scaffold23592	86	8.7	85	8.2	2L
scaffold23594	97	9.4	97	8.6	3R
scaffold23644	79	12	82	12	2R
scaffold23690	82	6.6	76	5.6	2R
scaffold2371	99	13	99	8.5	X
scaffold23716	90	7.1	92	7.3	3R
scaffold23729	96	9.4	96	8.4	2L
scaffold2373	97	9	98	8.5	3L
scaffold23736	100	9.4	100	8.9	U
scaffold23741	99	9.8	99	10	2L
scaffold23757	75	3.6	72	4.4	3L
scaffold23758	97	8.6	97	8.4	3L
scaffold2376	100	9.1	100	9.4	2R
scaffold23777	99	9.6	99	9	2R
scaffold23816	95	9.2	95	8.6	2L
scaffold2383	92	9	92	9.4	2R
scaffold23841	98	9.1	98	8.7	2L
scaffold23859	96	9.5	95	8.7	2L
scaffold23861	99	9.7	99	9.3	X
scaffold2389	94	9.6	94	8.6	2L
scaffold23920	98	9.5	98	9.5	U
scaffold23959	98	8.6	97	8.6	3R
scaffold24	99	9.5	99	9.4	2L
scaffold24017	92	8.4	92	8.5	2R
scaffold2403	99	9.1	99	8.9	X
scaffold24031	100	9.4	100	8.4	2R
scaffold24052	99	9.7	99	9.1	3L
scaffold24064	91	8.8	91	7.2	2R
scaffold2407	98	8.9	98	9.2	2R
scaffold24085	94	8.3	95	7.6	3R
scaffold24089	95	8.9	95	9.3	3R
scaffold24142	97	8.8	98	8.9	U
scaffold24152	96	8.8	97	8.2	3R
scaffold24154	98	8.3	98	8.6	3L
scaffold2416	99	9.4	99	9.2	2L
scaffold24161	92	9.6	92	8.1	2L
scaffold24173	100	9.4	100	9.5	2L
scaffold24180	94	12	94	11	U
scaffold24189	96	9.7	97	9.4	2R
scaffold24190	96	9.8	96	9.6	3L
scaffold24194	96	9.2	96	8.7	2R
scaffold24217	84	3.8	79	4.6	3L
scaffold24219	98	9.6	98	9.5	2L
scaffold2422	100	9.4	100	8.9	X
scaffold24224	97	8.4	97	8.8	3R
scaffold24235	93	9.4	92	8.8	3L
scaffold24280	71	6	77	6.3	2R
scaffold24287	98	9.2	98	8.4	U
scaffold24305	99	9.7	99	9.3	2R
scaffold24316	97	9.5	98	8.6	3L
scaffold24355	62	4.8	70	6.9	2R
scaffold24383	93	11	92	12	2R
scaffold24384	99	9.5	99	9.1	U
scaffold2442	98	9.4	98	9.3	X
scaffold2443	93	9.2	93	9	3R
scaffold24435	85	8.4	87	6.9	X
scaffold24453	99	8.9	99	9.4	3L
scaffold24462	97	7.7	95	8.4	2R
scaffold24498	94	9.2	93	9	X
scaffold24500	99	9.3	98	8.7	3L
scaffold24510	92	6.2	90	6.8	3L
scaffold24520	97	7.5	96	7.8	3L
scaffold24526	98	9.5	98	8.9	X
scaffold246	92	10	92	9.9	3R
scaffold24604	97	9.4	97	9.3	3L
scaffold24607	99	9.4	100	8.9	U
scaffold24617	92	8.1	92	8	3L
scaffold2463	94	9.3	95	8.9	X
scaffold24636	100	8.9	99	7.8	3L
scaffold24637	97	8.3	97	8.4	3R
scaffold24645	98	9.2	98	8.6	2R
scaffold2467	97	9	97	9.2	2R
scaffold24677	37	1.8	61	3.2	2R
scaffold24695	99	9	99	8.3	2L
scaffold24715	100	9.6	100	8.9	2R
scaffold24730	98	8.7	98	8.1	3L
scaffold24744	86	6.7	84	7.7	2R
scaffold24791	99	9.1	99	8.8	U
scaffold24817	99	8.9	99	8.8	3L
scaffold24820	97	8	98	7.7	2R
scaffold24821	100	9.2	100	9.8	3R
scaffold24833	97	9.4	98	9.4	3R
scaffold24847	97	8.4	96	7.8	3L
scaffold24851	98	9.2	98	9.1	X
scaffold24862	90	7.2	90	6.4	2L
scaffold24871	87	8.8	87	8.6	2R
scaffold24883	97	9.1	96	8.8	2L
scaffold24889	100	9.4	100	9.6	2L
scaffold24896	97	8.7	97	10	2L
scaffold24901	99	9.5	99	9.3	2R
scaffold24911	99	9.8	99	8.1	2R
scaffold24930	93	8.1	94	7.2	U
scaffold2494	96	8.8	96	9	3R
scaffold24942	99	9.9	99	8.8	3L
scaffold24960	94	9.6	93	8.4	2L
scaffold24967	99	9.2	99	9.2	2R
scaffold24981	91	8.1	92	8	3R
scaffold24988	92	10	92	10	2L
scaffold2499	100	8.7	100	9	3L
scaffold24990	95	5.7	97	6	2R
scaffold25020	92	8.4	93	8.5	X
scaffold2507	98	9.7	98	9.2	3R
scaffold25073	89	7.3	92	8.7	2L
scaffold25081	93	9.5	93	8.9	X
scaffold25084	83	7.3	83	6.1	2R
scaffold25091	97	9.5	97	9.4	3L
scaffold25097	96	9.2	96	9	3R
scaffold25098	80	4.4	85	5.2	3R
scaffold25137	91	8.3	92	8.4	2R
scaffold2521	96	9	96	9.1	2R
scaffold25237	99	9.4	98	9.1	2L
scaffold25260	98	9.7	97	9	X
scaffold25267	97	8.7	98	8.4	U
scaffold25272	96	8.3	96	9.1	2L
scaffold25311	100	8.6	100	9.1	3R
scaffold25346	99	9.3	99	9	3R
scaffold25358	98	8.8	99	8.8	2R
scaffold25392	82	9.7	71	3.2	2R
scaffold25405	88	8.4	88	8.4	2L
scaffold25417	99	9.6	99	8.9	U
scaffold25426	98	8.9	98	8.8	2L
scaffold25427	99	8.3	99	9.2	2R
scaffold25447	99	11	99	10	3L
scaffold25453	97	8.8	97	9.1	2R
scaffold25454	91	8.7	91	8.5	2R
scaffold25474	90	9	89	8.4	2L
scaffold25478	94	5.7	95	7.2	2L
scaffold25487	95	9.2	95	8.6	2R
scaffold2552	100	9.4	100	9	X
scaffold25575	99	9.4	99	8.8	3R
scaffold25592	96	8.8	94	9.2	2R
scaffold25594	100	9.5	100	9	2L
scaffold2561	94	8.8	95	8.3	2L
scaffold25617	98	9.5	99	9.6	3R
scaffold2563	100	9.3	99	8.9	2L
scaffold25639	100	9.2	100	9.3	2L
scaffold25663	99	9.2	99	8.8	3L
scaffold2567	98	9	98	9.1	2R
scaffold25687	100	8.8	99	9.2	X
scaffold25699	95	9.2	95	8.7	2R
scaffold25704	97	9.2	98	9.1	2R
scaffold25716	97	9.1	97	9	X
scaffold25718	92	8.2	90	7.3	X
scaffold25719	77	3.9	77	2	3R
scaffold2575	98	9.9	97	9.7	2R
scaffold25752	89	6.6	90	8.4	2R
scaffold2578	98	8.4	98	8.6	2R
scaffold25821	95	9.2	94	9.2	U
scaffold25824	95	7.2	94	7.1	2R
scaffold25835	100	17	99	9.4	2R
scaffold2584	99	9.5	99	8.9	3R
scaffold2586	98	9.2	98	8.8	3R
scaffold25882	96	9.3	97	9.2	X
scaffold2593	99	9.3	99	9.1	3R
scaffold25930	100	8.9	100	9.3	2L
scaffold25984	99	8.4	99	8.5	3R
scaffold25989	97	9.2	97	8.5	2L
scaffold2599	100	9.7	100	8.9	2R
scaffold2601	90	10	91	6.9	3R
scaffold26078	98	9.1	98	8.9	3L
scaffold26105	98	6.7	96	6.5	2R
scaffold26120	99	8.7	98	8.7	3R
scaffold2613	98	8.7	98	8.9	X
scaffold26132	83	5.8	87	5.7	3L
scaffold26133	82	8.4	82	8.3	3L
scaffold26158	98	9	98	8.2	2R
scaffold26165	99	9.4	99	9.2	3L
scaffold26175	92	9.1	92	9.1	2R
scaffold26199	100	9.4	100	9.2	2R
scaffold2620	98	8.3	97	9.3	3R
scaffold26206	89	8	88	8.4	3L
scaffold2621	87	4.9	90	5.6	X
scaffold26233	91	7.8	92	7.9	3R
scaffold26268	98	8.7	98	9.1	3L
scaffold26270	94	8.7	94	8.5	X
scaffold26300	96	9.7	96	8.3	X
scaffold2633	72	6.1	59	5.9	2R
scaffold2634	99	9.7	99	9.2	2R
scaffold26416	99	9.3	99	8.9	2R
scaffold2643	96	9.4	96	9.5	X
scaffold26437	97	8.8	97	8.7	3R
scaffold26461	93	9.4	95	8.5	2L
scaffold2650	87	9.1	86	9.1	3L
scaffold26501	92	6.6	89	8.1	3R
scaffold26502	98	9.5	98	9.1	3L
scaffold26509	93	6.5	93	6.8	3L
scaffold26518	94	9.2	93	8.3	2R
scaffold26532	95	9.4	95	9.4	2R
scaffold26553	95	9.3	94	9	3R
scaffold26581	94	9.7	94	9.8	3R
scaffold26591	92	8.3	92	8.8	2L
scaffold26596	89	8.8	91	7.9	2L
scaffold26644	97	8.4	97	8.9	3R
scaffold26645	79	6.4	80	7	2R
scaffold26648	100	8.8	100	8.6	2R
scaffold26649	99	8.7	99	9.7	3R
scaffold26655	100	9.3	100	9.2	U
scaffold2666	99	9	99	8.9	2R
scaffold26704	97	9.2	96	8	2L
scaffold26721	92	7.7	94	6.7	U
scaffold2675	92	8.9	92	8.4	3R
scaffold26750	88	9.4	88	8.9	2L
scaffold26776	85	7	81	6.4	2R
scaffold26785	98	8.9	98	9	2R
scaffold2680	91	6.3	90	8.2	2R
scaffold26801	100	9.1	100	7.7	2R
scaffold2681	97	9.8	97	9.2	2L
scaffold26816	5.9	1.6	75	6	2R
scaffold2683	96	8.6	96	9.6	2R
scaffold26854	97	9.3	97	9.3	3L
scaffold26859	96	8.7	96	9	2L
scaffold26882	98	9.2	97	8.7	X
scaffold2691	95	8.4	95	7.7	2R
scaffold26911	96	9.4	96	8.6	2L
scaffold26972	95	9.5	95	9	3R
scaffold26973	98	8.7	99	8.1	3R
scaffold26983	94	9	94	8.9	3L
scaffold27012	99	9.3	99	9.3	2L
scaffold27017	88	8	89	8.7	2R
scaffold27027	99	9.1	99	8.2	2L
scaffold2706	98	8.7	99	9	U
scaffold27063	89	8.8	90	7.4	3L
scaffold27067	100	9.3	100	9.8	3L
scaffold27083	99	9.2	99	9.2	2R
scaffold27099	70	7.4	68	6.1	2R
scaffold2710	98	9.3	99	8	2R
scaffold27102	99	10	100	9.5	3L
scaffold2711	98	9.2	98	9.1	2L
scaffold27120	98	9.7	98	8.9	3L
scaffold27139	96	9.5	96	8.2	X
scaffold27166	96	8.1	97	8.5	2R
scaffold27169	95	8.3	96	8.8	2R
scaffold27173	98	9.5	99	9	2R
scaffold27213	98	9.9	97	9.2	2L
scaffold27222	98	9.1	99	8.9	2L
scaffold27242	94	7.9	94	8.5	2R
scaffold27312	99	9.2	99	9.2	2R
scaffold2732	97	8.9	97	9.3	2R
scaffold27332	99	9.4	99	9.4	3R
scaffold27375	84	4.8	77	6	2R
scaffold27444	95	9.5	94	8.7	U
scaffold27449	99	9.6	98	9.1	3R
scaffold2745	85	9.3	86	9.3	2R
scaffold27468	100	9	99	8.8	U
scaffold2747	98	9	98	8.6	2L
scaffold27482	99	10	98	9.6	2R
scaffold27488	96	9.5	96	9.1	2R
scaffold27490	84	8.4	87	6.7	2L
scaffold2750	99	9	99	9.1	2L
scaffold27507	99	11	99	10	2L
scaffold27521	90	7.6	92	7.3	2L
scaffold27526	91	8.2	92	8.1	3L
scaffold27559	85	7.7	81	8.6	2R
scaffold27563	96	8.9	97	8.4	2L
scaffold27567	88	6.9	91	7.6	2L
scaffold27594	96	9.4	96	9.8	X
scaffold27613	98	8.2	98	8.3	2R
scaffold27624	95	9.2	94	9.2	3L
scaffold27649	98	9.3	99	9.1	3R
scaffold27655	82	6	78	6.9	U
scaffold2770	97	8.8	97	8.6	2R
scaffold27724	85	7.9	86	8.9	2R
scaffold27737	93	9.1	94	7.9	2L
scaffold27747	95	8.4	95	8.9	2L
scaffold27749	97	8.8	97	9.3	2L
scaffold27751	94	7.6	93	8	3L
scaffold27759	92	8.9	92	9.1	2R
scaffold2776	98	9.1	98	9.1	2R
scaffold2777	98	9.5	98	9.5	U
scaffold278	98	9.4	98	9.2	2R
scaffold27819	100	9.3	100	9.2	X
scaffold27888	81	4.7	98	5.2	2R
scaffold27927	99	11	98	9.8	U
scaffold27935	74	8.6	80	7.4	X
scaffold27937	73	3.5	68	2.1	3L
scaffold27973	97	9.3	96	8.9	2R
scaffold27975	98	9.1	99	9.2	3R
scaffold27983	98	9.1	98	9.6	2R
scaffold2799	92	8.6	93	8.7	2L
scaffold28053	94	5	98	5.1	3R
scaffold28060	88	4.5	86	5.3	3R
scaffold28109	89	8.8	89	8	3R
scaffold28199	99	9.5	99	9.4	3L
scaffold28217	100	9.4	100	9	2R
scaffold28259	65	5.6	76	5.5	2R
scaffold28285	99	8.8	99	8.5	U
scaffold28286	80	3.7	70	4	3R
scaffold28297	83	6.3	84	6.5	2R
scaffold28306	98	9.7	98	9.4	3R
scaffold28339	94	5.2	92	7.1	U
scaffold28342	83	7.1	81	6.8	3R
scaffold28350	87	8.7	86	8.8	2R
scaffold28352	96	9	96	8.9	3R
scaffold28354	98	8.7	97	9.1	3L
scaffold28365	97	8.8	97	9	2R
scaffold28375	95	8.7	97	8.2	U
scaffold28379	97	9.7	98	7.4	U
scaffold28417	98	9.4	98	9.2	2R
scaffold28426	100	9.3	100	9	3L
scaffold28444	96	8.7	96	7.9	2L
scaffold2845	98	8.9	98	9	2R
scaffold28456	99	9.5	99	9.5	3R
scaffold28508	98	9.4	98	9.9	X
scaffold28519	100	8.7	100	8.6	2R
scaffold28522	92	8.7	92	8.1	U
scaffold28544	95	9.2	95	8.8	2R
scaffold2855	98	8.7	98	9.2	2L
scaffold28576	100	9.5	100	8.6	2R
scaffold28584	92	8.3	94	8.4	2R
scaffold28589	91	6.5	93	5.8	2R
scaffold28619	98	9.9	97	8.9	2R
scaffold2863	96	8.9	96	9.5	2R
scaffold28635	99	9.2	99	9.3	2L
scaffold28646	95	6.6	86	6.7	X
scaffold28661	100	9.9	100	9.3	2R
scaffold28689	97	9.3	97	9.3	2R
scaffold2871	91	8.6	92	8.5	3L
scaffold28749	90	7.7	92	7.9	X
scaffold2881	92	8.6	93	8.1	3L
scaffold28826	80	3.6	82	3.8	X
scaffold2883	98	9.2	98	9	3R
scaffold28841	98	10	98	9.3	3L
scaffold28866	96	7.8	96	8	2L
scaffold28869	99	9.4	99	9	2L
scaffold2888	98	9.5	98	8.9	U
scaffold28888	100	8.8	100	9	U
scaffold28891	96	8.8	96	8.1	2L
scaffold28932	100	8.7	100	8.6	3R
scaffold28988	96	7.2	97	7.4	3R
scaffold290	99	9.2	99	9.2	U
scaffold2903	98	9.8	98	9.2	3R
scaffold29045	95	9.1	95	8.4	3L
scaffold29055	99	9.1	99	9.1	X
scaffold29057	69	4.6	71	5.7	3R
scaffold29063	99	8.9	99	8.6	2R
scaffold29066	99	9.6	99	9	2R
scaffold29096	99	9.1	99	8.9	3R
scaffold29102	100	9.3	100	8.9	2R
scaffold29132	99	8.8	98	9.3	2L
scaffold29161	99	9.6	99	8.2	2R
scaffold29175	100	8.8	100	9.2	3L
scaffold29179	98	8.1	98	8.5	2L
scaffold29185	99	9	98	9.4	2L
scaffold29196	84	7.2	84	7.5	2L
scaffold292	90	7.9	90	7.8	2R
scaffold29205	90	6.4	90	6.8	2R
scaffold29206	91	7.3	88	7.6	3R
scaffold2925	98	8.8	98	8.7	U
scaffold29252	96	8.5	96	8.1	2L
scaffold29253	97	9	96	9	2R
scaffold29260	98	9.6	98	8.9	2R
scaffold29269	98	9.1	98	8.2	3R
scaffold2931	96	8.7	96	8.2	3R
scaffold29331	91	8.1	90	7.6	3L
scaffold29335	94	8.8	94	8.7	X
scaffold29343	98	9.5	98	9.6	2L
scaffold29348	92	6.4	88	7.1	2R
scaffold2937	98	9.2	98	8.5	2R
scaffold29381	95	7.2	95	7.1	3L
scaffold29411	92	7.2	91	7.6	2L
scaffold2942	98	9.6	98	9.6	U
scaffold29468	75	3.8	73	7	3R
scaffold2947	92	7.8	92	7.5	2R
scaffold29484	78	8.7	78	8.2	3R
scaffold2949	96	9.4	96	8.7	3L
scaffold2952	98	9.3	97	9	2L
scaffold29547	77	5.8	79	5.7	2R
scaffold29571	100	9.3	100	9.6	3L
scaffold2958	98	8.8	98	9.3	U
scaffold29602	95	8.2	95	8.2	3L
scaffold2964	99	9.7	99	9.2	3L
scaffold29658	98	9.2	98	8.6	2L
scaffold2967	98	9.8	98	9.6	3L
scaffold29694	92	6.7	91	6.9	2R
scaffold29707	100	9.4	100	9.6	3R
scaffold2972	92	6.8	91	6.8	X
scaffold29737	98	9	99	9.6	2L
scaffold2974	99	8.7	99	8.4	2R
scaffold29743	98	8.7	98	8.6	3L
scaffold29767	89	7.5	93	7	3L
scaffold29769	37	3.1	41	2.4	3R
scaffold2979	99	8.8	99	8.8	3L
scaffold29792	89	7.3	90	6.7	2R
scaffold29873	100	9.3	100	9.7	3R
scaffold2989	97	9.5	97	9.1	2R
scaffold299	99	9.1	99	8.9	3R
scaffold29927	99	8.7	99	8.9	3R
scaffold2993	98	9.1	98	9.2	3R
scaffold29983	76	5.2	73	8	2R
scaffold2999	96	9.8	96	9.5	X
scaffold29991	90	8.6	90	8.9	3R
scaffold30001	86	6.2	89	6.4	3L
scaffold3001	91	10	91	9	3R
scaffold30032	89	6.7	91	8	2L
scaffold30039	94	8.5	94	9.2	3R
scaffold30068	89	7.5	87	7.2	2L
scaffold301	95	9.4	95	9	2R
scaffold3010	97	9.2	99	8.2	2L
scaffold30107	98	9.3	98	9.1	U
scaffold3011	95	8.4	94	8.6	3L
scaffold30118	95	9.1	95	8.3	2L
scaffold3012	100	9.2	100	9.1	X
scaffold30124	100	9.3	100	9.1	2R
scaffold30159	99	9.4	99	9	2L
scaffold3017	99	8.9	99	7.9	2R
scaffold30184	94	9.9	94	9.9	U
scaffold30202	95	9.2	93	8.5	3R
scaffold30224	99	9.2	99	9.4	3L
scaffold30263	95	8.9	97	8.9	2L
scaffold30278	96	8.1	96	8.8	2L
scaffold3033	97	9.5	97	9.3	3R
scaffold30373	95	9.7	94	8.6	2R
scaffold30383	88	7.5	86	8.2	X
scaffold30390	99	8.5	98	8.7	X
scaffold30402	94	8.6	94	8.5	3R
scaffold3045	99	9.6	99	9	2R
scaffold30451	99	9.6	99	9	3R
scaffold30458	98	9	98	9	3R
scaffold30472	99	6.3	99	6.3	2R
scaffold30475	98	9.2	98	9.4	3L
scaffold30490	99	10	99	9.5	2R
scaffold30535	89	7	87	7.9	2R
scaffold30542	98	8.5	98	8.6	3R
scaffold30552	95	8.7	94	7.5	2R
scaffold30561	99	10	99	8.6	3L
scaffold30580	100	9.6	100	8.4	2R
scaffold3059	99	9.3	99	9	2R
scaffold30612	100	9.4	100	9	2R
scaffold30623	94	10	93	7.7	2L
scaffold30627	96	8.7	97	8.8	U
scaffold30628	97	8.4	96	8.4	2R
scaffold3063	97	9.1	97	9.5	3L
scaffold3068	100	9.3	100	8.9	3L
scaffold30726	99	8.8	99	8.6	2L
scaffold3073	96	9.8	96	9.2	U
scaffold30733	99	9.2	98	8.8	3R
scaffold30757	80	6.1	76	7.8	2R
scaffold30769	84	5.9	81	7.4	3R
scaffold3079	93	9	94	8.9	X
scaffold3084	97	9.1	97	9.4	X
scaffold30843	98	9.5	98	9.2	2L
scaffold3085	98	8.6	98	8.7	2L
scaffold3088	97	9.4	97	8.9	2R
scaffold30913	90	6.7	89	6.3	X
scaffold30918	96	8.2	96	7.3	2R
scaffold30922	96	8.7	96	9	3L
scaffold30931	93	8.2	94	9	3L
scaffold30967	91	7.9	91	8.7	2L
scaffold30982	79	5.5	83	6.3	2R
scaffold30992	98	9.6	97	8.8	2R
scaffold30995	93	7.5	93	6.7	2L
scaffold31033	97	8.8	97	9.3	2R
scaffold31035	96	7.7	94	5.8	2R
scaffold31057	100	8.8	99	8.8	2R
scaffold31100	89	5.5	84	8.3	2R
scaffold31157	99	9.3	99	9.3	2L
scaffold31158	99	9.2	99	9	3L
scaffold31169	90	6.8	91	6.5	2R
scaffold3117	99	9.5	99	9.2	3L
scaffold312	96	9.2	96	7.9	X
scaffold31206	98	9.7	98	9.6	2R
scaffold31208	100	9.3	100	8.3	2R
scaffold31216	100	9.7	100	9.2	2L
scaffold31227	97	8.7	97	8.5	U
scaffold31228	99	12	99	9.7	2R
scaffold31335	100	8.9	100	8.6	X
scaffold31338	98	9.3	99	9.8	3R
scaffold31342	97	10	93	9.3	2L
scaffold31363	98	9.2	97	8.7	3R
scaffold31374	85	6.6	87	5.3	2R
scaffold314	97	9.3	97	8.4	U
scaffold3140	99	9.8	99	9.8	2R
scaffold31448	96	9.7	96	8.7	2L
scaffold3145	98	9.2	97	9.1	3R
scaffold31472	100	9.7	100	9.4	2L
scaffold3150	97	9.5	97	9.3	2R
scaffold31525	60	6.4	63	2.8	2R
scaffold31586	99	9.6	99	8.9	2L
scaffold3159	96	8.5	95	9.1	3R
scaffold3160	97	8.7	97	9.1	3R
scaffold31653	96	9	97	8.3	2R
scaffold3166	98	8.5	98	9.1	3L
scaffold31661	98	9.1	97	9.3	3R
scaffold31669	95	9.5	95	8.7	X
scaffold31675	98	8.8	97	8.1	X
scaffold31701	100	9.7	100	9.6	3R
scaffold3171	92	7.9	90	8.7	2R
scaffold31743	97	8.8	97	9	X
scaffold31773	98	8.9	99	8.6	3R
scaffold31901	88	7.9	91	7.8	2R
scaffold31927	93	7.5	93	8.1	2R
scaffold31937	99	9.8	99	9.3	X
scaffold31956	98	9.5	98	9	2R
scaffold31976	87	8	85	8	3L
scaffold3199	97	9.4	97	9.2	2R
scaffold31993	87	5.1	88	7.1	2R
scaffold3201	99	9.5	99	8.6	2R
scaffold32022	97	9.1	98	9	2L
scaffold32045	94	9	94	9.1	X
scaffold3208	100	9.2	100	9.3	2L
scaffold32083	95	8.7	95	9	3R
scaffold3211	100	9.2	100	8.7	X
scaffold32111	98	9	99	9.1	X
scaffold32161	95	9.8	96	9	2R
scaffold32189	94	9.2	94	9.3	2R
scaffold32193	93	8.8	93	8.5	2L
scaffold322	100	9.8	100	9.3	3L
scaffold32203	100	9.4	100	9.2	2L
scaffold3221	93	9.3	93	9	3R
scaffold32219	79	4.2	86	5.9	3L
scaffold3226	99	8.6	99	8.8	2R
scaffold32274	94	9.6	94	10	2R
scaffold32287	99	9.5	99	9.1	2L
scaffold32305	62	5.1	63	3.9	2R
scaffold32318	84	7.6	69	3.7	2R
scaffold32327	79	5.1	86	3.6	3R
scaffold32333	95	8.7	97	8.5	X
scaffold32391	99	8.9	99	9.2	3L
scaffold32399	91	5.5	88	6.6	2R
scaffold32407	99	8.9	99	8.8	3R
scaffold32411	99	9.2	99	9	2L
scaffold32446	92	9.2	92	9.4	2L
scaffold32450	85	9.7	86	8.8	2L
scaffold3248	96	9	96	9.1	3R
scaffold32498	100	9.2	100	9.3	2L
scaffold3255	94	9	95	9.4	3R
scaffold3256	99	9.5	99	8.8	3R
scaffold3257	98	9.8	98	9.3	X
scaffold3258	98	9.4	98	9.5	U
scaffold3260	98	9.5	98	9.1	X
scaffold32611	100	9.8	100	9.5	X
scaffold32623	92	6.1	91	7.7	3L
scaffold32631	99	9.6	99	9.9	2R
scaffold3265	99	9.5	99	8.5	2L
scaffold32653	96	8.5	96	8.3	2R
scaffold32659	94	6.2	95	6.8	2R
scaffold3269	89	9.3	90	8.9	3R
scaffold32730	99	9.2	99	8.7	2R
scaffold3275	97	9.3	97	9.3	2R
scaffold32790	88	7.6	88	7	2R
scaffold3283	90	8.4	92	9.2	3R
scaffold32834	96	6.1	99	7.6	3R
scaffold3285	93	9.1	93	9.2	X
scaffold32883	97	8.2	96	8.7	X
scaffold32886	94	8.4	93	9.3	X
scaffold32938	69	8.7	71	8.8	X
scaffold3295	96	9.5	96	9.1	2R
scaffold32956	87	7.3	86	7.9	3L
scaffold32957	98	9.7	98	10	2R
scaffold32982	98	7	96	7	3L
scaffold32998	86	6.9	81	3.5	2R
scaffold330	98	8.6	98	7.7	3L
scaffold33045	98	9.5	98	8.5	2L
scaffold33050	92	9.5	89	8.4	3L
scaffold33089	94	8.8	94	9.2	X
scaffold33129	96	9	95	8.6	X
scaffold3315	99	9.6	99	9.2	2R
scaffold33174	94	9.3	95	9.3	3L
scaffold33197	97	9	98	8.8	3R
scaffold3323	99	9.3	99	8.7	2R
scaffold33237	99	9.9	99	9.4	3L
scaffold33255	99	9.2	99	8.9	2R
scaffold33276	97	9.9	97	8.9	2R
scaffold3329	98	9.2	98	9	3R
scaffold3331	99	9.6	99	9	3L
scaffold3332	89	9.5	90	9.5	3R
scaffold33349	100	9.3	100	9.2	2R
scaffold3335	98	9	97	9.2	2R
scaffold33351	98	9.3	98	8.7	2R
scaffold33360	98	9.1	98	9.1	3L
scaffold33372	94	8.9	94	8.8	2L
scaffold33384	96	9	97	8.8	2R
scaffold33394	88	8.3	88	8.5	2L
scaffold3345	60	4.5	42	3.7	3R
scaffold3349	93	8.9	93	9.2	2L
scaffold33492	99	8.9	99	9.6	2R
scaffold33519	90	9.1	90	9.7	3R
scaffold33530	95	6.5	95	8.5	X
scaffold3356	99	8.7	98	9	3R
scaffold3358	98	9.2	98	9.3	3R
scaffold33589	98	8.6	98	9.3	2R
scaffold33614	98	8.9	99	9	2L
scaffold3362	99	9.7	99	9.3	2L
scaffold3366	92	7.7	92	8.7	2R
scaffold3368	97	11	97	10	3L
scaffold3372	96	9	96	8.9	2L
scaffold33722	94	9.1	96	8.8	2L
scaffold33742	94	9.5	93	9	3R
scaffold33746	94	8.7	94	8.9	U
scaffold33750	97	8.5	95	10	3R
scaffold33755	99	8.3	99	7.9	3R
scaffold33759	99	9.4	99	9.5	X
scaffold33771	92	8.4	93	9.1	2R
scaffold338	95	9.3	96	8.3	3R
scaffold33802	96	9.7	96	9.6	2L
scaffold33826	99	8.9	99	8.5	3R
scaffold33857	100	9.1	100	9.2	2L
scaffold3392	96	9	96	9	U
scaffold33938	96	8.3	95	8.2	2R
scaffold33948	100	8.7	100	8.6	3L
scaffold33970	98	8.6	98	8.6	U
scaffold3398	99	9.7	99	9.5	2R
scaffold34	87	8.7	87	8.9	3L
scaffold340	68	2.2	91	8.1	2R
scaffold34044	98	9.6	98	9.2	3R
scaffold34052	95	9.7	94	9.4	X
scaffold34072	99	9.7	99	9.5	3L
scaffold34075	97	9.4	98	9.7	2R
scaffold3408	97	7.3	95	8.6	3R
scaffold34092	99	9.6	99	9.3	2L
scaffold3412	99	8.8	99	8.9	2R
scaffold3414	95	9.2	95	8.9	2R
scaffold34187	100	9.6	100	9.6	3L
scaffold34199	99	7.7	100	7.7	2R
scaffold34207	99	9.1	99	9.1	2R
scaffold34239	96	8.5	96	8.8	2L
scaffold3424	95	8.9	96	9	2R
scaffold34258	81	6	64	3.8	3L
scaffold3427	99	9.5	99	9.3	3L
scaffold34283	98	8.8	98	8.8	2L
scaffold343	99	9.2	98	9	2L
scaffold3434	98	9.7	98	9.2	2R
scaffold34394	97	9.3	97	8.4	2R
scaffold3440	98	9.4	98	9.2	2L
scaffold34457	100	9.1	99	8.3	3L
scaffold34464	99	8.8	99	8.6	X
scaffold34467	93	10	96	12	2L
scaffold34489	99	9.5	98	9.3	2L
scaffold3450	99	8.7	99	9.3	3L
scaffold34539	97	9.5	97	8.7	2R
scaffold34547	98	9.1	98	9	2L
scaffold3456	71	7.3	71	6.6	2R
scaffold34574	89	8.5	91	9.3	X
scaffold34575	65	6.5	65	6.6	3R
scaffold3460	97	9.6	98	9.2	2R
scaffold34639	97	9.8	98	9.4	3R
scaffold34644	98	8.6	98	9.3	2R
scaffold3465	99	9.3	99	9.3	3L
scaffold34654	100	8.8	98	7.6	3L
scaffold34655	91	5.1	93	4.4	3R
scaffold34658	98	9.3	99	8.9	2R
scaffold3466	99	9.2	98	9.3	2R
scaffold3472	98	9.5	98	9	2R
scaffold34720	97	9.4	97	9.5	2R
scaffold34744	98	6.8	97	7.3	2R
scaffold34753	99	9.4	99	9.4	3L
scaffold3478	100	9.3	99	9.5	2R
scaffold34790	99	8.2	100	8.5	2L
scaffold3480	94	9.3	95	8.2	2R
scaffold34803	100	9.2	100	9.1	2L
scaffold3483	100	9	100	9.3	3L
scaffold3484	95	10	95	11	2R
scaffold34847	95	9	96	8	X
scaffold34850	99	11	99	8.8	2R
scaffold34864	92	8.7	91	9.5	3L
scaffold3488	98	9.4	98	9.1	U
scaffold34893	99	8.5	99	9.3	2R
scaffold34960	70	4.6	71	4.6	2L
scaffold34966	80	6.3	85	5.9	3L
scaffold34982	100	9.3	100	9.3	2R
scaffold3499	98	9.5	98	9.2	3R
scaffold35105	73	4.7	73	5.6	2R
scaffold35130	91	8.1	92	9	3L
scaffold3515	97	9.6	97	9.4	3R
scaffold3523	98	11	99	12	2L
scaffold35237	95	9.5	95	9.3	2L
scaffold3525	89	8.6	90	8	3R
scaffold35250	91	8	91	7.3	U
scaffold35285	97	8.4	97	8.5	2L
scaffold3529	94	9.2	94	9.1	2R
scaffold35299	98	10	96	9.3	2R
scaffold3530	98	8.8	98	8.8	3R
scaffold35309	94	8.6	95	9.3	3R
scaffold35316	94	10	94	8.7	3L
scaffold35320	98	8.9	97	9.6	2R
scaffold35332	97	8.2	97	7.7	3R
scaffold35337	94	9.1	95	8.9	2R
scaffold35342	99	10	99	9.1	3L
scaffold35356	74	6.5	82	4.6	2R
scaffold35370	97	10	98	8.7	2R
scaffold35436	91	6.2	92	6.6	2R
scaffold35438	95	9.1	96	9	2L
scaffold35459	99	7.9	98	8.2	X
scaffold35469	98	8.6	98	8.9	2L
scaffold35475	94	9.2	96	8.3	U
scaffold3556	98	9.2	98	9.2	2R
[truncated: 1,430 more rows]

## Sheet: C.fuscipes
Scaffold	Fper	Fcov	Mper	Mcov	chrom
C902339	100	23	100	25	2L
C923117	100	20	100	25	2L
C924549	100	22	100	26	2R
C926571	100	26	100	28	3R
C930233	100	21	99	12	U
C937179	100	25	100	28	2R
C944463	100	22	100	26	2L
C944795	100	24	100	26	2L
C945389	100	24	100	28	2L
C945627	100	22	100	23	2R
C945847	99	22	100	28	X
C949495	100	24	100	27	2L
C951959	100	23	100	27	2R
scaffold1	99	25	99	29	2L
scaffold10	99	26	99	14	U
scaffold1000	100	26	100	28	2R
scaffold1001	100	25	100	28	3L
scaffold1003	98	25	98	29	2L
scaffold1005	99	26	99	29	2R
scaffold1006	100	27	100	29	3L
scaffold101	100	26	100	29	3L
scaffold1011	96	24	96	27	3R
scaffold1012	100	23	99	13	3L
scaffold1013	98	26	98	13	2R
scaffold1014	100	26	100	28	2R
scaffold1016	99	25	99	27	2R
scaffold1017	99	25	99	26	2L
scaffold102	100	26	100	29	2R
scaffold1020	99	26	99	28	U
scaffold1028	99	26	99	29	U
scaffold1029	99	25	99	28	3L
scaffold1030	100	26	100	29	2L
scaffold1033	100	25	100	28	X
scaffold1037	99	25	99	28	3R
scaffold104	100	25	100	28	2L
scaffold1043	100	26	100	29	2R
scaffold1044	96	28	95	33	2L
scaffold1049	99	26	99	28	3L
scaffold105	100	26	100	28	3L
scaffold1054	100	26	100	29	3R
scaffold1058	97	24	97	25	2L
scaffold1059	99	25	99	28	2R
scaffold106	99	24	99	27	2R
scaffold1068	100	25	100	27	U
scaffold1073	98	26	98	29	2R
scaffold1074	99	24	100	27	2R
scaffold1075	99	25	99	28	2L
scaffold1079	100	25	100	28	X
scaffold108	100	26	100	28	2R
scaffold1084	100	25	100	28	3R
scaffold1091	100	25	100	28	2R
scaffold1092	98	24	98	27	2R
scaffold11	99	26	99	28	2R
scaffold110	100	26	100	29	3L
scaffold1101	98	24	97	26	2R
scaffold1107	100	25	100	28	2L
scaffold111	100	26	100	29	3L
scaffold1112	100	25	100	28	U
scaffold1118	100	25	100	28	3L
scaffold113	100	25	100	28	X
scaffold1131	100	26	100	28	2R
scaffold1134	100	25	100	28	2R
scaffold1137	99	25	99	28	3R
scaffold1141	98	32	98	33	U
scaffold1147	100	26	100	29	3L
scaffold1150	100	25	100	28	2R
scaffold1151	100	25	100	28	2L
scaffold1152	100	26	100	13	U
scaffold1159	100	26	100	29	2L
scaffold1163	100	26	100	29	2R
scaffold1166	100	26	100	28	3R
scaffold1170	100	25	100	28	2R
scaffold1171	99	25	99	28	3L
scaffold1175	100	26	100	29	3L
scaffold118	99	25	99	28	3L
scaffold1186	100	25	100	28	3L
scaffold1188	97	25	97	28	3L
scaffold119	100	25	100	27	2R
scaffold1191	99	24	99	26	2R
scaffold1192	100	25	100	28	X
scaffold1209	100	25	100	28	2R
scaffold121	100	25	100	28	2L
scaffold1224	100	26	100	28	3R
scaffold1231	100	25	100	28	2L
scaffold1234	100	26	100	28	3R
scaffold1235	99	26	98	27	U
scaffold124	99	25	99	27	2R
scaffold1241	100	25	100	27	2R
scaffold1243	100	26	100	28	3R
scaffold1246	97	28	98	30	3R
scaffold1248	100	24	100	26	2R
scaffold125	100	25	100	28	2R
scaffold1256	100	25	100	29	3L
scaffold126	100	26	100	28	3R
scaffold1268	100	25	100	28	2R
scaffold1270	100	27	100	29	3L
scaffold1271	100	26	100	28	X
scaffold1279	100	26	100	28	3R
scaffold129	100	25	100	27	3L
scaffold1295	100	26	100	28	2R
scaffold1310	100	25	100	28	2L
scaffold1315	100	25	100	28	2L
scaffold1322	100	26	100	28	3R
scaffold1324	100	25	100	28	2L
scaffold1325	99	34	99	37	3R
scaffold1326	95	24	95	14	3L
scaffold1335	100	25	100	29	3L
scaffold1337	100	26	100	28	U
scaffold1338	100	26	100	28	3R
scaffold1346	100	25	100	28	3L
scaffold1347	98	24	99	27	3R
scaffold135	100	27	100	30	U
scaffold1353	100	26	100	28	2R
scaffold1354	100	26	100	28	3R
scaffold1362	100	26	100	28	3L
scaffold137	100	26	100	28	3L
scaffold1374	100	26	100	29	3L
scaffold1375	100	26	100	28	2L
scaffold138	100	25	100	28	3L
scaffold1383	100	26	100	28	3R
scaffold1385	100	25	100	28	2R
scaffold1392	99	25	99	28	2L
scaffold1398	100	25	100	29	2R
scaffold14	99	25	99	28	3L
scaffold1405	99	26	99	29	3R
scaffold1406	97	26	97	28	U
scaffold141	99	25	99	28	3R
scaffold1411	100	26	100	29	3L
scaffold1416	98	25	99	27	U
scaffold1418	100	25	100	28	2L
scaffold1428	99	26	100	27	U
scaffold143	100	26	100	28	X
scaffold1432	100	26	100	29	3L
scaffold1434	100	25	100	28	2R
scaffold1437	100	25	100	28	2R
scaffold144	97	24	95	13	X
scaffold145	100	26	100	28	2L
scaffold1450	99	26	99	28	3L
scaffold1456	100	26	100	29	2R
scaffold1458	100	26	100	29	2L
scaffold146	99	26	99	28	2L
scaffold1466	100	25	100	28	2R
scaffold1469	99	25	99	27	U
scaffold147	100	26	100	28	3R
scaffold148	100	25	100	28	2R
scaffold1480	100	26	99	29	3L
scaffold1481	99	26	99	28	3L
scaffold1483	100	26	100	28	X
scaffold1489	99	23	99	26	X
scaffold149	99	25	99	28	2R
scaffold15	96	25	95	14	X
scaffold150	96	25	96	28	2L
scaffold1505	98	25	98	28	U
scaffold151	100	26	100	28	2R
scaffold1510	100	25	100	28	2R
scaffold1515	100	25	100	28	U
scaffold1529	100	26	100	29	3L
scaffold1532	96	26	96	14	U
scaffold1536	97	26	97	28	2R
scaffold1549	100	27	100	29	3R
scaffold1552	100	25	100	28	3R
scaffold1553	99	25	99	28	3R
scaffold156	100	25	100	28	3L
scaffold1561	92	23	93	26	2R
scaffold157	100	26	100	28	2L
scaffold1574	100	26	100	28	3R
scaffold1583	100	24	100	27	2R
scaffold1593	100	25	100	27	2R
scaffold1597	99	25	99	29	X
scaffold16	100	26	100	28	U
scaffold1605	100	26	100	29	2L
scaffold1619	100	27	100	29	3L
scaffold162	100	25	100	28	2R
scaffold163	100	25	100	27	2R
scaffold1631	100	26	100	29	3R
scaffold1642	99	26	99	28	2R
scaffold165	100	26	100	29	3L
scaffold1656	99	26	99	29	2R
scaffold166	99	25	99	28	2L
scaffold1669	99	26	99	28	U
scaffold167	100	25	100	28	3R
scaffold168	100	26	100	28	3R
scaffold1683	100	26	99	29	2R
scaffold1684	100	26	100	29	2L
scaffold169	100	26	100	28	3L
scaffold1694	100	26	100	29	3L
scaffold1696	100	25	100	28	2L
scaffold1702	100	26	100	29	2R
scaffold1705	99	25	100	28	3L
scaffold1711	100	26	99	28	3R
scaffold1717	99	26	99	29	2L
scaffold172	100	26	100	28	3L
scaffold173	99	25	100	28	2L
scaffold175	99	26	99	29	2R
scaffold177	100	25	100	28	2R
scaffold1772	100	26	99	28	2R
scaffold1783	100	26	100	29	3R
scaffold1788	97	25	97	28	2R
scaffold1791	100	25	100	28	2R
scaffold1799	100	26	100	29	3L
scaffold18	100	25	100	28	3R
scaffold1812	99	26	99	28	2L
scaffold182	45	12	45	14	2R
scaffold1838	81	37	82	38	3R
scaffold184	99	25	99	27	2R
scaffold1847	99	24	98	27	2R
scaffold1871	100	25	99	28	X
scaffold1875	96	25	96	27	X
scaffold1882	99	26	100	28	2R
scaffold1889	100	26	100	28	2R
scaffold189	99	26	99	28	2R
scaffold19	100	25	100	28	2L
scaffold190	100	26	100	28	2L
scaffold1902	100	26	100	28	2R
scaffold191	100	26	100	28	2L
scaffold1914	100	25	100	28	2L
scaffold1923	100	26	100	28	2R
scaffold1924	99	26	99	29	2R
scaffold193	98	24	98	26	3L
scaffold1930	99	25	99	27	3R
scaffold1932	100	25	100	28	X
scaffold1948	100	25	100	28	3L
scaffold1949	100	25	100	29	2L
scaffold195	100	26	100	28	3R
scaffold1952	100	26	100	28	2L
scaffold196	100	26	100	28	2R
scaffold1961	99	25	99	28	2R
scaffold1963	100	25	100	28	2L
scaffold197	100	25	100	27	3R
scaffold1972	99	25	98	28	3R
scaffold1981	100	24	100	26	2R
scaffold1987	94	26	95	28	U
scaffold1991	97	24	97	26	X
scaffold1992	93	23	93	26	2R
scaffold1996	99	25	99	28	3R
scaffold2	99	26	99	29	2R
scaffold20	100	25	100	28	2L
scaffold2002	99	26	100	28	2R
scaffold2005	97	25	97	27	2R
scaffold201	99	26	99	28	3R
scaffold202	100	26	100	28	2L
scaffold2023	100	26	100	28	2L
scaffold2032	97	26	97	28	3R
scaffold2044	99	26	99	28	2L
scaffold2049	100	26	100	30	2L
scaffold205	100	26	99	28	2R
scaffold207	99	26	99	28	2L
scaffold2070	100	26	100	28	3R
scaffold208	100	25	100	28	2R
scaffold2083	100	25	100	28	U
scaffold2085	99	26	99	29	U
scaffold209	99	25	100	28	2L
scaffold2091	92	24	91	28	3R
scaffold2098	99	24	99	13	U
scaffold210	99	26	99	28	2L
scaffold2101	99	24	99	27	X
scaffold2106	98	23	98	27	2R
scaffold211	99	25	99	28	3L
scaffold212	100	26	100	14	X
scaffold2128	97	24	97	26	2L
scaffold213	100	25	100	28	2R
scaffold2148	100	26	100	28	3R
scaffold2164	85	23	84	26	3R
scaffold2168	100	26	100	28	2R
scaffold2173	100	25	100	28	2L
scaffold2178	99	25	99	27	2R
scaffold2182	98	26	98	29	2R
scaffold2183	97	24	97	27	U
scaffold2199	99	26	99	14	3L
scaffold2200	96	25	95	13	X
scaffold2202	100	27	100	29	2R
scaffold221	100	26	100	28	3R
scaffold2213	100	25	100	28	2R
scaffold2214	99	25	99	28	2R
scaffold2222	98	26	98	29	2R
scaffold2224	100	26	100	28	3R
scaffold2231	100	25	100	28	2R
scaffold2250	100	27	100	29	3L
scaffold2297	100	25	100	27	3R
scaffold23	100	26	100	29	U
scaffold231	100	26	100	28	3L
scaffold2319	100	24	99	12	U
scaffold2335	98	26	98	28	2R
scaffold2344	99	25	100	29	3L
scaffold235	94	28	94	15	2R
scaffold2373	100	26	100	28	2L
scaffold2383	99	25	99	28	3L
scaffold2389	100	26	100	28	2L
scaffold2394	100	26	100	28	2R
scaffold240	99	24	99	14	2R
scaffold2405	96	25	95	14	2L
scaffold2413	99	25	100	28	3R
scaffold242	99	26	99	29	3R
scaffold2430	100	25	100	27	2L
scaffold2434	100	26	100	29	2L
scaffold2435	100	25	100	27	U
scaffold244	100	25	100	27	U
scaffold2451	99	26	100	28	U
scaffold2459	95	24	95	27	2R
scaffold2473	100	25	100	27	3R
scaffold2477	100	25	100	28	2R
scaffold2478	99	24	99	26	3R
scaffold248	100	25	100	28	U
scaffold2483	100	26	100	30	2R
scaffold2484	98	23	98	24	3L
scaffold2490	99	25	99	27	2L
scaffold2509	98	25	98	28	3R
scaffold251	100	26	100	29	3L
scaffold252	100	25	100	28	2R
scaffold2536	100	25	100	27	2R
scaffold2541	99	26	99	28	2L
scaffold255	98	24	98	27	3R
scaffold2556	100	26	100	28	2R
scaffold2567	100	25	100	28	2R
scaffold257	99	25	99	27	2L
scaffold2589	100	26	99	28	2R
scaffold259	100	26	100	29	3R
scaffold26	100	26	100	29	U
scaffold2627	100	25	100	27	2L
scaffold2629	97	26	97	27	U
scaffold2633	97	25	97	14	X
scaffold264	100	26	100	29	3L
scaffold2643	99	25	99	26	3L
scaffold265	100	25	100	28	3R
scaffold2662	97	26	97	12	2L
scaffold2668	100	25	100	27	2L
scaffold2676	100	25	100	28	2L
scaffold2686	98	25	97	28	2L
scaffold2704	100	26	100	29	X
scaffold272	100	25	100	28	X
scaffold2740	98	25	98	26	2L
scaffold275	100	25	100	27	U
scaffold2761	100	25	100	26	2R
scaffold2779	100	25	100	28	3R
scaffold2797	100	26	99	28	3L
scaffold28	100	25	100	28	2R
scaffold281	100	26	100	28	3L
scaffold2811	100	25	100	28	2L
scaffold2818	100	26	100	29	2L
scaffold282	100	26	100	28	2R
scaffold2821	100	25	100	27	2R
scaffold283	100	25	100	27	2L
scaffold2836	100	26	100	29	3L
scaffold284	100	26	100	28	2R
scaffold2847	99	25	100	27	2R
scaffold285	100	25	100	28	3R
scaffold287	100	26	100	28	U
scaffold2874	100	26	100	29	2L
scaffold2895	99	26	99	14	3L
scaffold290	100	26	100	28	2R
scaffold2903	100	25	100	28	2R
scaffold291	100	26	100	28	2R
scaffold292	100	26	100	29	2R
scaffold2944	100	26	100	28	2L
scaffold2946	100	26	100	28	3R
scaffold295	96	27	95	16	2L
scaffold296	99	27	99	30	2L
scaffold297	94	28	94	32	3R
scaffold2989	100	24	99	27	3L
scaffold2996	99	25	99	28	3L
scaffold3	99	25	99	28	2R
scaffold301	100	26	100	28	3L
scaffold3014	100	25	100	26	2R
scaffold306	100	25	100	28	2L
scaffold307	100	26	100	28	3L
scaffold3077	99	25	100	27	X
scaffold310	99	26	99	28	U
scaffold3106	96	24	98	28	2R
scaffold3109	100	26	100	28	2R
scaffold313	100	26	100	29	2L
scaffold314	99	25	99	27	2R
scaffold317	99	26	99	29	2R
scaffold3183	100	26	100	28	2R
scaffold3185	99	24	99	28	3R
scaffold319	100	26	100	28	U
scaffold32	99	25	99	27	2L
scaffold320	100	25	100	28	3L
scaffold3206	99	25	99	28	3R
scaffold321	96	27	95	27	3R
scaffold3213	99	25	100	29	3R
scaffold3216	99	25	99	29	2R
scaffold323	100	25	100	28	2R
scaffold3256	99	22	99	27	X
scaffold3258	100	25	100	28	2L
scaffold3259	99	25	99	28	3L
scaffold328	98	24	98	13	X
scaffold3295	100	26	100	28	2R
scaffold33	100	25	100	28	2R
scaffold3301	100	25	100	27	X
scaffold3322	100	26	100	25	2L
scaffold333	100	25	100	28	3R
scaffold3333	100	26	100	28	2R
scaffold335	99	25	98	26	3R
scaffold3355	99	25	100	29	3L
scaffold3359	99	25	99	28	2L
scaffold336	100	25	100	28	2R
scaffold3361	99	25	99	28	X
scaffold3365	100	26	99	28	3L
scaffold337	100	25	100	28	3R
scaffold3381	99	25	99	29	3L
scaffold3387	100	27	100	29	U
scaffold3388	99	25	99	27	2R
scaffold3396	96	25	96	25	U
scaffold3401	100	25	100	27	U
scaffold3406	99	25	99	29	2R
scaffold3408	97	25	99	28	U
scaffold3417	100	26	99	29	2L
scaffold342	99	25	99	27	U
scaffold3428	99	24	100	27	2L
scaffold3429	98	24	97	28	3L
scaffold343	100	25	100	28	2L
scaffold3445	99	26	99	28	3R
scaffold3448	100	26	100	29	3R
scaffold3454	96	26	97	25	2L
scaffold3456	99	25	99	27	3R
scaffold3458	100	25	100	27	3L
scaffold3462	99	25	100	28	X
scaffold3463	100	23	100	27	2R
scaffold3467	94	22	97	24	2R
scaffold3470	99	25	99	29	X
scaffold3475	95	27	95	30	2R
scaffold3476	97	27	96	30	2L
scaffold348	100	25	100	27	X
scaffold3483	99	25	99	30	2R
scaffold349	100	26	100	29	2R
scaffold350	100	25	100	28	2R
scaffold355	100	26	100	28	2R
scaffold359	100	26	100	28	2R
scaffold360	100	26	100	29	3L
scaffold362	100	26	100	29	3L
scaffold365	100	25	100	28	2L
scaffold367	100	25	100	26	2L
scaffold37	100	26	100	28	3R
scaffold376	100	25	100	28	2L
scaffold377	97	26	97	15	U
scaffold379	100	26	100	28	X
scaffold38	100	26	100	28	3R
scaffold382	100	26	100	28	2R
scaffold387	100	25	100	28	2R
scaffold39	100	26	100	28	X
scaffold392	100	25	100	27	2R
scaffold394	97	29	97	31	U
scaffold395	97	24	98	27	2R
scaffold396	100	26	100	29	3R
scaffold399	100	26	100	29	2R
scaffold406	100	26	100	28	2R
scaffold41	100	25	100	28	2R
scaffold410	100	25	100	14	3R
scaffold411	100	26	100	29	2R
scaffold414	100	25	100	28	2R
scaffold416	100	26	100	28	2L
scaffold417	100	25	100	28	2L
scaffold42	100	26	100	28	2L
scaffold424	100	25	100	27	3R
scaffold426	100	25	100	28	2L
scaffold429	99	26	100	26	2L
scaffold434	99	25	99	28	2R
scaffold439	94	26	94	29	2L
scaffold44	100	25	100	28	U
scaffold440	99	25	99	29	3L
scaffold445	100	26	100	28	3R
scaffold453	100	25	100	28	2R
scaffold455	100	25	100	28	2L
scaffold458	100	26	100	29	3R
scaffold461	100	26	100	29	2R
scaffold466	100	25	100	28	3L
scaffold468	100	25	100	28	2R
scaffold47	100	24	100	14	2R
scaffold471	100	26	100	29	U
scaffold473	100	26	100	28	3L
scaffold474	100	25	100	28	2R
scaffold479	100	25	100	28	X
scaffold48	100	25	100	28	U
scaffold483	100	25	100	28	3R
scaffold484	100	25	100	27	2R
scaffold485	99	25	99	28	2R
scaffold486	100	26	100	28	2L
scaffold488	100	25	100	28	2R
scaffold49	100	26	100	28	2L
scaffold497	100	25	100	28	3R
scaffold5	100	25	100	28	3R
scaffold501	100	25	100	28	2R
scaffold51	100	26	100	28	3R
scaffold510	99	26	99	28	3L
scaffold511	100	26	100	28	2R
scaffold512	100	26	99	27	2L
scaffold513	95	24	95	25	2L
scaffold516	100	25	99	29	X
scaffold518	99	26	99	28	2R
scaffold52	100	26	100	29	3L
scaffold520	100	26	100	28	2L
scaffold521	95	26	96	27	2R
scaffold522	100	26	100	29	3R
scaffold524	100	25	99	27	U
scaffold532	100	25	100	28	2R
scaffold536	99	25	98	13	U
scaffold539	100	26	100	29	3L
scaffold542	100	25	100	28	3L
scaffold546	100	26	100	28	2R
scaffold549	100	26	100	28	3L
scaffold550	100	25	100	28	2R
scaffold551	100	25	100	28	2R
scaffold554	100	26	100	28	3R
scaffold556	100	25	100	28	3R
scaffold560	100	26	100	28	2R
scaffold562	100	25	100	28	2L
scaffold565	100	26	100	29	2L
scaffold566	100	26	100	28	3R
scaffold568	100	25	100	28	3R
scaffold569	100	26	100	29	3L
scaffold577	100	25	100	29	3L
scaffold578	100	25	100	28	U
scaffold580	95	25	95	14	X
scaffold584	100	25	100	28	2R
scaffold587	100	26	100	13	3L
scaffold588	100	26	100	28	3L
scaffold591	100	25	100	28	2L
scaffold592	99	25	99	28	3R
scaffold595	99	27	99	29	3R
scaffold599	99	25	99	28	3L
scaffold601	100	25	100	28	3R
scaffold606	100	26	100	28	2R
scaffold608	100	26	100	28	2L
scaffold61	97	25	97	13	3R
scaffold613	98	25	97	27	2L
scaffold615	100	25	100	28	U
scaffold616	99	25	99	28	3R
scaffold617	100	26	100	28	3R
scaffold618	99	25	99	14	X
scaffold62	100	26	100	29	3L
scaffold621	100	26	100	29	3R
scaffold623	100	25	100	28	2L
scaffold624	100	25	100	28	2R
scaffold628	100	25	100	28	U
scaffold63	91	23	90	13	3L
scaffold636	96	23	96	25	2R
scaffold637	100	25	100	28	3R
scaffold639	100	25	100	28	3L
scaffold64	100	26	100	28	2R
scaffold642	100	24	100	26	2R
scaffold643	100	25	100	28	2L
scaffold647	100	26	100	28	2R
scaffold65	100	25	100	29	3L
scaffold651	100	26	100	29	3R
scaffold658	100	26	100	28	2L
scaffold66	99	25	99	28	3R
scaffold660	100	25	100	28	3L
scaffold666	100	25	100	28	2L
scaffold671	99	25	99	28	U
scaffold674	99	25	99	28	3R
scaffold677	100	26	100	29	2R
scaffold68	99	26	99	28	2L
scaffold680	100	25	100	28	2L
scaffold683	100	25	100	28	3R
scaffold689	100	26	100	28	X
scaffold690	100	26	100	28	3L
scaffold691	99	25	99	28	2R
scaffold693	100	26	100	28	3L
scaffold695	100	26	100	28	3L
scaffold698	99	26	99	29	2L
scaffold7	99	25	99	28	U
scaffold701	100	26	100	28	X
scaffold703	100	26	100	29	2R
scaffold706	100	26	100	28	2R
scaffold707	100	26	100	29	2L
scaffold708	100	26	100	29	3L
scaffold71	100	25	100	28	2R
scaffold72	100	26	100	28	2L
scaffold720	94	28	93	17	3R
scaffold725	100	25	100	28	2R
scaffold726	100	26	100	29	3L
scaffold727	100	26	100	27	U
scaffold73	100	25	100	28	2R
scaffold731	100	26	100	29	3L
scaffold737	99	25	99	27	U
scaffold750	100	26	100	28	3R
scaffold755	98	26	98	29	3R
scaffold756	99	25	99	28	2L
scaffold759	100	25	100	28	2L
scaffold76	100	26	100	28	2R
scaffold769	100	26	100	29	3L
scaffold77	100	26	100	28	3R
scaffold772	99	25	99	14	2R
scaffold776	100	25	100	28	3R
scaffold778	99	26	99	29	2L
scaffold78	100	28	100	29	2R
scaffold783	100	25	100	28	3R
scaffold784	100	26	100	29	3R
scaffold787	100	25	100	27	2L
scaffold788	100	25	100	27	2L
scaffold789	100	26	100	29	X
scaffold799	100	26	100	28	2L
scaffold8	100	25	100	28	2R
scaffold800	100	26	100	29	3R
scaffold802	100	26	100	28	3L
scaffold803	100	25	100	28	3R
scaffold805	100	26	100	28	2R
scaffold810	100	25	100	27	X
scaffold812	100	26	100	28	2L
scaffold814	100	26	100	28	2L
scaffold816	98	24	98	28	2L
scaffold819	100	26	100	29	2R
scaffold822	100	25	100	28	X
scaffold826	99	25	99	28	2R
scaffold827	100	26	100	28	3L
scaffold829	99	26	99	28	U
scaffold83	98	24	98	26	3L
scaffold84	100	25	100	28	2R
scaffold841	100	25	100	28	2R
scaffold842	98	24	98	14	X
scaffold844	98	25	98	27	3R
scaffold850	100	26	100	28	2R
scaffold856	99	26	100	28	2R
scaffold858	100	26	100	28	X
scaffold859	100	26	100	29	3R
scaffold86	98	26	98	27	3L
scaffold860	100	26	100	28	2R
scaffold863	99	28	99	29	2R
scaffold866	100	26	100	28	2L
scaffold869	100	26	100	28	2R
scaffold87	100	26	100	28	3R
scaffold872	100	25	100	28	2R
scaffold874	100	25	100	28	3L
scaffold885	100	24	100	27	2R
scaffold888	100	25	100	28	X
scaffold891	99	26	99	29	3L
scaffold892	100	25	100	28	3L
scaffold896	99	25	99	28	2R
scaffold897	100	25	100	28	3L
scaffold9	100	26	100	28	X
scaffold900	100	25	100	27	2R
scaffold901	100	26	100	28	2R
scaffold902	100	26	100	29	2R
scaffold903	100	25	100	28	X
scaffold904	100	26	100	29	X
scaffold908	99	26	99	29	2L
scaffold91	100	25	100	28	2R
scaffold910	100	25	100	28	2R
scaffold912	100	26	100	29	2R
scaffold913	100	27	100	30	2R
scaffold916	100	25	100	28	3R
scaffold920	100	27	100	29	2R
scaffold921	97	23	97	27	3L
scaffold924	100	25	100	28	3L
scaffold928	99	26	99	28	3R
scaffold929	100	25	100	28	3R
scaffold93	100	25	100	28	3R
scaffold933	100	25	100	27	2L
scaffold935	100	26	100	28	3L
scaffold94	100	25	100	28	2R
scaffold940	99	25	99	27	2R
scaffold942	100	25	100	28	2L
scaffold955	100	25	100	27	2L
scaffold968	100	26	99	28	U
scaffold976	100	26	100	28	X
scaffold977	100	25	100	28	2R
scaffold98	100	27	100	29	3L
scaffold982	99	24	97	14	2R

## Sheet: M.destructor
Scaffold	Fper	Fcov	Mper	Mcov	chrom
C4524153	93	4.4	98	12	X
C4524903	96	5.3	99	17	2R
C4525687	99	6.5	99	12	2R
C4526677	95	4.3	100	11	X
C4527077	100	4.1	96	7.3	2R
C4527729	83	4	92	8.2	X
C4527769	61	2.1	89	3.8	3R
C4528089	96	3.2	99	8.3	2R
C4528503	99	5.7	99	14	2R
C4528917	99	6.6	99	17	3R
C4528959	83	2.4	98	5.1	2R
C4529229	84	4.9	99	11	3R
C4530399	77	6.7	83	11	2R
C4530517	96	4.8	99	9.2	2R
C4530697	98	12	99	15	3L
C4530907	96	4.3	97	6.9	3L
C4531751	80	6.3	97	12	3R
C4532001	81	4.3	92	9.1	2R
C4532833	98	5.2	100	10	3R
C4533113	98	7	99	12	2R
C4533143	93	8.9	99	21	2R
C4533617	98	7.1	100	16	3L
C4534075	88	3.9	93	5.6	2R
C4534905	99	6.9	98	14	2L
C4535085	99	4.2	100	11	2R
C4535497	95	4.3	100	12	2R
C4535919	99	7.5	96	6.8	3R
C4536031	91	5.4	96	13	3R
C4536059	95	5	100	14	3R
C4536249	99	4.6	96	13	2R
C4536773	95	3.5	92	7.1	3R
C4537505	87	3.4	98	8	2R
C4539771	98	6.2	99	12	2R
C4539981	84	3.3	99	5.4	X
C4540459	95	7.4	100	17	3R
C4540989	90	5	99	13	2R
C4541143	98	6.3	100	17	2R
C4541601	92	3.7	100	11	3R
C4541659	97	4.9	98	6.3	2L
C4541995	98	5.9	99	11	2R
C4544003	98	4.9	98	13	3R
C4544045	99	11	100	21	2R
C4544175	96	7.4	100	13	3R
C4544231	93	3.3	98	10	2R
C4544557	95	4.2	100	13	2R
C4545407	98	6.8	100	16	3R
C4545965	98	6.5	100	15	X
C4546105	93	3.3	97	7.7	2R
C4546893	85	4.7	100	9.9	2R
C4547093	96	4.8	99	5.1	2L
C4548003	91	4.1	98	9	2L
C4548291	98	6.8	100	9.9	2L
C4548789	85	4.3	96	4.7	3L
C4549669	98	7.4	100	12	3L
C4549697	93	8	100	15	3R
C4549767	96	6.1	93	5.8	2R
C4550067	100	7.2	99	7.6	3L
C4550421	99	8.2	94	12	3L
C4550759	89	3.6	96	5.7	3R
C4550957	96	6.2	99	7.8	2L
C4551437	97	5.3	99	8.1	2L
C4551519	98	8.9	100	23	2R
C4551777	91	5.3	96	5.9	2L
C4551841	97	5.8	98	14	X
C4552327	99	6	99	18	2R
C4552365	100	7.3	100	18	3R
C4552735	93	6.6	99	7.9	2L
C4553447	91	5	100	9.6	3R
C4553633	91	4	98	9.1	2L
C4553915	100	7.5	99	7.9	2L
C4554507	98	6.5	100	18	2R
C4554837	96	4.8	99	11	3R
C4554861	100	11	99	25	3R
C4556279	100	14	99	20	2L
C4556325	90	3.7	100	11	3R
C4556753	98	8.7	99	19	3L
C4556779	85	3.6	100	7.3	3R
C4556989	99	10	99	24	2R
C4557511	99	6.1	100	12	3R
C4559367	99	6.5	100	14	U
C4559371	94	5.7	100	12	X
C4559819	94	4.6	99	11	3L
C4562477	100	14	100	15	X
C4563035	99	18	99	18	3L
C4564353	100	9.4	99	10	2L
C4567155	100	11	100	23	X
scaffold10014	82	5.3	83	5	2R
scaffold10026	96	6.6	96	7.5	2L
scaffold10046	91	6.9	93	15	3R
scaffold10054	69	3	73	8.9	3R
scaffold10055	98	8.1	98	9.9	3L
scaffold10058	94	5.7	94	6.5	2R
scaffold10066	93	6.5	92	6.6	2R
scaffold10082	97	7.8	98	8.6	2R
scaffold10083	98	5.7	100	14	U
scaffold10088	97	7.6	98	8	X
scaffold10096	91	7.6	91	9.3	2L
scaffold10101	95	6.1	95	13	U
scaffold10107	95	6.8	95	7	2L
scaffold10111	75	4.6	81	11	3R
scaffold10121	94	6.5	95	7	U
scaffold10127	95	7.7	96	16	2R
scaffold10142	99	8.8	98	9.7	3R
scaffold10154	89	5.4	87	5.4	2R
scaffold10155	98	7.1	97	8.1	2R
scaffold10158	79	5.5	81	13	3R
scaffold10164	97	8.4	97	8.6	2L
scaffold10172	87	6	87	6.3	3R
scaffold10173	100	7.7	100	11	2L
scaffold10180	95	6.3	97	7.5	2L
scaffold10182	97	7.5	98	7.9	3L
scaffold10185	91	4.5	94	10	U
scaffold10200	93	6	94	6.4	2L
scaffold10205	89	5	90	11	3R
scaffold10207	78	8.4	82	9.8	2R
scaffold10209	99	8	98	9	2L
scaffold10211	79	5	79	10	3R
scaffold10216	96	5.5	98	13	2R
scaffold1022	94	6.5	96	7.9	2R
scaffold10224	93	7.6	95	16	3R
scaffold1024	88	5.7	90	11	U
scaffold10248	44	4.6	44	7.4	2L
scaffold10250	94	7.4	96	14	2L
scaffold10258	82	6.2	81	6.6	3L
scaffold10259	89	3.1	96	9.4	2R
scaffold1026	95	6	95	7.3	U
scaffold10271	93	5.5	96	8.2	2R
scaffold10272	76	5.5	82	11	3L
scaffold10295	91	9.4	90	12	3L
scaffold10303	85	5.1	89	11	2R
scaffold10304	98	6.7	98	9.3	3L
scaffold10305	93	5	97	12	3R
scaffold10323	92	5	95	11	3R
scaffold10337	93	8.8	94	9	2R
scaffold10341	94	6.8	96	16	2R
scaffold10346	95	6.7	96	6.5	2L
scaffold10354	95	4.7	98	9.8	U
scaffold10357	80	4.7	82	9.5	2R
scaffold10358	94	5.3	96	12	3R
scaffold10376	86	4.1	94	8.5	2R
scaffold10398	96	6.8	97	7.4	2L
scaffold10408	91	7.6	92	8.5	2R
scaffold10415	93	6.5	94	6.9	U
scaffold1042	81	4.8	85	9	3R
scaffold10426	88	6	93	14	2R
scaffold1043	95	6.3	97	15	2R
scaffold10430	93	4.7	95	9.8	2R
scaffold1044	97	6	99	12	X
scaffold10440	94	4.8	98	9.3	3R
scaffold10447	98	8	98	10	3L
scaffold10496	92	5.2	93	12	2L
scaffold10501	96	6.6	99	16	U
scaffold10516	96	5.3	97	11	3R
scaffold10539	89	4	89	4.2	3L
scaffold1054	93	6.8	93	7.5	2L
scaffold10549	93	5.9	94	13	2R
scaffold10565	96	5.3	98	12	3R
scaffold10570	78	5.3	76	5.1	2L
scaffold10572	95	6.4	98	15	2R
scaffold10590	98	8.5	98	9.6	2L
scaffold1060	96	7	96	7.8	3R
scaffold10607	97	6.7	98	7.7	2L
scaffold10616	98	10	99	12	3L
scaffold10626	97	7.3	98	8.1	2L
scaffold10632	95	7.5	95	8.7	2L
scaffold10639	97	7.8	99	18	2R
scaffold10642	95	5.5	95	6	2R
scaffold10665	90	6.8	90	7.7	3L
scaffold10677	95	4.9	98	11	3R
scaffold10678	95	4.9	99	11	X
scaffold10679	96	6.8	98	15	3R
scaffold1068	83	6.4	89	14	3R
scaffold1070	97	7.3	96	7.9	3R
scaffold10703	96	8.3	96	9.8	U
scaffold10722	97	6.7	98	16	3R
scaffold10732	94	5.3	96	11	3R
scaffold10740	90	5.3	95	11	3R
scaffold10757	89	6.7	91	13	X
scaffold10761	95	7	95	8.4	3R
scaffold10778	99	6.9	98	7.6	U
scaffold10790	94	7.7	95	9.3	3L
scaffold10792	52	3.3	58	9.9	2R
scaffold108	95	5.9	97	13	3L
scaffold1080	95	8.5	95	8.8	2R
scaffold10804	98	7.2	99	13	3R
scaffold10805	85	6.6	86	15	3R
scaffold10827	94	4.3	100	10	2L
scaffold10830	96	6.4	99	14	2R
scaffold10849	93	8	94	9.4	2L
scaffold10854	91	4.3	93	5.6	2L
scaffold10866	97	7.2	98	8.5	3R
scaffold10867	95	7.6	96	8.5	2L
scaffold10870	93	5.4	97	9.8	3L
scaffold10874	97	6.9	98	7.6	U
scaffold10893	99	6.4	100	7	2L
scaffold10896	96	7.3	97	8.7	2L
scaffold1092	96	7.4	97	7.9	U
scaffold1093	95	7	99	15	3L
scaffold10933	66	3	69	3.4	3L
scaffold10942	89	6.8	90	15	2R
scaffold10971	92	6.6	94	7.5	3L
scaffold10973	90	5.6	92	13	2R
scaffold10979	72	5.1	74	4.9	2L
scaffold1098	91	7.1	93	7.7	2R
scaffold10980	97	6.7	98	15	3R
scaffold10983	97	8.7	98	10	2R
scaffold10989	95	6.9	95	7.7	3L
scaffold110	88	4.9	91	6.4	3L
scaffold11004	91	6.7	92	7.1	2R
scaffold11005	93	5.4	96	13	U
scaffold1102	86	6.3	86	7.3	U
scaffold11021	99	6.2	100	6.4	X
scaffold11022	97	7.3	99	17	X
scaffold11028	97	6.3	98	6.8	U
scaffold11031	93	6.1	95	12	3L
scaffold11038	93	6.9	96	17	2R
scaffold11040	94	6.5	95	7.5	2R
scaffold11045	90	3.6	87	3.8	2L
scaffold11048	91	5.2	94	11	U
scaffold11049	95	6	100	13	X
scaffold1106	98	8.7	98	9.4	3L
scaffold11061	96	5.7	97	12	2R
scaffold11075	96	4.8	96	10	3R
scaffold11086	94	5.1	93	5.8	2R
scaffold1109	98	5.5	99	12	2R
scaffold11094	99	7.1	99	8.9	2R
scaffold11107	96	7.2	97	7.9	2R
scaffold11129	96	6.2	99	10	3R
scaffold11132	94	5	94	12	X
scaffold11137	94	5.2	98	12	2R
scaffold11141	88	5.1	100	13	2R
scaffold11148	95	5.7	96	5.5	3L
scaffold11160	99	5.4	99	12	2R
scaffold11165	87	6.7	88	7.3	3R
scaffold11170	95	5.1	96	11	3R
scaffold11183	94	6.8	95	16	3R
scaffold11188	89	7.1	92	16	X
scaffold11198	97	6.8	99	14	3R
scaffold11199	97	7.8	97	15	X
scaffold11218	88	3.7	93	7.4	2R
scaffold1122	93	6	94	6.7	2R
scaffold11229	74	5.6	77	11	X
scaffold11244	86	3.4	86	3.3	2R
scaffold11249	95	6.7	94	7.1	U
scaffold11254	94	4	98	10	2R
scaffold11258	79	6.3	80	12	3R
scaffold1127	96	6.8	95	7.4	3L
scaffold11272	97	6.8	99	15	2R
scaffold1129	95	9	95	11	U
scaffold11293	97	6.8	99	14	2R
scaffold1130	97	5.1	99	11	U
scaffold11301	98	6.8	99	16	X
scaffold11306	97	6.5	97	7.1	2L
scaffold11308	96	7.1	99	16	3L
scaffold11311	93	6.6	95	7.7	3L
scaffold11315	97	6.1	98	14	2R
scaffold11319	92	6.9	92	6.9	3L
scaffold1132	97	6.7	96	7.2	3L
scaffold11330	95	5.1	98	11	3R
scaffold11352	76	3.8	82	9.6	2R
scaffold11373	94	4.1	92	4.4	3L
scaffold11378	86	5.9	85	5.8	2R
scaffold1138	98	6.1	100	13	3L
scaffold11380	94	4.2	94	8.5	3R
scaffold11383	89	8.8	89	8.9	2L
scaffold11388	94	4.5	98	10	3R
scaffold11396	97	5.4	99	9.6	U
scaffold114	97	6.1	98	11	2R
scaffold1140	94	4.4	97	10	X
scaffold11413	93	5	94	5.6	2L
scaffold11452	93	5.8	99	13	2R
scaffold11467	96	5.6	99	9.7	2R
scaffold11478	93	5.9	94	13	3R
scaffold1149	96	6.2	97	7	3L
scaffold11491	98	4.6	99	9.7	2L
scaffold11533	89	6	90	6.7	2L
scaffold11537	97	6.9	97	7.2	2R
scaffold1154	89	4.8	90	11	2R
scaffold11545	99	6.4	99	14	2R
scaffold11567	91	4.5	99	9.2	2R
scaffold11585	94	8.7	94	10	2R
scaffold11595	94	3.8	99	11	2R
scaffold11614	97	6.4	98	14	2R
scaffold11618	93	9.1	93	11	3R
scaffold11629	92	7.4	92	7.6	2L
scaffold11630	97	5.5	96	5.5	2L
scaffold11635	95	5.2	95	6.1	3L
scaffold11646	85	5	87	5.3	3L
scaffold11648	96	7.1	98	8.2	3L
scaffold11659	95	6.4	99	13	3R
scaffold11664	32	2.9	41	6.9	3R
scaffold11666	96	9	98	9.7	2L
scaffold11670	96	7.3	97	7.9	2L
scaffold11672	95	8.8	95	9.9	2L
scaffold1168	95	7.2	97	17	U
scaffold11693	98	6.8	98	7.6	U
scaffold1170	79	4.7	83	9.4	2R
scaffold1171	90	6.4	93	14	U
scaffold11711	90	4	90	4.5	3L
scaffold11727	96	7.1	97	7.4	2L
scaffold11733	97	5.1	99	11	X
scaffold11747	98	6.1	97	7.8	2R
scaffold11750	98	6.1	98	6.7	3R
scaffold1178	94	6.3	95	6.7	2L
scaffold11807	96	8.3	97	9.2	3L
scaffold1181	97	6.4	100	15	3R
scaffold1182	96	5.8	98	13	3R
scaffold11823	86	7.2	85	8.6	3L
scaffold11827	87	8.8	87	8.4	2L
scaffold11845	98	9.2	98	11	2L
scaffold11849	95	6.2	95	6.7	2R
scaffold1185	93	7.5	94	8.6	2L
scaffold11857	94	8.5	94	8.9	3L
scaffold11869	94	5.8	94	6.5	2R
scaffold11871	97	6.6	99	13	3R
scaffold11880	99	7.7	99	8.3	U
scaffold11885	99	8.4	99	18	2R
scaffold1189	94	5.3	96	11	2R
scaffold11891	98	5.8	100	11	2R
scaffold11902	91	5.4	94	12	2R
scaffold11914	93	6	95	6.2	2R
scaffold11919	89	4.7	94	9.9	U
scaffold11926	96	6.4	94	6.1	X
scaffold1193	97	6.2	97	6.9	3R
scaffold11940	66	4.1	60	8.4	X
scaffold11942	88	5	98	9	X
scaffold11957	97	6.6	94	9.3	2R
scaffold11969	83	6.5	87	13	U
scaffold11974	96	7.2	98	17	3R
scaffold1199	97	10	96	11	2R
scaffold11998	93	4.4	99	11	3L
scaffold11999	93	7.4	95	17	2R
scaffold12030	93	8.6	93	10	2L
scaffold1204	98	6.4	99	15	U
scaffold12044	97	6.7	98	8	2L
scaffold12046	93	4.7	97	11	2R
scaffold12062	98	6.7	98	6.9	3L
scaffold12065	84	5.5	92	12	3L
scaffold12074	88	8	93	17	3R
scaffold12076	85	6.2	87	13	3R
scaffold12078	96	8.3	96	9.4	2L
scaffold1208	90	8.3	92	8.5	2L
scaffold12080	95	4.8	99	9.9	3R
scaffold12086	97	6.3	99	14	2R
scaffold12088	89	6	92	12	2L
scaffold121	94	4.9	94	6.3	3L
scaffold12101	95	6	96	13	3R
scaffold12107	94	4.6	97	13	2R
scaffold12108	52	3.5	65	7.4	3R
scaffold12110	93	5.1	95	5.6	U
scaffold12120	96	7.2	96	8.6	X
scaffold12131	93	7.5	90	8.8	U
scaffold12137	97	5.9	96	6.4	2R
scaffold12147	96	6.3	98	14	3L
scaffold12148	95	9.8	93	12	3R
scaffold12150	98	8.2	98	8.6	U
scaffold12180	89	5.1	96	9.7	3R
scaffold122	97	6.8	96	8.7	2R
scaffold1220	98	6.4	100	14	3R
scaffold12202	97	9.8	97	11	2R
scaffold12204	96	6.8	96	16	3R
scaffold12205	90	4.3	94	8.7	U
scaffold12206	98	6.2	98	7.3	2L
scaffold12245	92	4.7	98	10	3R
scaffold12253	96	7.1	97	7.4	2R
scaffold12263	89	4.8	90	5.2	U
scaffold12264	88	4.6	93	11	3R
scaffold12266	98	7.1	98	7.7	2L
scaffold12267	96	9.7	97	9.7	2L
scaffold12277	93	5.6	94	8	2L
scaffold1228	94	5.6	97	10	3R
scaffold1230	97	6.2	99	14	3R
scaffold12301	96	6.4	97	13	U
scaffold12319	91	4	98	11	2R
scaffold1232	97	7.2	98	16	U
scaffold12322	95	6.1	98	6.9	2L
scaffold12339	98	5.6	100	14	U
scaffold1235	85	4.3	88	8.7	2R
scaffold1236	99	8.7	99	9.7	3L
scaffold12399	81	4.3	75	3.9	2L
scaffold124	81	6.8	81	7.7	3L
scaffold1240	97	7.1	97	7.6	3L
scaffold12412	93	4.8	98	9.7	X
scaffold12416	85	6.1	89	12	2L
scaffold12427	98	5	99	11	2R
scaffold12463	95	5	98	10	2R
scaffold12464	80	4.8	81	6.7	2L
scaffold12473	77	3.6	93	6.5	2R
scaffold12486	96	9	97	11	X
scaffold12488	98	9.9	98	9.4	2L
scaffold12491	88	5	92	10	2R
scaffold12495	79	4.4	84	11	X
scaffold1250	96	6.3	98	14	2R
scaffold12516	88	6.7	89	11	3L
scaffold12533	72	4.1	83	4.6	X
scaffold12547	97	3.4	98	7.5	3R
scaffold12550	96	6.7	96	8	U
scaffold12557	97	5.4	100	10	3L
scaffold1256	93	4.7	96	10	X
scaffold12561	96	6.3	97	7.3	2R
scaffold12563	83	4.3	84	4.6	U
scaffold12571	97	6.9	99	17	2R
scaffold12581	96	7.6	96	7.9	U
scaffold12598	93	5.8	94	6.6	2R
scaffold12602	96	5.2	97	11	2R
scaffold1262	96	7.9	96	8.7	2R
scaffold12621	91	6.2	97	13	3R
scaffold12628	87	4	91	7.8	X
scaffold12629	97	5.7	98	12	2R
scaffold12640	88	5.8	92	11	3L
scaffold12643	88	5.4	90	13	3L
scaffold12657	86	4.4	85	5.2	3R
scaffold12672	81	8	82	7.7	X
scaffold127	97	9.5	98	11	2L
scaffold12704	94	9.4	92	9.8	3L
scaffold12711	96	4.9	95	5.3	2L
scaffold12723	97	7.7	96	8.2	2L
scaffold12748	89	8.5	90	8.3	3R
scaffold12760	94	5.2	95	12	U
scaffold12779	97	6.3	98	15	2R
scaffold12780	92	5.6	94	11	2R
scaffold12783	93	6	93	6.2	3R
scaffold12794	97	9.7	96	10	3L
scaffold12795	97	7.2	99	15	3R
scaffold12818	93	4.9	94	9.8	2R
scaffold12824	19	2.5	40	6.8	3R
scaffold12825	92	6.3	93	12	2R
scaffold12831	88	4.8	90	9.7	3R
scaffold12833	89	5.9	90	12	2R
scaffold1286	96	6.5	97	7.4	3L
scaffold12882	86	7.5	90	15	3R
scaffold12887	99	7.9	98	9.2	2L
scaffold12891	95	5.4	98	6.2	3L
scaffold12894	99	11	99	11	2R
scaffold12907	86	5.2	97	11	2R
scaffold12930	95	5.8	95	6.9	2L
scaffold12942	86	7.3	87	18	2R
scaffold12962	92	7.7	91	7.9	2L
scaffold12964	93	6	95	15	3L
scaffold1298	96	6.8	99	14	3R
scaffold12994	96	8.1	95	8.8	2L
scaffold13000	92	7.4	97	14	3L
scaffold13020	99	7.5	99	8.2	X
scaffold13044	87	5.2	93	10	3L
scaffold13054	95	7.3	97	8.6	2R
scaffold13063	98	6.6	98	7.6	2R
scaffold13065	96	6.7	97	14	2R
scaffold1307	89	4.8	93	5.5	2L
scaffold13080	92	5	97	10	2L
scaffold13101	73	5.8	69	12	3L
scaffold1311	89	4.2	91	5.7	3L
scaffold13136	84	4.2	89	10	X
scaffold13143	88	5.1	93	9.7	2L
scaffold13154	95	9	95	12	2R
scaffold13156	96	7.2	97	7.8	U
scaffold1318	96	5.6	97	12	3R
scaffold13184	99	8.3	99	9.4	2L
scaffold13189	96	7	96	7.5	2L
scaffold1319	84	7.2	85	16	3R
scaffold13193	95	4.8	96	7.2	3R
scaffold13220	96	6.8	98	7.6	3L
scaffold1323	97	6.2	99	14	3L
scaffold13239	93	6.5	98	16	U
scaffold13251	91	10	92	13	2R
scaffold13257	91	4.3	96	8.5	X
scaffold13293	91	6.1	92	13	2R
scaffold133	96	6.8	97	14	3R
scaffold1330	95	6.4	99	13	3R
scaffold13301	94	6.4	96	13	3R
scaffold1331	97	6	99	14	3R
scaffold13315	89	5.1	96	9.2	2R
scaffold13316	46	2.2	68	5.6	3L
scaffold13321	90	6.5	90	16	2R
scaffold13327	97	5.5	98	12	2R
scaffold13337	84	6.7	87	13	2L
scaffold13339	95	6.3	90	6	U
scaffold13347	93	5.5	96	12	U
scaffold13354	95	5.7	97	13	3R
scaffold1337	98	7.8	97	7.9	3R
scaffold1338	96	4.6	96	5.2	2R
scaffold13387	97	6.5	97	7	2R
scaffold13431	94	8.7	94	9	2L
scaffold13434	83	4.2	84	11	2R
scaffold13443	90	4.4	96	12	3R
scaffold13446	83	6	88	12	2R
scaffold13458	70	6.3	70	12	2R
scaffold13467	97	6.8	98	7.1	3R
scaffold13473	96	11	95	10	2L
scaffold13479	65	3.8	64	4.4	3R
scaffold13494	97	5.6	98	6.5	U
scaffold13497	98	7.2	99	16	U
scaffold13505	97	5.6	96	6.4	U
scaffold13531	89	4.9	93	10	3R
scaffold13532	97	8.6	97	10	3L
scaffold13542	78	7.1	79	15	2R
scaffold1355	89	5.4	93	14	2R
scaffold13550	94	6.4	95	14	3R
scaffold13555	92	6	94	13	3R
scaffold1356	86	6.4	85	6.8	2R
scaffold1358	92	6.4	92	6.7	U
scaffold13587	99	8.1	99	8.9	U
scaffold1359	98	6.5	99	14	3R
scaffold13619	98	5.3	100	13	2R
scaffold13627	98	7.9	98	8	2L
scaffold13628	97	6.6	99	15	X
scaffold13654	97	6.1	99	13	2R
scaffold1366	96	7.9	96	9.3	2L
scaffold13665	94	4.8	97	11	X
scaffold13667	75	4.9	90	9.1	X
scaffold1367	96	6.3	98	14	3R
scaffold13678	89	6.1	90	7.6	3L
scaffold13681	88	5.4	87	12	3L
scaffold1369	97	7.8	98	9.3	3L
scaffold137	95	6.7	96	7.3	2L
scaffold13740	93	5.4	91	6.8	3R
scaffold13759	54	3.6	57	9.7	3R
scaffold1377	96	6.9	96	8.2	3L
scaffold13784	89	6.2	94	15	U
scaffold1379	99	6.3	99	7.5	2L
scaffold13796	97	6.2	99	13	2L
scaffold138	85	5.8	88	11	2R
scaffold13813	95	5.1	99	12	3R
scaffold13829	99	8.6	98	9.9	2L
scaffold13831	98	8.9	99	11	3R
scaffold13835	80	4.3	84	12	3R
scaffold13852	93	4.5	96	10	2R
scaffold13862	74	3.8	75	4.8	2R
scaffold13863	92	4.2	99	7.1	2R
scaffold13884	97	7	97	7.9	2R
scaffold13887	99	7.1	99	7.5	2R
scaffold1389	95	6.3	98	13	3R
scaffold13895	97	5.9	100	12	3R
scaffold13898	98	7.6	99	16	2R
scaffold13913	97	6.1	98	7	U
scaffold13924	96	7.3	96	8.9	U
scaffold13962	89	5.3	89	5.4	U
scaffold1397	86	4.8	88	10	X
scaffold1399	89	5.3	90	6.2	3L
scaffold14000	95	5.2	100	9	3R
scaffold1401	95	6.2	97	13	U
scaffold14017	95	6.6	97	12	2L
scaffold14022	94	6.1	97	13	U
scaffold14033	88	3.7	90	4.7	2R
scaffold14038	96	11	96	12	U
scaffold1409	96	5.2	98	12	X
scaffold1410	96	4.9	97	5.8	U
scaffold14107	95	7	96	16	2R
scaffold14110	93	7.2	92	8.6	2R
scaffold14116	99	6.1	100	15	2R
scaffold14120	97	6	97	6.2	U
scaffold14132	99	6.8	100	17	2R
scaffold14137	91	6.8	90	7.8	2L
scaffold14153	82	5.4	89	11	2R
scaffold1416	93	6.9	93	8.6	U
scaffold14164	94	5.9	95	7.3	2R
scaffold14167	88	4.6	85	5.9	2L
scaffold1417	95	6.7	94	7	3R
scaffold142	81	4.8	87	8.4	2R
scaffold1420	86	9.6	86	9.2	2R
scaffold14218	90	5.4	93	11	3R
scaffold14228	90	5.2	96	11	2R
scaffold14229	86	5.9	90	5.9	2L
scaffold1423	87	6.3	90	6.4	2L
scaffold14248	88	5.4	93	13	2R
scaffold14249	97	6.3	99	13	3R
scaffold1427	92	6	93	12	2R
scaffold14278	86	4.3	84	5.5	2L
scaffold14296	90	5.2	92	5.6	2R
scaffold1430	77	4.6	81	9.2	3R
scaffold14302	94	8.7	95	9.1	2R
scaffold14336	95	5.6	94	6.4	3L
scaffold14340	75	4	74	8.6	3R
scaffold14341	97	6.6	98	14	2R
scaffold14353	98	6.9	100	17	2R
scaffold14373	95	5.8	96	13	U
scaffold14379	88	2.8	95	4.3	3R
scaffold14400	87	4.6	91	10	3R
scaffold14419	99	6.8	100	16	2R
scaffold1443	90	5.7	94	13	3R
scaffold14441	90	4.4	98	8.3	3R
scaffold14455	79	6.6	81	9.3	2R
scaffold14465	97	5.5	97	6	3L
scaffold1448	98	8.2	99	9.3	U
scaffold14487	97	5.9	98	13	X
scaffold1451	93	6.6	92	6.9	X
scaffold14511	97	6	99	13	2R
scaffold14516	95	6.1	96	14	2R
scaffold14543	92	5.5	94	6.3	2L
scaffold14560	98	8.4	97	9.2	3R
scaffold14589	96	7.3	98	8.5	X
scaffold14591	96	5.4	99	11	2R
scaffold14609	97	6.8	95	6.3	2L
scaffold1461	97	5.9	97	7.3	2R
scaffold14619	92	5.8	97	12	3R
scaffold14624	97	6.2	97	7.3	2L
scaffold14629	94	6.9	96	8	U
scaffold14632	98	6.2	99	13	U
scaffold14637	95	7.3	95	6.1	3L
scaffold1464	96	6.3	99	12	X
scaffold14657	94	5.4	99	13	X
scaffold14662	82	3.5	81	3.3	2L
scaffold14664	75	3.4	72	3.9	3L
scaffold1467	99	8.3	99	9.8	2R
scaffold14672	100	8	99	7	2L
scaffold14689	99	6.5	99	7.5	2L
scaffold1469	91	8.9	91	9.2	U
scaffold14695	99	8.4	99	9.4	2R
scaffold14716	89	5.2	92	12	X
scaffold14719	92	8.3	97	8.2	3L
scaffold14724	90	4.6	89	4.8	2L
scaffold14727	83	7.8	83	8.9	3L
scaffold14729	99	7.4	100	16	2R
scaffold14731	97	6.2	97	14	2R
scaffold14733	90	4.8	96	11	2R
scaffold14737	97	7	98	15	2R
scaffold1476	99	7	100	15	2R
scaffold14771	92	7.1	91	8.5	3L
scaffold14776	78	6.6	82	13	3R
scaffold14792	93	5.1	93	5.3	2R
scaffold14802	94	5.5	94	6.7	2R
scaffold14803	96	5.9	94	7.5	2R
scaffold1482	96	6.5	97	16	3R
scaffold14820	97	6	98	13	2R
scaffold14822	98	6.6	99	13	U
scaffold14833	97	5.8	99	14	2R
scaffold14835	86	5.7	92	13	2R
scaffold14836	87	5.1	94	11	2R
scaffold14852	96	6.7	99	15	2R
scaffold14856	86	6.3	89	14	3R
scaffold14882	90	4.5	93	5.8	2L
scaffold14886	66	4.3	77	10	3R
scaffold14897	72	3.3	80	3.8	2L
scaffold14906	96	4.9	100	15	2R
scaffold1491	96	8.7	97	10	3L
scaffold14919	98	6.7	99	13	2R
scaffold14921	97	6.7	97	7.9	2R
scaffold14935	91	5.3	93	10	3L
scaffold14947	96	6.2	96	7.6	3R
scaffold14954	98	6.5	97	6.9	X
scaffold14955	98	7.3	99	16	2R
scaffold14962	81	6.3	81	13	2R
scaffold14966	96	8.7	96	9.6	2L
scaffold14970	95	5.7	97	11	3R
scaffold1499	95	6.2	97	14	X
scaffold14995	95	4.6	99	11	2L
scaffold15	94	4.7	99	9.7	3R
scaffold1500	97	6.3	99	13	X
scaffold1502	94	5.7	97	12	2R
scaffold15024	93	5.3	94	6.5	2L
scaffold15028	84	7.6	84	21	2L
scaffold1505	96	6.8	95	7.1	2L
scaffold15066	94	6.1	97	13	2R
scaffold15082	86	4.5	89	11	2L
scaffold15087	97	6.2	97	7	2L
scaffold15089	90	7.6	94	13	3L
scaffold1509	93	5.1	97	13	U
scaffold15098	95	4.7	97	10	3L
scaffold15099	97	5.2	97	6.9	U
scaffold15107	88	4.8	90	5.7	2L
scaffold15113	97	6.5	99	13	2R
scaffold1512	94	6.8	93	6.8	3L
scaffold15129	95	5.6	97	13	2R
scaffold1513	96	6.9	98	15	X
scaffold15136	92	4.1	94	4.4	3L
scaffold15138	97	8.8	97	9.2	2L
scaffold15148	99	6	100	13	2R
scaffold1516	96	6.3	96	7.2	2L
scaffold15161	63	6	87	10	3L
scaffold1517	94	5.7	99	10	3R
scaffold15175	85	5.5	84	5.2	2L
scaffold1518	92	3.6	99	7.2	2R
scaffold15181	87	5.6	92	13	3R
scaffold15206	96	5.5	97	6.3	3L
scaffold15223	97	5.3	98	11	2R
scaffold15231	95	4.8	95	4.7	3L
scaffold15255	97	7.1	97	7.8	2L
scaffold1529	93	7.9	94	8.2	U
scaffold15292	94	4.9	95	5.4	2L
scaffold15310	82	7.2	82	7.6	3L
scaffold15316	96	6.1	99	7.3	2R
scaffold15332	97	5.4	98	9.5	3R
scaffold15336	93	5.6	94	12	U
scaffold15346	97	6.6	99	14	2R
scaffold15348	96	6.2	96	12	2R
scaffold15362	97	6.6	99	15	2R
scaffold15369	97	6.7	98	7.1	X
scaffold15378	87	6	86	7.1	2L
scaffold15380	96	8.9	96	10	3L
scaffold15387	97	6.6	97	14	2R
scaffold15397	93	7.5	95	10	2L
scaffold15410	98	7.1	98	7.8	3L
scaffold15419	96	6	99	12	X
scaffold15422	96	6.4	97	13	X
scaffold15435	99	5.2	100	12	3R
scaffold15441	84	7.3	84	8.5	3L
scaffold15463	98	8.7	98	9.9	2L
scaffold1549	87	4.2	97	9.4	2R
scaffold15492	96	8.4	97	8.2	2L
scaffold15499	93	7.2	95	7.7	2L
scaffold155	97	8.5	97	9.4	2L
scaffold1550	89	7.4	89	7.6	2L
scaffold15512	81	4.2	84	10	2R
scaffold15514	96	6.4	95	7.6	U
scaffold15539	79	3.5	77	4.1	3L
scaffold1554	92	5.7	94	12	3R
scaffold15540	84	4.4	90	9.4	2R
scaffold1556	97	5.1	98	13	U
scaffold15566	33	2.6	12	1.6	3R
scaffold15570	96	5.7	97	7.1	X
scaffold15581	94	5.5	97	12	2R
scaffold15603	97	5.7	98	11	X
scaffold15605	97	5.4	99	12	2R
scaffold15691	99	6.7	99	7.9	3L
scaffold15705	85	5.6	87	16	X
scaffold1571	87	6	88	6.5	2R
scaffold15721	88	7.1	91	19	2L
scaffold15725	96	6.1	97	14	2L
scaffold15726	94	5.2	97	12	3R
scaffold1573	98	6	100	13	2R
scaffold1577	96	5.5	98	13	2R
scaffold15813	92	6.5	91	7.3	2L
scaffold15814	92	9.4	93	11	2R
scaffold1583	97	7.3	99	16	2R
scaffold15843	99	6	100	13	2R
scaffold15856	96	6.9	95	7.7	2R
scaffold15878	93	6.8	93	6.9	3L
scaffold1588	99	7.5	99	8.2	2L
scaffold15882	88	4.1	98	8.4	2R
scaffold15894	88	4.6	91	10	U
scaffold159	92	6.6	93	14	X
scaffold15903	95	6.1	100	14	2R
scaffold15913	93	5.4	97	11	3R
scaffold15920	97	8.3	97	10	2L
scaffold1594	97	9	96	9.9	2L
scaffold15942	92	4.6	96	8.8	2R
scaffold15953	92	5.8	94	7	2L
scaffold15958	85	16	88	26	2R
scaffold15961	97	4.6	99	9.1	3R
scaffold15969	97	7.7	97	8.4	3R
scaffold15980	97	6.4	96	15	2R
scaffold15990	97	6.8	98	17	2R
scaffold16000	95	7.2	98	13	2R
scaffold16003	91	7.3	92	8.8	2L
scaffold16005	96	7.5	96	8.4	2L
scaffold16017	98	7.3	100	15	2R
scaffold16023	85	5.5	89	11	3R
scaffold1603	93	4.7	99	13	3R
scaffold16033	96	5.1	99	12	3R
scaffold16041	93	4.4	94	5.1	2L
scaffold16047	97	5.3	99	11	2R
scaffold16054	97	5.9	96	6.4	3L
scaffold1608	93	5.7	98	11	3R
scaffold16093	86	5.9	89	13	X
scaffold1611	88	4.8	90	10	3R
scaffold16110	97	6.8	96	7.2	2L
scaffold16132	89	6.2	94	13	2R
scaffold16137	97	6.1	100	13	U
scaffold1614	88	4	92	10	2R
scaffold16149	89	3	90	3.6	3L
scaffold16157	84	4	87	4.2	2R
scaffold16169	96	9.3	97	10	3L
scaffold16190	97	5.6	99	12	2R
scaffold16192	97	6.5	97	7.7	2R
scaffold16195	69	3.5	76	8.7	3R
scaffold16196	78	6.2	82	13	2R
scaffold16202	82	4.8	87	11	U
scaffold16219	97	9.9	97	12	2L
scaffold1622	94	5.8	94	6.4	2L
scaffold16220	95	6.2	94	7.6	3L
scaffold16235	70	4.9	72	10	3R
scaffold1624	98	7.3	99	17	3L
scaffold16280	54	3.2	60	5.3	X
scaffold16289	92	4	97	8.7	3R
scaffold1629	95	5.3	97	10	2R
scaffold16321	93	5.6	92	5.9	2R
scaffold16324	99	9.8	98	11	2R
scaffold16328	99	6.7	99	16	3R
scaffold16330	100	8.6	99	9.9	2L
scaffold1634	91	4.3	98	10	U
scaffold16347	99	7.1	100	15	3L
scaffold1635	97	7.2	98	14	2R
scaffold16360	98	6.2	97	7.2	2L
scaffold1637	98	8.3	97	8.9	2L
scaffold16402	96	8.9	96	9.2	3L
scaffold16416	89	5.8	91	13	2R
scaffold16421	99	7	99	17	2R
scaffold16434	95	5.6	96	14	3R
scaffold165	97	6.7	98	7.7	2L
scaffold1650	99	6.7	98	6.9	U
scaffold1651	96	4.8	99	12	3R
scaffold16517	94	5.1	97	11	X
scaffold1654	97	6.5	97	7.2	3L
scaffold16562	97	5	99	12	3R
scaffold1658	98	5.8	97	6.5	3R
scaffold16584	93	4.5	94	5.5	3L
scaffold16588	98	6.4	99	15	X
scaffold16635	92	6	96	12	X
scaffold1665	98	8.3	97	8.9	2R
scaffold16650	97	6.1	98	14	2R
scaffold1668	92	7.1	93	8.3	2L
scaffold1670	93	4.7	99	11	3R
scaffold16704	98	5.6	99	14	X
scaffold1671	98	10	98	11	3L
scaffold16712	94	4	95	5.2	U
scaffold16720	89	5	88	5.1	3L
scaffold16750	94	5.2	96	11	U
scaffold16756	96	7.5	95	8.9	3L
scaffold16757	91	7.8	93	11	3L
scaffold16777	90	5.2	92	6.3	2L
scaffold16797	92	4.6	97	11	3R
scaffold168	95	8.1	95	8.7	3L
scaffold16803	95	5.1	98	11	U
scaffold16805	99	7.9	98	9.2	2L
scaffold16806	96	8.2	96	9.9	U
scaffold16817	99	6.9	100	8.2	2R
scaffold16823	98	7.2	98	15	3R
scaffold16844	95	6.3	98	13	X
scaffold16848	97	4.9	99	13	2R
scaffold16849	98	8.8	98	10	U
scaffold1685	84	3.6	91	8.2	2R
scaffold16864	98	7.1	99	14	2L
scaffold16883	95	5.9	96	7.6	2L
scaffold16888	98	7.3	99	8.8	2R
scaffold16907	94	5.6	97	12	X
scaffold1691	97	5.6	97	7	X
scaffold16911	97	6.6	97	8.8	2L
scaffold16912	93	5.4	96	13	3L
scaffold16921	95	6.8	96	7.9	2L
scaffold16944	97	7.6	98	16	2R
scaffold16949	97	6.9	97	8.1	U
scaffold16976	47	4.2	48	8.2	3L
scaffold16995	81	7	83	13	2R
scaffold17008	65	3.5	69	7.2	2R
scaffold17009	94	7	93	7.1	U
scaffold17010	98	6.5	98	8.1	X
scaffold17019	99	6.5	99	7.4	2R
scaffold17021	85	4.5	88	5.1	3L
scaffold17034	79	5.9	80	12	2R
scaffold17053	94	7.5	94	7.7	X
scaffold17070	96	10	96	12	U
scaffold17078	43	2.8	41	4.2	2L
scaffold17118	95	5.6	99	12	2R
scaffold1712	95	6.5	97	15	2L
scaffold17131	97	5	99	10	2R
scaffold17152	96	8	96	9.4	3L
scaffold17168	93	5.7	93	6.3	2R
scaffold1719	91	6	93	14	3R
scaffold17193	92	3.1	87	3.8	3R
scaffold1722	96	6.4	97	7	2L
scaffold17223	95	5.8	97	11	3R
scaffold17230	99	5.8	100	12	3R
scaffold17234	86	5.9	88	13	2R
scaffold17253	93	4.6	96	10	U
scaffold1728	97	7	99	9	3L
scaffold17283	98	5.2	100	10	3R
scaffold17285	97	6.8	97	7.4	3L
scaffold1729	95	7.3	96	16	X
scaffold17300	97	7.9	97	8	2L
scaffold17313	95	6.1	97	15	2R
scaffold1732	90	5.1	91	5.3	2L
scaffold17324	96	4	98	12	3R
scaffold17381	66	4.1	71	6.9	3R
scaffold17423	75	3.1	71	2.7	2L
scaffold1745	93	7.2	96	15	2R
scaffold17458	90	3.9	88	4.3	2R
scaffold1747	95	5.2	95	6.2	2L
scaffold1748	96	5.7	98	13	2R
scaffold17484	98	7.5	96	8.2	2L
scaffold17485	78	4.4	81	8.5	3R
scaffold17494	98	6.7	98	7.8	2L
scaffold17523	99	9.7	99	11	3L
scaffold17566	82	3.5	90	8.8	2R
scaffold17575	97	7.7	99	19	2R
scaffold1760	98	5.7	97	6.2	3L
scaffold1763	93	6.1	95	12	U
scaffold17656	98	7.3	96	13	2R
scaffold17673	83	6.4	85	13	X
scaffold1768	97	6.4	97	7.2	2L
scaffold17704	79	4.4	81	5.5	3L
scaffold17750	74	6.5	84	12	3L
scaffold17751	84	5.7	86	10	2R
scaffold17813	99	9.7	99	12	3L
scaffold17814	97	7.1	98	14	2R
scaffold1782	97	6	99	11	3R
scaffold17872	82	5.5	81	8.4	3L
scaffold17893	96	5.8	97	14	2R
scaffold17900	95	5.6	95	5.9	2R
scaffold17903	88	5.2	90	7.9	2R
scaffold17904	96	5.2	99	13	2R
scaffold17914	76	5.7	80	9.7	2R
scaffold17930	93	5.2	96	12	2R
scaffold1795	97	8.7	97	11	3L
scaffold17974	98	7	99	16	3R
scaffold180	93	8.6	93	9.9	2L
scaffold18024	98	8.8	99	9.5	2L
scaffold18026	90	3.7	96	7.2	3R
scaffold1803	92	4.9	95	9.6	X
scaffold18038	96	11	97	10	3L
scaffold18042	94	6.2	92	13	2R
scaffold18052	98	6.8	98	7.4	2R
scaffold18056	89	5.8	91	5.7	3L
scaffold18070	88	4.5	89	5.6	3L
scaffold18077	98	6.6	98	8.4	2L
scaffold1810	98	5.4	98	6.2	U
scaffold1812	91	4.5	98	10	2R
scaffold18120	97	6.7	99	13	2R
scaffold1815	98	7.9	98	9.1	2R
scaffold18192	79	15	83	28	3R
scaffold18212	97	4.9	98	6	U
scaffold1822	95	8	91	8.6	3L
scaffold18232	99	8.9	98	10	2L
scaffold1825	87	7.6	89	8.1	2L
scaffold18250	91	9.4	93	9.5	3L
scaffold1827	97	6.5	98	12	2R
scaffold18274	97	6.9	97	8	2L
scaffold18282	84	4.5	90	10	2R
scaffold18294	93	6.2	94	14	U
scaffold183	88	5.1	91	12	2R
scaffold1830	99	11	99	12	2R
scaffold18313	91	7.6	95	8.8	3R
scaffold18315	93	5.8	90	5.7	3R
scaffold1832	92	7.1	92	7.8	2L
scaffold18333	90	5.8	91	6.7	2L
scaffold1834	95	6.9	96	15	X
scaffold18347	91	4.9	93	12	2R
scaffold1835	96	6.7	97	16	3R
scaffold1838	98	4.4	99	10	2R
scaffold1839	91	12	92	17	3L
scaffold18417	93	7.7	91	8	2L
scaffold18437	72	3.8	76	7.6	X
scaffold18448	95	5.5	95	5.7	2L
scaffold18456	95	5.5	95	6.1	U
scaffold1846	95	9.6	97	19	2L
scaffold1848	91	6.7	92	15	X
scaffold18496	87	5.7	86	5.8	2R
scaffold18515	97	5.7	96	6.8	2R
scaffold1852	97	6.3	99	14	X
scaffold18533	87	6	89	7	2R
scaffold18535	94	8.5	95	9.7	2L
scaffold1854	97	6.3	98	14	2R
scaffold18540	93	5.1	94	6.1	2R
scaffold18548	98	6.6	100	15	2R
scaffold18569	9.8	1	28	2.5	3R
scaffold1858	98	6.8	99	14	2R
scaffold18594	97	8.4	97	9.1	2L
scaffold18610	89	6.3	91	11	3R
scaffold18613	95	9.7	96	21	X
scaffold18615	99	8.2	99	8.4	U
scaffold18617	94	4.6	97	8.8	U
scaffold1862	61	5.1	71	9	2R
scaffold18637	94	6.5	98	15	2R
scaffold1865	83	4.8	88	9.4	X
scaffold18656	89	7.9	90	8.8	2L
scaffold18661	98	8.2	99	18	2R
scaffold18726	55	1.5	94	4	2R
scaffold18728	72	4.5	80	6.3	2R
scaffold18737	100	8.5	100	20	2R
scaffold18780	92	6.7	91	8.2	2L
scaffold18811	98	5.2	99	12	U
scaffold18830	97	6.5	97	7	2L
scaffold18834	99	7.2	99	8.7	2L
scaffold18836	84	4.2	90	9.1	X
scaffold1884	94	7	94	8.4	U
scaffold18848	99	7.3	99	17	2R
scaffold18877	95	6.3	99	13	U
scaffold18891	82	5.3	86	11	2L
scaffold18893	83	4.5	92	9.5	2L
scaffold18898	70	4.4	75	11	X
scaffold189	95	5.6	97	12	3R
scaffold18939	96	7.7	99	16	U
scaffold18951	94	5.5	97	11	3R
scaffold18955	93	6.6	93	6.4	X
scaffold19021	92	5.2	93	4	3R
scaffold19029	85	5.1	92	12	2R
scaffold19051	99	8.3	100	16	X
scaffold19052	95	7.2	95	8.4	2L
scaffold19060	99	7.6	97	8.9	2L
scaffold19062	100	5.7	100	13	X
scaffold19065	95	5	98	11	2R
scaffold19070	98	8.5	98	9.3	2L
scaffold19085	94	4.5	98	8.9	2R
scaffold19097	96	8	98	8.2	3L
scaffold1910	94	5.6	96	12	3R
scaffold19100	95	9	93	9.2	U
scaffold19117	98	6.5	98	7.4	2R
scaffold19133	90	5.4	92	11	3R
scaffold1916	90	4.5	95	10	X
scaffold19169	88	6.7	93	13	3R
scaffold19178	99	7.6	99	8.5	2R
scaffold1918	94	6.6	94	15	X
scaffold19197	83	4.9	84	4.7	2L
scaffold19198	98	5.6	100	12	2R
scaffold19209	95	7	100	15	3R
scaffold19222	96	5	96	6.5	X
scaffold19285	93	6.9	91	7.7	2R
scaffold19316	92	3.2	98	9.5	X
scaffold19318	76	6.3	78	12	3R
scaffold19325	90	5.2	94	11	2R
scaffold19343	81	4.4	80	6.2	X
scaffold19350	97	9.9	97	10	3L
scaffold19356	98	7.1	99	7.8	2R
scaffold19360	96	4.2	98	5.9	3L
scaffold19362	94	5.7	94	6.2	2L
scaffold19378	93	5	99	12	2R
scaffold19380	89	4.8	85	12	3L
scaffold19403	93	9.2	93	8.8	3L
scaffold19416	99	8.5	99	9.5	2L
scaffold19445	98	5.8	99	7.1	2L
scaffold19457	94	6.7	96	14	3R
scaffold19473	90	4.2	93	5	2L
scaffold19485	80	5.9	86	12	2R
scaffold19514	87	6.5	89	7.2	3L
scaffold19518	93	5	97	11	2R
scaffold19525	85	5.8	90	21	X
scaffold19543	88	3.7	99	9.2	3R
scaffold1957	86	7.1	91	14	3R
scaffold19578	98	7.3	98	8.7	2L
scaffold19589	74	4	78	10	2L
scaffold19593	97	8.6	98	9.2	3L
scaffold19604	92	8.8	97	9.9	2L
scaffold1963	98	7.4	99	15	X
scaffold19639	95	7.2	96	7.5	3L
scaffold19641	96	6.7	99	12	3R
scaffold19650	92	5.9	93	7.2	3L
scaffold19654	99	7.5	99	8.5	U
scaffold19661	87	5	88	8.9	3R
scaffold19667	50	4	69	6.7	2R
scaffold19668	83	4.6	88	8.1	2R
scaffold19669	96	5.6	100	13	3R
scaffold1968	79	5.4	84	12	X
scaffold19701	90	6.4	90	7.9	2L
scaffold19702	91	4.1	89	5.7	2R
scaffold19726	97	5.4	99	11	2R
scaffold19733	98	6.2	98	15	2R
scaffold19742	84	7.3	86	7.4	2L
scaffold19743	95	5	98	13	X
scaffold19754	94	6	96	14	3R
scaffold19772	97	8.1	99	9.6	2L
scaffold19788	94	6	95	7.1	3L
scaffold19799	77	4.4	83	8.4	2L
scaffold19801	86	5.3	86	11	3R
scaffold19818	95	5.8	98	14	2R
scaffold19822	56	3.5	65	8.3	3R
scaffold19832	96	8.4	96	9.8	2R
scaffold19833	99	8.7	100	9.7	2L
scaffold19836	92	3.3	97	10	3R
scaffold19842	85	6.2	85	7.7	2L
scaffold19885	97	6.8	96	6.6	U
scaffold199	97	5.9	96	6.5	U
scaffold19913	98	6.5	98	7.3	2R
scaffold1992	99	7.7	99	8.9	U
scaffold19934	98	8.1	98	9.9	2L
scaffold19937	97	8.3	97	9	2L
scaffold19957	66	5.6	70	11	3R
scaffold19959	97	6.4	99	14	2R
scaffold19965	95	6.8	98	13	X
scaffold20	93	9.6	92	11	3L
scaffold2000	94	7.2	94	7.7	2L
scaffold2001	96	5.3	99	11	2R
scaffold20019	93	6.1	94	11	3R
scaffold2002	89	4.8	95	11	2R
scaffold20020	95	6.8	95	8.1	2L
scaffold20044	94	6.8	94	14	3R
scaffold20051	97	5.3	97	5.8	2R
scaffold20064	85	6.7	90	15	3R
scaffold20065	97	6.8	99	15	X
scaffold20081	59	3.4	68	6.9	2R
scaffold20088	98	11	96	11	3L
scaffold201	95	5.7	97	13	X
scaffold20113	73	7.2	79	15	3R
scaffold20123	97	7	98	7.7	3L
scaffold20146	95	6	94	6.6	2L
scaffold20164	77	4.2	76	4	2L
scaffold2019	98	8.7	97	9.7	2R
scaffold20190	96	5.9	99	14	3R
scaffold20195	98	5.2	99	11	3R
scaffold20196	97	7.6	96	7.6	2L
scaffold20199	73	6.8	74	6.6	3L
scaffold2023	93	10	94	12	X
scaffold20245	97	7.6	97	8.8	2L
scaffold20259	97	6.3	100	14	3R
scaffold20292	85	4.9	87	5.6	2L
scaffold20295	98	5.4	99	12	X
scaffold20317	93	4.1	99	11	2R
scaffold2033	98	6.5	99	15	2R
scaffold20334	96	8.6	96	9.8	2L
scaffold2034	96	5.5	96	10	X
scaffold2035	67	5.5	76	12	U
scaffold20376	99	7.2	99	8.1	2R
scaffold20390	94	6.3	98	13	3R
scaffold20401	85	4.4	87	10	3R
scaffold20422	94	6	96	12	3R
scaffold2044	79	4.5	85	10	2R
scaffold20441	95	5.6	98	15	3R
scaffold20442	94	6.2	96	14	U
scaffold20457	98	9.1	98	10	3L
scaffold2046	98	7.3	98	8.6	2L
scaffold20499	98	6	99	13	U
scaffold20503	84	6.3	85	13	X
scaffold2051	97	6.2	99	14	3R
scaffold20535	97	7.6	99	17	3R
scaffold20594	92	4.6	92	4.8	2L
scaffold20601	97	6.7	97	16	2R
scaffold2062	97	6.2	99	13	U
scaffold2066	73	6.9	76	16	3R
scaffold20696	99	8.1	98	9	U
scaffold20716	84	4.8	88	12	2L
scaffold20726	71	5.8	77	13	2R
scaffold20736	95	4.4	97	6.9	2R
scaffold2074	96	6.7	97	7.2	3R
scaffold20745	93	4.7	93	4.2	2L
scaffold20746	97	5	95	5.7	2L
scaffold20751	93	7	94	8.6	2L
scaffold20755	97	7.4	97	8.3	3R
scaffold20775	70	3.4	69	3.7	2L
scaffold20798	98	5.7	98	14	3R
scaffold20799	97	7.4	95	8.2	3R
scaffold20813	78	3.5	83	8.2	2R
scaffold20830	98	6.2	99	16	X
scaffold2084	96	6.8	97	7.6	U
scaffold20894	74	8.9	76	18	2R
scaffold20956	90	4.3	89	5	3R
scaffold20959	94	6.6	99	14	2R
scaffold20963	91	7.8	92	8.2	3L
scaffold2099	97	7.1	98	8.2	U
scaffold2100	97	6.8	97	7.7	2L
scaffold21016	98	7.6	98	16	2L
scaffold21031	94	5.4	99	13	3R
scaffold21033	96	6.9	97	8.1	2L
scaffold2104	94	6.4	96	11	2R
scaffold21045	97	7.3	97	9	2L
scaffold21076	92	6.3	93	8	U
scaffold21099	95	8.7	94	9.9	3L
scaffold211	95	6.3	97	15	3R
scaffold2111	95	5.5	98	12	3R
scaffold21137	98	6.6	99	7.3	3L
scaffold2115	96	7.3	97	8.3	3L
scaffold21156	92	4.1	96	9.9	2R
scaffold21161	97	6.3	99	13	3R
scaffold21173	50	7.9	50	10	3R
scaffold2118	98	8.5	98	11	3R
scaffold21180	69	3.5	76	9.6	X
scaffold21207	99	6.5	99	7.8	2R
scaffold21225	99	7.1	99	8.1	3L
scaffold21229	87	4.5	88	10	3R
scaffold21258	69	5.6	73	8.1	3L
scaffold21264	89	7	99	18	2R
scaffold21367	98	9.2	100	18	2R
scaffold21373	90	3.8	99	8.1	2R
scaffold21399	79	5.3	80	12	3R
scaffold21405	97	7.3	100	13	2R
scaffold21417	96	5.5	95	11	2R
scaffold21435	89	4.7	90	11	X
scaffold21451	96	5	97	11	3L
scaffold2146	96	7.9	96	8.3	U
scaffold21460	92	5.6	99	12	3R
scaffold21470	95	7.6	96	18	3L
scaffold2149	97	6.4	98	14	X
scaffold21491	96	8.2	94	8.1	X
scaffold21534	96	5.6	98	13	U
scaffold21541	89	4.2	88	4.8	U
scaffold21545	95	7.5	97	14	2R
scaffold21597	91	6.2	90	7.1	2R
scaffold216	90	6.2	92	14	2R
scaffold21670	96	7.9	96	8.9	2L
scaffold21673	88	4.7	94	6.4	3L
scaffold21674	45	3.7	50	9.5	2R
scaffold21694	93	6.8	93	9.7	2L
scaffold2171	88	8.1	87	7	3R
scaffold21773	93	5.5	94	12	2R
scaffold2180	92	5.9	93	14	U
scaffold2182	98	7.1	99	8.4	2L
scaffold21848	97	7.5	97	7.6	2L
scaffold2185	96	7.6	96	9.4	2L
scaffold21861	93	5.3	95	11	3R
scaffold21866	83	3.9	84	4.2	2R
scaffold21872	99	6.3	99	16	3R
scaffold2188	91	4.6	94	10	X
scaffold21886	63	4.6	65	8.4	3R
scaffold21891	87	4.6	94	7.9	X
scaffold21939	94	6	95	6.3	X
scaffold21952	99	6	100	14	2L
scaffold21959	91	9	91	9.2	3L
scaffold21961	97	5.7	96	6.7	3L
scaffold21965	82	4.4	81	4	2L
scaffold21978	94	7.1	94	7.9	3L
scaffold21998	72	4	74	8.4	3R
scaffold22	92	6.7	92	8	U
scaffold2203	81	4.3	86	8.3	3R
scaffold22087	98	9.5	97	10	2L
scaffold22099	94	3.2	97	7.4	2R
scaffold22148	87	3.8	95	7.4	3R
scaffold2215	88	7	91	13	3R
scaffold2216	92	8.6	92	19	X
scaffold22164	97	5.8	99	16	X
scaffold22181	97	8.3	95	9.3	X
scaffold22187	99	10	98	12	3L
scaffold22190	85	4.7	86	5.1	2L
scaffold222	96	5.8	96	6	2R
scaffold22221	98	7.6	98	7.8	2R
scaffold22223	98	5.4	99	6	3L
scaffold22242	80	5.6	81	11	3R
scaffold22267	92	4.2	95	9.2	U
scaffold22275	98	7.2	97	7.5	U
scaffold22279	97	8	98	18	3L
scaffold22287	82	2.5	98	7.9	2R
scaffold22298	88	5.6	90	6.1	2L
scaffold22312	98	4.9	99	11	2R
scaffold2234	96	6.3	96	15	2R
scaffold2238	96	6.7	97	7	2R
scaffold22399	15	4.5	17	4.3	3R
scaffold22403	62	3.4	69	6	3R
scaffold22416	98	6.9	99	8.2	2L
scaffold2243	94	8.2	95	8.7	3R
scaffold22431	95	8.8	95	9.6	2L
scaffold22466	65	6.3	67	12	2R
scaffold22483	88	8.3	88	9.8	3L
scaffold225	96	5.1	98	12	2R
scaffold2251	94	6.6	93	7.2	2R
scaffold22527	84	5.8	88	12	3R
scaffold2253	98	8.5	98	9.7	2L
scaffold22559	94	7	94	15	3R
scaffold22592	95	5.6	96	12	2R
scaffold22637	97	7	97	7.7	2L
scaffold22647	93	7.1	95	8	2L
scaffold22660	98	5	100	11	3R
scaffold22698	43	2.9	48	2.9	X
scaffold22705	97	6.4	97	7.9	U
scaffold22727	100	7.4	99	8.3	U
scaffold22728	96	7.5	98	16	2R
scaffold22732	94	5.3	92	6.5	2R
scaffold2274	93	4.8	98	9.6	2R
scaffold22765	84	5.6	81	6.7	2L
scaffold22772	88	3.5	85	3.1	3L
scaffold22779	97	7.5	99	14	2R
scaffold2280	96	6.5	97	8.2	3L
scaffold22806	95	6.4	95	7.7	2R
scaffold22830	95	7.9	95	8.4	U
scaffold22835	88	5	89	11	2R
scaffold22855	98	6.8	98	7.3	2L
scaffold2286	96	7.3	96	8.1	U
scaffold22888	77	3	93	6.1	2R
scaffold2289	97	5.6	99	12	2R
scaffold22903	86	5	83	5.9	2R
scaffold22945	98	9.2	98	11	2R
scaffold2295	98	8.8	98	9.8	3L
scaffold22964	94	6.2	95	7	2L
scaffold2298	98	7.2	98	8.1	X
scaffold2306	91	6.2	94	14	U
scaffold2307	85	6.2	88	13	2R
scaffold231	92	4.8	94	5.8	U
scaffold23101	91	5	93	11	3R
scaffold23112	89	4.5	92	12	3R
scaffold23113	95	5	96	11	2L
scaffold23126	99	6.3	100	13	2R
scaffold23129	94	6.6	99	16	2R
scaffold2316	91	6.3	92	14	X
scaffold23180	92	4.8	93	4.7	2L
scaffold23206	91	5.1	99	11	2R
scaffold23212	98	8.6	99	9.8	3L
scaffold23216	94	5.6	97	11	2R
scaffold2324	95	7.7	95	9.2	U
scaffold23252	99	7	99	7.9	2L
scaffold23263	80	4.6	86	11	2R
scaffold23264	95	4.6	99	12	3L
scaffold23278	85	5.1	90	11	2R
scaffold23298	98	7.2	98	8.5	2R
scaffold23326	93	5.7	96	13	2R
scaffold23342	99	7.2	99	8.4	2R
scaffold23375	96	6.4	98	12	2L
scaffold23397	99	6.9	99	7.7	2R
scaffold234	93	6.2	95	14	U
scaffold23402	99	8.2	99	8.8	2R
scaffold23415	95	6	98	14	2R
scaffold2342	98	6.3	99	7.3	2L
scaffold23427	100	8.7	99	19	X
scaffold23428	96	4.4	99	9.6	3R
scaffold23442	92	4.3	97	10	2R
scaffold23468	97	4.8	99	10	3R
scaffold23470	95	6.2	94	6.3	2L
scaffold23490	96	6.7	99	13	3L
scaffold2354	86	5.6	93	15	X
scaffold2355	92	6.5	98	14	3L
scaffold23600	99	7.9	99	8.5	2L
scaffold23618	98	6.7	97	6.9	3L
scaffold23623	96	6.9	100	17	U
scaffold2366	99	6.8	99	7.3	2R
scaffold23683	99	7.7	99	8.2	U
scaffold2369	98	6.9	99	7.6	X
scaffold23696	97	8.7	97	9.6	2L
scaffold23707	99	7.4	100	17	3R
scaffold23749	97	5.8	99	10	3R
scaffold2375	96	7.6	95	8.6	2L
scaffold23755	0	nan	0	nan	3L
scaffold23768	96	5	98	13	2R
scaffold238	98	6.4	99	14	X
scaffold2386	94	5.6	95	12	2R
scaffold23881	97	7.1	97	7.6	X
scaffold23887	93	5.5	94	6.8	2R
scaffold23907	96	6.9	93	8.5	2R
scaffold2393	97	7.3	97	7.4	3R
scaffold2394	95	6.8	96	7.1	3L
scaffold23949	98	9	98	11	2R
scaffold2396	92	8.5	91	8.9	3L
scaffold2398	98	9.2	98	11	2L
scaffold2399	98	6.8	99	16	3R
scaffold23998	95	6.2	96	6.7	2R
scaffold24002	94	5.8	96	6.3	2R
scaffold2408	97	5.7	98	13	X
scaffold24093	97	5.3	95	5.3	3R
scaffold24095	94	10	95	14	2R
scaffold24113	99	7.3	99	8.4	2R
scaffold24125	91	6.2	95	11	2R
scaffold24128	92	5.9	96	13	2R
scaffold24156	86	5.6	93	11	3L
scaffold2418	95	6.2	95	6.7	2R
scaffold24194	99	6.2	100	13	U
scaffold24248	90	5	99	11	2R
scaffold24265	97	4.3	99	5.6	2L
scaffold24269	98	6.9	98	8.1	3L
scaffold2427	98	6.7	99	6.9	U
scaffold24303	99	7	99	7.9	2L
scaffold24330	98	6.8	98	7.1	2L
scaffold24332	94	8	94	8.6	3L
scaffold2434	96	6.7	99	16	X
scaffold24361	94	6.4	96	15	3R
scaffold24387	98	5.5	98	7	2L
scaffold2441	97	7.2	98	14	3L
scaffold24411	94	5.2	96	6	2L
scaffold2445	94	6	96	13	2R
scaffold24470	96	6.1	99	16	2R
scaffold24474	96	4.9	96	5.3	2L
scaffold24525	83	4.7	86	9.4	U
scaffold24538	94	5.5	96	11	3L
scaffold2457	93	6.7	93	7.4	U
scaffold24573	98	4.8	100	13	3L
scaffold24577	91	5.5	96	10	3R
scaffold24609	96	4.9	98	10	2R
scaffold2461	90	5	93	12	3R
scaffold24613	99	5.3	100	12	U
scaffold24652	93	6	95	6.3	2R
scaffold2469	97	6.1	98	14	2R
scaffold24696	97	4.8	94	5.2	2L
scaffold2472	78	5.3	84	12	X
scaffold2473	91	6.1	95	14	3R
scaffold24731	84	5.3	85	5.7	3R
scaffold2474	92	4.8	98	9.9	X
scaffold24744	91	5.8	92	13	2R
scaffold24759	99	7.1	100	18	3R
scaffold2479	77	5	78	5.1	3L
scaffold24799	87	3.9	85	4.1	2L
scaffold2480	89	4.8	92	11	3L
scaffold24816	90	3.6	98	6.6	3R
scaffold2488	84	7	85	16	X
scaffold2492	60	4.1	69	9.1	3R
scaffold24952	63	4.6	79	6	2R
scaffold24991	77	7	78	12	2R
scaffold24992	99	6.5	99	7.8	2L
scaffold25033	93	5.7	95	11	2R
scaffold25045	71	4.9	76	5.7	3R
scaffold25074	94	6.9	99	13	3R
scaffold25077	98	6.4	99	14	2R
scaffold2508	96	7.7	96	9.1	3L
scaffold2509	95	6	97	12	2R
scaffold25107	99	6.9	100	7.9	X
scaffold25110	91	5	93	6.1	X
scaffold25120	71	2.3	81	6.9	2R
scaffold25123	97	5.6	97	10	X
scaffold2513	98	7.4	100	17	U
scaffold2514	92	5.7	93	6.5	2L
scaffold25144	98	5.7	99	12	2R
scaffold2515	96	5.6	98	11	U
scaffold2518	92	7.2	91	6.8	2L
scaffold25199	99	6.8	98	7.9	2L
scaffold25214	58	1.8	97	5.2	3R
scaffold2522	94	5.3	98	12	3R
scaffold2523	97	6.1	96	6.9	3L
scaffold25231	85	5.2	84	5.2	2L
scaffold2524	95	7.5	96	17	2L
scaffold25245	98	7.4	99	8	2L
scaffold2527	88	6.1	90	14	2R
scaffold25281	98	9.7	99	10	3L
scaffold25291	54	2	54	6.9	3R
scaffold25294	97	5.5	98	15	X
scaffold25295	94	7.1	95	14	X
scaffold25317	98	9	98	10	2L
scaffold25324	97	5.3	100	11	3R
scaffold2533	87	6.3	87	6.1	2R
scaffold25344	86	5.4	86	11	3R
scaffold25354	88	5.1	93	12	3R
scaffold25365	51	4	54	5.1	2L
scaffold25374	84	3.5	87	7.9	2R
scaffold25376	92	5.3	92	6	3L
scaffold25377	99	7.6	100	10	U
scaffold2549	96	7.1	98	15	3R
scaffold25490	48	5.1	47	4.6	3L
scaffold25493	73	6.4	74	8.3	2L
scaffold25520	97	7.2	97	8.2	U
scaffold2553	91	6.9	90	7.7	2L
scaffold2555	98	7.3	98	8.2	2R
scaffold2565	96	7.3	96	8	2L
scaffold2566	67	4	71	4.4	2R
scaffold2571	93	4.9	98	10	2L
scaffold25755	97	6.2	98	7	2L
scaffold25778	89	5.2	89	10	2L
scaffold2579	84	4.9	87	5.7	2R
scaffold25812	44	4.5	53	10	3R
scaffold25819	100	7.1	100	8	2L
scaffold25828	99	10	99	12	2R
scaffold25832	74	8.2	75	8.1	2R
scaffold25871	98	5.4	97	5.9	X
scaffold2589	94	4.9	99	12	2L
scaffold25950	97	5.3	97	5.5	2L
scaffold25964	94	6.2	96	7.4	2L
scaffold25976	99	6.6	100	16	3R
scaffold25987	63	2.8	89	7.1	2R
scaffold26	96	6.2	100	14	3R
scaffold26015	98	6.8	100	14	3L
scaffold2602	99	8.4	99	19	X
scaffold2603	95	8.4	95	10	2L
scaffold26033	97	5.5	97	5.1	3L
scaffold2605	96	8.9	95	9.8	U
scaffold26050	95	3.8	99	8.1	3R
scaffold26054	99	6.4	99	7	2L
scaffold26057	50	5.3	51	13	2R
scaffold2608	96	6.5	98	14	2R
scaffold2610	97	6.4	97	7.2	U
scaffold26136	99	6.5	99	17	2L
scaffold2614	81	5.9	84	7	3L
scaffold26145	75	4.5	77	9.3	3R
scaffold26175	73	7.7	73	9.1	3L
scaffold2618	69	4.6	65	4.5	3R
scaffold26201	93	7.2	91	7.7	3L
scaffold2622	97	8.5	97	8.9	3L
scaffold26258	90	7.5	93	15	2L
scaffold26278	94	5.7	98	12	3R
scaffold2628	83	5.3	85	10	2L
scaffold2629	97	6.7	99	13	X
scaffold2630	72	4.8	76	8.8	2R
scaffold26300	97	5.1	100	12	2R
scaffold26304	87	5.3	90	11	3L
scaffold2631	94	7.7	95	8.4	U
scaffold2632	91	7.9	91	9	2L
scaffold26340	92	7.7	93	8.9	2R
scaffold2637	98	8.3	99	18	2R
scaffold26398	97	5.9	98	13	2R
scaffold264	89	5.1	92	10	2R
scaffold26420	98	5.8	99	5.8	2R
scaffold26461	98	8.1	98	9.1	2R
scaffold26468	91	12	93	12	3L
scaffold2647	96	5.8	98	14	3R
scaffold26471	92	5.2	97	10	3R
scaffold26486	89	4.1	98	9.6	2R
scaffold26498	55	5	61	12	2L
scaffold26547	97	4.8	100	11	2L
scaffold26564	99	9	99	10	2L
scaffold2657	96	4.2	98	10	U
scaffold2659	98	7.2	99	14	2R
scaffold266	93	6.7	94	7.7	2L
scaffold26609	95	4.6	100	8.9	2R
scaffold26642	94	9.2	94	10	2R
scaffold267	88	4.9	90	5.1	X
scaffold26715	88	4.9	88	6.3	3L
scaffold2672	98	6.9	98	7.5	2L
scaffold26732	98	4.2	98	10	2R
scaffold2675	97	6.7	99	15	X
scaffold26753	99	9.6	99	9.9	2L
scaffold26775	99	7.9	98	15	2R
scaffold2679	99	7.7	99	14	2R
scaffold26803	94	6.5	95	8.2	3R
scaffold26839	96	5.2	93	5.4	3L
scaffold26863	88	4.6	87	4.7	2R
scaffold26895	90	3.7	87	3.5	3L
scaffold26903	93	4.8	99	13	2R
scaffold26944	48	3.4	73	5	X
scaffold2698	94	5.4	93	5.7	2R
scaffold26992	85	4.3	87	4.5	2R
scaffold27	97	6.3	100	14	X
scaffold27019	97	4.4	98	8.8	2R
scaffold2702	94	4.9	95	10	2R
scaffold27040	93	5.4	96	11	2R
scaffold2706	98	8.7	97	9.4	2R
scaffold27069	99	6.4	98	7.2	2R
scaffold2709	81	5.1	88	9	2L
scaffold2710	92	4.8	98	10	2R
scaffold2711	89	7.1	88	7.3	3R
scaffold2712	90	6.6	90	13	2L
scaffold27139	92	5.5	97	14	U
scaffold27149	94	10	94	11	2L
scaffold2715	87	5.2	91	11	2L
scaffold27229	98	4.7	99	10	2R
scaffold27248	94	6.9	94	7.2	3L
scaffold2727	85	7.3	86	16	2R
scaffold2729	90	6.7	95	12	X
scaffold27370	91	5.6	94	11	3R
scaffold27379	89	11	90	12	2R
scaffold27385	85	4.8	90	11	2R
scaffold27392	65	5.7	69	12	X
scaffold2740	99	9.9	99	12	X
scaffold2743	95	5.7	97	12	3R
scaffold27438	91	6.2	91	5.6	2L
scaffold2744	99	8.3	99	20	2L
scaffold27449	97	6.6	98	9	2L
scaffold2745	99	10	98	11	2L
scaffold27465	98	7.9	98	8.9	3L
scaffold2748	95	4.6	99	11	2R
scaffold27506	97	6.2	99	11	3R
scaffold27514	95	4.4	95	4.3	2L
scaffold27551	61	2.6	64	8.8	2R
scaffold27552	96	5.7	97	5.4	2L
scaffold27553	87	4.9	92	6.2	2L
scaffold27566	85	5.3	87	14	2R
scaffold27576	73	8.4	75	8.4	2L
scaffold27626	70	4.6	69	5.9	2R
scaffold2764	98	6.3	99	15	2R
scaffold27687	95	6.3	96	6.5	2L
scaffold27764	53	3.9	64	10	2R
scaffold2778	30	3.3	40	7.6	2L
scaffold27787	81	2.9	87	7.8	X
scaffold27797	97	5.6	98	13	2R
scaffold2780	63	3.6	74	5.9	3L
scaffold2781	95	6.2	96	14	2R
scaffold2782	92	5.3	95	11	3R
scaffold2786	94	6.2	96	15	U
scaffold27863	98	9	98	10	3L
scaffold2792	97	7	98	7.5	2R
scaffold2793	94	5.9	96	7.1	3L
scaffold2794	92	6	92	6.7	3L
scaffold2796	98	6.8	99	15	X
scaffold27989	95	5.3	95	6.1	2R
scaffold27994	60	6.1	70	8.9	2L
scaffold28001	91	4.5	98	12	2R
scaffold28089	92	7	90	9.1	3R
scaffold28093	91	4.8	95	10	2L
scaffold28130	97	5.3	97	6.7	U
scaffold28133	95	5.9	97	6.5	3L
scaffold28156	97	6.7	97	8.3	2L
scaffold28175	86	5.9	90	15	X
scaffold28193	97	7.5	97	8.3	3R
scaffold28194	98	6.7	99	7.6	2L
scaffold282	95	8.7	96	18	2R
scaffold28209	97	6.8	98	14	3R
scaffold2823	97	4.9	99	11	U
scaffold28237	94	4.1	99	9.7	2R
scaffold28250	97	6.1	98	12	3R
scaffold28277	94	7.6	94	7.9	2L
scaffold28288	88	4.4	94	11	3R
scaffold2831	96	6.8	99	15	2R
scaffold28311	100	12	100	26	2R
scaffold28328	30	1.3	43	4.3	X
scaffold2837	94	7.7	98	18	2R
scaffold28394	81	3.2	90	6.2	3R
scaffold2840	99	4.5	100	10	3L
scaffold2841	95	5.9	99	12	2R
scaffold28415	95	6.3	97	14	3R
scaffold2843	96	6.3	97	7.3	2L
scaffold28442	98	6.7	99	13	U
scaffold28448	86	5.7	89	12	X
scaffold2847	96	9.2	97	9.5	2L
scaffold285	99	6.6	100	15	U
scaffold28502	91	4.9	97	11	2R
scaffold2855	95	6.6	94	5.9	3L
scaffold28553	97	5.1	98	11	3L
scaffold2859	97	8.3	97	10	2R
scaffold2863	90	7	92	15	2R
scaffold2864	95	5.6	98	12	2R
scaffold28647	87	4.7	82	4.8	2L
scaffold2865	97	6.9	97	7.4	3L
scaffold28661	94	8.4	94	8.4	2R
scaffold28695	81	2.9	86	4.2	X
scaffold28728	93	5.8	96	13	U
scaffold2873	85	4.8	89	12	2R
scaffold28739	26	2.8	35	6.3	3R
scaffold28743	92	5.8	93	13	2L
scaffold28757	32	2.7	54	5.4	2R
scaffold28792	95	5.8	94	5.4	3L
scaffold28795	73	4.5	73	8.5	3R
scaffold288	96	5.8	99	11	U
scaffold2881	92	10	92	12	3L
scaffold28843	95	4.3	99	5.5	2L
scaffold28859	98	7.5	99	17	3L
scaffold28879	56	5.2	59	11	3R
scaffold2896	88	4.2	91	7.5	2L
scaffold28988	87	6.5	89	15	2R
scaffold29	98	8.6	97	8.4	2L
scaffold29015	97	9	97	14	2R
scaffold29018	78	5.8	83	13	3R
scaffold29022	98	7.8	98	9.4	2L
scaffold29040	84	3.9	91	9.9	U
scaffold29062	99	10	99	9.7	2L
scaffold29079	83	5.1	86	10	3R
scaffold2909	92	7	92	6.8	2R
scaffold29098	99	9.5	99	11	2L
scaffold29152	87	6.3	88	8.3	2L
scaffold2917	90	3.8	93	4.7	2L
scaffold29233	92	6.2	94	13	2L
scaffold2924	97	8.7	97	10	2L
scaffold29262	97	5.6	98	12	U
scaffold29278	94	5.6	97	6.7	U
scaffold29371	99	6.9	99	7.8	2R
scaffold29373	98	5.1	99	13	2R
scaffold29400	99	8	99	17	X
scaffold2942	93	6.9	93	14	X
scaffold29424	81	4.9	88	9.6	U
scaffold2943	96	7.1	97	8.6	3L
scaffold29443	95	6.6	98	14	3R
scaffold29451	95	9.7	94	11	3R
scaffold2953	97	6.5	96	6.2	3L
scaffold29530	54	1.5	69	2.3	3L
scaffold29544	96	5.9	98	13	2R
scaffold29545	98	9.2	98	10	2L
scaffold29550	95	7.2	93	6	3L
scaffold2961	92	8.2	94	9.1	2L
scaffold29617	75	9.4	75	10	3L
scaffold2966	99	8.9	99	10	2L
scaffold29666	100	7.4	99	18	2R
scaffold2967	95	8.9	95	10	2R
scaffold29687	92	6.9	93	7.8	2L
scaffold29706	94	8.1	93	8.8	2R
scaffold29710	98	6.2	99	14	3R
scaffold2976	97	5.7	99	13	3L
scaffold29795	99	7.5	99	8.2	2R
scaffold29827	77	5.7	83	9.8	2R
scaffold2984	97	5.7	97	6.3	U
scaffold299	85	5.4	88	11	3R
scaffold29915	86	4	90	8.9	3R
scaffold29920	95	5.6	99	6.9	2R
scaffold2994	94	4.3	97	10	2R
scaffold29958	74	3.1	88	8.9	2R
scaffold29983	91	7.1	91	6.7	2L
scaffold29984	93	3.5	96	9.9	2R
scaffold29998	99	7.9	98	8.7	X
scaffold3	97	7.5	97	8.9	3L
scaffold3002	93	5.2	95	12	3R
scaffold3003	96	6.8	97	7.8	2L
scaffold30041	75	4.8	79	11	3R
scaffold3010	89	6.3	91	14	2L
scaffold30158	32	2.2	69	2.5	2L
scaffold30159	99	5.6	99	12	3R
scaffold3016	96	6.4	98	13	3R
scaffold30163	93	4.2	96	9.4	X
scaffold3021	93	5	97	12	2R
scaffold3025	96	7.2	93	8	2R
scaffold3026	79	5.4	82	13	3R
scaffold3028	97	6.9	98	15	2R
scaffold30355	97	6.8	98	8	2L
scaffold30378	94	3.7	93	4.2	2L
scaffold3042	97	8.2	96	8.4	2L
scaffold30465	98	7	98	7	2R
scaffold30532	90	10	91	13	3R
scaffold30553	97	6.7	97	7	U
scaffold30575	94	5.5	96	13	3L
scaffold3058	94	8.8	96	10	2L
scaffold30581	96	5.8	94	6	2L
scaffold306	95	7.5	96	9.2	U
scaffold30617	98	5.7	99	13	X
scaffold3063	96	6.5	98	14	X
scaffold30662	86	6.1	88	6.4	2L
scaffold30668	96	6.1	99	14	2R
scaffold3073	99	7.1	100	13	U
scaffold30737	81	4.1	77	5.3	2L
scaffold30743	92	6	92	7.4	2R
scaffold3077	90	5.3	93	10	2L
scaffold30786	96	5.1	96	5.8	U
scaffold308	92	5	92	4.9	3L
scaffold30827	87	6	90	11	2R
scaffold3083	75	6.4	77	7.4	3L
scaffold30840	97	8.4	97	9	2L
scaffold3085	97	6.6	97	6.9	2L
scaffold3087	89	7.9	89	9	3L
scaffold30886	99	9.7	100	9.9	3L
scaffold30921	74	6.6	76	12	3R
scaffold30945	96	6.7	99	15	2R
scaffold30953	99	5.9	99	14	3R
scaffold31000	96	6.4	97	7.5	2R
scaffold3101	95	6.5	99	11	X
scaffold31027	95	5.4	97	12	3R
scaffold31073	92	5.4	94	11	3R
scaffold3110	90	6.3	91	14	2R
scaffold31133	57	3.9	60	12	3R
scaffold31134	95	5.4	97	5.7	3R
scaffold31144	98	10	99	12	2R
scaffold31170	95	6.9	93	6.8	2L
scaffold3118	98	6.5	99	14	3R
scaffold31195	98	7.2	99	7.7	U
scaffold3123	98	7.7	98	8.7	3L
scaffold3127	98	7	98	7.4	2L
scaffold3131	94	4.5	96	5.6	3L
scaffold31312	89	6.4	90	6.5	3L
scaffold31330	99	7.2	100	9.8	3R
scaffold31345	94	4.2	94	4.5	2L
scaffold31356	84	6.4	85	7.9	3L
scaffold3136	95	4.7	98	12	U
scaffold31365	100	6.6	100	16	3R
scaffold31397	88	7.4	90	14	2L
scaffold31400	98	8.1	98	9.6	3L
scaffold31461	95	5	93	5.7	2R
scaffold315	95	6.7	96	7.6	3L
scaffold3150	86	5.5	90	10	3R
scaffold31500	94	6.4	95	14	2L
scaffold31566	97	6.3	97	6.9	3R
scaffold31584	97	5.4	97	6.2	2L
scaffold31588	97	5.5	98	15	3R
scaffold31615	93	6.2	93	5.9	U
scaffold31634	97	8.9	97	9	3R
scaffold3164	100	7.9	100	8.2	2L
scaffold31648	92	6.1	98	7.2	3R
scaffold31682	51	4.7	46	10	3R
scaffold3174	93	6.9	94	16	U
scaffold3175	94	6.8	96	7.4	2R
scaffold31779	98	2.6	99	8.4	2R
scaffold3178	99	8	99	9.2	X
scaffold3180	96	11	97	11	3L
scaffold3181	93	4.9	96	9.7	2R
scaffold31833	85	4.1	89	4	U
scaffold3188	83	4.4	86	9.8	2R
scaffold31898	97	6	95	7.9	2L
scaffold3190	95	7	96	9.9	2R
scaffold3191	85	4.8	87	10	3R
scaffold31928	97	5.9	98	11	3R
scaffold31959	96	5.2	94	6	2R
scaffold31972	18	1.8	32	5.4	2R
scaffold31976	91	5.4	99	12	2R
scaffold31992	97	8.6	98	10	3L
scaffold3201	98	7.5	99	8.3	3R
scaffold32058	99	6.2	100	14	3R
scaffold32079	97	5.2	99	11	3R
scaffold32097	91	4.7	90	5.9	2L
scaffold3210	95	8.2	96	10	U
scaffold3211	99	7.8	99	8.6	2L
scaffold32117	99	7.1	100	16	3L
scaffold3215	90	5.2	96	10	X
scaffold32228	98	6.3	99	14	2L
scaffold32329	97	5.5	98	7.1	2L
scaffold3233	95	8	95	8	2L
scaffold32354	98	7.4	97	9	U
scaffold324	96	7.1	96	7.8	2L
scaffold3240	87	6.8	93	13	3R
scaffold32403	98	11	98	12	3L
scaffold32497	97	5.2	97	5.8	2L
scaffold3251	95	5.7	95	6.4	3L
scaffold32510	73	5.7	78	12	3L
scaffold32517	72	2.2	92	5.9	3R
scaffold32562	97	6.9	97	8.2	U
scaffold3259	91	6.8	92	6.6	2L
scaffold3262	99	6.1	99	6.9	3L
scaffold32629	45	4.7	63	10	3R
scaffold32637	96	8.3	95	9.7	2L
scaffold32672	49	4.6	50	5.2	2R
scaffold32688	97	9	100	19	X
scaffold32694	97	8.1	97	9.2	2L
scaffold32695	97	6.8	92	7.5	3L
scaffold32723	97	5.4	97	5.6	X
scaffold32745	96	5.3	98	6.5	2R
scaffold32746	97	7.5	99	15	2L
scaffold3275	93	4.8	95	9.6	2R
scaffold32793	92	5.5	93	6.4	2L
scaffold3281	95	6.7	96	7.1	3L
scaffold32820	78	8.2	78	19	2R
scaffold3284	97	6.4	98	7.5	U
scaffold32886	24	3.3	20	2.8	3R
scaffold32946	100	6.9	100	15	2R
scaffold3296	94	7.1	95	8.1	3L
scaffold33008	98	8	97	9	2L
scaffold3309	97	6.9	98	15	2L
scaffold3311	93	5.3	94	12	2R
scaffold33114	88	5.6	95	13	2R
scaffold3319	96	6.4	97	14	3R
scaffold3323	96	7.8	97	9.2	2L
scaffold3326	95	6.5	96	6.6	3L
scaffold3334	87	7.6	87	8.3	3L
scaffold33348	97	7.1	98	8.6	3L
scaffold33434	95	5.3	95	6.2	2L
scaffold3349	86	4	90	9.5	3R
scaffold3350	97	6.7	98	15	3R
scaffold3351	95	6	95	7.3	3L
scaffold33518	56	3.4	77	5.5	2R
scaffold33543	87	4.7	96	10	3R
scaffold3357	87	5.1	91	12	2R
scaffold33570	93	6.5	87	6.1	X
scaffold3360	99	6.6	98	8.6	2L
scaffold3367	94	8.8	98	16	3R
scaffold33680	76	4.6	82	9.5	2R
scaffold3372	92	4.8	95	5.9	X
scaffold3374	96	6.8	97	7.1	2L
scaffold33741	97	5.4	100	14	X
scaffold3377	94	6.4	95	15	3R
scaffold33796	81	5.4	85	13	2L
scaffold33805	96	6.3	95	7	2L
scaffold33808	98	7.3	99	7.9	3L
scaffold3383	91	5.9	94	12	3R
scaffold33871	85	4.2	87	4.4	2L
scaffold33882	99	7.9	99	22	3R
scaffold339	97	8.4	96	9.3	2R
scaffold3390	98	8	98	8.8	3R
scaffold33900	93	5.6	94	13	3R
scaffold33914	99	9.9	99	12	3L
scaffold3395	95	6.2	98	12	X
scaffold33951	96	5	98	9.5	3R
scaffold33956	91	5.2	91	6.9	3L
scaffold34003	100	6.4	100	13	2R
scaffold34005	96	5	97	13	3R
scaffold34018	98	7.4	98	8.1	3R
scaffold3402	95	6.1	96	13	3R
scaffold3408	79	5.6	78	11	2R
scaffold34106	100	7.2	97	9.3	2R
scaffold34138	94	6.5	94	7.9	3L
scaffold3416	89	5.9	91	6.3	3R
scaffold3418	99	7.9	100	8.2	2L
scaffold34181	96	5.8	98	6.9	2L
scaffold3424	98	6	99	14	3L
scaffold34277	85	6.2	85	7.4	2R
scaffold34326	89	4.9	87	4.9	3L
scaffold34356	93	4.9	98	9.9	2R
scaffold34390	91	5.1	96	5.4	2L
scaffold34422	76	5.2	93	8.1	3R
scaffold34436	80	4.3	80	5.3	3L
scaffold34460	90	4.4	97	7.7	2R
scaffold34462	78	5.2	81	9.5	3R
scaffold34491	93	4.6	96	9.1	2R
scaffold3451	96	8.1	96	9.4	2L
scaffold34548	84	4.5	85	6.1	2R
scaffold34567	97	4.9	99	12	U
scaffold3457	93	6.2	94	7.3	2R
scaffold34617	98	5.7	99	7.1	2L
scaffold34650	89	4.4	91	6.7	2R
scaffold34735	90	5	99	4.1	3L
scaffold34749	55	4.2	58	5.3	3L
scaffold34779	88	6.2	87	6.4	2R
scaffold3478	95	6	97	14	U
scaffold3479	96	7.8	97	9.5	3L
scaffold34871	55	4.2	68	6.5	3L
scaffold34893	64	5.2	71	9	3R
scaffold34942	98	5.3	99	11	2R
scaffold35017	95	5	94	4.7	2R
scaffold35043	89	4.4	86	4.2	X
scaffold3506	98	6.1	99	14	3R
scaffold35072	98	7.3	98	8.1	2L
scaffold3509	87	6.7	86	6.8	3L
scaffold3512	81	4.8	84	9.9	3R
scaffold35135	53	3.7	58	8.7	3R
scaffold35167	99	8.5	99	10	2L
scaffold3517	99	8.2	100	19	X
scaffold35180	83	5.6	86	11	3R
scaffold3522	99	6.2	100	14	2R
scaffold35237	96	4.1	94	4.7	2R
scaffold3525	95	6.7	96	7.9	2L
scaffold3531	89	5.4	94	11	3R
scaffold35321	96	5.7	100	12	3R
scaffold35374	99	9.8	99	13	3R
scaffold3540	97	6.7	99	15	2R
scaffold35454	83	4.1	86	4.4	2R
scaffold35552	27	2.9	46	4.3	2R
scaffold3556	95	6.9	96	7.3	3R
scaffold35565	96	5.5	98	6.7	2L
scaffold35567	91	4.9	96	5.6	2R
scaffold35579	96	6.7	99	15	2R
scaffold3558	94	6.8	95	16	2R
scaffold3559	92	4.9	93	13	3L
scaffold35614	97	6.8	98	7.8	3R
scaffold3569	97	6.7	98	13	2R
scaffold35705	93	5.4	91	5.8	2L
scaffold35739	91	3.7	93	3.9	2R
scaffold35750	99	7.5	99	8.6	2L
scaffold3576	96	5.9	98	13	X
scaffold35764	0	nan	7.2	5.9	3R
scaffold3577	90	5.6	91	6.2	2L
scaffold35810	84	5	86	9.4	3L
scaffold35827	82	4.1	78	3.7	2L
scaffold35857	74	3	81	6.4	2R
scaffold3586	95	6	96	13	U
scaffold3587	95	5.5	99	14	2R
scaffold3597	93	5.8	99	15	3R
scaffold3598	95	5.3	99	10	2R
scaffold36073	85	6.4	87	17	2R
scaffold36079	97	7.3	97	16	X
scaffold36108	71	6	80	19	3L
scaffold3612	94	6.2	94	6.3	3L
scaffold36135	89	6.3	91	14	2L
scaffold36204	98	4.8	97	6.1	3L
scaffold36226	92	5.7	94	12	2R
scaffold3627	97	5.9	100	13	3R
scaffold36277	85	4.9	87	11	2R
scaffold3628	96	6.7	95	7.4	3L
scaffold36348	58	4.3	68	9.6	3R
scaffold36417	95	4.7	97	10	2R
scaffold36424	86	5.6	85	5.3	2R
scaffold36451	98	6.2	100	13	2R
scaffold36466	82	4.7	84	9.7	2R
scaffold36475	65	2.7	77	7.9	3R
scaffold3648	94	5.7	96	12	3R
scaffold3649	96	6.5	98	14	X
scaffold36509	94	4.1	99	8.8	3R
scaffold36533	94	6.6	94	7.7	2L
scaffold36536	99	7.1	99	7.6	U
scaffold36617	99	5.9	98	6.8	2R
scaffold3662	96	5.5	99	13	X
scaffold36629	63	4.6	69	10	3L
scaffold36636	97	3.9	93	4.5	2L
scaffold3665	89	6.2	90	5.9	2L
scaffold3667	96	6.2	97	14	2R
scaffold3669	91	5.4	96	11	3R
scaffold36698	86	7	87	8.7	3L
scaffold3676	95	10	96	11	3R
scaffold3678	94	4.4	98	8.4	2R
scaffold3682	91	6.5	91	7.7	2L
scaffold3683	97	6.1	98	13	X
scaffold36836	97	6	97	6.6	3R
scaffold36877	94	7.4	94	7.2	3R
scaffold3688	76	13	80	24	3R
scaffold3690	80	4.4	80	5.5	3L
scaffold3695	97	6.6	98	15	3R
scaffold36968	97	6.1	99	12	2R
scaffold3697	94	6.9	93	7.2	2L
scaffold37029	95	7.8	95	8.6	3L
scaffold3704	94	8.8	95	11	U
scaffold37050	95	5	99	7	2L
scaffold3710	98	6.9	99	15	2R
scaffold37116	98	4.7	96	5.1	2L
scaffold37173	96	6.1	96	5.7	2L
scaffold3722	96	5.6	97	6.6	3R
scaffold3723	81	4.6	83	4.5	3L
scaffold37270	37	2.2	58	5.2	3R
scaffold37282	99	7.4	99	8.1	U
scaffold3732	96	7.3	96	7.5	2L
scaffold3733	99	7	99	16	2R
scaffold37331	98	6.8	98	8.2	2L
scaffold37342	47	4.7	46	9.1	X
scaffold37360	98	6.8	98	8.1	U
scaffold37383	42	6.2	47	11	3R
scaffold3739	96	5.8	98	12	3R
scaffold37434	96	7	97	7.5	2R
scaffold3745	98	7.5	97	7.6	3L
scaffold3753	75	4.3	79	9.6	2R
scaffold37542	98	5.8	98	7.7	3L
scaffold3755	90	6.9	90	15	U
scaffold37553	99	7.2	99	16	3R
scaffold3757	85	5.1	90	11	2R
scaffold37639	37	3.2	46	7.1	2R
scaffold37672	55	5.2	54	7.4	3R
scaffold3768	84	5.7	89	13	X
scaffold37733	100	8.2	99	8.9	2R
scaffold37739	79	5.9	79	8.3	3L
scaffold37751	94	4.7	98	12	2R
scaffold3779	80	5.7	81	13	3R
scaffold3781	97	6.5	97	6.6	3L
scaffold379	99	7.3	100	16	2R
scaffold3790	98	6.5	98	15	2R
scaffold37920	97	5.5	100	14	3R
scaffold3798	94	5.8	96	13	U
scaffold37997	99	7.1	99	8.4	U
scaffold38	90	5.4	91	11	2R
scaffold3802	97	6.9	98	7.5	2R
scaffold3805	92	9.2	94	11	3L
scaffold38061	80	5.9	81	12	2R
scaffold38126	98	7.6	99	8.1	2L
scaffold3813	98	9.4	99	12	2L
scaffold38199	98	6.5	98	7.7	2L
scaffold38208	95	5.4	94	7.7	3L
scaffold3821	98	5.6	98	6.2	X
scaffold3823	97	6.5	98	14	2R
scaffold38325	99	6.8	99	7.6	2L
scaffold38382	77	2.6	83	7.4	2L
scaffold384	94	9.5	94	11	2R
scaffold38447	92	9.3	92	11	3R
scaffold3847	98	8.3	99	9	U
scaffold38477	97	6.1	98	7.6	U
scaffold386	88	4.7	93	9.5	2R
scaffold38637	90	5.2	89	6.2	2L
scaffold38657	96	6.8	99	16	2R
scaffold38667	90	5.2	96	13	2R
scaffold38767	35	2.2	36	4.6	3R
scaffold3879	95	5	97	11	2R
scaffold3886	67	4.2	74	7	3R
scaffold38867	84	7.3	82	10	3R
scaffold3887	98	8.3	99	10	X
scaffold3888	98	6.3	99	13	2R
scaffold389	94	5.7	95	12	X
scaffold3890	98	6.4	99	7.1	U
scaffold38908	66	5	61	5.2	2R
scaffold38922	97	7.2	97	8.5	2R
scaffold39	97	7.3	97	8.1	2L
scaffold3901	90	6.3	92	14	3R
scaffold3908	98	6.5	99	15	2R
scaffold3910	99	7.2	100	15	X
scaffold3915	97	6.2	97	6.7	2L
scaffold3916	80	6.9	83	16	2R
scaffold39179	86	4.8	86	4.6	2L
scaffold39194	91	4.2	95	10	2R
scaffold39205	88	5.9	88	6.2	2R
scaffold39254	94	6.3	98	13	2R
scaffold393	89	7.1	91	16	3R
scaffold39341	96	5.5	96	6.2	2L
scaffold39345	79	3.7	86	8.8	2R
scaffold3935	91	5	94	10	2R
scaffold3936	97	4	99	9.9	3R
scaffold3937	98	9.4	98	10	X
scaffold39378	72	3.7	75	4.2	2R
scaffold39388	97	7.9	94	8.5	2L
[truncated: 1,111 more rows]

## Sheet: M.cinctipes
Scaffold	Fper	Fcov	Mper	Mcov	chrom
C22665317	100	10	96	16	2L
C22666875	88	2.5	89	4	X
C22667289	89	3.5	95	5.9	2L
C22667799	100	3.5	98	6.8	2R
C22671515	93	4.5	87	4.1	3L
C22672593	98	5.6	100	6.8	2L
C22674907	97	4	87	7.6	U
C22675125	93	3.6	99	5.3	2L
C22679087	100	8.3	100	16	2R
C22679419	100	4.7	97	10	X
C22679695	93	3.3	99	5.1	X
C22680359	89	5.1	98	6.7	2R
C22680893	99	9.5	98	12	3R
C22680999	98	9.8	98	16	3L
C22683671	85	3.2	89	2.5	2L
C22686153	98	5.2	98	7	3L
C22687059	98	7.9	96	11	X
C22692255	99	4.2	93	6.4	2R
C22695417	97	4.8	100	5	X
C22697505	97	6.5	100	11	3L
C22699837	98	4.6	98	6.9	3L
C22701279	98	3.4	95	6.2	2R
C22707819	92	4.8	98	6.4	2R
C22707901	96	5.7	100	7.9	3L
C22709689	96	4.1	100	7.9	2R
C22712469	95	3.3	97	5	X
C22720087	98	5	99	8.3	3R
C22722237	94	4	98	6	3R
C22727745	98	5	100	8.8	X
C22729295	99	5	99	9.5	2L
C22733731	98	3.8	100	4.8	3L
C22742035	99	4.9	100	8.4	3R
C22742453	100	4.4	99	7.5	3R
C22743693	96	4.6	93	6.5	2R
C22744355	99	5.5	98	8.6	3R
C22745623	98	5.6	98	9.8	2L
C22747125	93	5	99	7.8	2R
C22748758	98	10	100	34	2R
C22749134	98	4.4	94	4.9	2R
C22758122	99	5.1	100	7.7	2R
C22759490	96	4.6	100	7.3	2R
C22763010	95	4.9	99	7.5	3R
C22764650	94	3.7	98	5.8	2L
C22764654	97	9.9	99	15	2R
C22766860	98	5.6	98	12	3R
C22769946	97	3.1	98	5.6	2L
C22771230	99	8.9	100	16	2R
C22773022	98	5.4	100	9.4	3R
C22773560	97	5.3	99	8	2L
C22774996	96	5.5	98	8.7	3L
C22775076	99	5.2	99	8.8	2R
C22776630	98	4.8	99	7.2	2R
C22777260	94	4	97	6.6	2L
C22777478	98	5.6	100	8.4	2R
C22777768	99	5	99	9.6	2L
C22779298	96	5.1	98	8	2R
C22779804	99	5.4	99	8.1	2R
C22779818	98	5.2	98	6.5	2R
C22780574	98	5.4	99	8	3R
C22780642	97	6.6	100	11	3L
C22780984	98	6.4	97	12	3R
C22781618	99	6.9	100	11	2R
C22782430	99	6.8	100	12	X
C22783488	99	7.1	99	13	2L
scaffold10000	83	4.7	86	6.7	2L
scaffold100011	96	5.9	96	9.5	2R
scaffold10002	94	4.9	97	7.4	2L
scaffold10008	92	4.7	95	7.3	3R
scaffold100090	76	4.5	77	6.7	3L
scaffold100127	90	4.9	95	8.6	2R
scaffold100178	88	5	89	6.5	3L
scaffold10023	92	4.8	94	7.2	U
scaffold10025	86	5.5	89	8.4	2R
scaffold10029	92	5.1	94	8.2	3L
scaffold10031	90	5.1	93	7.9	3L
scaffold100370	86	5.9	85	7.9	2R
scaffold100465	92	5.5	94	8	2L
scaffold100508	92	5.2	94	9.3	2L
scaffold10052	91	4.3	92	7.4	2R
scaffold100530	93	5.3	94	9	2R
scaffold10055	96	5.1	98	8.3	2R
scaffold100556	95	5.7	97	8.8	2R
scaffold100559	96	5.1	99	8.6	X
scaffold10069	95	5.1	95	7.9	2L
scaffold100698	87	4	92	6.7	3R
scaffold10071	86	6.7	88	11	X
scaffold100779	93	5.8	96	8.1	U
scaffold10080	87	5.1	89	8.1	3R
scaffold100864	91	5.3	92	8.7	2L
scaffold100920	89	4.6	90	6.5	2L
scaffold100964	94	5	98	7.1	2R
scaffold100967	91	5.4	92	7.4	2R
scaffold100999	99	5	100	8	2L
scaffold101058	89	4.4	92	8	2L
scaffold101062	92	4.2	92	6.8	3R
scaffold101067	96	5.2	99	7.4	2R
scaffold10107	79	5	82	8.4	3L
scaffold101186	92	4.9	93	7.9	3L
scaffold101214	98	5.8	99	9.4	2R
scaffold101217	99	5.1	100	9.1	X
scaffold101302	93	3.7	96	6.9	X
scaffold101414	100	5.6	100	10	3R
scaffold101416	96	5.7	96	9.1	2R
scaffold101440	96	4.9	99	7.1	3R
scaffold10145	96	5.5	96	9.1	3L
scaffold101585	72	4.1	75	5.7	2R
scaffold101642	95	6.2	97	11	2L
scaffold101761	88	5.7	89	8.2	X
scaffold101776	77	4.6	81	6.8	3L
scaffold101778	97	5.5	98	8.1	3R
scaffold101831	94	5.9	92	10	2L
scaffold101909	98	5.5	100	9.6	2L
scaffold101978	98	6.1	99	9.5	2R
scaffold10198	83	5.3	85	7.9	X
scaffold101991	94	3.7	99	6.5	3R
scaffold10203	94	4.9	95	7.1	2R
scaffold102068	90	8.7	93	13	3L
scaffold102079	98	5.9	99	9.5	U
scaffold10208	89	4.8	92	7.9	2L
scaffold102082	95	6.9	97	7.6	2L
scaffold102095	79	4.5	80	8	3L
scaffold102139	89	5	90	8.3	2L
scaffold102225	82	2.8	89	5.9	2R
scaffold102237	95	5.1	97	6.6	2R
scaffold102263	83	4.5	85	9.2	2L
scaffold102386	96	5.4	99	8.4	2L
scaffold1024	82	4.9	84	6.8	2L
scaffold10242	90	4.3	91	7.4	2R
scaffold102431	99	5.8	99	9.7	2L
scaffold102441	97	7.8	94	11	2R
scaffold102468	88	3.6	90	6.2	3L
scaffold102471	84	4.3	87	7	2R
scaffold102479	74	4	78	6.1	3R
scaffold102683	89	5.2	89	7.2	2R
scaffold10270	94	5.2	96	8.4	3R
scaffold102720	94	3	99	6.9	2L
scaffold102751	77	5.3	79	9.9	2R
scaffold102770	85	5.3	89	8.7	3L
scaffold102920	87	5.7	88	8.1	X
scaffold10301	96	4.9	97	8.1	X
scaffold103059	89	4.3	89	7.4	2L
scaffold103182	94	5.1	96	8.5	3R
scaffold10328	82	3.8	93	6.3	2L
scaffold103373	97	5.5	98	9.6	3L
scaffold1034	94	7.1	94	9.8	2R
scaffold10341	88	4.9	92	7.3	2L
scaffold10355	87	5.4	89	8.6	2R
scaffold10358	88	4.6	90	7.6	X
scaffold103607	81	4.5	84	7.4	2L
scaffold103643	91	5.2	91	8.1	2L
scaffold103739	93	4.3	95	7	3L
scaffold104005	79	4.7	85	7.2	U
scaffold104021	95	5.7	97	11	2L
scaffold10413	93	4.9	94	7.8	3R
scaffold104158	95	5.4	97	9.2	X
scaffold104210	89	5.5	97	7.7	3R
scaffold104244	95	4.2	97	5.9	2R
scaffold104301	93	4.9	94	6.8	2R
scaffold10433	87	5.4	92	7.2	2L
scaffold10440	87	5.1	90	8.3	2L
scaffold104506	88	5.3	88	12	2L
scaffold104507	80	4.6	83	6.6	2R
scaffold104545	95	5.6	95	10	2L
scaffold104557	92	5.3	95	6.6	2R
scaffold10473	92	4.7	94	6.9	2R
scaffold104764	84	4.1	92	6.4	2R
scaffold104777	91	4.5	92	8.6	U
scaffold10481	87	4.5	87	6.5	2L
scaffold104830	93	5.8	94	9.4	2R
scaffold104851	92	6.7	93	9.6	3R
scaffold104905	80	4.7	79	7.7	2R
scaffold10493	94	5.6	94	8.5	3L
scaffold104962	96	5.4	95	9.7	2R
scaffold105	90	5	91	8.1	2R
scaffold10503	88	5.1	91	8.2	2R
scaffold10514	91	4.4	92	6.9	2R
scaffold10516	77	5.3	77	8.2	3L
scaffold10517	88	5.6	89	8.2	2R
scaffold1052	90	6.4	91	11	2R
scaffold10523	87	4.9	88	8.2	2R
scaffold105236	100	6.2	99	8.2	2R
scaffold10528	93	5	94	8	3R
scaffold10541	77	5.9	76	6.7	2R
scaffold105423	90	4.9	90	7.9	2R
scaffold105464	100	5.7	97	7.6	2R
scaffold10548	85	5.2	85	9	3R
scaffold10555	91	4.2	95	7.1	2R
scaffold10558	90	4.8	92	8	3L
scaffold105636	87	4.6	95	7.3	2R
scaffold10565	88	5	87	8.4	3R
scaffold105677	91	5.6	92	8.1	2R
scaffold105759	93	5.7	94	8.5	3L
scaffold105812	94	5.3	95	9	2R
scaffold105830	83	3.9	87	5.4	3L
scaffold105847	87	6.5	89	8.8	3R
scaffold105885	64	4.2	67	5.6	X
scaffold105942	95	3.9	97	7.1	2R
scaffold105959	95	5.5	99	8.2	3R
scaffold105963	92	3.8	91	4.9	2R
scaffold106030	98	5.9	100	9.5	2L
scaffold106031	72	5.1	74	8	2L
scaffold10605	95	5.4	95	8.7	2R
scaffold106111	88	4.6	86	7.6	2L
scaffold106113	98	5.3	97	8.1	3L
scaffold106117	95	5.1	95	11	2R
scaffold10618	85	5.6	88	8.9	2R
scaffold106253	94	5.7	98	8.9	2R
scaffold106288	95	5	97	7.8	2R
scaffold10637	92	5.7	95	8.7	3R
scaffold106382	94	3.6	96	6.2	2L
scaffold106396	91	3.8	97	7	2R
scaffold10642	84	5.7	87	7.5	2R
scaffold106468	85	4.8	90	7	3L
scaffold1065	93	4.5	91	6.7	2L
scaffold10652	86	10	89	17	3R
scaffold106526	55	3.1	59	5.9	3R
scaffold106559	67	4.2	65	5.6	3R
scaffold106569	99	6	100	11	2R
scaffold106689	84	4.5	85	6.9	3R
scaffold106721	85	5.2	86	8.9	2L
scaffold10673	82	5	82	8.2	2R
scaffold10678	96	4.4	96	7.8	3L
scaffold106864	92	6.6	94	10	2R
scaffold10694	79	5.5	80	7.5	2R
scaffold10696	93	5.8	96	10	2L
scaffold106976	94	5.9	97	7.9	3L
scaffold107072	90	5.2	95	7.1	2L
scaffold107080	86	5.3	89	8.3	X
scaffold107117	94	5	96	8.7	3R
scaffold1073	90	5.2	92	7.9	2R
scaffold107317	94	5.3	95	8.1	3L
scaffold107353	99	4.8	99	7.5	2L
scaffold107366	84	4.2	89	7.7	2L
scaffold1074	74	5.1	74	7.3	2R
scaffold10745	84	4.9	84	7.4	X
scaffold10746	49	3	64	5.5	2L
scaffold10751	95	5.2	97	8.7	3L
scaffold107511	89	4.6	96	7.1	3R
scaffold10755	98	5.6	99	8.4	3L
scaffold10758	92	5.3	93	7.5	3R
scaffold10760	88	4.6	92	7.6	2R
scaffold107602	81	5	80	7.7	3L
scaffold10762	89	4.9	90	7.8	2R
scaffold107654	85	5.5	88	8	2R
scaffold107733	98	5.4	99	10	2L
scaffold107753	76	3.6	81	5.7	2R
scaffold107774	96	5.9	96	8.3	2R
scaffold10778	95	5.5	96	8.8	3R
scaffold107808	90	3.8	98	6	3R
scaffold10781	92	4.7	94	6.7	X
scaffold107858	97	7.7	97	13	2L
scaffold10791	88	4.8	89	7.3	X
scaffold107919	85	5.5	85	9.1	X
scaffold108008	80	4.7	82	6.6	2R
scaffold108031	96	4.5	98	8.6	2L
scaffold108112	86	5.2	85	8	3R
scaffold10813	90	4.4	92	7.6	3R
scaffold108153	89	4	91	6.5	2L
scaffold108182	61	3.2	65	4.3	2R
scaffold1082	91	4.8	93	8.6	3R
scaffold108225	92	4.9	94	7.8	U
scaffold108273	94	6.4	96	8.7	3L
scaffold108305	97	5.2	96	7.9	2L
scaffold108328	98	5.6	99	6.8	3L
scaffold108389	89	5.7	93	9.9	2R
scaffold108398	83	5.6	84	6.1	2L
scaffold10846	87	4.5	91	7.3	2R
scaffold108496	94	4.7	96	6.9	3R
scaffold108527	95	4.4	97	7.5	2L
scaffold108536	85	3.8	93	5.1	2R
scaffold108568	75	4.3	75	5.9	2L
scaffold10858	96	5.6	97	7.5	3R
scaffold108660	67	3.4	66	5.4	2L
scaffold108686	95	5.5	97	8.4	X
scaffold108720	86	4.9	87	8.6	2L
scaffold108754	76	4.4	83	6	3L
scaffold108760	95	4.8	99	8.2	X
scaffold108799	94	5.6	97	8.3	2L
scaffold108846	94	5.7	95	9	3R
scaffold108853	89	3.9	88	6.9	2R
scaffold108860	91	4.7	94	8.4	3R
scaffold109005	81	4.6	85	7.3	3L
scaffold109012	89	4.6	90	8.2	2R
scaffold109035	95	5.5	97	8.4	3R
scaffold109064	87	4.8	91	6.4	3L
scaffold109149	91	7.9	92	12	2L
scaffold10917	87	4.9	89	7.9	3R
scaffold10925	92	4.8	94	7.5	2L
scaffold109272	77	5.6	78	10	X
scaffold1093	89	4.1	93	6.2	2L
scaffold109318	96	4.8	96	8.9	2R
scaffold10936	94	4.5	95	7.2	2R
scaffold109375	100	5.9	99	8.4	2R
scaffold10938	85	4.7	86	8.2	2R
scaffold109442	89	5.3	86	7.6	3R
scaffold109550	97	4.8	100	8.9	3L
scaffold109605	85	4.9	86	7.1	X
scaffold109623	88	5.8	90	6.5	2R
scaffold109643	93	5.2	93	8.2	3L
scaffold10966	91	5.4	92	8.3	2L
scaffold109702	54	4	59	5.6	2R
scaffold109705	98	6.5	100	11	2L
scaffold1098	89	5.1	91	7.4	3R
scaffold109827	77	5.4	84	11	3L
scaffold1099	84	5.2	86	8.6	2L
scaffold109916	97	4.7	99	7.1	3R
scaffold109950	87	4.8	89	7.5	2R
scaffold10996	91	5.1	93	7.3	3R
scaffold109963	72	4.8	74	7.7	2R
scaffold109968	96	6.4	97	9.6	2R
scaffold10999	84	3.3	87	5.2	2L
scaffold11001	96	4.7	96	7	3R
scaffold11009	98	6	98	9.9	3R
scaffold110172	93	4.6	94	7.2	3R
scaffold110210	88	4.2	91	5.7	X
scaffold110221	85	4.8	89	7.2	X
scaffold11024	95	4.7	96	8.5	3R
scaffold110348	86	4.1	90	7.1	2L
scaffold110382	87	4.7	89	9.1	X
scaffold110394	82	4.8	83	6.5	U
scaffold110411	94	5.1	96	7.9	2R
scaffold110474	97	4.7	98	7.3	3R
scaffold110484	96	6.5	95	9.9	2L
scaffold11054	69	4.2	75	6.3	3L
scaffold110559	87	4.9	88	7.8	3R
scaffold11057	92	4.7	93	7.7	X
scaffold110628	99	3.6	99	5.8	X
scaffold110705	87	3.9	95	7.1	X
scaffold110801	75	6	76	8.5	2R
scaffold11082	93	5.1	95	7.4	2L
scaffold110831	85	5.7	88	8.9	2L
scaffold11090	81	4.8	83	7.3	2L
scaffold11094	88	5	89	8	2R
scaffold11097	84	5.6	85	8.9	2L
scaffold11105	97	4.8	98	9.2	3R
scaffold111056	79	5.3	81	7.5	2L
scaffold11112	94	5.3	96	8.4	2R
scaffold111208	98	6.2	98	8.1	X
scaffold111223	88	4.7	88	8.9	2L
scaffold111242	97	5.6	98	8.8	3R
scaffold111249	69	4.4	69	6.6	2L
scaffold1113	90	4.9	92	7.8	2L
scaffold11138	88	5.6	91	8.1	2R
scaffold111381	82	5.4	82	10	2R
scaffold11141	93	5.2	96	8.4	2R
scaffold111434	81	4.7	83	7.4	2R
scaffold111604	99	5.5	99	9.9	2R
scaffold11170	85	4.9	86	8.2	2R
scaffold111700	99	6.4	99	9.6	3R
scaffold11173	94	5.3	97	8.3	3L
scaffold11176	90	4.6	92	8.5	X
scaffold111842	98	4.9	97	6.6	2R
scaffold111921	85	4.4	88	7.7	2R
scaffold111942	95	5.7	95	9.3	2R
scaffold11202	89	5.8	90	9.3	2R
scaffold112066	88	4.7	92	7.3	2L
scaffold112137	80	4.8	87	8.3	X
scaffold112167	78	4	82	8	2R
scaffold11218	78	4.4	78	7.8	2R
scaffold112180	91	4.7	95	7.3	2L
scaffold112183	91	4.3	91	6.6	2L
scaffold11224	90	4.4	91	6.8	2R
scaffold11228	84	5	87	5.1	2R
scaffold11233	82	4.7	84	6.5	2R
scaffold11239	83	4.4	86	7.5	2R
scaffold11244	79	6.2	79	9.8	2R
scaffold11246	70	3.3	70	5.8	2R
scaffold112494	84	5.4	85	8.7	3L
scaffold112747	69	4.7	71	7.4	2L
scaffold11276	92	5.2	95	8.5	2R
scaffold11290	95	5.1	98	8.5	2R
scaffold113010	99	3.9	99	7.9	2L
scaffold113051	94	4.4	94	6.3	X
scaffold11306	91	4.7	97	7.3	3R
scaffold113105	93	8.3	94	12	X
scaffold11323	94	4.8	98	5.6	2L
scaffold11327	92	5	94	8.1	2L
scaffold113313	80	5.2	85	8.5	2R
scaffold113333	76	5.6	76	8.4	2R
scaffold113336	87	6.3	93	9	2L
scaffold11338	84	5.2	85	8.4	3L
scaffold113417	86	5.1	87	8.3	X
scaffold11343	94	4.6	95	7.1	2L
scaffold113450	95	5.1	96	8.7	2L
scaffold11349	93	5.6	94	8.6	3R
scaffold11356	93	4.8	94	7.8	2R
scaffold113563	75	5.2	76	6.4	X
scaffold113648	95	5.4	95	7.3	X
scaffold11374	96	5	98	8.1	3R
scaffold113762	94	5.7	98	9.3	3R
scaffold113766	61	2.9	59	3.9	2R
scaffold113788	76	5	77	7	2L
scaffold113878	78	4	85	7	2L
scaffold113971	90	4.6	97	6.3	3L
scaffold114005	81	4.6	84	7.4	2L
scaffold114008	85	3.9	87	5.7	2R
scaffold114013	88	5.8	86	10	3L
scaffold114065	79	6.1	79	9.9	3L
scaffold11408	84	14	85	21	2L
scaffold11410	85	5.5	87	9.2	X
scaffold114181	91	4.6	89	7	3R
scaffold11428	84	5.7	87	7.7	3R
scaffold114321	93	6.1	99	8	X
scaffold114405	91	3.8	98	6.9	2L
scaffold114411	95	4.7	98	9.2	3R
scaffold114446	92	3.2	92	4.6	3L
scaffold11458	94	5.1	95	8.3	3R
scaffold114714	95	6.5	97	8.4	X
scaffold114721	95	4.6	97	6.8	2L
scaffold11473	95	5.2	95	8.8	2R
scaffold11476	91	5.1	94	8.2	X
scaffold114951	95	5	97	8.1	3L
scaffold11497	86	5.3	89	7.2	2L
scaffold114972	91	4.3	93	8.8	2L
scaffold115004	84	4	86	6.3	3R
scaffold11503	93	5.1	94	8.6	2R
scaffold115054	84	4.6	87	7.9	2L
scaffold11508	91	4.6	93	7.2	2R
scaffold115085	93	4.8	94	8.8	2L
scaffold115091	95	4.7	92	6.7	X
scaffold115122	85	4.8	89	6.8	3L
scaffold115190	95	6.1	99	11	2R
scaffold11524	88	4.7	86	9	3R
scaffold11526	94	5	96	7.9	3L
scaffold1153	99	6.1	100	9.5	2R
scaffold115346	91	5.3	90	7.6	2R
scaffold115408	84	3.9	91	6.2	3L
scaffold115412	89	4.4	92	5.6	2L
scaffold115416	87	5.3	86	7.2	2L
scaffold115480	69	3	67	3.9	3R
scaffold11549	87	5.3	88	8.3	2R
scaffold115493	98	6.6	98	10	2R
scaffold115494	87	6.1	87	8.3	3L
scaffold115520	77	5.4	79	7.8	3L
scaffold115578	93	5.2	93	8.4	3L
scaffold115814	96	7.3	96	12	3L
scaffold115822	76	3.9	77	8.2	2R
scaffold115844	91	5.8	96	6.7	2R
scaffold115879	95	7.2	97	9.5	2R
scaffold115965	81	5	84	8.3	2R
scaffold11599	93	5	95	7.9	X
scaffold11600	97	5.1	98	7.5	2R
scaffold11601	84	5.1	85	7.6	2R
scaffold116014	99	7.2	99	12	2R
scaffold11607	89	5.2	91	8.5	2L
scaffold11613	96	4.8	97	7.3	3L
scaffold116167	62	4.7	63	8.1	3R
scaffold116169	93	5	94	8.2	2R
scaffold116299	79	6.4	80	9.6	2R
scaffold116307	86	5.2	87	8.6	2R
scaffold116358	96	5.6	97	6.8	2R
scaffold116377	91	4.7	94	7.2	3R
scaffold116459	85	3.8	100	5.6	2R
scaffold116602	89	5.4	90	7.8	2R
scaffold11675	94	4.6	94	7.3	3R
scaffold116875	64	5.5	65	9	3R
scaffold11690	91	5.1	91	7.4	2L
scaffold116955	100	6.2	99	10	2R
scaffold116961	95	5.4	95	7.8	2R
scaffold11697	98	6.1	98	9	3L
scaffold116999	81	4.7	85	7.1	2L
scaffold117037	95	5.4	98	8.9	3R
scaffold117067	93	6.5	94	9.8	2R
scaffold117162	76	3.9	76	5.8	3R
scaffold11721	93	5.4	94	7.9	2R
scaffold11728	94	4.7	95	6.6	3R
scaffold1173	88	5.6	89	9	3R
scaffold117386	91	4.5	96	7	3L
scaffold117395	91	5.5	95	9	3L
scaffold117401	89	4.9	89	6.7	2L
scaffold11749	93	4.7	96	7	X
scaffold117533	95	5.4	98	8.7	U
scaffold117551	80	4.6	79	7.4	3R
scaffold11764	80	5.2	82	8.2	3L
scaffold117657	96	4.1	100	6	2L
scaffold117669	83	3.3	91	4.7	X
scaffold11769	77	5.1	79	7.8	2R
scaffold11771	87	5.1	89	7.2	2L
scaffold1178	81	4.3	83	7.3	X
scaffold117977	88	5.2	91	8.5	2R
scaffold11810	90	5.6	93	8.6	X
scaffold118157	78	4.6	81	8.6	3R
scaffold11819	92	5.7	93	8.4	3R
scaffold118248	88	5.7	88	8.6	2R
scaffold118256	93	4.7	97	7.1	2L
scaffold118322	61	4.3	64	5.4	2L
scaffold118325	90	4.9	87	6.7	2R
scaffold118332	76	5.2	79	8.2	X
scaffold118352	92	5.5	94	11	2L
scaffold11836	87	5	89	7.9	2R
scaffold118396	77	4.1	84	5.8	3R
scaffold118425	99	7	99	11	3R
scaffold11843	88	4.7	88	8.1	2L
scaffold118431	86	3.2	87	4.3	X
scaffold118527	96	6.2	97	12	U
scaffold118649	90	6.3	89	8.9	3L
scaffold118830	83	4.8	81	8.7	3L
scaffold118859	78	4.9	82	8.4	X
scaffold1190	93	4.9	93	7.4	2L
scaffold119017	92	4.9	95	7.1	X
scaffold119073	92	5	97	9.1	2R
scaffold1191	85	5.1	87	7.9	2R
scaffold11931	90	4.5	88	7.6	3R
scaffold119313	88	5.3	89	9.1	3L
scaffold119347	92	6	93	8.8	X
scaffold11938	95	5	97	7.8	2R
scaffold119380	81	6.7	83	11	2R
scaffold11948	100	5.6	99	9.4	U
scaffold11954	88	4	98	5	2L
scaffold119599	79	4	83	6.6	3L
scaffold119672	88	5.1	97	6.7	X
scaffold11970	91	4.5	90	6.1	3L
scaffold119714	96	5.8	97	11	2L
scaffold119775	95	6.6	98	9.9	2R
scaffold11978	96	5.1	98	7.9	2R
scaffold119802	94	5.6	96	9.3	3L
scaffold119914	89	3.6	92	5.2	3L
scaffold11995	74	5	78	8	2L
scaffold119998	85	4.3	86	8.2	X
scaffold120110	96	5.2	99	10	2L
scaffold120190	95	5.7	97	9.6	2R
scaffold12020	93	3.8	95	7.5	2L
scaffold120302	93	4.6	95	7.3	2R
scaffold12034	97	5.4	99	8.6	3R
scaffold120360	79	4.8	79	7.8	X
scaffold120423	92	4	95	6.6	3L
scaffold12043	97	5.4	98	8.6	X
scaffold120453	99	5.3	100	8.5	2R
scaffold120482	100	6.5	100	11	3R
scaffold120574	96	5.1	97	9.7	3L
scaffold120627	96	7	95	10	2R
scaffold120809	100	4.9	100	11	3R
scaffold12082	80	5.7	84	8.6	2R
scaffold121066	97	5.9	97	11	3R
scaffold121102	87	4.4	97	7.5	2R
scaffold121146	83	3	90	5.5	2L
scaffold12116	86	5.1	88	7.8	2L
scaffold121170	96	4.3	98	7.3	3R
scaffold12120	92	4.6	95	6.1	3R
scaffold121226	76	3.3	94	5.5	X
scaffold12123	93	5.5	93	8.1	2R
scaffold121303	78	7.3	80	9.5	3R
scaffold121494	97	5.3	95	8.8	3R
scaffold1215	89	4.6	94	7.6	2L
scaffold121520	90	6.2	91	9.2	3R
scaffold121547	99	6.7	98	11	2R
scaffold12157	89	5	90	7.7	2R
scaffold121595	86	5.4	86	7.3	2L
scaffold121610	94	4.8	97	7.4	2L
scaffold12164	87	5.2	88	7.8	2L
scaffold121649	83	3.4	86	5.4	3L
scaffold121696	94	7.1	96	12	2R
scaffold121755	90	5	89	8.5	2L
scaffold12177	90	5	92	8.9	3L
scaffold121998	95	5.4	97	8.3	2R
scaffold122006	81	6	84	9.2	2R
scaffold122035	86	4.7	93	7.3	2L
scaffold122068	91	3.6	89	6.2	3L
scaffold122088	93	3.3	94	4.8	3R
scaffold122118	76	15	84	18	3R
scaffold122255	77	3.7	89	3.9	2L
scaffold1223	93	4.6	94	7.1	2R
scaffold122462	90	5	96	7.6	2R
scaffold12260	90	4.4	96	7.3	3L
scaffold122649	96	4.3	99	7.6	2R
scaffold122695	96	6.4	98	9.6	2R
scaffold12278	92	5.3	94	9.1	3R
scaffold1229	81	5.4	84	8.2	2L
scaffold12292	82	3.7	84	6.6	2R
scaffold12293	91	5.9	92	8.5	2R
scaffold122980	77	4.4	79	7.3	3R
scaffold122997	99	5.4	98	8.9	X
scaffold123189	94	4.3	99	6.4	3R
scaffold123206	98	4.9	98	7.8	2R
scaffold123227	68	3.5	74	6	2L
scaffold12330	79	4.6	82	6.3	3R
scaffold123301	71	4.6	77	7.9	2R
scaffold12332	93	4.8	95	7.2	2R
scaffold12335	90	5	90	8	2L
scaffold12340	94	4.7	95	7.4	3R
scaffold123480	98	7.7	100	13	X
scaffold123564	97	3.9	99	6.6	X
scaffold12357	85	5.1	88	7.2	3R
scaffold1236	87	4.7	88	7.4	2L
scaffold12362	94	6.2	94	10	3R
scaffold123683	82	5.6	82	7.9	3R
scaffold123696	84	4.7	86	7	3R
scaffold123736	98	6	100	10	2L
scaffold123868	94	5	95	10	2L
scaffold12391	95	4.5	96	6.7	2L
scaffold12393	85	4.6	85	7	X
scaffold1240	88	4.9	90	7.6	3L
scaffold124008	84	5.1	81	8.4	2R
scaffold12420	68	5.1	71	5.7	X
scaffold12423	93	4.7	95	7.8	3L
scaffold124266	79	4.8	80	7.3	3L
scaffold124347	87	5.2	89	8.2	3R
scaffold124381	83	5	84	6.5	X
scaffold124407	93	5.4	94	6.8	2R
scaffold12450	88	6	89	8.9	3L
scaffold124550	77	4.5	76	6.4	3L
scaffold124586	91	5	96	7.6	X
scaffold12467	84	3.9	82	6	2R
scaffold124686	99	5.4	97	7.8	2R
scaffold1247	92	5.2	95	8.5	3R
scaffold124710	98	5.4	98	7.8	2R
scaffold124771	94	6	98	9.3	3L
scaffold124863	98	6.6	98	11	2R
scaffold12491	92	5.3	93	8.7	3R
scaffold124917	84	4.6	86	7.2	2L
scaffold12492	86	4.9	88	8.7	2R
scaffold12494	79	4.2	85	7.5	U
scaffold12501	90	5.7	92	9.8	3L
scaffold125142	97	4.9	99	7.6	3R
scaffold125197	93	2.8	83	4	2L
scaffold12544	89	4.7	91	8.1	3L
scaffold125492	95	4.4	94	7.3	3L
scaffold125583	87	4.9	88	6.7	3R
scaffold12563	92	5.3	95	7.9	2L
scaffold125739	90	7	92	9	3R
scaffold125773	90	4.7	91	7.9	2R
scaffold125841	79	3.5	95	5.3	X
scaffold125849	86	4.3	89	6.9	3R
scaffold125902	94	6	95	9.5	2L
scaffold12591	99	6.3	100	12	3L
scaffold126074	94	5.4	94	8.2	3R
scaffold126129	69	4.5	69	6.5	3L
scaffold126144	95	4.7	94	6.3	2L
scaffold126183	72	4.3	74	6	3R
scaffold12623	91	5.7	92	9.8	2L
scaffold12635	92	7.1	92	12	2L
scaffold126396	98	5.1	100	8.9	2R
scaffold126410	91	5.5	94	8.9	3R
scaffold126430	94	5	95	7.9	2L
scaffold126658	83	4	92	6.8	3L
scaffold126731	96	7.4	96	13	2R
scaffold12682	79	5.4	81	8	3R
scaffold12685	79	5	81	7.7	3L
scaffold12688	90	5.2	92	8.9	3L
scaffold126895	99	5.3	100	11	3R
scaffold126941	95	5.5	99	9.6	2L
scaffold12700	65	6	65	9.6	2R
scaffold127018	92	5.5	93	8.6	X
scaffold127032	91	5.3	94	9.6	3R
scaffold127138	74	9.1	78	13	3R
scaffold127163	95	4.7	93	7.6	X
scaffold127202	87	4.2	84	5.8	3R
scaffold127250	99	5.1	99	8.6	X
scaffold127481	90	4.6	91	7.6	3R
scaffold127511	85	5.4	83	9.3	2L
scaffold127527	99	5.2	98	8.4	2L
scaffold127552	99	5.9	99	8.1	3R
scaffold127608	89	5.6	91	7.4	2R
scaffold127633	83	4.7	83	7.2	2L
scaffold12776	96	4.3	99	8.2	2R
scaffold127818	96	6.1	99	9.3	2R
scaffold127840	95	6.2	98	6.5	2L
scaffold12786	93	4.9	93	7.1	2R
scaffold127920	99	6.2	98	9.3	3R
scaffold127951	93	6.8	93	10	X
scaffold1281	92	5.8	92	9	2L
scaffold128136	91	5.1	97	7.8	3R
scaffold12820	92	4.5	93	7.2	3R
scaffold128204	96	6.5	95	9.6	2R
scaffold128237	98	6.6	99	10	2R
scaffold128274	94	5.9	94	8.5	2R
scaffold128329	91	5.5	91	8.7	2R
scaffold128340	97	4.6	98	7.2	2R
scaffold12842	93	5.5	94	7.8	X
scaffold128452	87	5.3	91	7	X
scaffold128558	82	3.7	85	5.6	3L
scaffold128604	81	5.2	88	6.7	3R
scaffold12864	89	4.2	93	6	3R
scaffold12866	95	4.4	98	7.3	2R
scaffold128666	89	4.8	90	9.6	2R
scaffold128734	70	3.5	71	5.5	2R
scaffold128760	94	3.7	93	7.4	2R
scaffold128834	91	4.3	93	5.1	3R
scaffold12889	79	4.9	80	6	2R
scaffold12890	90	5.2	92	10	3R
scaffold129019	94	5.7	96	9.1	3L
scaffold129042	82	3.7	93	8.1	2L
scaffold129065	63	4.6	75	6.2	2R
scaffold129103	86	4.8	92	7.5	2R
scaffold129278	97	4.6	93	5.3	X
scaffold129308	77	6	81	9.1	2L
scaffold129327	78	4.1	80	7.7	2R
scaffold129353	93	5.7	98	8.6	3L
scaffold129357	94	6.3	94	9.8	2R
scaffold129391	87	4.4	90	7.6	3R
scaffold1294	67	4.9	69	8.1	3R
scaffold129512	94	4.8	99	6.6	3R
scaffold12957	94	5.4	94	7.5	2R
scaffold129664	94	5.1	96	8.2	3L
scaffold129680	83	6.3	84	11	2L
scaffold12974	81	4.1	85	7.1	3R
scaffold129795	82	3.4	87	4.1	2R
scaffold129814	95	4.6	94	7.1	2R
scaffold129869	96	6	97	9	2R
scaffold129975	81	6.1	81	7.5	2L
scaffold130039	81	3.6	84	5.4	3R
scaffold13006	87	5	88	8	X
scaffold13007	88	5.2	89	9	2R
scaffold130089	89	7.1	90	11	X
scaffold130142	92	4.9	95	7.5	2L
scaffold130145	94	5.9	95	9	2R
scaffold13021	77	3.9	79	6.4	3R
scaffold130260	95	4.2	94	6.7	2R
scaffold130267	56	3.4	58	4.2	2L
scaffold130273	93	5.1	97	7.3	3L
scaffold13029	92	4.7	92	7.1	2L
scaffold130298	80	4.9	80	7.6	3R
scaffold1303	92	5	94	8.1	2R
scaffold130309	86	4.2	84	6.6	2R
scaffold13031	93	4.7	95	6.1	2L
scaffold130334	95	4.4	92	5.6	3R
scaffold130375	95	5.4	99	9.2	2R
scaffold13038	84	4.6	87	7.6	2R
scaffold13040	89	4.3	93	6.4	2L
scaffold130416	96	4.8	99	7.4	2L
scaffold130478	96	4.5	83	6.8	3R
scaffold130612	96	5.3	97	8.5	2R
scaffold130617	85	5.5	87	8	3R
scaffold13063	95	5.2	96	8.5	2R
scaffold13065	84	4.3	88	6.6	2L
scaffold13072	94	4.9	96	7.9	X
scaffold130736	97	5.4	97	9.6	2R
scaffold130875	88	4.2	97	8.1	3R
scaffold131002	63	5	64	6.4	2L
scaffold131013	98	5.9	99	11	3L
scaffold131156	94	6.1	94	8.3	2R
scaffold131206	70	2.2	73	2.6	3R
scaffold131223	88	6.3	88	10	2L
scaffold131251	93	5.5	99	8.5	3R
scaffold131267	97	5.7	97	7.6	3R
scaffold131276	96	6.6	96	7.7	X
scaffold131301	77	2.9	90	6.7	3L
scaffold13133	88	4.7	89	8.3	2R
scaffold131332	83	5	82	6.8	2R
scaffold131349	87	4.5	89	5.3	X
scaffold131375	95	6.3	97	11	2R
scaffold131391	94	3.7	98	6.5	2R
scaffold131491	85	3.7	94	5.8	3R
scaffold131501	98	4.6	98	7.4	2R
scaffold131552	98	4.3	99	6.5	2L
scaffold131556	85	5	88	7.5	3L
scaffold131621	96	5.1	98	6.5	3R
scaffold131652	90	5.3	91	10	2R
scaffold13169	88	5.7	89	9.1	2L
scaffold131700	97	5.8	97	9.9	2L
scaffold13175	82	3.8	86	6.1	2L
scaffold131753	90	4.5	96	6.9	X
scaffold131760	94	5.3	93	10	X
scaffold131807	92	4	99	8	3R
scaffold131809	90	3.8	90	3.7	3R
scaffold13181	71	4.6	70	6.2	2L
scaffold131817	97	4.7	96	7.4	3R
scaffold131825	76	4.7	77	8.6	3R
scaffold13183	83	5.3	83	7.8	2R
scaffold13184	96	5.1	98	7.8	3L
scaffold131877	78	4.2	82	6.2	2L
scaffold131990	97	4.6	98	10	X
scaffold132086	94	5.4	96	7.6	X
scaffold13213	91	4.3	93	7	X
scaffold132145	100	5.2	99	7.5	2R
scaffold132180	65	4.6	67	7.2	3L
scaffold132192	87	5.4	91	9.5	2R
scaffold132206	82	4.8	85	8.8	3R
scaffold132231	97	5	98	9.1	2R
scaffold132397	95	4.2	98	6.8	2R
scaffold13240	79	4.8	83	9	2R
scaffold13247	84	4	86	6.8	2L
scaffold132472	97	4.7	99	7.2	2R
scaffold1325	86	5.3	89	7.1	3R
scaffold13258	86	7	87	11	2L
scaffold132617	88	4.2	92	7.1	2L
scaffold13262	89	5.4	90	6.4	2R
scaffold132640	97	5.1	91	7.6	2L
scaffold132673	92	6.1	95	10	3R
scaffold132685	88	4.9	89	5	3R
scaffold1327	93	5.8	94	8.9	2R
scaffold132718	86	5.4	84	6.9	X
scaffold132750	92	8.9	96	13	3R
scaffold132859	86	4.7	95	6.9	3L
scaffold132872	96	4.7	96	7.1	3R
scaffold132897	69	4	69	6.7	2L
scaffold132951	79	3.2	75	4.9	3L
scaffold132952	95	4.9	96	8.3	3R
scaffold132993	99	6.2	100	10	2L
scaffold133056	95	4.5	96	7.3	3R
scaffold133060	93	5	93	7	3L
scaffold133070	99	5.3	99	7.8	3L
scaffold133074	95	5.3	97	9.1	2L
scaffold133087	86	5.6	86	8.8	2L
scaffold133113	86	5.2	88	7.7	2R
scaffold133117	99	6	99	9	2L
scaffold13315	95	4.8	98	6.1	2R
scaffold133168	81	3.8	86	6.1	2R
scaffold133171	85	5.2	86	8.7	2R
scaffold133201	96	5.9	94	8.1	3L
scaffold133223	74	5.6	77	6.6	2L
scaffold133241	80	6.2	81	9.9	X
scaffold133253	85	4.1	93	7.3	2R
scaffold133266	100	11	100	19	3R
scaffold133275	81	5.7	77	8.8	2R
scaffold133300	82	5.9	83	7.8	2L
scaffold133309	78	5.3	80	7.2	2L
scaffold133311	94	6.1	100	7.4	3R
scaffold133312	86	4	88	6.4	X
scaffold133323	97	6.5	99	8.6	3R
scaffold133340	74	5.4	74	8.6	2R
scaffold133344	98	6.1	100	9.5	2L
scaffold133345	92	4.8	93	9.8	X
scaffold13336	84	4.1	85	6.7	3L
scaffold133368	96	5.5	96	11	2R
scaffold133375	94	5.5	98	7.1	2R
scaffold133376	83	5.4	85	9	2L
scaffold133381	94	6.1	97	9.1	2L
scaffold13339	85	5.7	87	9	2L
scaffold133407	88	6.4	91	9.6	2L
scaffold133410	96	4.5	98	8.5	2R
scaffold133425	94	5.9	95	9.1	2R
scaffold133437	91	5	93	7.7	2L
scaffold133441	86	4.3	90	7.2	2R
scaffold133448	94	6.4	96	8.4	2R
scaffold133466	68	5.1	68	8.4	2L
scaffold133467	93	6.3	96	9.5	2L
scaffold133474	79	4.7	81	7.2	2R
scaffold133485	72	5.6	76	7.9	2R
scaffold133502	93	4.2	97	7.3	3R
scaffold133504	92	5.2	92	10	3R
scaffold133507	96	6	96	8.1	3R
scaffold133509	76	3.9	76	7.4	3R
scaffold133511	96	5.1	97	7.4	2R
scaffold133519	80	8.5	79	12	X
scaffold133520	95	6.2	99	9.4	3L
scaffold133531	79	5.9	83	9.9	2L
scaffold133534	95	5.7	96	9.7	U
scaffold133535	82	4.7	83	8.2	2R
scaffold133540	98	5.9	99	11	2R
scaffold133541	70	5.2	70	7.3	3L
scaffold133546	83	5.7	83	6.8	3L
scaffold133551	92	5.1	93	10	3L
scaffold133553	88	3.8	90	6.5	2R
scaffold133556	89	5.3	94	8.9	3R
scaffold133557	97	6.2	97	10	2R
scaffold133561	92	6.3	99	10	3R
scaffold133562	95	5.6	95	9.7	2R
scaffold133566	88	4.3	92	7.5	2L
scaffold133567	81	6.1	84	9.5	3R
scaffold133569	98	5.4	99	9.1	3R
scaffold133578	92	4.8	95	9.1	2L
scaffold133580	93	5.8	93	7.4	3L
scaffold133583	92	4.8	94	7.4	2R
scaffold133586	98	5.1	98	9.3	X
scaffold133587	97	5.8	99	9.3	2R
scaffold133588	93	6.6	93	13	3L
scaffold133589	87	6.2	86	11	3R
scaffold133590	83	5.6	85	10	3L
scaffold133591	97	6	99	9.6	2L
scaffold133592	98	5.7	98	9.3	3R
scaffold133593	99	5.5	99	9.2	2L
scaffold133595	91	5.9	93	8.6	2L
scaffold133598	98	5.7	100	10	3R
scaffold133599	96	7.5	95	11	2R
scaffold133601	99	6.2	100	12	2L
scaffold133603	97	5.3	98	9.5	2R
scaffold133604	97	6.1	99	11	2R
scaffold13363	91	4.6	93	6.8	3L
scaffold13375	91	5.7	93	10	3R
scaffold13386	96	5.8	97	8.6	X
scaffold13491	99	6	99	10	3L
scaffold13517	96	5.6	96	8.6	2L
scaffold13562	95	6	97	11	2R
scaffold13570	86	4.8	90	8.8	2R
scaffold13575	80	5.4	82	8.3	2R
scaffold13593	50	3.9	55	6.9	3L
scaffold1361	90	5.1	91	8.4	2R
scaffold13614	91	6.1	95	9.9	2R
scaffold13616	95	4.6	98	7.6	3R
scaffold13634	92	4.5	96	7.2	2R
scaffold13670	84	4.7	86	7.6	X
scaffold13672	73	5	73	8.3	2L
scaffold13677	96	5.6	96	8.4	2R
scaffold13679	77	3.8	81	4.8	2R
scaffold13712	87	5.7	88	7.8	2R
scaffold13733	99	6.4	99	11	3R
scaffold1374	89	18	91	25	2R
scaffold13754	90	5	91	8.3	2R
scaffold13756	85	4.7	87	7.5	2R
scaffold13767	88	5.1	87	8.7	2L
scaffold13773	94	5.8	97	7.9	X
scaffold13776	84	5.3	84	8.5	2R
scaffold1378	87	4.7	91	7.5	3L
scaffold1379	72	4.8	75	6.8	3R
scaffold13802	63	5.1	66	8.4	2R
scaffold1382	89	4.9	91	7	3R
scaffold13823	87	4.9	88	7.1	3R
scaffold13837	92	5.4	93	8.3	2R
scaffold1384	89	5	90	7.8	X
scaffold13844	87	5.6	88	7.9	2R
scaffold13851	91	6	92	9.2	2R
scaffold13860	96	5.2	97	8.4	X
scaffold13872	82	6	82	9.4	2R
scaffold13906	96	5.3	97	9.1	X
scaffold13907	94	5.1	95	8.7	2R
scaffold13909	94	5.1	96	7.9	2L
scaffold13917	88	5.6	90	8.3	3L
scaffold13931	98	5.4	100	9.8	2R
scaffold13936	91	4.8	92	7.4	U
scaffold13945	91	6.4	92	9.4	2L
scaffold13960	91	5.2	92	9.4	2R
scaffold13964	91	5.2	93	8.1	3L
scaffold13991	93	4.4	95	6.9	3L
scaffold13999	81	5.2	83	7.4	2R
scaffold1400	91	5.8	92	8.4	3R
scaffold1401	86	6.6	87	9.8	2R
scaffold14075	93	5.3	93	7.9	3R
scaffold1409	67	3.5	68	6	2R
scaffold14114	91	5	92	7.7	3L
scaffold14132	98	6.1	98	11	3R
scaffold14153	80	3.9	82	6.3	3R
scaffold14155	97	4.8	98	5.6	2L
scaffold14158	91	5.5	93	9.2	3R
scaffold14162	78	3.2	81	7.3	X
scaffold14166	89	5.2	91	7.9	U
scaffold14171	95	5.3	97	7.7	2R
scaffold1420	86	6.1	88	9.8	2R
scaffold14200	97	5.8	98	9.3	2L
scaffold14211	84	4.2	87	6.7	2R
scaffold14216	81	3.9	84	5.6	2L
scaffold14247	78	4.8	83	6.7	2R
scaffold14258	81	5.2	82	8.4	X
scaffold1428	89	4.8	89	6.9	2R
scaffold14283	91	5.5	93	8.3	3L
scaffold14296	93	6.1	94	11	2L
scaffold14299	88	5.3	93	8.2	2R
scaffold1432	71	5.2	72	8.7	3L
scaffold14335	95	5.7	96	8.8	2R
scaffold14336	93	5.5	96	8.4	3L
scaffold14352	76	6	75	6.5	X
scaffold1436	84	5.3	87	7.1	2R
scaffold14380	88	5.2	89	8.8	2R
scaffold14387	83	5.5	84	8.8	2R
scaffold14418	71	4.9	72	7.9	2L
scaffold14434	90	4.4	91	7.2	3R
scaffold14443	90	7.6	90	11	2R
scaffold1446	86	4.8	88	7.4	X
scaffold14460	88	4.9	91	7.8	2L
scaffold14466	93	5.4	94	8.2	2R
scaffold14471	87	6.1	89	11	3R
scaffold1448	94	5.3	95	9.1	2L
scaffold14485	91	5.5	92	8.4	3L
scaffold14486	91	5.6	93	9.7	2R
scaffold14505	96	4	100	7.6	2R
scaffold14506	76	5.3	74	8.1	3R
scaffold14515	93	5.1	95	8.6	2L
scaffold14545	91	5.1	92	8.1	3R
scaffold1455	87	4.6	88	7.5	3L
scaffold14566	90	4.8	91	8.1	2R
scaffold14577	72	4.9	75	6.9	2R
scaffold14579	96	5.2	98	8	X
scaffold14605	96	5.1	97	7.9	3L
scaffold14615	86	5	88	8.8	X
scaffold14640	92	6.3	92	11	2R
scaffold14656	84	5	88	7.6	U
scaffold1467	90	5.1	91	9.3	X
scaffold14689	85	5.4	86	9.2	3L
scaffold14697	93	4.8	96	7.5	2R
scaffold14703	90	4.6	93	8.9	3L
scaffold14718	97	5.3	97	8.2	2L
scaffold14729	91	5.5	92	8.9	2L
scaffold14740	84	4.8	87	8.4	2L
scaffold14742	95	5.2	97	9.2	U
scaffold14805	92	5.1	91	7.2	2R
scaffold14830	98	5.1	99	8.5	2R
scaffold1485	92	6	94	8.8	2R
scaffold14854	92	6.1	92	8.9	3L
scaffold1486	92	4.7	94	8	X
scaffold14888	73	5.7	76	9.2	2L
scaffold14894	90	4.5	96	6.8	2L
scaffold14906	88	5.3	89	7	3R
scaffold14908	90	5.1	91	10	3R
scaffold14912	87	6.2	87	8.2	3R
scaffold14921	83	4.6	86	7.3	3L
scaffold14925	87	6.2	88	9.9	3L
scaffold14930	98	5.5	99	8.9	U
scaffold14958	91	4.9	92	7.7	2R
scaffold14967	87	4.9	88	7.8	X
scaffold14975	83	5.8	86	8.6	3R
scaffold14980	92	5.4	92	8.3	3L
scaffold14996	94	5.1	96	7.3	U
scaffold15002	90	5.3	91	8.2	3R
scaffold1501	98	4.7	99	8.6	2L
scaffold15020	75	5	77	6.9	2L
scaffold15021	92	5.3	94	8	2R
scaffold15064	82	5.1	82	8.1	3L
scaffold1508	93	5.7	95	8.8	3R
scaffold1510	91	4.8	93	7.2	2R
scaffold15114	98	4.8	99	8.3	U
scaffold15130	94	4.4	96	7.5	2R
scaffold15157	87	5.7	90	8.9	3R
scaffold15167	97	8.1	97	13	3R
scaffold15180	86	6	88	8	3L
scaffold1519	92	4.9	94	7.6	3R
scaffold15199	94	6.8	95	13	2R
scaffold15209	82	6.1	85	9.3	3R
scaffold15217	89	4.9	92	8.8	2L
scaffold15262	92	5.4	92	8.9	2L
scaffold15280	86	5.4	87	11	2L
scaffold15290	92	4.9	94	7.7	3L
scaffold15300	93	5.1	95	8	2R
scaffold15303	80	4.5	81	7.5	3R
scaffold15316	87	5.4	88	8.4	3R
scaffold15319	62	4.2	64	6.7	3R
scaffold15329	73	4.9	78	7.1	3R
scaffold15335	92	5.1	93	8.3	3R
scaffold15360	97	5.1	98	7.3	3R
scaffold1537	84	5.2	86	7.8	2R
scaffold15388	94	5.2	94	8	3L
scaffold15393	96	4	97	7.1	3L
scaffold15401	95	4.8	94	9	2R
scaffold15417	94	5.2	95	8.7	2R
scaffold15433	88	5.2	90	8.9	3R
scaffold15443	67	4.6	66	7.2	3R
scaffold15447	91	4.9	93	7.6	3L
scaffold1545	96	5.2	96	8.3	2R
scaffold15452	94	4.6	97	7.7	2R
scaffold15489	96	5	98	8.1	3R
scaffold1551	83	5.2	84	8.4	3R
scaffold15521	98	5.8	99	8.6	2L
scaffold15537	95	6	97	9.3	X
scaffold15550	81	4.6	82	7.5	2L
scaffold15570	84	5.9	86	11	2R
scaffold15576	82	4.6	85	8.3	2L
scaffold15588	95	5.4	97	9.5	2R
scaffold15591	81	4.5	84	7.5	3L
scaffold15612	81	4.8	84	7.5	2R
scaffold15616	90	4.9	93	5.9	2L
scaffold15621	91	4.9	92	7.4	2L
scaffold15632	90	4.6	90	6.8	2L
scaffold15644	81	4.9	83	6.8	3R
scaffold15696	94	4.9	95	7.3	2R
scaffold15703	80	4.5	84	6.6	3R
scaffold15720	92	5.1	93	7.4	3R
scaffold15724	78	4.8	81	6.1	3L
scaffold15742	89	4.9	90	7.8	2R
scaffold1575	90	5.3	95	8.4	3L
scaffold15769	84	5.2	84	8.4	2R
scaffold1577	84	5.1	85	7.6	X
scaffold15796	89	5.8	90	9.2	3R
scaffold15804	96	4.4	97	6.9	3R
scaffold15809	84	4.8	84	7.4	2R
scaffold15819	91	5	93	9	3L
scaffold15830	94	5.1	94	7.8	2R
scaffold15835	83	4.5	86	6.1	2R
scaffold15838	91	5.2	94	7.6	3R
scaffold1584	88	5.9	93	9.4	3L
scaffold15844	94	4.9	95	8.5	2L
scaffold15845	80	4.9	84	6.5	3L
scaffold15854	94	5.1	94	8.8	2L
scaffold1586	90	4.5	92	6	2L
scaffold15874	79	4.5	81	9.6	2L
scaffold15881	81	6	81	9.2	3L
scaffold15883	92	6.1	93	9	2R
scaffold15897	87	4.7	89	9.1	3R
scaffold1590	95	6.4	96	11	2R
scaffold1594	84	4.7	86	6.6	X
scaffold15951	93	5.1	91	8.9	2R
scaffold15971	79	4.8	81	7.2	3L
scaffold15998	97	5.8	99	9.1	2R
scaffold1602	89	5.2	91	8.4	3L
scaffold16026	84	4.3	85	6.9	3R
scaffold16029	80	5.2	85	7.3	2L
scaffold16039	83	5.7	83	7.3	2L
scaffold16059	79	5	79	8.3	3L
scaffold16060	93	4.6	95	7	3R
scaffold1607	94	5.5	95	8.4	2R
scaffold16095	95	6	95	9.8	3L
scaffold1610	82	4.6	85	7	2R
scaffold16105	94	4.8	97	7.4	X
scaffold16125	96	5.5	98	8.6	2R
scaffold16126	93	4.6	95	5.8	2R
scaffold16127	98	6.3	98	10	X
scaffold16139	92	4.9	93	7.9	2R
scaffold16154	88	4.3	92	6.6	2R
scaffold16161	93	5	93	8.2	2R
scaffold16185	91	5.1	92	7.7	3R
scaffold16201	89	4.5	91	7.5	2L
scaffold1624	90	4.9	91	8.1	2R
scaffold16270	88	4.8	90	7.1	3R
scaffold16287	74	5.4	77	8.6	3L
scaffold16329	88	4.8	90	9	2L
scaffold16357	84	4.8	84	6.5	3R
scaffold16361	95	5	96	7.6	2R
scaffold16370	85	5.3	88	7.9	3L
scaffold16383	90	5.6	91	8.5	U
scaffold16393	78	3.7	78	6.6	2R
scaffold16402	88	5.2	91	8.3	2L
scaffold16417	91	4.6	94	7.5	2L
scaffold1642	86	4.7	87	6.5	2R
scaffold16438	90	4.3	98	6.5	2L
scaffold16443	94	6.9	95	10	3R
scaffold16475	79	4.2	80	6.3	3L
scaffold16495	91	5	94	8	2R
scaffold16518	82	5.4	85	7.8	2R
scaffold16527	88	5	90	7	3L
scaffold16530	65	4.3	70	5.2	3R
scaffold16536	94	5.5	97	7.4	2L
scaffold16549	92	5.5	92	9.2	2L
scaffold16564	86	6.1	87	7.8	2R
scaffold16588	97	5	99	7.7	3L
scaffold16592	98	6.4	98	9.4	X
scaffold16625	87	4.4	88	6.3	3R
scaffold16639	85	4.3	92	5.4	2R
scaffold16640	93	5.1	93	7.3	2L
scaffold16647	90	5.2	91	8.7	2L
scaffold16684	89	4.6	94	7.7	X
scaffold16687	86	5.3	89	8.2	2L
scaffold16708	94	5.6	95	9	X
scaffold1673	90	5.3	91	9.3	3L
scaffold16733	84	5.3	87	8.7	2L
scaffold16754	86	5.4	87	9.9	3R
scaffold16768	88	4.6	90	7.1	3R
scaffold1677	95	4.8	97	7.8	3L
scaffold16774	97	5.6	98	9.1	2R
scaffold16781	92	4.9	98	6.1	X
scaffold16785	94	5.4	96	8.8	3R
scaffold1682	71	4.8	75	8.2	2R
scaffold16837	94	5.5	95	8.6	3L
scaffold16906	75	4.8	79	6.6	3L
scaffold1692	86	4.6	89	7.2	3R
scaffold16935	93	5.8	94	9.4	3R
scaffold16936	92	5	93	8.1	2L
scaffold16950	85	4.7	92	6.8	3R
scaffold16965	85	7.2	87	11	3L
scaffold16986	95	4.3	97	5.6	2R
scaffold16990	90	4.9	93	8.1	2R
scaffold17015	88	6.1	89	8.7	2L
scaffold17016	83	4.8	85	7.1	2L
scaffold17070	88	5.1	89	8.1	3R
scaffold17071	87	4.4	88	6.9	2R
scaffold17095	93	4.7	94	7.6	3L
scaffold17121	86	4.8	85	7.3	2L
scaffold17124	88	5.5	91	8.6	2R
scaffold17137	65	9.2	69	15	2R
scaffold17168	95	9.6	97	19	2L
scaffold17169	85	5.1	86	7.9	2L
scaffold17175	92	5.7	93	8.3	2L
scaffold17181	78	4.3	78	7.1	3L
scaffold17188	84	5.1	85	7.4	3R
scaffold17198	96	4.6	96	7.4	2R
scaffold17210	96	5.4	96	8	X
scaffold17226	88	4.5	90	7.1	2R
scaffold17239	94	6.1	96	8.9	2R
scaffold17242	90	5.1	93	8.2	3R
scaffold17247	95	4.9	96	9.6	3R
scaffold17262	96	5	97	7.2	2R
scaffold17278	89	4.7	93	8.4	3R
scaffold17288	80	4.4	83	6.6	3R
scaffold17295	89	5.2	92	8.4	3R
scaffold173	96	4.7	97	7.1	3R
scaffold17321	93	4.8	94	8.2	2L
scaffold17322	83	6.1	84	9.9	X
scaffold17345	91	4.7	90	7.2	2R
scaffold17348	95	4.9	96	8.1	2R
scaffold17353	85	4.7	87	7.7	2R
scaffold17361	67	3.7	70	7.8	2R
scaffold1739	96	4.9	97	7.8	3L
scaffold17400	93	5.1	94	8.5	2R
scaffold17403	93	4.9	95	8.4	3R
scaffold17416	96	5.4	98	8.8	3R
scaffold17433	81	5.2	79	7	2L
scaffold17444	83	4.8	87	7	2L
scaffold17453	78	5	83	7.6	2L
scaffold17457	86	4.9	87	7.6	2L
scaffold17483	96	4.9	97	8.2	3R
scaffold17515	82	4.4	84	8.1	3L
scaffold17533	78	5.4	80	7.5	3R
scaffold17538	72	4.1	74	6.8	2R
scaffold17565	87	4.8	91	9.1	2R
scaffold17572	94	5.2	96	8.4	2L
scaffold17602	87	4.7	94	8.3	2R
scaffold17612	90	5	90	7.7	X
scaffold17618	90	5.1	91	8.4	2L
scaffold17625	92	5.1	96	8.2	3L
scaffold17657	64	4.3	67	8.4	3R
scaffold17658	92	5	94	8	2R
scaffold17692	89	4.3	92	6.9	2L
scaffold17705	95	4.7	97	8.2	3L
scaffold1772	91	4.7	92	8.1	2R
scaffold17735	88	4.3	91	6.6	3L
scaffold17740	93	5.2	95	7.7	2L
scaffold17765	86	4.9	87	8.4	U
scaffold1777	77	4.9	81	8	X
scaffold17770	93	4.6	96	6.9	3R
scaffold17800	92	5.3	92	8.7	2R
scaffold17804	91	4.8	92	7.6	3R
scaffold17830	81	4.3	85	7.3	2R
scaffold17861	94	6	94	8.8	3R
scaffold17869	66	5	70	7.1	2R
scaffold1788	85	6.6	87	9.5	3R
scaffold17910	91	5	92	8	3L
scaffold17926	93	4.5	93	7.6	2L
scaffold17932	94	5.2	95	8.8	3L
scaffold1795	87	5.2	89	7.5	2R
scaffold17970	92	5.2	94	9.1	X
scaffold17976	88	4.7	89	7.1	2R
scaffold1798	89	5.4	92	8.6	X
scaffold17980	90	4.6	92	6.9	2L
scaffold1799	76	3.6	81	5.6	U
scaffold18013	98	5.5	99	9.7	3R
scaffold18035	96	6.7	96	11	3R
scaffold18036	69	4.1	74	5.6	2R
scaffold1804	91	4.9	95	7.4	2L
scaffold18043	94	5	95	8.4	X
scaffold18051	93	5.3	94	8.8	2R
scaffold18056	94	5.6	94	8.8	2L
scaffold18080	95	5.1	97	8	2R
scaffold18084	91	4.5	90	6.8	X
scaffold18088	85	5.1	86	7.7	2L
scaffold18095	89	4.8	92	7.1	3R
scaffold18107	87	5.2	89	7.5	3R
scaffold18114	97	6.1	99	11	2R
scaffold18117	97	5.8	97	9.8	2R
scaffold18125	95	5.8	98	8.6	2L
scaffold18150	78	4.5	80	7.4	2L
scaffold18187	93	4.4	100	7.5	X
scaffold18209	92	4.9	92	8.1	X
scaffold18211	94	5	96	8.1	2R
scaffold18219	92	5	95	8.2	2R
scaffold18244	90	5	93	8.1	3R
scaffold1825	87	4.9	90	5.9	3L
scaffold18258	90	6.2	92	9.3	2R
scaffold18268	86	5.2	87	8	2L
scaffold18284	89	5.6	91	8.8	2L
scaffold18285	92	5.2	94	7.7	2L
scaffold18287	95	5	97	9.7	3R
scaffold18300	79	5.8	78	11	3L
scaffold18304	95	4.8	94	8.9	2R
scaffold18310	95	5	95	7.7	2L
scaffold18319	92	5.5	94	9	3L
scaffold1832	86	5.7	86	8.3	2R
scaffold18329	83	5	85	8.6	3L
scaffold18344	86	5.1	89	8.5	2R
scaffold18354	87	5.1	90	8	3R
scaffold18360	90	5	93	8	2L
scaffold18400	94	5.5	95	8.6	2R
scaffold18408	96	5	99	8.3	3R
scaffold18412	71	4.7	73	6.3	2R
scaffold18422	91	4.5	96	7.4	3R
scaffold18442	91	4.9	92	7.5	2R
scaffold18464	86	5.4	89	7.6	3R
scaffold18505	90	4	93	6.3	3L
scaffold18506	86	4.8	89	6.7	2R
scaffold18528	80	5.9	83	8	2R
scaffold18532	96	5	96	7.2	3R
scaffold18554	93	4.1	94	6.3	3R
scaffold18567	84	5.3	84	8.8	3R
scaffold18577	85	4.5	89	7.5	2R
scaffold18588	96	5	97	8.1	2R
scaffold1859	71	4.5	70	7.7	3L
scaffold18590	71	4.8	77	6.7	2L
scaffold18593	96	5.2	98	8	3R
scaffold186	93	5.1	94	8.3	2R
scaffold18605	89	4.8	90	8.4	X
scaffold18622	95	5.3	96	7.9	3R
scaffold18636	63	4.1	69	8.3	3R
scaffold18640	79	4.5	83	8.3	2R
scaffold18666	90	5.1	92	8.9	2L
scaffold18670	95	5.7	96	10	2L
scaffold18687	94	5.1	95	8.1	2R
scaffold18690	86	4.6	89	7.6	2R
scaffold18717	90	5.9	92	9.4	2R
scaffold18769	93	5.2	94	8	X
scaffold18794	96	5.5	96	9.2	3R
scaffold188	96	5.5	97	8.7	2L
scaffold18816	87	3.9	89	5.5	3L
scaffold18825	91	5.1	92	8.9	2R
scaffold18826	92	5.4	94	7.3	2R
scaffold18831	92	4.8	95	7.3	3L
scaffold18834	95	4.8	96	9.3	2R
scaffold1884	79	4.7	81	8	3R
scaffold18841	90	5.2	91	7.9	2R
scaffold18873	74	4.1	78	6.1	X
scaffold18874	94	4.5	95	7.1	X
scaffold18894	82	4.8	84	7.1	3L
scaffold18895	89	5.7	90	6.9	3R
scaffold18898	93	4.6	94	8.1	U
scaffold18906	92	6.1	95	8.2	X
scaffold18909	89	4.7	92	7.2	X
scaffold1893	94	5.1	95	8.2	3R
scaffold18968	80	3.8	83	6.2	3R
scaffold18976	89	4.6	89	7.8	2L
scaffold19018	86	4.8	88	8.1	2R
scaffold1903	88	9.3	87	16	U
scaffold19032	85	5.7	86	8	2L
scaffold19033	98	5.5	99	8.8	2R
scaffold19038	92	5.5	94	8	X
scaffold19059	94	5.6	97	8.5	3R
scaffold19075	86	5.6	87	7.8	2L
scaffold19088	85	4.6	86	7.3	3L
scaffold19104	84	5.3	86	8.5	2L
scaffold19108	84	4.9	85	8.4	2R
scaffold19110	89	5.2	90	9	3R
scaffold19116	83	5.1	86	7.1	2L
scaffold19143	86	5.8	87	9.7	3L
scaffold19144	80	6.1	80	9.4	3L
scaffold19148	81	5.1	84	8.4	X
scaffold19162	96	5.9	99	9.9	3L
scaffold1918	89	5	91	8.5	3L
scaffold19182	88	4.8	91	7.6	3L
scaffold19192	95	5.3	98	8.8	2R
scaffold19193	83	5.1	84	9.6	X
scaffold192	94	5.9	95	9.3	3L
scaffold19200	89	5.1	91	8.7	3R
scaffold19245	86	5.2	87	8.5	2R
scaffold1926	91	4.8	93	8.1	2R
scaffold19262	91	4.5	90	6.7	2R
scaffold1927	95	5.3	95	7	2R
scaffold19287	98	6.3	99	11	2L
scaffold19289	73	3.9	77	7.1	3R
scaffold1929	77	5.3	79	8.5	2L
scaffold19307	75	7.1	78	9.9	3L
scaffold19340	89	4.8	92	7.3	2L
scaffold19368	90	5.4	91	8.2	2R
scaffold19402	67	4.2	73	6.1	2R
scaffold19424	88	4.8	90	7.4	3L
scaffold19440	96	5.3	97	8.2	2R
scaffold19448	92	5.6	93	8.2	X
scaffold19493	97	5	97	8.1	2L
scaffold19497	94	5.4	95	7.7	2R
scaffold19508	93	5.4	95	8.2	3R
scaffold19525	73	4	76	6.1	2R
scaffold19542	77	4.1	78	7.6	2L
scaffold19543	92	4.7	92	7.6	2L
scaffold19556	92	5.4	91	9	X
scaffold19601	93	5.4	94	8.8	3R
scaffold1962	87	5.5	87	7.7	2L
scaffold19631	94	5.4	95	9	3R
scaffold19635	75	3.9	80	6.3	2R
scaffold19646	93	5.2	93	8.4	2L
scaffold19653	88	4.9	89	8.3	3R
scaffold19655	81	3.6	84	7.1	3R
scaffold19676	96	5.8	97	8	3R
scaffold19686	74	6.4	77	11	3L
scaffold19699	91	6.1	93	8.3	3R
scaffold19711	87	6	88	9.1	3L
scaffold19714	82	4.8	82	6.9	2L
scaffold19727	93	5.5	96	9	X
scaffold19735	88	5.2	91	9.9	2L
scaffold1974	89	5.2	90	7.9	2R
scaffold1975	95	5.5	97	8.6	X
scaffold19751	86	4.9	90	6.5	3R
scaffold19791	81	5.2	83	7.5	2R
scaffold19797	95	5.2	96	8.1	2R
scaffold19799	73	4.3	76	7.3	3L
scaffold19816	92	4.9	93	8.2	3R
scaffold19818	86	4.9	86	8.5	3R
scaffold1982	93	4.8	96	6.4	2R
scaffold19829	87	4.7	88	7.8	3L
scaffold19840	95	5.5	95	8.5	3L
scaffold19845	96	5.7	96	9.2	2L
scaffold19859	94	4.6	96	7.8	2R
scaffold19867	92	5.1	93	7.8	X
scaffold19947	93	5.3	94	8.5	3R
scaffold19951	92	4.8	93	7.3	2R
scaffold19972	87	5.1	88	5.9	2L
scaffold19976	83	5	84	6.8	2R
scaffold20005	79	4.4	79	7.9	2R
scaffold20010	91	4.6	93	7.4	2L
scaffold20012	87	4.8	87	7.7	3L
scaffold20033	80	5.3	82	9	2L
scaffold20035	91	5.8	92	7.1	3R
scaffold20037	82	10	88	15	3L
scaffold20046	93	120	94	240	2L
scaffold20092	80	4.8	85	7.8	3L
scaffold20099	91	6.1	92	9.9	2L
scaffold2010	85	5.3	88	8.8	3L
scaffold20104	97	5.5	98	8.5	2R
scaffold2013	83	4.4	83	5.2	2L
scaffold20135	95	6.6	97	10	2R
scaffold20144	97	6.3	100	7.9	2L
scaffold20150	94	5	95	8	3R
scaffold20157	96	4.6	98	7.7	3L
scaffold20166	87	3.8	89	6.4	3R
scaffold20168	64	4.7	66	7.1	2R
scaffold20178	89	6.1	90	9	3L
scaffold202	83	4.5	86	7.4	3L
scaffold20200	94	5.7	96	8.8	3L
scaffold20202	79	4.8	84	6.4	2R
scaffold20209	82	4.4	84	6.8	2R
scaffold20238	90	4.5	93	6.5	3R
scaffold20282	89	5.2	89	7.7	3R
scaffold20305	90	5	94	8.6	3L
scaffold2032	92	4.9	93	7.2	2R
scaffold20346	87	5.2	88	8.5	2R
scaffold20368	96	6.7	97	11	3R
scaffold20383	94	5.1	97	7.8	3L
scaffold20384	69	5.8	73	8.4	3R
scaffold20389	83	5.5	83	8.9	3R
scaffold20393	82	6	84	11	X
scaffold20401	99	5.4	99	9.2	3R
scaffold20412	96	4.8	97	7.6	2L
scaffold20432	80	4.1	83	6	2L
scaffold20456	86	5.1	89	8	2R
scaffold20482	84	4.9	83	9	2R
scaffold20493	81	6.3	82	8.7	2R
scaffold20497	82	4.3	83	6.3	X
scaffold20521	85	5.6	88	8.4	3R
scaffold20523	65	3.7	64	5	3L
scaffold20563	98	5.6	99	9.2	3R
scaffold20565	89	4.9	90	7.7	3L
scaffold20579	79	5.5	76	7.4	2R
scaffold20587	96	5.3	97	7.8	X
scaffold20614	74	4.2	76	8.1	X
scaffold20626	80	5.1	83	8	3R
scaffold20656	93	5	95	7.8	3L
scaffold2068	77	5.5	80	7.8	2R
scaffold20685	75	4.5	78	7.9	2R
scaffold2070	89	4.1	94	6.4	3R
scaffold2071	87	4.8	89	7.4	2R
scaffold20727	94	6.1	96	8.8	2L
scaffold20740	94	4.6	95	6.5	2R
scaffold20752	85	5.4	85	8.1	2L
scaffold20782	93	5.4	93	8.6	X
scaffold2081	98	5.5	100	8.9	U
scaffold2086	88	5	90	8.8	2L
scaffold2087	91	4.6	94	7	2L
scaffold20883	92	4.6	92	6.9	2L
scaffold20891	82	4.7	84	7.5	2L
scaffold20892	88	5.5	89	8.2	2R
scaffold209	91	5.7	92	9.2	2L
scaffold2090	88	4.6	90	6.9	3R
scaffold20907	91	4.7	93	7.6	2L
scaffold20915	98	3.8	97	6.9	3L
scaffold20936	94	5.3	96	8.9	2L
scaffold20938	92	4.3	91	5.3	3R
scaffold2095	87	4.4	92	6	3R
scaffold20986	97	5.6	98	7.5	3R
scaffold20987	98	4	98	7.2	2L
scaffold20996	77	4.6	80	6.5	3L
scaffold21016	92	8.3	93	14	3L
scaffold21017	92	4.8	94	7.8	2R
scaffold21024	87	5	89	7.2	3R
scaffold21030	85	4	89	5.7	X
scaffold21066	81	4.8	82	6.7	2L
scaffold21077	78	4.5	80	6.8	3R
scaffold21087	79	5.6	80	9.1	2R
scaffold21099	97	6.3	97	10	3R
scaffold211	94	5.7	94	9.5	2R
scaffold21131	92	6.3	93	10	2R
scaffold21140	90	4.8	90	9.1	2R
scaffold21147	98	5.5	99	9.2	2R
scaffold21158	85	4	88	6.1	3L
scaffold21166	87	5.3	89	9.3	2R
scaffold2118	89	5.5	91	7.8	2R
scaffold21186	95	4.8	96	6.7	2L
scaffold2119	88	5.3	90	7.5	2R
scaffold21202	92	4.9	94	7.5	2R
scaffold21227	93	6.3	93	8.5	2R
scaffold21234	95	6.2	96	9.8	3R
scaffold21245	97	5	98	9.1	3L
scaffold21268	91	4.8	92	7.9	2L
scaffold21274	92	5.9	93	8.2	3L
scaffold21285	91	5.3	94	9	U
scaffold21286	97	5.3	97	7.9	X
scaffold21289	94	5	95	7	2R
scaffold21322	85	4.8	90	7.6	3L
scaffold21329	86	5.3	90	7.2	2R
scaffold21338	88	6.3	91	9.2	3L
scaffold21342	80	4.1	88	5.8	3R
scaffold21343	93	3.8	93	6	3L
scaffold21352	83	4.2	86	7	2R
scaffold21356	94	5	96	7.6	2L
scaffold21365	91	5.4	92	8.9	X
scaffold21371	96	5.1	96	8.3	X
scaffold21378	92	4.9	94	8.1	2L
scaffold21397	82	5.4	85	7.9	3R
scaffold21403	96	4.7	95	7.4	2L
scaffold21405	94	4.7	95	6.4	2L
scaffold21414	85	6.2	86	10	3L
scaffold21415	91	5.5	92	10	X
scaffold21419	86	4.6	88	7	2R
scaffold21421	93	5.4	94	8.4	2L
scaffold21495	81	4.6	85	8.5	3R
scaffold2152	92	4.6	93	6.5	2R
scaffold21570	93	4.9	94	8.2	2R
scaffold21606	95	5.1	96	7.7	3R
scaffold21631	92	5.3	94	9	3L
scaffold21663	90	4.7	91	7.8	2R
scaffold21666	88	5	92	7.5	2R
scaffold21694	96	5.8	96	9.6	3R
scaffold21705	92	5.8	92	9.1	2L
scaffold21716	74	3.1	76	5.1	3L
scaffold21740	79	5.8	80	8.8	X
scaffold21771	87	5.2	89	8.8	3L
scaffold21807	90	5.2	92	7.9	3L
scaffold21814	87	5.3	90	6.8	3R
scaffold21815	96	5.5	97	9.1	3R
scaffold2182	94	5.2	95	7.8	2R
scaffold2185	86	3.7	90	5.3	3R
scaffold2187	85	4.4	88	7.2	2L
scaffold21898	99	5	97	9.3	2L
scaffold21899	94	4.5	95	6.9	2R
scaffold21903	91	5.3	91	7.2	3L
scaffold21924	86	6.2	88	9.9	2R
scaffold21946	93	5.1	94	7.9	2R
scaffold21962	90	5	91	8	2L
scaffold21971	90	5.3	92	8.1	2R
scaffold21983	94	6.7	95	11	2R
scaffold21992	90	4.5	91	6.2	2R
scaffold22029	94	4.9	96	7.6	2R
scaffold22039	96	6	97	11	U
scaffold22080	94	5.8	95	9.4	2L
scaffold2213	97	5.8	99	8.3	3R
scaffold22150	93	5.8	96	9	2R
scaffold22185	86	5	89	8.3	2R
scaffold22187	88	5.1	89	7.9	2R
scaffold22193	89	5	92	8.4	3R
scaffold22218	79	4.8	84	6.5	2L
scaffold22236	88	4.5	92	7.1	3L
scaffold22238	90	4.4	92	7.7	3R
scaffold22275	93	5.9	93	10	2R
scaffold22276	96	6.1	96	10	2L
scaffold22296	99	5.1	97	8	2L
scaffold223	97	4.8	98	8.3	2L
scaffold22343	82	4.7	84	7.5	3L
scaffold22344	81	5.9	81	8.9	3R
scaffold22350	83	4.7	85	8.5	U
scaffold2238	93	5	94	8.1	2R
scaffold22381	92	4.8	96	6.7	2R
scaffold22424	83	4.8	90	7.3	2R
scaffold22454	81	3.8	85	6.1	X
scaffold2247	86	4.8	89	7.3	3L
scaffold22473	85	4.3	85	6.5	X
scaffold22490	79	4.2	81	6.2	2R
scaffold22496	90	4.9	92	7.8	3L
scaffold2250	78	3.8	84	7.6	2L
scaffold22525	96	5	97	7.7	2L
scaffold22537	99	6	100	10	3R
scaffold2254	92	5.1	93	7.8	2R
scaffold22553	84	5.3	86	8.9	3R
scaffold22555	87	5.3	89	7.5	3L
scaffold22569	96	5.1	95	8.1	3R
scaffold22581	91	5.5	91	8.2	2L
scaffold22603	81	5.3	85	7.4	2R
scaffold22621	89	5.1	89	9.2	3R
scaffold2265	87	6.4	88	10	3R
scaffold22658	90	5.2	93	9.4	2L
scaffold2266	92	5.9	93	8.7	2R
scaffold22688	87	5	91	7.9	2R
scaffold22704	93	5.7	94	9.4	3L
scaffold22717	90	4.1	90	6.6	2R
scaffold22728	80	5.4	88	8.3	3L
scaffold2273	95	5.2	96	8.7	2R
scaffold22731	92	4.7	94	8	2L
scaffold22736	84	5.1	89	7.7	3R
scaffold22750	87	5.2	91	7.6	3L
scaffold22778	98	5.1	100	8.5	2L
scaffold22784	94	8.7	94	13	3R
scaffold22796	75	4.7	79	6.8	U
scaffold228	92	4.9	93	8.4	2R
scaffold22806	83	4.8	85	8	3R
scaffold22809	86	5.8	87	8.6	U
scaffold22812	73	3.9	78	5	2R
scaffold22822	93	4.7	94	6.6	3R
scaffold22829	93	5.3	93	8.7	2L
scaffold2283	78	4.2	80	7.3	2L
scaffold22834	86	5.1	87	7.4	3R
scaffold2285	87	4.9	92	8.2	X
scaffold22929	85	4.5	88	7.5	3R
scaffold22931	93	4.1	97	6.5	2R
scaffold22949	91	4.8	93	7.2	3R
scaffold22964	79	5.4	81	8.3	3L
scaffold2297	99	4.7	99	8.2	2L
scaffold22999	94	4.3	96	6.6	2R
scaffold23000	94	5.1	95	8	3R
scaffold2303	84	5.1	89	7.5	2L
scaffold23052	93	5.8	95	9.2	2R
scaffold2307	89	4.8	92	7.3	2R
scaffold23094	91	5.1	91	7.4	3L
scaffold231	87	4.6	87	6.9	3L
scaffold23110	95	5.7	95	9.5	2L
scaffold23130	84	5.2	85	7.4	2R
scaffold23140	84	4.3	88	6.9	2R
scaffold23158	97	5.1	96	8.6	3R
scaffold23162	89	5.5	91	7.9	U
scaffold23168	92	5.2	92	7.2	2R
scaffold23173	91	4.5	93	7.3	2L
scaffold23182	90	4.5	91	7.4	2L
scaffold23185	92	3.9	95	7	3L
scaffold23194	84	4.9	85	6.3	3R
scaffold2321	96	5.7	96	9.1	2R
scaffold23241	90	4.7	90	5.9	3R
scaffold23259	78	4.6	79	8.1	3L
scaffold23281	95	6.3	95	9.5	3R
scaffold23286	93	5	94	8.9	2R
scaffold23292	77	6.1	79	8.9	2L
scaffold23293	92	4.9	94	8.1	2R
scaffold23356	94	6.1	95	8.7	2L
scaffold23361	88	4.9	91	8.2	2L
scaffold23367	82	4.5	84	6.4	X
scaffold2337	93	4.7	94	6.8	2L
scaffold23412	95	4.4	97	8.5	2L
scaffold2342	92	4.6	95	7.6	3R
scaffold23459	93	5.1	94	8.4	3R
scaffold23501	89	5.2	91	8.1	3L
scaffold23524	95	4.4	96	6.7	3R
scaffold23542	93	5.2	96	7.2	3R
scaffold23564	98	4.5	99	7.7	3L
scaffold23577	94	4.5	97	6.2	2R
scaffold23634	81	5.1	79	6.5	2R
scaffold23637	93	4.6	94	7.1	3R
scaffold2365	91	4.7	95	6.5	2L
scaffold23681	93	5.6	96	7.9	2R
scaffold2370	94	4.6	96	7.5	X
scaffold23708	75	4.1	83	7.9	2R
scaffold23712	86	4.1	87	6.4	2R
scaffold2372	90	4.7	91	6.4	2L
scaffold23725	78	4	81	4.3	2L
scaffold23732	96	5.5	97	8.6	2L
scaffold23735	89	4.6	91	7.5	2R
scaffold23748	97	5.9	97	9.2	2L
scaffold2375	85	4.4	89	7.2	X
scaffold23753	92	5.7	93	9.3	2R
scaffold23773	89	5.3	85	8.2	2R
scaffold23782	73	4.6	78	7	2L
scaffold23817	90	4.7	93	8.2	3L
scaffold23821	87	4.9	88	7.8	3R
scaffold23832	82	6.5	82	9.8	3R
scaffold23858	91	5	92	7.4	2L
scaffold23871	80	4.2	83	7.6	2L
scaffold23874	98	5	99	9.4	3L
scaffold23889	81	5.1	87	7.5	2L
scaffold23906	92	5	94	8	2R
scaffold23913	91	4.9	92	8.9	3L
scaffold23933	88	5.1	90	8.2	2L
scaffold23940	88	4.4	91	7	3L
scaffold23941	98	5.1	99	8.7	X
scaffold23948	99	6.6	100	9.7	2R
scaffold2395	90	5.5	92	8.1	2R
scaffold23959	92	4.5	94	6.5	2L
scaffold23971	90	5	90	7.8	2L
scaffold240	83	4.8	86	8.8	3L
scaffold24011	88	5.9	89	10	3R
scaffold24028	83	6	85	11	2L
scaffold24043	87	6.8	87	11	3R
scaffold2407	93	5.4	95	8.6	3R
scaffold24086	86	4.2	87	5.7	2L
scaffold24095	91	5.5	91	7.6	X
scaffold241	78	4.7	78	5.9	2R
scaffold2411	86	4.6	88	6.6	2R
scaffold24126	85	5.1	86	8.3	2R
scaffold2413	91	4.6	91	6.6	3R
scaffold24144	87	5.1	88	6.9	3R
scaffold24146	96	5.4	98	8.5	3L
scaffold24156	93	5	94	7.6	2R
scaffold24172	91	5.2	91	9.5	2R
scaffold24208	74	5.6	75	9.3	3R
scaffold2421	81	5.4	84	7.6	2R
scaffold24247	96	4.5	93	6.4	3R
scaffold2425	92	5.2	94	8.2	2R
scaffold24270	84	5.4	85	8.5	X
scaffold24288	86	5.1	87	7.7	2L
scaffold24293	82	5.1	86	7.9	3R
scaffold24304	91	5.2	92	7.5	X
scaffold24319	93	5.2	94	8	2L
scaffold24360	92	5	94	8.2	X
scaffold2437	85	4.9	88	7.3	2L
scaffold24374	97	5.2	99	9.3	2L
scaffold24377	91	4.4	95	5.9	2L
scaffold24380	92	4.5	95	6.6	2R
scaffold24402	73	10	73	16	2L
scaffold24418	70	6.2	72	8.5	3R
scaffold2442	85	4.6	86	6.3	2R
scaffold24421	99	5.3	99	7.1	2R
scaffold24426	80	5.2	85	8	2L
scaffold2445	88	5.2	91	8.2	2L
scaffold24467	91	5.4	95	7.9	3R
scaffold24475	88	5.5	91	8.6	3L
scaffold24486	81	5.4	82	8.1	2R
scaffold2449	89	4.9	90	7.3	3L
scaffold24520	92	5.3	93	7.4	2L
scaffold24540	91	5.1	92	8	2R
scaffold24543	81	5	82	7.5	2R
scaffold24546	85	5.1	88	8.6	3L
scaffold24561	86	4.7	90	7.8	2R
scaffold24569	96	5.1	98	8	U
scaffold24573	87	5.2	89	8	2R
scaffold24578	93	5.7	94	8.3	3R
scaffold24579	95	5.3	97	7.5	2L
scaffold24597	99	6.1	99	10	3R
scaffold24624	72	3.9	74	6.8	2L
scaffold24630	90	4.8	92	8.1	2L
scaffold24638	92	5	93	7.4	2R
scaffold24639	82	4.4	85	7.8	2L
scaffold24649	90	5.4	91	8.7	3L
scaffold24653	91	5.5	91	9.3	3L
scaffold24666	90	5.3	92	8.5	3L
scaffold24686	96	6.1	98	9.8	2R
scaffold24703	60	3.9	68	5.4	2R
scaffold24748	84	5.2	84	8.5	3R
scaffold24771	84	3.4	88	7.2	3R
scaffold24827	93	5.2	93	7.9	3R
scaffold24833	88	5.2	90	8	2R
scaffold24840	90	4.8	93	7.2	2R
scaffold24857	82	4.7	85	9.1	2R
scaffold24863	91	4.9	92	8	2R
scaffold24906	95	6.3	98	10	X
scaffold24909	97	4.3	99	6.9	2L
scaffold24917	98	4.6	98	7.6	2L
scaffold24932	98	4.8	98	7.4	X
scaffold24954	79	4.7	85	9.2	2L
scaffold24968	82	5.6	86	8	X
scaffold24999	77	3.7	85	4.5	3R
scaffold25009	93	4.3	95	6.5	3L
scaffold25010	96	5.3	97	7.1	2R
scaffold2502	88	5.1	89	8.3	2R
scaffold25045	84	4.2	86	6.5	2R
scaffold25055	74	5.2	76	6.4	2L
scaffold25061	90	5	90	8.1	2L
scaffold25066	94	5.7	96	9.7	X
scaffold25076	90	5.5	89	8.3	2R
scaffold25081	87	4.6	88	8.2	2R
scaffold25107	96	4.4	95	6.4	3R
scaffold25108	87	4.7	88	8.7	2R
scaffold25116	83	4.8	84	7.4	2L
scaffold25136	96	4.9	97	8.5	3R
scaffold25142	98	4.5	99	6.5	2L
scaffold25151	96	5.7	98	9.3	3R
scaffold2516	81	4.6	81	6.9	2R
scaffold25160	92	4.9	93	7.2	X
scaffold2518	94	5.2	95	8.2	3R
scaffold25197	79	4.5	81	8.3	X
scaffold25215	73	4.3	72	6.4	2L
scaffold25217	84	4.8	89	6.7	2R
scaffold25219	98	5.2	100	11	3L
scaffold25229	78	4.7	79	6.2	2R
scaffold25230	84	5.5	84	8.8	U
scaffold25233	92	5.2	93	8.6	2R
scaffold25261	88	4.4	90	7.1	3L
scaffold25263	90	4.9	92	7.9	2L
scaffold25270	98	5.1	99	7.8	3R
scaffold25279	91	5.5	92	8.6	2L
scaffold25295	77	5.1	79	6.5	2R
scaffold25311	85	5.1	87	7.4	2R
scaffold2533	84	4.3	85	7.5	3R
scaffold25334	77	4.8	78	8	2R
scaffold25336	92	4.9	94	7.5	2R
scaffold25339	95	5.2	97	8.5	3R
scaffold25342	92	5.4	94	8.5	2L
scaffold25366	94	4.8	96	6.9	2R
scaffold25378	94	4.9	96	8.3	2L
scaffold25405	90	5	94	7.7	2R
scaffold2542	95	5.1	97	9.5	3L
scaffold25423	89	5.6	89	8.5	3R
scaffold25426	88	5.3	90	8.1	2R
scaffold25435	86	5.9	87	9.3	3L
scaffold25439	88	5.1	90	7.8	2L
scaffold2546	82	5.4	82	7.8	3R
scaffold25473	93	4.9	96	7.7	3L
scaffold25484	91	4.9	93	8.1	2R
scaffold25494	95	5.2	98	9.5	X
scaffold25497	93	4.7	94	7.8	2L
scaffold2551	94	4.9	96	8.6	2L
scaffold25516	94	3.6	92	5.7	2L
scaffold25558	88	5	88	7.5	2R
scaffold25569	95	5.7	96	9.8	2L
scaffold2557	77	4.3	81	7.3	2L
scaffold25573	89	5	90	8.5	2R
scaffold25587	99	5.9	99	9.7	2R
scaffold25599	95	5.2	95	7.2	2R
scaffold25606	96	4.9	97	7.8	2L
scaffold25612	88	5.5	88	8.6	2R
scaffold25621	91	5.8	91	8.6	3R
scaffold25625	82	4.5	84	7.1	2R
scaffold25646	84	4	85	6.5	X
scaffold25649	84	5.8	85	8.3	2R
scaffold25665	89	4.4	93	8.1	2R
scaffold25675	88	5.1	92	7.8	2L
scaffold2568	90	4.5	91	7.3	3L
scaffold25694	96	5.6	97	12	2L
scaffold25706	89	6.4	91	12	2L
scaffold2572	93	5.5	93	8.2	2R
scaffold25727	88	5.1	87	6.8	3L
scaffold25746	94	5.9	94	9.3	U
scaffold25770	82	4.8	85	7.6	2R
scaffold25774	86	5.1	86	8.1	3L
scaffold25820	87	5	89	8	2R
scaffold25824	89	5	91	7.2	2L
scaffold25825	94	5.7	96	9.1	2L
scaffold25828	85	5.4	88	8.5	X
scaffold25832	93	5.5	95	9.5	2L
scaffold25851	78	4.9	80	8.4	2L
scaffold25895	97	5.4	97	10	2R
scaffold2590	91	6	93	8.6	2R
scaffold25918	79	5.7	80	8.4	2L
scaffold25919	90	5.2	92	8.4	2L
scaffold2592	93	5.7	95	8.8	2L
scaffold25927	89	5.6	90	9.8	2R
scaffold25928	90	5	92	7.9	2R
scaffold25937	84	5.7	89	8.9	2L
scaffold25953	89	5.4	92	8.7	3L
scaffold25978	95	5.4	97	8.9	2R
scaffold26028	94	5	95	8.4	3L
scaffold26039	88	4.9	90	7.5	3R
scaffold26051	86	4	88	6.9	U
scaffold26057	89	4.6	91	6.9	3L
scaffold26062	94	5.4	96	9.2	3L
scaffold26063	89	5.2	91	8.6	2R
scaffold26067	85	5	90	8.2	2R
scaffold2608	81	4.8	83	7.5	X
scaffold26081	85	5	87	7.7	2R
scaffold26105	91	4.6	92	7.4	2R
scaffold26122	93	5.1	99	9.4	3R
scaffold2614	90	5.4	92	8.9	2L
scaffold2615	73	4.5	79	7.2	2L
scaffold26157	93	4.9	97	6.3	3R
scaffold26159	95	4.9	95	7.9	2L
scaffold26188	87	6.5	89	11	X
scaffold26192	93	4.3	94	7.1	2L
scaffold26203	97	5.4	98	8	2L
scaffold26243	93	5.5	93	7.7	2L
scaffold26259	93	5.3	96	8.6	2L
scaffold26264	82	6.2	84	8.5	3L
scaffold2627	89	5.3	91	9.1	X
scaffold2636	88	5.5	90	8.6	2R
scaffold26360	82	6.3	84	9.1	3L
scaffold26376	92	5.1	93	6.8	2L
scaffold26380	98	4.7	100	7.6	3R
scaffold26387	86	4.7	87	6.5	3R
scaffold2639	80	5.2	79	7.4	U
scaffold26414	93	5.3	94	8.1	X
scaffold26423	90	5.5	90	8.3	3R
scaffold26439	83	3.8	88	6.8	2L
scaffold26442	94	3.8	92	7.1	2L
scaffold26445	92	5.5	93	8.3	X
scaffold26474	93	5	95	7.6	2L
scaffold26513	95	5	98	7.7	3L
scaffold26563	91	5.1	93	7.7	2L
scaffold2660	92	4.9	94	8	3R
scaffold26636	87	5.1	87	8.4	X
scaffold26649	95	5.6	95	7.1	3L
scaffold26712	83	5.3	84	7.4	2L
scaffold26732	89	5.1	93	8.1	2R
scaffold26756	93	5.2	96	7.5	3L
scaffold26773	95	4.8	96	7	3R
scaffold26781	89	7	90	9.7	2L
scaffold26796	82	4.6	85	7.2	3L
scaffold26800	93	5.2	94	8.1	2R
scaffold26816	89	5.2	89	7.6	2L
scaffold26817	89	4	90	6.8	2L
scaffold2682	78	4.3	79	6.8	3R
scaffold26835	77	4.5	78	7.5	3R
scaffold26839	96	4.8	98	5.7	2L
scaffold26859	85	4.4	88	6.7	3R
scaffold26888	82	4.7	85	8.8	2R
scaffold26890	89	5.5	89	8.1	2R
scaffold26892	86	4.4	87	7.3	3R
scaffold26902	93	5.5	95	7.4	2L
scaffold26911	97	4.8	98	7.9	2L
scaffold26942	72	5	74	7.4	3L
scaffold2695	90	5.1	89	7.1	2R
scaffold26968	95	5.4	96	8.4	2R
scaffold26995	98	4.9	99	8.3	3R
scaffold26999	87	5.6	88	9.1	X
scaffold2706	92	6	93	9.2	2R
scaffold2707	86	4	88	7.4	2R
scaffold27071	81	4.6	80	6.4	2R
scaffold27113	83	5	85	7.2	3L
scaffold27136	80	4.9	81	7.4	2R
scaffold27179	91	5.4	93	9.1	3R
scaffold27184	84	5.1	84	7.9	X
scaffold27185	85	4	88	9	2L
scaffold2719	90	4.5	94	7.5	2L
scaffold27205	78	5.4	84	9	2R
scaffold27210	77	5	79	6.2	2L
scaffold27232	91	5.6	93	9	2R
scaffold27258	82	4.8	85	7	2R
scaffold27259	90	4.8	91	8.3	X
scaffold27263	83	4.9	84	7.1	2R
scaffold27279	94	4.5	97	7.7	X
scaffold27291	95	4.6	98	7.9	2R
scaffold27295	96	5.7	98	9	3L
scaffold27350	95	5.2	96	8.2	X
scaffold27358	85	5.4	89	9.4	2R
scaffold27458	83	4.3	86	8.3	2R
scaffold27460	92	4.6	95	7.4	2L
scaffold27461	90	4.6	93	6	3L
scaffold27489	91	4.8	92	8.2	2L
scaffold275	94	5.4	94	9.2	2L
scaffold2750	91	6	93	9.4	3R
scaffold27504	89	3.6	99	5.9	2R
scaffold27508	89	5.6	90	8.1	X
scaffold27509	95	5.2	96	7.9	2R
scaffold27523	87	5.5	89	8.7	2L
scaffold27536	89	4.9	91	7.8	2R
scaffold27567	94	5.8	96	8.1	2R
scaffold27612	87	5.7	94	8.1	3R
scaffold27623	95	5.3	96	8.4	2L
scaffold27632	81	3.2	91	5.1	2L
scaffold27640	73	3.1	80	4.8	X
scaffold27679	98	4.5	98	8.4	2R
scaffold27703	83	4.4	87	6.2	3R
scaffold2772	95	4.8	96	7.7	3L
scaffold27720	92	4.8	91	6.9	2R
scaffold27728	92	4.6	94	6.5	3L
scaffold27731	99	7.6	99	11	3R
scaffold27743	88	4.4	89	5.8	X
scaffold2776	91	5.4	92	8.1	3R
scaffold27763	94	5.5	96	8.4	3R
scaffold27764	88	4.9	91	7.7	3R
scaffold2777	81	4.2	83	6.6	3L
scaffold27797	92	5.5	94	7.6	2L
scaffold2780	96	6.1	96	9.1	3L
scaffold27833	92	5.1	95	7.4	2R
scaffold27842	85	5.5	87	8	2L
scaffold27849	84	4.6	87	7.7	2L
scaffold27877	90	5.1	92	7.8	3R
scaffold27933	94	5	95	7.6	2L
scaffold27940	94	4.9	96	7.7	3R
scaffold27946	88	4.3	90	7.5	3R
scaffold2796	87	5.4	89	8	X
scaffold27973	86	4.6	88	6.5	3L
scaffold27981	94	4.6	94	6.7	2L
scaffold27987	86	4.7	89	6.1	2R
scaffold2799	89	5.1	91	8	3R
scaffold28007	91	5.9	93	9.4	2L
scaffold28009	76	4.3	79	7.4	2L
scaffold28013	73	4.1	77	6.4	2R
scaffold28053	80	5.2	81	8.1	3R
scaffold28063	93	5.1	95	7.1	3R
scaffold28078	89	5.7	91	8.1	2R
scaffold28086	82	5.7	84	9.3	3R
scaffold28126	92	4.6	94	6.6	X
scaffold28130	91	5.4	92	8.7	2R
scaffold28134	78	5.2	80	7.5	2L
scaffold2814	94	6	96	9.8	2R
scaffold28141	95	6.5	96	11	3L
scaffold28154	85	6	89	9.6	3L
scaffold28169	96	5	97	7.3	3L
scaffold28171	91	5.2	93	9.2	X
scaffold28185	82	5.8	84	9.4	2R
scaffold28199	92	5.7	94	8.3	2R
scaffold28226	81	5.1	83	9.6	2R
scaffold2823	96	4.8	98	8.7	3R
scaffold28232	94	5.7	96	7.5	3R
scaffold28234	76	4.3	75	5.5	3L
scaffold28249	89	6	90	8.9	3R
scaffold28260	73	4.8	76	8.7	3R
scaffold28261	96	4.6	97	7.5	3R
scaffold28319	89	4.6	90	7.2	2L
scaffold2832	95	5	95	6.9	2L
scaffold28322	90	5.2	94	8.5	3R
scaffold28325	99	5.4	99	8.4	2R
scaffold28345	85	5.2	89	8.2	2R
scaffold28363	92	5.1	94	8.4	2R
scaffold28397	93	8.1	100	9.6	2R
scaffold28401	87	5.1	85	9.1	2R
scaffold28414	83	5.8	83	9.2	3R
scaffold28440	81	4.5	84	7.4	2L
scaffold28442	93	5.3	95	8.5	2R
scaffold28468	86	4.6	88	7.9	3R
scaffold2849	88	5.3	90	7.6	3L
scaffold28495	96	5.3	96	8.9	3L
scaffold28497	90	4.6	92	7.7	3R
scaffold28498	85	5	88	8.7	2R
scaffold28511	78	3.3	82	5	2L
scaffold28541	79	4.9	83	6.8	3R
scaffold28565	82	4.4	84	6.6	X
scaffold28568	87	4.4	91	8.3	2L
scaffold28570	88	4.2	90	6.8	3L
scaffold28578	94	5.2	95	8.1	2R
scaffold28590	86	5.2	86	9.4	2R
scaffold28593	93	4.9	94	8.7	3R
scaffold28613	92	5.3	93	8.9	2L
scaffold28627	75	4.5	79	8.2	3R
scaffold28636	80	5.2	82	8.4	2L
scaffold28663	88	5.4	89	8.7	3R
scaffold28674	95	5.6	96	8.5	3R
scaffold2868	86	4	96	6.8	3L
scaffold28682	92	5.4	92	7.1	2R
scaffold28713	84	5.9	85	10	3R
scaffold28764	84	5.1	86	8	2L
scaffold28766	92	4.6	92	7.1	X
scaffold28780	74	5.3	77	8.1	3L
scaffold28802	94	5.3	95	9.3	2R
scaffold28809	96	4.8	97	8	2R
scaffold2882	89	5.6	90	8.8	2L
scaffold28824	92	4.4	93	6.8	U
scaffold28868	97	4.5	100	8.1	2R
scaffold28911	91	4.9	93	7.6	3R
scaffold28914	86	4.1	88	6.5	3R
scaffold28917	91	4.3	92	6.6	2R
scaffold2893	92	4.9	91	6.6	2L
scaffold28932	88	5.2	88	7.5	2L
scaffold28942	91	5.7	95	8.6	3R
scaffold2896	77	6.5	77	9.8	2R
[truncated: 3,132 more rows]

## Sheet: T.oleracea
Scaffold	Fper	Fcov	Mper	Mcov	chrom
C17597278	92	4.2	97	2	X
C17601456	77	2.6	58	1.6	2L
C17605242	94	2	92	1.8	X
C17613648	91	3.5	70	1.9	X
C17616280	86	2.2	90	2.1	2L
C17617138	98	14	81	2.8	2L
C17627610	100	22	86	3.1	2L
C17628020	100	18	58	1.4	3R
C17628818	96	5	87	4.3	2L
C17628960	100	20	86	2.6	2L
C17629320	100	23	89	2.6	2L
C17629360	100	20	74	2	2L
C17629386	98	4.2	90	3.6	3R
C17629398	100	21	87	2.5	2L
C17629516	99	21	64	2.5	2R
C17629832	100	16	81	2	2L
C17629846	100	24	88	2.4	2L
scaffold10	68	2.6	68	3	X
scaffold100006	85	4.1	68	2.4	2L
scaffold100033	90	3.6	83	2.7	2L
scaffold100048	90	3.9	85	2.5	3R
scaffold100075	80	3.9	72	2.5	2R
scaffold100180	85	4.3	69	2.5	X
scaffold100215	60	2.5	57	2.3	2R
scaffold100319	76	3.8	66	2.2	2R
scaffold100400	82	3.5	74	3.2	3R
scaffold10046	86	3.5	85	2.9	2L
scaffold100481	97	4.6	92	3.2	2R
scaffold100490	93	4	72	2.6	3L
scaffold100498	79	3.4	75	2.2	3R
scaffold10057	56	4	44	2.1	3L
scaffold100658	79	3.9	56	2.2	3R
scaffold100668	75	3.9	68	2.9	3R
scaffold10072	84	3.7	70	2.3	2R
scaffold100809	88	3.6	69	2.7	3R
scaffold100906	97	3.2	79	2.3	X
scaffold101033	61	3.7	56	2.5	2R
scaffold10111	80	3.6	73	2.7	2R
scaffold101124	91	3.8	83	2.5	2R
scaffold101156	81	3.6	70	2.3	3L
scaffold101197	58	3.5	47	2.6	2R
scaffold101332	81	3.8	68	2.8	3L
scaffold101392	83	4.4	66	2.1	2L
scaffold101398	77	3.9	70	2.8	2R
scaffold101427	85	4.1	79	2.6	2R
scaffold101492	85	4	76	3	U
scaffold101499	81	3.4	67	2.2	2R
scaffold101554	70	4.3	66	3	2R
scaffold101632	69	3.7	55	1.9	2R
scaffold10166	79	2.5	79	2.2	2R
scaffold101733	93	4	67	1.7	2L
scaffold101752	36	2.3	30	2.9	2L
scaffold101795	84	4.2	74	2.5	3R
scaffold101799	86	3.6	69	2.5	3L
scaffold102154	76	3.1	68	2.4	2L
scaffold10221	87	4	83	2.8	2R
scaffold102442	82	3.9	77	2.8	2L
scaffold102444	77	3.7	70	2.6	U
scaffold102554	72	3.2	66	2.3	X
scaffold102616	89	3.9	80	2.7	2L
scaffold102731	82	3.5	76	2.7	2L
scaffold102837	84	3.5	70	2.5	3L
scaffold102857	93	3.8	79	2	X
scaffold102894	67	3	62	2.8	3L
scaffold102911	74	3.6	70	2.5	3L
scaffold102935	73	3	72	2.3	2R
scaffold103041	62	3.2	64	2.6	X
scaffold10317	78	3.3	59	2.4	2L
scaffold103236	71	3.7	67	2.3	2R
scaffold103243	62	3.2	41	1.8	2R
scaffold103341	84	3.9	80	2.7	3R
scaffold103355	73	3.9	67	2.7	3L
scaffold103384	83	4.6	77	3.6	2L
scaffold103453	86	4	73	2.5	U
scaffold103477	89	4.5	82	2.7	3L
scaffold103586	83	4	80	2.9	2R
scaffold103605	91	3.6	68	1.6	2L
scaffold103611	73	2.8	67	2.6	2L
scaffold103688	77	3.3	64	2.6	3L
scaffold10371	74	3.3	64	2.4	2R
scaffold103754	91	4.4	84	3.1	2L
scaffold103762	51	2.7	48	2.2	2R
scaffold103778	76	2.5	82	2.2	3L
scaffold103885	25	2.8	22	2.1	2R
scaffold103896	72	3.2	65	2.4	2R
scaffold103918	66	3.2	63	3	2R
scaffold104048	91	4.1	73	2.2	2L
scaffold104106	81	3.7	77	2.6	2R
scaffold104130	84	4.2	78	2.9	3R
scaffold104220	89	3.4	69	1.6	3R
scaffold104308	80	3.5	78	2.8	3L
scaffold104317	76	3.6	77	2.9	2R
scaffold104542	93	3.9	80	2.5	3L
scaffold104580	87	3.9	75	2.7	3R
scaffold104643	90	3.3	77	2.4	3R
scaffold104674	59	3.3	42	2.2	2R
scaffold104710	47	3.6	44	3	2R
scaffold104718	67	3.6	58	2.5	2L
scaffold104743	77	3.6	73	2.8	2L
scaffold10476	85	4	77	3	3L
scaffold104761	79	3.7	55	2.5	X
scaffold104888	66	3.3	55	2.5	2R
scaffold10493	84	3.9	76	2.7	X
scaffold10500	74	3.2	73	3	2L
scaffold105068	90	3.6	80	3	3R
scaffold105090	72	2.9	52	1.4	2R
scaffold10526	87	4.1	77	2.8	2R
scaffold10532	79	3.6	63	2.4	X
scaffold105429	86	4.3	82	2.8	2R
scaffold105489	69	4	66	2.4	3L
scaffold105772	95	4.5	64	2.3	3R
scaffold105826	66	3.4	60	3	2L
scaffold106001	90	3.3	77	2.8	U
scaffold106095	71	4.8	68	3	2R
scaffold106130	92	5.1	87	2.7	2R
scaffold10619	78	3.4	72	3	U
scaffold106257	79	3.7	72	2.5	3L
scaffold106340	87	3.6	82	3.2	3R
scaffold106353	94	4.2	86	3	3R
scaffold106444	86	3.5	75	2.3	2R
scaffold106470	82	3.8	77	3.5	3R
scaffold106539	81	4.1	64	1.9	2R
scaffold106554	80	3.6	66	2.6	U
scaffold106566	71	4	60	1.9	2R
scaffold1066	78	4.1	61	2	X
scaffold10670	78	3.6	67	2.9	3R
scaffold106716	79	3.2	71	2.9	U
scaffold106750	86	2.8	80	2.6	3R
scaffold106884	65	2.8	57	2.3	2L
scaffold106900	93	4.2	82	2.9	3R
scaffold106903	78	3.4	72	2.7	2L
scaffold106975	80	3.4	68	2.4	2L
scaffold106985	77	3.6	62	2.3	2L
scaffold107046	81	2.9	77	3.7	2R
scaffold107261	80	4	75	3.3	2L
scaffold1073	80	3.8	73	2.8	2R
scaffold10741	78	3.5	74	2.6	2R
scaffold107420	67	8.7	68	8.6	2R
scaffold107457	61	2.6	47	1.5	2L
scaffold107555	93	5.1	84	2.9	2R
scaffold107559	89	3.9	80	3	3R
scaffold10758	90	3.7	84	2.7	3L
scaffold107595	92	3.6	81	2.6	3R
scaffold107620	75	3.3	66	2.2	2R
scaffold107650	80	3.6	71	2.6	3R
scaffold107805	83	2.7	30	1.3	U
scaffold107907	89	4.2	81	2.8	2R
scaffold108014	56	2.9	40	1.9	2L
scaffold108132	74	3.1	72	2.5	3R
scaffold108223	83	3.4	77	3	X
scaffold108229	83	4	78	2.7	2R
scaffold108232	87	3.8	86	2.8	3R
scaffold108421	62	3.2	59	2.5	2R
scaffold108486	71	3.4	59	2.1	3R
scaffold108509	79	3.3	65	2.9	2R
scaffold108516	62	3.1	60	2.6	2R
scaffold108611	72	2.5	59	2.2	2L
scaffold108666	76	3.4	71	2.3	2R
scaffold108817	87	2.8	63	2.4	X
scaffold108840	87	2.9	67	2.1	2R
scaffold108855	78	2.9	66	1.7	2L
scaffold108882	84	4.2	74	2.8	2R
scaffold108911	54	2.9	52	2.1	3L
scaffold109093	84	3.9	76	2.8	U
scaffold10926	72	3.5	63	2.5	2R
scaffold109306	85	4.4	78	2.6	2R
scaffold109335	75	3.3	61	2.6	3R
scaffold109432	74	6.9	64	6	2L
scaffold109500	71	3.4	56	1.9	2L
scaffold109529	83	4.2	73	2.5	2R
scaffold109589	85	3.3	77	3	2R
scaffold109608	89	3.9	75	2.6	2R
scaffold109613	84	3.7	80	2.5	2R
scaffold109659	86	3.8	59	2.1	2L
scaffold109760	73	3.7	64	2.2	2L
scaffold109805	89	4.6	81	2.6	2L
scaffold109809	77	3.7	80	2.3	2L
scaffold109849	73	2.8	64	2.1	3L
scaffold109888	69	3.6	49	2	2R
scaffold109927	59	2.7	42	1.9	3R
scaffold109934	58	1.9	62	2.9	2L
[truncated: 3,855 more rows]

[truncated: 1 more sheets: Trichoceridae ]
