# Supplementary material for: Numerous Transitions of Sex Chromosomes in Diptera
Source: PLoS Biol. 2015 Apr 16;13(4):e1002078. doi: 10.1371/journal.pbio.1002078 (PMC4400102; doi:10.1371/journal.pbio.1002078)
Supplement: S5 Data — (XLSX) [file pbio.1002078.s005.xlsx]

## Sheet: Sheet2
This worksheet shows the coverage for scaffolds of the published genome of Mayetiola destructor (http://www.ncbi.nlm.nih.gov/nuccore/307816351)
Female and male coverage values were obtained by mapping our M. destructor genomic reads to the published scaffolds with BWA, and calculating coverage values with SOAPcov.
Figures using this data: Fig. S6
Scaffold	Fpercentage	Fcov	Mpercentage	Mcov	chrom
GL501407.1	81	6.8	81	15	A1
GL501408.1	65	6.3	67	14	A1
GL501409.1	68	6.7	69	14	A1
GL501410.1	39	5.1	41	10	A1
GL501411.1	62	6.9	64	15	A1
GL501412.1	55	6.1	58	12	A1
GL501413.1	62	6.7	63	15	A1
GL501414.1	78	7	81	15	A1
GL501415.1	63	6	65	13	A1
GL501416.1	64	5.8	66	12	A1
GL501417.1	85	6.9	86	15	A1
GL501418.1	53	6.7	54	15	A1
GL501419.1	64	6.4	65	14	A1
GL501420.1	83	6.9	84	15	A1
GL501421.1	77	6.9	79	15	A1
GL501422.1	56	6.8	57	15	A1
GL501423.1	74	6.1	76	13	A1
GL501424.1	66	6.5	68	14	A1
GL501425.1	71	6.2	73	13	A1
GL501426.1	64	5.8	66	12	A1
GL501427.1	74	6.7	76	14	A1
GL501428.1	88	6.8	89	15	A1
GL501429.1	90	7.7	90	17	A1
GL501430.1	88	6.6	89	15	A1
GL501431.1	81	6.8	82	15	A1
GL501432.1	73	5.8	75	12	A1
GL501433.1	77	6.9	79	14	A1
GL501434.1	84	6.9	85	15	A1
GL501435.1	73	6	75	13	A1
GL501436.1	79	7.1	81	15	A1
GL501437.1	87	7.5	88	17	A1
GL501438.1	85	7.9	86	17	A1
GL501439.1	65	6.2	67	13	A1
GL501440.1	77	6.6	79	14	A1
GL501441.1	67	6.4	68	14	A1
GL501442.1	64	5.9	66	13	A1
GL501443.1	64	6.4	64	7.3	A1
GL501444.1	66	5.5	65	6.2	A1
GL501445.1	87	7.6	87	17	A1
GL501446.1	84	8.9	84	9.9	A1
GL501447.1	69	7	72	16	A1
GL501448.1	79	7	82	15	A1
GL501449.1	71	6.8	73	15	A1
GL501450.1	91	7.1	92	16	A1
GL501451.1	94	6.8	94	15	A1
GL501452.1	91	18	91	40	A1
GL501453.1	57	2.9	68	6.3	A1
GL501454.1	58.8922	3.6	60.3293	6.4	A1
GL501455.1	38	3.3	41	6.6	A1
GL501456.1	62	3	80	5.6	A1
GL501457.1	63	7.1	65	14	A1
GL501458.1	34	4.8	43	8.5	A1
GL501459.1	72	3.6	73	7.4	A1
GL501460.1	57	4.2	63	8.4	A1
GL501461.1	62	6.4	69	12	A1
GL501462.1	68	6.1	68	7.3	A1
GL501463.1	48	4	49	8.2	A1
GL501464.1	72	4.3	76	10	A1
GL501465.1	44	3	49	8.5	A1
GL501466.1	51	4.9	54	10	A1
GL501467.1	89	7.1	89	7.9	A1
GL501468.1	72	5.9	72	6.8	A1
GL501469.1	46	4.6	49	9.5	A1
GL501470.1	65	7.5	66	16	A1
GL501471.1	60	5	61	12	A1
GL501472.1	42	14	43	19	A1
GL501473.1	41	3.3	47	5.8	A1
GL501474.1	70	5.3	70	6.3	A1
GL501475.1	72	5.2	73	13	A1
GL501476.1	72	7.4	74	13	A1
GL501477.1	79	7.2	81	15	A1
GL501478.1	60	4	67	9.4	A1
GL501479.1	35	3.9	38	7.5	A1
GL501480.1	58	8.1	63	16	A1
GL501481.1	83	5.7	83	6.4	A1
GL501482.1	87	7	88	15	A2
GL501483.1	69	5.8	72	13	A2
GL501484.1	80	6.7	81	14	A2
GL501485.1	81	6.9	82	14	A2
GL501486.1	74	6.8	75	15	A2
GL501487.1	72	6.7	73	14	A2
GL501488.1	76	6.5	77	15	A2
GL501489.1	76	6.6	77	15	A2
GL501490.1	86	6.4	88	14	A2
GL501491.1	70	6.7	71	15	A2
GL501492.1	89	7.2	90	16	A2
GL501493.1	92	7.6	93	17	A2
GL501494.1	80	8.4	80	9.4	A2
GL501495.1	82	6.9	83	15	A2
GL501496.1	50	6.2	51	12	A2
GL501497.1	75	6.7	77	14	A2
GL501498.1	98	11	98	18	A2
GL501499.1	92	7.4	93	14	A2
GL501500.1	99	7.2	99	17	A2
GL501501.1	72	5.2	77	11	A2
GL501502.1	53	6	57	11	A2
GL501503.1	47	2.5	53	5.5	A2
GL501504.1	97	6.8	99	15	A2
GL501505.1	75	7.5	77	21	A2
GL501506.1	62	7.3	64	13	A2
GL501507.1	58	13	59	21	A2
GL501508.1	69	5.2	72	9.8	A2
GL501509.1	64	5.6	67	8	A2
GL501510.1	77	6.3	78	13	A2
GL501511.1	88	8.5	87	9.4	X1
GL501512.1	87	7.6	87	8.8	X1
GL501513.1	83	7.5	83	8.1	X1
GL501514.1	80	8.5	80	9.7	X1
GL501515.1	80	7.5	80	8.3	X1
GL501516.1	63	6.7	65	9.4	X1
GL501517.1	90	8	90	9	X1
GL501518.1	91	7.7	91	8.7	X1
GL501519.1	89	7.1	89	8	X1
GL501520.1	82	7.2	82	8.3	X1
GL501521.1	91	7.9	91	9.4	X1
GL501522.1	97	8.2	99	9.2	X1
GL501523.1	90	7.7	90	8.6	X1
GL501524.1	82	7.9	81	8.4	X1
GL501525.1	53	22	53	40	X1
GL501526.1	59	3.9	59	5.8	X1
GL501527.1	77	7.7	79	12	X1
GL501528.1	97	6.4	98	6.5	X1
GL501529.1	94	7.3	95	9.6	X1
GL501530.1	86	6.4	88	15	X1
GL501531.1	87	8.1	87	9.5	X2
GL501532.1	86	8.1	86	8.9	X2
GL501533.1	84	8.4	84	9.5	X2
GL501534.1	81	7.7	81	8.7	X2
GL501535.1	83	6.5	83	7.5	X2
GL501536.1	80	7.1	81	8.5	X2
GL501537.1	92	8.2	92	9.2	X2
GL501538.1	87	8.3	87	9.3	X2
GL501539.1	88	8.1	88	9.2	X2
GL501540.1	86	8.1	86	9	X2
GL501541.1	81	7.7	81	8.5	X2
GL501542.1	76	5.9	77	13	X2
GL501543.1	82	7.9	82	8.7	X2
GL501544.1	82	8.5	82	9.4	X2
GL501545.1	86	7.7	86	8.9	X2
GL501546.1	98	6.9	99	7.7	X2
GL501547.1	38	24	43	29	X2
GL501548.1	26	3	34	3.7	X2
GL501549.1	60	5.9	64	12	X2
GL501550.1	69	5.9	72	13	X2
GL501551.1	59	6.2	61	14	X2
GL501552.1	79	8.8	78	10	X2
GL501553.1	64	6.5	65	6.3	X2
GL501554.1	74	7.7	73	8.9	X2
