# Supplementary material for: Numerous Transitions of Sex Chromosomes in Diptera
Source: PLoS Biol. 2015 Apr 16;13(4):e1002078. doi: 10.1371/journal.pbio.1002078 (PMC4400102; doi:10.1371/journal.pbio.1002078)
Supplement: S3 Text — (TXT) [file pbio.1002078.s017.txt]

(Chaoborus:0.11826590,Mochlonyx:0.08136839,(Chironomus:0.24127322,((Tipulida:0.14392087,WinterCrSpA:0.18129255)100:0.02617514,((Clogmia:0.16563223,Bombyx:0.46693078)63:0.01777374,((Mayetiola:0.18991978,Coboldia:0.18451793)100:0.02350566,(Hermetia:0.12263992,((Condylostylus:0.17758369,Holcocephala:0.09299567)12:0.01331741,(Megaselia:0.19583565,(Edimidiata:0.11601932,(Liriomya:0.22009105,((Teleopsis:0.09266428,(Boleae:0.09621118,Tminor:0.10470301)48:0.01294363)48:0.00558390,((Glossina:0.07174978,(Sarco:0.08652143,Lucilia:0.02586370)100:0.04124114)100:0.02424649,(Dmel:0.09976789,Egracilis:0.08166724)96:0.01019162)94:0.00643198)45:0.00832185)100:0.03307353)100:0.03021977)100:0.02640230)14:0.01322381)100:0.05070881)100:0.01783959)63:0.00928697)100:0.03663624)100:0.05275515);
