# Supplementary material for: Numerous Transitions of Sex Chromosomes in Diptera
Source: PLoS Biol. 2015 Apr 16;13(4):e1002078. doi: 10.1371/journal.pbio.1002078 (PMC4400102; doi:10.1371/journal.pbio.1002078)
Supplement: S4 Text — (TXT) [file pbio.1002078.s018.txt]

List of Genomic reads generated for this study
A.aegypti_F_DNA	SRR1738167
A.aegypti_M_DNA	SRR1738168
A.gambiae_F_DNA	SRR1738169
A.gambiae_M_DNA	SRR1738170
C.erythrocephala_F_DNA	SRR1738171
C.erythrocephala_M_DNA	SRR1738172
C.trivittatus_F_DNA	SRR1738278
C.trivittatus_M_DNA	SRR1738213
C.riparius_F_DNA	SRR1738173
C.riparius_M_DNA	SRR1738174
C.albipunctata_F_DNA	SRR1738152
C.albipunctata_M_DNA	SRR1738153
C.fuscipes_F_DNA	SRR1738156
C.fuscipes_M_DNA	SRR1738157
C.patibulatus_F_DNA	SRR1738158
C.patibulatus_M_DNA	SRR1738159
D.albomicans_F_DNA	SRR1738289
D.albomicans_M_DNA	SRR1738314
D.melanogaster_F_DNA	SRR1738160
D.melanogaster_M_DNA	SRR1738161
D.miranda_F_DNA	SRR1738162
D.miranda_M_DNA	SRR1738163
D.pseudo_M_DNA	SRR1738164
Sarcophagidae_F_DNA	SRR1738165
Sarcophagidae_M_DNA	SRR1738166
E.diana_F_DNA	SRR1738154
E.diana_M_DNA	SRR1738155
E.dimidiata_F_DNA	SRR1738177
E.dimidiata_M_DNA	SRR1738178
E.gracilis_F_DNA	SRR1738179
E.gracilis_M_DNA	SRR1738180
E.hians.MonoLake_F_DNA	SRR1738181
E.hians.MonoLake_M_DNA	SRR1738182
E.hians.Utah_F_DNA	SRR1738175
E.hians.Utah_M_DNA	SRR1738176
G.morsitans_F_DNA	SRR1738183
G.morsitans_M_DNA	SRR1738184
H.fusca_F_DNA	SRR1738185
H.fusca_M_DNA	SRR1738186
L.trifolii_F_DNA	SRR1700530
L.trifolii_M_DNA	SRR1700531
L.sericata_F_DNA	SRR1738187
L.sericata_M_DNA	SRR1738188
M.destructor_F_DNA	SRR1738189
M.destructor_M_DNA	SRR1738190
M.abdita_F_DNA	SRR1738191
M.abdita_M_DNA	SRR1738192
M.cinctipes_F_DNA	SRR1738193
M.cinctipes_M_DNA	SRR1738194
S.lebanonensis_F_DNA	SRR1738195
S.lebanonensis_M_DNA	SRR1738196
S.brevicornis_F_DNA	SRR1738197
S.brevicornis_M_DNA	SRR1738198
T.californica_F_DNA	SRR1738207
T.californica_M_DNA	SRR1738208
T.dalmanni_F_DNA	SRR1738199
T.dalmanni_M_DNA	SRR1738200
T.oleracea_F_DNA	SRR1738201
T.oleracea_M_DNA	SRR1738202
T.minor_F_DNA_lane1	SRR1700632
T.minor_F_DNA_lane2	SRR1700633
T.minor_M_DNA_lane1	SRR1700634
T.minor_M_DNA_lane2	SRR1700645
Trichoceridae_F_DNA	SRR1738205
Trichoceridae_M_DNA	SRR1738206
T.jonesi_F_DNA	SRR1738203
T.jonesi_M_DNA	SRR1738204
List of RNA-seq reads generated for this study
Ltrifolii_F_RNA	SRR1699519
Ltrifolii_M_RNA	SRR1700443
Tminor_F_RNA_WB	SRR1700646
Tminor_F_RNA_Ovary	SRR1700647
Tminor_F_RNA_Head	SRR1700675
Tminor_M_RNA_WB	SRR1700682
Tminor_M_RNA_Testis	SRR1700693
Tminor_M_RNA_Head	SRR1700709
Ehians_F_RNA_WB	SRR1738664
Ehians_F_RNA_Ovary	SRR1738669
Ehians_F_RNA_Head	SRR1738667
Ehians_M_RNA_WB	SRR1738666
Ehians_M_RNA_Testis	SRR1738671
Ehians_M_RNA_Head	SRR1738668
Mdestructor_F_RNA_WB	SRR1738672
Mdestructor_M_RNA_WB	SRR1738673
Tdalmanni_F_RNA_WB	SRR1738677
Tdalmanni_M_RNA_WB	SRR1738676
Pvariegata_F_RNA	SRR1738674
Pvariegata_M_RNA	SRR1738675
Published genomic reads used in this study
D. busckii female	SRR826809
D. busckii male	SRR826814
P. variegata female	SRR826812
P. variegata male	SRR826813
S. bullata female	SRR826793
S. bullata	SRR826794
B. oleae female	SRR826807
B. oleae male	SRR826808
H. illucens female	SRR826810
H. illucens male	SRR826811
Published RNA-seq reads used in this study
Mayetiola_Fantenna	SRR1239356
Mayetiola_Mantenna	SRR1239355
